# Supplementary material for: Supramolecular Structure of Phenyl Derivatives of Butanol Isomers
Source: J Phys Chem B. 2022 May 6;126(19):3563–71. doi: 10.1021/acs.jpcb.2c01269 (PMC9125557; doi:10.1021/acs.jpcb.2c01269)
Supplement: Supplementary file 2 — jp2c01269_si_002.pdb [file jp2c01269_si_002.pdb]

CRYST1   67.233   67.233   67.233  90.00  90.00  90.00 P 1           1
MODEL      100
ATOM      1  O1  UNK A   1      42.070  39.173  30.906  1.00  0.00           O
ATOM      2  C2  UNK A   1      42.085  36.805  30.881  1.00  0.00           C
ATOM      3  C3  UNK A   1      42.024  36.466  29.288  1.00  0.00           C
ATOM      4  C4  UNK A   1      41.383  38.085  31.413  1.00  0.00           C
ATOM      5  C5  UNK A   1      42.709  35.154  28.912  1.00  0.00           C
ATOM      6  H6  UNK A   1      41.742  35.879  31.434  1.00  0.00           H
ATOM      7  H7  UNK A   1      43.068  36.995  31.155  1.00  0.00           H
ATOM      8  H8  UNK A   1      42.560  37.305  28.780  1.00  0.00           H
ATOM      9  H9  UNK A   1      40.990  36.567  28.943  1.00  0.00           H
ATOM     10  H10 UNK A   1      40.379  38.095  31.065  1.00  0.00           H
ATOM     11  H11 UNK A   1      41.379  38.007  32.534  1.00  0.00           H
ATOM     12  H12 UNK A   1      43.712  35.233  29.196  1.00  0.00           H
ATOM     13  H13 UNK A   1      42.169  34.501  29.586  1.00  0.00           H
ATOM     14  H14 UNK A   1      42.678  34.708  27.888  1.00  0.00           H
ATOM     15  H15 UNK A   1      41.309  39.747  30.750  1.00  0.00           H
ATOM     16  O1  UNK B   2      22.610  27.508  17.829  1.00  0.00           O
ATOM     17  C2  UNK B   2      21.356  25.565  17.109  1.00  0.00           C
ATOM     18  C3  UNK B   2      21.664  25.598  15.554  1.00  0.00           C
ATOM     19  C4  UNK B   2      22.543  26.070  17.925  1.00  0.00           C
ATOM     20  C5  UNK B   2      20.527  24.973  14.726  1.00  0.00           C
ATOM     21  H6  UNK B   2      20.491  26.203  17.319  1.00  0.00           H
ATOM     22  H7  UNK B   2      21.229  24.528  17.495  1.00  0.00           H
ATOM     23  H8  UNK B   2      22.545  25.024  15.208  1.00  0.00           H
ATOM     24  H9  UNK B   2      21.654  26.652  15.232  1.00  0.00           H
ATOM     25  H10 UNK B   2      22.435  25.768  18.973  1.00  0.00           H
ATOM     26  H11 UNK B   2      23.385  25.459  17.542  1.00  0.00           H
ATOM     27  H12 UNK B   2      20.654  25.252  13.691  1.00  0.00           H
ATOM     28  H13 UNK B   2      20.558  23.926  14.600  1.00  0.00           H
ATOM     29  H14 UNK B   2      19.535  25.339  14.971  1.00  0.00           H
ATOM     30  H15 UNK B   2      22.997  27.662  16.922  1.00  0.00           H
ATOM     31  O1  UNK C   3       8.395  11.364  19.049  1.00  0.00           O
ATOM     32  C2  UNK C   3      10.139   9.708  19.317  1.00  0.00           C
ATOM     33  C3  UNK C   3      11.121   8.818  18.630  1.00  0.00           C
ATOM     34  C4  UNK C   3       9.422  10.641  18.367  1.00  0.00           C
ATOM     35  C5  UNK C   3      12.303   9.608  17.941  1.00  0.00           C
ATOM     36  H6  UNK C   3       9.372   9.168  19.805  1.00  0.00           H
ATOM     37  H7  UNK C   3      10.527  10.329  20.124  1.00  0.00           H
ATOM     38  H8  UNK C   3      10.632   8.179  17.810  1.00  0.00           H
ATOM     39  H9  UNK C   3      11.570   8.208  19.370  1.00  0.00           H
ATOM     40  H10 UNK C   3      10.088  11.443  17.963  1.00  0.00           H
ATOM     41  H11 UNK C   3       8.979   9.970  17.670  1.00  0.00           H
ATOM     42  H12 UNK C   3      11.957  10.377  17.229  1.00  0.00           H
ATOM     43  H13 UNK C   3      13.090   9.984  18.577  1.00  0.00           H
ATOM     44  H14 UNK C   3      12.784   8.832  17.299  1.00  0.00           H
ATOM     45  H15 UNK C   3       8.113  11.937  18.413  1.00  0.00           H
ATOM     46  O1  UNK D   4      32.407  33.368  51.064  1.00  0.00           O
ATOM     47  C2  UNK D   4      30.540  34.186  49.754  1.00  0.00           C
ATOM     48  C3  UNK D   4      29.611  33.859  48.528  1.00  0.00           C
ATOM     49  C4  UNK D   4      31.537  33.019  49.967  1.00  0.00           C
ATOM     50  C5  UNK D   4      28.725  35.024  48.296  1.00  0.00           C
ATOM     51  H6  UNK D   4      31.132  35.041  49.543  1.00  0.00           H
ATOM     52  H7  UNK D   4      29.872  34.375  50.587  1.00  0.00           H
ATOM     53  H8  UNK D   4      29.107  32.965  48.775  1.00  0.00           H
ATOM     54  H9  UNK D   4      30.150  33.541  47.613  1.00  0.00           H
ATOM     55  H10 UNK D   4      31.088  32.081  50.159  1.00  0.00           H
ATOM     56  H11 UNK D   4      32.103  32.931  49.056  1.00  0.00           H
ATOM     57  H12 UNK D   4      28.188  35.423  49.218  1.00  0.00           H
ATOM     58  H13 UNK D   4      29.361  35.869  47.994  1.00  0.00           H
ATOM     59  H14 UNK D   4      27.910  34.778  47.603  1.00  0.00           H
ATOM     60  H15 UNK D   4      32.072  32.817  51.772  1.00  0.00           H
ATOM     61  O1  UNK E   5      17.219  11.244   4.969  1.00  0.00           O
ATOM     62  C2  UNK E   5      17.839  13.418   5.754  1.00  0.00           C
ATOM     63  C3  UNK E   5      19.401  13.266   6.212  1.00  0.00           C
ATOM     64  C4  UNK E   5      17.370  12.557   4.523  1.00  0.00           C
ATOM     65  C5  UNK E   5      20.468  13.371   5.096  1.00  0.00           C
ATOM     66  H6  UNK E   5      17.244  13.245   6.602  1.00  0.00           H
ATOM     67  H7  UNK E   5      17.631  14.460   5.489  1.00  0.00           H
ATOM     68  H8  UNK E   5      19.287  12.278   6.508  1.00  0.00           H
ATOM     69  H9  UNK E   5      19.638  13.935   7.016  1.00  0.00           H
ATOM     70  H10 UNK E   5      16.357  12.898   4.255  1.00  0.00           H
ATOM     71  H11 UNK E   5      18.091  12.620   3.682  1.00  0.00           H
ATOM     72  H12 UNK E   5      20.407  12.505   4.460  1.00  0.00           H
ATOM     73  H13 UNK E   5      20.376  14.214   4.360  1.00  0.00           H
ATOM     74  H14 UNK E   5      21.538  13.444   5.425  1.00  0.00           H
ATOM     75  H15 UNK E   5      17.888  11.112   5.652  1.00  0.00           H
ATOM     76  O1  UNK F   6      27.216   1.214  29.545  1.00  0.00           O
ATOM     77  C2  UNK F   6      29.441   1.075  30.183  1.00  0.00           C
ATOM     78  C3  UNK F   6      30.843   0.967  29.547  1.00  0.00           C
ATOM     79  C4  UNK F   6      28.533   1.537  29.070  1.00  0.00           C
ATOM     80  C5  UNK F   6      32.025   1.239  30.542  1.00  0.00           C
ATOM     81  H6  UNK F   6      29.347   0.076  30.599  1.00  0.00           H
ATOM     82  H7  UNK F   6      29.291   1.692  31.047  1.00  0.00           H
ATOM     83  H8  UNK F   6      30.963   1.788  28.822  1.00  0.00           H
ATOM     84  H9  UNK F   6      30.996  -0.055  29.078  1.00  0.00           H
ATOM     85  H10 UNK F   6      28.680   2.563  28.768  1.00  0.00           H
ATOM     86  H11 UNK F   6      28.765   0.902  28.201  1.00  0.00           H
ATOM     87  H12 UNK F   6      32.952   1.009  30.059  1.00  0.00           H
ATOM     88  H13 UNK F   6      32.060   2.260  30.957  1.00  0.00           H
ATOM     89  H14 UNK F   6      31.892   0.539  31.422  1.00  0.00           H
ATOM     90  H15 UNK F   6      26.673   1.285  28.758  1.00  0.00           H
ATOM     91  O1  UNK G   7      38.183   1.908  19.119  1.00  0.00           O
ATOM     92  C2  UNK G   7      39.020   0.093  20.502  1.00  0.00           C
ATOM     93  C3  UNK G   7      40.483   0.684  20.473  1.00  0.00           C
ATOM     94  C4  UNK G   7      37.917   1.156  20.370  1.00  0.00           C
ATOM     95  C5  UNK G   7      40.768   1.581  21.689  1.00  0.00           C
ATOM     96  H6  UNK G   7      38.948  -0.644  19.651  1.00  0.00           H
ATOM     97  H7  UNK G   7      38.885  -0.386  21.511  1.00  0.00           H
ATOM     98  H8  UNK G   7      40.671   1.248  19.569  1.00  0.00           H
ATOM     99  H9  UNK G   7      41.267  -0.022  20.523  1.00  0.00           H
ATOM    100  H10 UNK G   7      36.967   0.606  20.336  1.00  0.00           H
ATOM    101  H11 UNK G   7      37.834   1.844  21.245  1.00  0.00           H
ATOM    102  H12 UNK G   7      40.649   1.016  22.642  1.00  0.00           H
ATOM    103  H13 UNK G   7      41.827   1.801  21.655  1.00  0.00           H
ATOM    104  H14 UNK G   7      40.103   2.401  21.612  1.00  0.00           H
ATOM    105  H15 UNK G   7      38.458   2.781  19.462  1.00  0.00           H
ATOM    106  O1  UNK H   8      40.026  11.692  43.786  1.00  0.00           O
ATOM    107  C2  UNK H   8      38.928  13.592  42.645  1.00  0.00           C
ATOM    108  C3  UNK H   8      39.971  14.626  43.051  1.00  0.00           C
ATOM    109  C4  UNK H   8      38.756  12.418  43.608  1.00  0.00           C
ATOM    110  C5  UNK H   8      39.775  16.000  42.307  1.00  0.00           C
ATOM    111  H6  UNK H   8      37.938  14.115  42.489  1.00  0.00           H
ATOM    112  H7  UNK H   8      39.279  13.122  41.708  1.00  0.00           H
ATOM    113  H8  UNK H   8      41.076  14.326  43.056  1.00  0.00           H
ATOM    114  H9  UNK H   8      39.787  14.778  44.168  1.00  0.00           H
ATOM    115  H10 UNK H   8      38.300  12.727  44.580  1.00  0.00           H
ATOM    116  H11 UNK H   8      38.046  11.671  43.248  1.00  0.00           H
ATOM    117  H12 UNK H   8      38.755  16.445  42.356  1.00  0.00           H
ATOM    118  H13 UNK H   8      40.406  16.820  42.832  1.00  0.00           H
ATOM    119  H14 UNK H   8      40.101  15.868  41.255  1.00  0.00           H
ATOM    120  H15 UNK H   8      39.870  10.685  43.580  1.00  0.00           H
ATOM    121  O1  UNK I   9      59.119  43.661  60.691  1.00  0.00           O
ATOM    122  C2  UNK I   9      56.675  43.704  60.731  1.00  0.00           C
ATOM    123  C3  UNK I   9      55.557  44.324  61.572  1.00  0.00           C
ATOM    124  C4  UNK I   9      57.964  43.569  61.518  1.00  0.00           C
ATOM    125  C5  UNK I   9      54.176  44.424  60.833  1.00  0.00           C
ATOM    126  H6  UNK I   9      56.413  42.753  60.250  1.00  0.00           H
ATOM    127  H7  UNK I   9      56.986  44.337  59.848  1.00  0.00           H
ATOM    128  H8  UNK I   9      55.898  45.280  61.916  1.00  0.00           H
ATOM    129  H9  UNK I   9      55.425  43.752  62.503  1.00  0.00           H
ATOM    130  H10 UNK I   9      57.989  44.294  62.296  1.00  0.00           H
ATOM    131  H11 UNK I   9      57.921  42.641  62.065  1.00  0.00           H
ATOM    132  H12 UNK I   9      53.527  45.161  61.310  1.00  0.00           H
ATOM    133  H13 UNK I   9      54.355  44.798  59.804  1.00  0.00           H
ATOM    134  H14 UNK I   9      53.779  43.393  60.835  1.00  0.00           H
ATOM    135  H15 UNK I   9      58.786  43.443  59.761  1.00  0.00           H
ATOM    136  O1  UNK J  10      13.346  63.177  61.689  1.00  0.00           O
ATOM    137  C2  UNK J  10      11.393  64.402  62.368  1.00  0.00           C
ATOM    138  C3  UNK J  10      10.861  65.822  62.770  1.00  0.00           C
ATOM    139  C4  UNK J  10      12.776  64.475  61.799  1.00  0.00           C
ATOM    140  C5  UNK J  10       9.375  65.794  62.944  1.00  0.00           C
ATOM    141  H6  UNK J  10      11.265  63.729  63.265  1.00  0.00           H
ATOM    142  H7  UNK J  10      10.684  63.906  61.602  1.00  0.00           H
ATOM    143  H8  UNK J  10      11.186  66.464  62.008  1.00  0.00           H
ATOM    144  H9  UNK J  10      11.408  66.077  63.699  1.00  0.00           H
ATOM    145  H10 UNK J  10      12.623  64.856  60.848  1.00  0.00           H
ATOM    146  H11 UNK J  10      13.357  65.209  62.381  1.00  0.00           H
ATOM    147  H12 UNK J  10       8.854  65.225  62.132  1.00  0.00           H
ATOM    148  H13 UNK J  10       9.147  65.406  64.004  1.00  0.00           H
ATOM    149  H14 UNK J  10       9.048  66.805  62.945  1.00  0.00           H
ATOM    150  H15 UNK J  10      13.377  62.747  62.588  1.00  0.00           H
ATOM    151  O1  UNK K  11      32.352  37.239  14.267  1.00  0.00           O
ATOM    152  C2  UNK K  11      31.196  35.871  12.438  1.00  0.00           C
ATOM    153  C3  UNK K  11      29.809  36.623  12.578  1.00  0.00           C
ATOM    154  C4  UNK K  11      32.448  36.561  12.963  1.00  0.00           C
ATOM    155  C5  UNK K  11      28.664  35.734  12.014  1.00  0.00           C
ATOM    156  H6  UNK K  11      31.064  34.902  12.923  1.00  0.00           H
ATOM    157  H7  UNK K  11      31.463  35.708  11.421  1.00  0.00           H
ATOM    158  H8  UNK K  11      29.892  37.584  12.021  1.00  0.00           H
ATOM    159  H9  UNK K  11      29.636  36.804  13.622  1.00  0.00           H
ATOM    160  H10 UNK K  11      33.281  35.848  13.016  1.00  0.00           H
ATOM    161  H11 UNK K  11      32.669  37.400  12.265  1.00  0.00           H
ATOM    162  H12 UNK K  11      27.674  36.122  12.431  1.00  0.00           H
ATOM    163  H13 UNK K  11      28.628  35.697  10.924  1.00  0.00           H
ATOM    164  H14 UNK K  11      28.706  34.692  12.293  1.00  0.00           H
ATOM    165  H15 UNK K  11      32.201  38.224  14.049  1.00  0.00           H
ATOM    166  O1  UNK L  12       1.894  63.071  24.543  1.00  0.00           O
ATOM    167  C2  UNK L  12       2.729  63.909  26.616  1.00  0.00           C
ATOM    168  C3  UNK L  12       3.854  64.807  25.915  1.00  0.00           C
ATOM    169  C4  UNK L  12       1.499  63.743  25.737  1.00  0.00           C
ATOM    170  C5  UNK L  12       4.974  65.250  26.819  1.00  0.00           C
ATOM    171  H6  UNK L  12       3.106  62.962  27.022  1.00  0.00           H
ATOM    172  H7  UNK L  12       2.290  64.528  27.451  1.00  0.00           H
ATOM    173  H8  UNK L  12       3.541  65.646  25.365  1.00  0.00           H
ATOM    174  H9  UNK L  12       4.317  64.186  25.171  1.00  0.00           H
ATOM    175  H10 UNK L  12       0.731  63.113  26.266  1.00  0.00           H
ATOM    176  H11 UNK L  12       1.064  64.779  25.545  1.00  0.00           H
ATOM    177  H12 UNK L  12       5.949  65.373  26.300  1.00  0.00           H
ATOM    178  H13 UNK L  12       4.752  66.269  27.258  1.00  0.00           H
ATOM    179  H14 UNK L  12       5.070  64.541  27.688  1.00  0.00           H
ATOM    180  H15 UNK L  12       1.693  62.078  24.647  1.00  0.00           H
ATOM    181  O1  UNK M  13      28.797  20.552  17.356  1.00  0.00           O
ATOM    182  C2  UNK M  13      28.133  20.115  19.759  1.00  0.00           C
ATOM    183  C3  UNK M  13      29.418  19.540  20.283  1.00  0.00           C
ATOM    184  C4  UNK M  13      28.299  21.190  18.639  1.00  0.00           C
ATOM    185  C5  UNK M  13      29.246  18.795  21.564  1.00  0.00           C
ATOM    186  H6  UNK M  13      27.487  19.317  19.358  1.00  0.00           H
ATOM    187  H7  UNK M  13      27.517  20.583  20.544  1.00  0.00           H
ATOM    188  H8  UNK M  13      30.050  20.436  20.472  1.00  0.00           H
ATOM    189  H9  UNK M  13      29.789  18.833  19.525  1.00  0.00           H
ATOM    190  H10 UNK M  13      27.260  21.611  18.351  1.00  0.00           H
ATOM    191  H11 UNK M  13      29.003  22.007  18.972  1.00  0.00           H
ATOM    192  H12 UNK M  13      28.874  19.416  22.366  1.00  0.00           H
ATOM    193  H13 UNK M  13      28.557  17.958  21.489  1.00  0.00           H
ATOM    194  H14 UNK M  13      30.151  18.326  21.864  1.00  0.00           H
ATOM    195  H15 UNK M  13      29.505  21.126  17.058  1.00  0.00           H
ATOM    196  O1  UNK N  14      58.469  25.251  47.314  1.00  0.00           O
ATOM    197  C2  UNK N  14      58.231  27.057  48.852  1.00  0.00           C
ATOM    198  C3  UNK N  14      57.397  28.356  49.315  1.00  0.00           C
ATOM    199  C4  UNK N  14      57.657  26.353  47.615  1.00  0.00           C
ATOM    200  C5  UNK N  14      57.313  29.343  48.143  1.00  0.00           C
ATOM    201  H6  UNK N  14      59.262  27.336  48.768  1.00  0.00           H
ATOM    202  H7  UNK N  14      58.186  26.354  49.746  1.00  0.00           H
ATOM    203  H8  UNK N  14      57.891  28.904  50.095  1.00  0.00           H
ATOM    204  H9  UNK N  14      56.421  28.049  49.670  1.00  0.00           H
ATOM    205  H10 UNK N  14      56.607  26.113  47.822  1.00  0.00           H
ATOM    206  H11 UNK N  14      57.719  27.081  46.810  1.00  0.00           H
ATOM    207  H12 UNK N  14      56.753  28.933  47.291  1.00  0.00           H
ATOM    208  H13 UNK N  14      56.797  30.247  48.590  1.00  0.00           H
ATOM    209  H14 UNK N  14      58.355  29.552  47.826  1.00  0.00           H
ATOM    210  H15 UNK N  14      58.576  25.095  46.369  1.00  0.00           H
ATOM    211  O1  UNK O  15      42.130  24.149  35.059  1.00  0.00           O
ATOM    212  C2  UNK O  15      40.395  22.721  35.914  1.00  0.00           C
ATOM    213  C3  UNK O  15      39.444  22.847  34.670  1.00  0.00           C
ATOM    214  C4  UNK O  15      41.282  24.026  36.206  1.00  0.00           C
ATOM    215  C5  UNK O  15      38.250  21.916  34.775  1.00  0.00           C
ATOM    216  H6  UNK O  15      39.910  22.353  36.757  1.00  0.00           H
ATOM    217  H7  UNK O  15      41.127  21.948  35.688  1.00  0.00           H
ATOM    218  H8  UNK O  15      39.991  22.639  33.745  1.00  0.00           H
ATOM    219  H9  UNK O  15      39.051  23.891  34.511  1.00  0.00           H
ATOM    220  H10 UNK O  15      40.617  24.938  36.459  1.00  0.00           H
ATOM    221  H11 UNK O  15      41.908  23.761  37.072  1.00  0.00           H
ATOM    222  H12 UNK O  15      37.700  22.070  35.737  1.00  0.00           H
ATOM    223  H13 UNK O  15      37.400  22.029  34.066  1.00  0.00           H
ATOM    224  H14 UNK O  15      38.637  20.919  34.674  1.00  0.00           H
ATOM    225  H15 UNK O  15      41.608  24.691  34.459  1.00  0.00           H
ATOM    226  O1  UNK P  16      14.789  29.671  42.032  1.00  0.00           O
ATOM    227  C2  UNK P  16      14.130  27.933  43.610  1.00  0.00           C
ATOM    228  C3  UNK P  16      14.735  28.633  44.786  1.00  0.00           C
ATOM    229  C4  UNK P  16      14.884  28.312  42.326  1.00  0.00           C
ATOM    230  C5  UNK P  16      14.408  28.092  46.240  1.00  0.00           C
ATOM    231  H6  UNK P  16      13.974  26.871  43.835  1.00  0.00           H
ATOM    232  H7  UNK P  16      13.122  28.279  43.434  1.00  0.00           H
ATOM    233  H8  UNK P  16      14.307  29.621  44.716  1.00  0.00           H
ATOM    234  H9  UNK P  16      15.817  28.645  44.735  1.00  0.00           H
ATOM    235  H10 UNK P  16      15.893  28.073  42.449  1.00  0.00           H
ATOM    236  H11 UNK P  16      14.416  27.681  41.460  1.00  0.00           H
ATOM    237  H12 UNK P  16      14.708  28.763  47.073  1.00  0.00           H
ATOM    238  H13 UNK P  16      13.321  28.035  46.219  1.00  0.00           H
ATOM    239  H14 UNK P  16      14.807  27.058  46.381  1.00  0.00           H
ATOM    240  H15 UNK P  16      14.102  29.922  41.346  1.00  0.00           H
ATOM    241  O1  UNK Q  17      62.591  39.633  66.857  1.00  0.00           O
ATOM    242  C2  UNK Q  17      64.756  38.673  67.176  1.00  0.00           C
ATOM    243  C3  UNK Q  17      65.405  39.751  66.220  1.00  0.00           C
ATOM    244  C4  UNK Q  17      63.415  39.207  67.816  1.00  0.00           C
ATOM    245  C5  UNK Q  17      66.654  39.199  65.539  1.00  0.00           C
ATOM    246  H6  UNK Q  17      64.517  37.749  66.676  1.00  0.00           H
ATOM    247  H7  UNK Q  17      65.504  38.416  67.972  1.00  0.00           H
ATOM    248  H8  UNK Q  17      65.707  40.598  66.918  1.00  0.00           H
ATOM    249  H9  UNK Q  17      64.657  40.038  65.506  1.00  0.00           H
ATOM    250  H10 UNK Q  17      62.909  38.429  68.470  1.00  0.00           H
ATOM    251  H11 UNK Q  17      63.571  40.040  68.497  1.00  0.00           H
ATOM    252  H12 UNK Q  17      66.489  38.105  65.304  1.00  0.00           H
ATOM    253  H13 UNK Q  17      67.005  39.887  64.724  1.00  0.00           H
ATOM    254  H14 UNK Q  17      67.447  39.168  66.328  1.00  0.00           H
ATOM    255  H15 UNK Q  17      62.753  40.583  66.791  1.00  0.00           H
ATOM    256  O1  UNK R  18      62.663  54.377  62.730  1.00  0.00           O
ATOM    257  C2  UNK R  18      64.180  56.186  62.294  1.00  0.00           C
ATOM    258  C3  UNK R  18      63.869  56.188  60.758  1.00  0.00           C
ATOM    259  C4  UNK R  18      63.977  54.741  62.815  1.00  0.00           C
ATOM    260  C5  UNK R  18      64.994  55.365  59.900  1.00  0.00           C
ATOM    261  H6  UNK R  18      65.207  56.645  62.474  1.00  0.00           H
ATOM    262  H7  UNK R  18      63.439  56.722  62.849  1.00  0.00           H
ATOM    263  H8  UNK R  18      63.771  57.164  60.334  1.00  0.00           H
ATOM    264  H9  UNK R  18      62.890  55.708  60.656  1.00  0.00           H
ATOM    265  H10 UNK R  18      64.645  53.976  62.439  1.00  0.00           H
ATOM    266  H11 UNK R  18      64.159  54.697  63.878  1.00  0.00           H
ATOM    267  H12 UNK R  18      65.995  55.803  60.124  1.00  0.00           H
ATOM    268  H13 UNK R  18      64.999  54.297  60.151  1.00  0.00           H
ATOM    269  H14 UNK R  18      64.720  55.454  58.797  1.00  0.00           H
ATOM    270  H15 UNK R  18      62.464  53.503  63.189  1.00  0.00           H
ATOM    271  O1  UNK S  19      16.068  22.053  35.852  1.00  0.00           O
ATOM    272  C2  UNK S  19      16.977  24.197  35.634  1.00  0.00           C
ATOM    273  C3  UNK S  19      16.486  24.503  34.231  1.00  0.00           C
ATOM    274  C4  UNK S  19      16.033  23.303  36.398  1.00  0.00           C
ATOM    275  C5  UNK S  19      17.154  25.735  33.687  1.00  0.00           C
ATOM    276  H6  UNK S  19      18.070  23.912  35.582  1.00  0.00           H
ATOM    277  H7  UNK S  19      17.019  25.100  36.208  1.00  0.00           H
ATOM    278  H8  UNK S  19      15.416  24.544  34.269  1.00  0.00           H
ATOM    279  H9  UNK S  19      16.746  23.644  33.556  1.00  0.00           H
ATOM    280  H10 UNK S  19      16.434  23.241  37.394  1.00  0.00           H
ATOM    281  H11 UNK S  19      14.985  23.746  36.423  1.00  0.00           H
ATOM    282  H12 UNK S  19      16.748  26.073  32.668  1.00  0.00           H
ATOM    283  H13 UNK S  19      16.988  26.657  34.331  1.00  0.00           H
ATOM    284  H14 UNK S  19      18.261  25.496  33.598  1.00  0.00           H
ATOM    285  H15 UNK S  19      16.871  21.662  36.250  1.00  0.00           H
ATOM    286  O1  UNK T  20      67.220  18.854  27.382  1.00  0.00           O
ATOM    287  C2  UNK T  20      65.356  20.146  26.472  1.00  0.00           C
ATOM    288  C3  UNK T  20      63.851  20.476  26.673  1.00  0.00           C
ATOM    289  C4  UNK T  20      65.786  18.976  27.339  1.00  0.00           C
ATOM    290  C5  UNK T  20      63.495  21.675  25.861  1.00  0.00           C
ATOM    291  H6  UNK T  20      65.640  20.042  25.404  1.00  0.00           H
ATOM    292  H7  UNK T  20      65.844  20.995  26.885  1.00  0.00           H
ATOM    293  H8  UNK T  20      63.747  20.716  27.770  1.00  0.00           H
ATOM    294  H9  UNK T  20      63.187  19.636  26.361  1.00  0.00           H
ATOM    295  H10 UNK T  20      65.292  19.063  28.288  1.00  0.00           H
ATOM    296  H11 UNK T  20      65.439  18.041  26.936  1.00  0.00           H
ATOM    297  H12 UNK T  20      62.430  22.020  25.890  1.00  0.00           H
ATOM    298  H13 UNK T  20      64.244  22.515  26.160  1.00  0.00           H
ATOM    299  H14 UNK T  20      63.786  21.535  24.836  1.00  0.00           H
ATOM    300  H15 UNK T  20      67.436  18.171  28.073  1.00  0.00           H
ATOM    301  O1  UNK U  21      42.107  19.492  55.387  1.00  0.00           O
ATOM    302  C2  UNK U  21      41.159  21.737  56.091  1.00  0.00           C
ATOM    303  C3  UNK U  21      40.177  22.181  54.949  1.00  0.00           C
ATOM    304  C4  UNK U  21      42.306  20.919  55.466  1.00  0.00           C
ATOM    305  C5  UNK U  21      39.199  23.199  55.428  1.00  0.00           C
ATOM    306  H6  UNK U  21      41.696  22.683  56.444  1.00  0.00           H
ATOM    307  H7  UNK U  21      40.668  21.236  56.989  1.00  0.00           H
ATOM    308  H8  UNK U  21      39.456  21.377  54.763  1.00  0.00           H
ATOM    309  H9  UNK U  21      40.702  22.450  53.957  1.00  0.00           H
ATOM    310  H10 UNK U  21      42.540  21.412  54.482  1.00  0.00           H
ATOM    311  H11 UNK U  21      43.235  21.062  56.058  1.00  0.00           H
ATOM    312  H12 UNK U  21      39.681  24.096  55.719  1.00  0.00           H
ATOM    313  H13 UNK U  21      38.470  23.414  54.654  1.00  0.00           H
ATOM    314  H14 UNK U  21      38.683  22.681  56.258  1.00  0.00           H
ATOM    315  H15 UNK U  21      41.186  19.328  55.705  1.00  0.00           H
ATOM    316  O1  UNK V  22      24.745  50.720   8.555  1.00  0.00           O
ATOM    317  C2  UNK V  22      25.861  52.778   7.934  1.00  0.00           C
ATOM    318  C3  UNK V  22      26.102  53.732   6.708  1.00  0.00           C
ATOM    319  C4  UNK V  22      25.307  51.413   7.465  1.00  0.00           C
ATOM    320  C5  UNK V  22      26.732  52.894   5.499  1.00  0.00           C
ATOM    321  H6  UNK V  22      26.845  52.673   8.444  1.00  0.00           H
ATOM    322  H7  UNK V  22      25.090  53.274   8.500  1.00  0.00           H
ATOM    323  H8  UNK V  22      26.678  54.644   6.943  1.00  0.00           H
ATOM    324  H9  UNK V  22      25.176  54.190   6.331  1.00  0.00           H
ATOM    325  H10 UNK V  22      24.378  51.722   6.913  1.00  0.00           H
ATOM    326  H11 UNK V  22      26.081  50.860   6.884  1.00  0.00           H
ATOM    327  H12 UNK V  22      26.998  53.476   4.580  1.00  0.00           H
ATOM    328  H13 UNK V  22      27.516  52.256   5.859  1.00  0.00           H
ATOM    329  H14 UNK V  22      25.974  52.215   5.113  1.00  0.00           H
ATOM    330  H15 UNK V  22      25.476  50.734   9.306  1.00  0.00           H
ATOM    331  O1  UNK W  23      30.735  10.779   8.198  1.00  0.00           O
ATOM    332  C2  UNK W  23      29.834   8.880   9.435  1.00  0.00           C
ATOM    333  C3  UNK W  23      29.719   7.296   9.432  1.00  0.00           C
ATOM    334  C4  UNK W  23      30.564   9.384   8.181  1.00  0.00           C
ATOM    335  C5  UNK W  23      28.907   6.781   8.190  1.00  0.00           C
ATOM    336  H6  UNK W  23      28.786   9.288   9.582  1.00  0.00           H
ATOM    337  H7  UNK W  23      30.405   9.148  10.379  1.00  0.00           H
ATOM    338  H8  UNK W  23      29.225   6.980  10.301  1.00  0.00           H
ATOM    339  H9  UNK W  23      30.687   6.788   9.490  1.00  0.00           H
ATOM    340  H10 UNK W  23      31.496   8.857   8.110  1.00  0.00           H
ATOM    341  H11 UNK W  23      30.109   9.001   7.226  1.00  0.00           H
ATOM    342  H12 UNK W  23      29.345   6.936   7.149  1.00  0.00           H
ATOM    343  H13 UNK W  23      28.513   5.830   8.369  1.00  0.00           H
ATOM    344  H14 UNK W  23      27.947   7.394   8.308  1.00  0.00           H
ATOM    345  H15 UNK W  23      31.548  11.073   7.645  1.00  0.00           H
ATOM    346  O1  UNK X  24      51.743  27.801  64.857  1.00  0.00           O
ATOM    347  C2  UNK X  24      49.512  28.355  63.910  1.00  0.00           C
ATOM    348  C3  UNK X  24      49.325  29.625  64.715  1.00  0.00           C
ATOM    349  C4  UNK X  24      50.993  28.116  63.640  1.00  0.00           C
ATOM    350  C5  UNK X  24      47.812  29.980  64.791  1.00  0.00           C
ATOM    351  H6  UNK X  24      49.166  27.548  64.506  1.00  0.00           H
ATOM    352  H7  UNK X  24      48.985  28.516  62.956  1.00  0.00           H
ATOM    353  H8  UNK X  24      49.891  30.490  64.268  1.00  0.00           H
ATOM    354  H9  UNK X  24      49.665  29.454  65.698  1.00  0.00           H
ATOM    355  H10 UNK X  24      51.149  27.210  62.948  1.00  0.00           H
ATOM    356  H11 UNK X  24      51.314  29.014  63.051  1.00  0.00           H
ATOM    357  H12 UNK X  24      47.127  29.089  64.953  1.00  0.00           H
ATOM    358  H13 UNK X  24      47.661  30.705  65.531  1.00  0.00           H
ATOM    359  H14 UNK X  24      47.363  30.419  63.872  1.00  0.00           H
ATOM    360  H15 UNK X  24      52.590  28.422  64.948  1.00  0.00           H
ATOM    361  O1  UNK Y  25      27.840  56.510  50.813  1.00  0.00           O
ATOM    362  C2  UNK Y  25      29.513  55.687  49.322  1.00  0.00           C
ATOM    363  C3  UNK Y  25      29.087  54.197  49.202  1.00  0.00           C
ATOM    364  C4  UNK Y  25      28.318  56.635  49.503  1.00  0.00           C
ATOM    365  C5  UNK Y  25      30.282  53.310  49.180  1.00  0.00           C
ATOM    366  H6  UNK Y  25      30.248  55.785  50.209  1.00  0.00           H
ATOM    367  H7  UNK Y  25      30.084  55.903  48.455  1.00  0.00           H
ATOM    368  H8  UNK Y  25      28.545  54.072  48.226  1.00  0.00           H
ATOM    369  H9  UNK Y  25      28.387  53.935  49.997  1.00  0.00           H
ATOM    370  H10 UNK Y  25      28.647  57.602  49.264  1.00  0.00           H
ATOM    371  H11 UNK Y  25      27.528  56.278  48.831  1.00  0.00           H
ATOM    372  H12 UNK Y  25      30.897  53.650  48.272  1.00  0.00           H
ATOM    373  H13 UNK Y  25      30.929  53.461  50.084  1.00  0.00           H
ATOM    374  H14 UNK Y  25      30.101  52.138  49.172  1.00  0.00           H
ATOM    375  H15 UNK Y  25      27.318  57.269  51.146  1.00  0.00           H
ATOM    376  O1  UNK Z  26      52.326  18.128   3.673  1.00  0.00           O
ATOM    377  C2  UNK Z  26      51.841  16.467   1.966  1.00  0.00           C
ATOM    378  C3  UNK Z  26      50.381  16.973   1.909  1.00  0.00           C
ATOM    379  C4  UNK Z  26      52.528  16.762   3.327  1.00  0.00           C
ATOM    380  C5  UNK Z  26      49.741  16.448   0.617  1.00  0.00           C
ATOM    381  H6  UNK Z  26      51.938  15.386   1.822  1.00  0.00           H
ATOM    382  H7  UNK Z  26      52.350  16.808   1.099  1.00  0.00           H
ATOM    383  H8  UNK Z  26      50.272  18.085   1.909  1.00  0.00           H
ATOM    384  H9  UNK Z  26      49.651  16.609   2.760  1.00  0.00           H
ATOM    385  H10 UNK Z  26      52.080  16.175   4.154  1.00  0.00           H
ATOM    386  H11 UNK Z  26      53.648  16.553   3.133  1.00  0.00           H
ATOM    387  H12 UNK Z  26      49.960  15.397   0.459  1.00  0.00           H
ATOM    388  H13 UNK Z  26      48.605  16.485   0.635  1.00  0.00           H
ATOM    389  H14 UNK Z  26      49.964  17.140  -0.218  1.00  0.00           H
ATOM    390  H15 UNK Z  26      52.996  18.198   4.368  1.00  0.00           H
ATOM    391  O1  UNK a  27      52.066  66.213  12.080  1.00  0.00           O
ATOM    392  C2  UNK a  27      51.608  63.904  12.639  1.00  0.00           C
ATOM    393  C3  UNK a  27      52.673  63.265  11.688  1.00  0.00           C
ATOM    394  C4  UNK a  27      51.954  65.293  13.141  1.00  0.00           C
ATOM    395  C5  UNK a  27      52.287  62.013  10.800  1.00  0.00           C
ATOM    396  H6  UNK a  27      50.693  63.916  12.029  1.00  0.00           H
ATOM    397  H7  UNK a  27      51.400  63.272  13.586  1.00  0.00           H
ATOM    398  H8  UNK a  27      53.529  63.100  12.288  1.00  0.00           H
ATOM    399  H9  UNK a  27      53.005  64.064  10.959  1.00  0.00           H
ATOM    400  H10 UNK a  27      51.151  65.778  13.715  1.00  0.00           H
ATOM    401  H11 UNK a  27      52.893  65.277  13.748  1.00  0.00           H
ATOM    402  H12 UNK a  27      52.269  61.042  11.309  1.00  0.00           H
ATOM    403  H13 UNK a  27      51.356  62.038  10.319  1.00  0.00           H
ATOM    404  H14 UNK a  27      52.931  61.929   9.924  1.00  0.00           H
ATOM    405  H15 UNK a  27      52.936  66.040  11.612  1.00  0.00           H
ATOM    406  O1  UNK b  28      11.729  62.133  59.399  1.00  0.00           O
ATOM    407  C2  UNK b  28       9.347  61.583  59.373  1.00  0.00           C
ATOM    408  C3  UNK b  28       9.288  61.099  57.895  1.00  0.00           C
ATOM    409  C4  UNK b  28      10.684  61.364  60.078  1.00  0.00           C
ATOM    410  C5  UNK b  28       8.027  61.640  57.265  1.00  0.00           C
ATOM    411  H6  UNK b  28       9.121  62.657  59.349  1.00  0.00           H
ATOM    412  H7  UNK b  28       8.551  61.211  59.962  1.00  0.00           H
ATOM    413  H8  UNK b  28       9.442  60.042  57.832  1.00  0.00           H
ATOM    414  H9  UNK b  28      10.099  61.498  57.274  1.00  0.00           H
ATOM    415  H10 UNK b  28      10.571  61.597  61.200  1.00  0.00           H
ATOM    416  H11 UNK b  28      10.994  60.342  59.991  1.00  0.00           H
ATOM    417  H12 UNK b  28       7.155  61.106  57.627  1.00  0.00           H
ATOM    418  H13 UNK b  28       7.816  62.642  57.544  1.00  0.00           H
ATOM    419  H14 UNK b  28       8.065  61.592  56.164  1.00  0.00           H
ATOM    420  H15 UNK b  28      12.483  62.204  60.032  1.00  0.00           H
ATOM    421  O1  UNK c  29       3.091  22.325  20.191  1.00  0.00           O
ATOM    422  C2  UNK c  29       5.012  23.791  20.156  1.00  0.00           C
ATOM    423  C3  UNK c  29       6.287  24.195  20.922  1.00  0.00           C
ATOM    424  C4  UNK c  29       4.418  22.545  20.796  1.00  0.00           C
ATOM    425  C5  UNK c  29       7.056  25.302  20.104  1.00  0.00           C
ATOM    426  H6  UNK c  29       4.287  24.633  20.160  1.00  0.00           H
ATOM    427  H7  UNK c  29       5.176  23.596  19.095  1.00  0.00           H
ATOM    428  H8  UNK c  29       6.965  23.298  21.009  1.00  0.00           H
ATOM    429  H9  UNK c  29       6.044  24.514  21.999  1.00  0.00           H
ATOM    430  H10 UNK c  29       5.048  21.704  20.602  1.00  0.00           H
ATOM    431  H11 UNK c  29       4.239  22.633  21.888  1.00  0.00           H
ATOM    432  H12 UNK c  29       6.734  26.308  20.126  1.00  0.00           H
ATOM    433  H13 UNK c  29       8.106  25.326  20.315  1.00  0.00           H
ATOM    434  H14 UNK c  29       6.877  24.991  19.098  1.00  0.00           H
ATOM    435  H15 UNK c  29       2.731  21.472  20.544  1.00  0.00           H
ATOM    436  O1  UNK d  30      17.765  33.031   2.603  1.00  0.00           O
ATOM    437  C2  UNK d  30      17.554  30.903   3.401  1.00  0.00           C
ATOM    438  C3  UNK d  30      16.827  29.875   4.303  1.00  0.00           C
ATOM    439  C4  UNK d  30      16.914  32.290   3.483  1.00  0.00           C
ATOM    440  C5  UNK d  30      17.788  28.699   4.505  1.00  0.00           C
ATOM    441  H6  UNK d  30      18.603  31.034   3.723  1.00  0.00           H
ATOM    442  H7  UNK d  30      17.477  30.611   2.378  1.00  0.00           H
ATOM    443  H8  UNK d  30      15.881  29.390   3.846  1.00  0.00           H
ATOM    444  H9  UNK d  30      16.589  30.255   5.337  1.00  0.00           H
ATOM    445  H10 UNK d  30      15.928  32.145   3.000  1.00  0.00           H
ATOM    446  H11 UNK d  30      16.847  32.595   4.500  1.00  0.00           H
ATOM    447  H12 UNK d  30      18.729  29.062   4.897  1.00  0.00           H
ATOM    448  H13 UNK d  30      17.492  27.951   5.343  1.00  0.00           H
ATOM    449  H14 UNK d  30      17.965  28.259   3.549  1.00  0.00           H
ATOM    450  H15 UNK d  30      17.610  32.740   1.646  1.00  0.00           H
ATOM    451  O1  UNK e  31      32.044  53.773  19.894  1.00  0.00           O
ATOM    452  C2  UNK e  31      30.072  53.427  21.141  1.00  0.00           C
ATOM    453  C3  UNK e  31      29.946  51.897  21.282  1.00  0.00           C
ATOM    454  C4  UNK e  31      30.607  53.870  19.775  1.00  0.00           C
ATOM    455  C5  UNK e  31      28.734  51.378  20.627  1.00  0.00           C
ATOM    456  H6  UNK e  31      29.111  53.886  21.368  1.00  0.00           H
ATOM    457  H7  UNK e  31      30.734  53.659  21.985  1.00  0.00           H
ATOM    458  H8  UNK e  31      29.843  51.523  22.329  1.00  0.00           H
ATOM    459  H9  UNK e  31      30.841  51.415  20.916  1.00  0.00           H
ATOM    460  H10 UNK e  31      30.287  53.212  18.986  1.00  0.00           H
ATOM    461  H11 UNK e  31      30.211  54.894  19.458  1.00  0.00           H
ATOM    462  H12 UNK e  31      28.583  51.786  19.667  1.00  0.00           H
ATOM    463  H13 UNK e  31      28.799  50.301  20.499  1.00  0.00           H
ATOM    464  H14 UNK e  31      27.999  51.554  21.312  1.00  0.00           H
ATOM    465  H15 UNK e  31      32.231  52.862  20.023  1.00  0.00           H
ATOM    466  O1  UNK f  32      24.616  51.672  65.381  1.00  0.00           O
ATOM    467  C2  UNK f  32      23.593  53.787  65.031  1.00  0.00           C
ATOM    468  C3  UNK f  32      22.387  54.502  64.451  1.00  0.00           C
ATOM    469  C4  UNK f  32      23.755  52.310  64.485  1.00  0.00           C
ATOM    470  C5  UNK f  32      22.350  56.015  64.717  1.00  0.00           C
ATOM    471  H6  UNK f  32      24.477  54.435  64.803  1.00  0.00           H
ATOM    472  H7  UNK f  32      23.525  53.777  66.126  1.00  0.00           H
ATOM    473  H8  UNK f  32      21.428  54.015  64.791  1.00  0.00           H
ATOM    474  H9  UNK f  32      22.406  54.483  63.352  1.00  0.00           H
ATOM    475  H10 UNK f  32      22.794  51.708  64.370  1.00  0.00           H
ATOM    476  H11 UNK f  32      24.111  52.383  63.401  1.00  0.00           H
ATOM    477  H12 UNK f  32      21.728  56.503  63.943  1.00  0.00           H
ATOM    478  H13 UNK f  32      21.908  56.223  65.707  1.00  0.00           H
ATOM    479  H14 UNK f  32      23.378  56.365  64.680  1.00  0.00           H
ATOM    480  H15 UNK f  32      25.210  51.126  64.812  1.00  0.00           H
ATOM    481  O1  UNK g  33      32.378  44.332  48.102  1.00  0.00           O
ATOM    482  C2  UNK g  33      33.333  43.525  50.136  1.00  0.00           C
ATOM    483  C3  UNK g  33      34.167  42.474  49.381  1.00  0.00           C
ATOM    484  C4  UNK g  33      33.110  44.719  49.255  1.00  0.00           C
ATOM    485  C5  UNK g  33      34.626  41.349  50.238  1.00  0.00           C
ATOM    486  H6  UNK g  33      32.403  43.066  50.474  1.00  0.00           H
ATOM    487  H7  UNK g  33      33.849  43.847  50.972  1.00  0.00           H
ATOM    488  H8  UNK g  33      35.114  42.911  48.980  1.00  0.00           H
ATOM    489  H9  UNK g  33      33.665  42.127  48.534  1.00  0.00           H
ATOM    490  H10 UNK g  33      32.486  45.497  49.844  1.00  0.00           H
ATOM    491  H11 UNK g  33      34.049  45.201  48.921  1.00  0.00           H
ATOM    492  H12 UNK g  33      35.252  40.649  49.643  1.00  0.00           H
ATOM    493  H13 UNK g  33      35.197  41.686  51.119  1.00  0.00           H
ATOM    494  H14 UNK g  33      33.718  40.837  50.520  1.00  0.00           H
ATOM    495  H15 UNK g  33      32.351  45.080  47.477  1.00  0.00           H
ATOM    496  O1  UNK h  34       3.359  46.929  11.158  1.00  0.00           O
ATOM    497  C2  UNK h  34       2.403  47.917  13.167  1.00  0.00           C
ATOM    498  C3  UNK h  34       1.291  46.989  13.599  1.00  0.00           C
ATOM    499  C4  UNK h  34       2.712  48.085  11.640  1.00  0.00           C
ATOM    500  C5  UNK h  34       0.976  47.081  15.054  1.00  0.00           C
ATOM    501  H6  UNK h  34       2.017  48.921  13.506  1.00  0.00           H
ATOM    502  H7  UNK h  34       3.321  47.656  13.741  1.00  0.00           H
ATOM    503  H8  UNK h  34       1.547  46.001  13.334  1.00  0.00           H
ATOM    504  H9  UNK h  34       0.358  47.011  12.999  1.00  0.00           H
ATOM    505  H10 UNK h  34       1.753  48.093  11.090  1.00  0.00           H
ATOM    506  H11 UNK h  34       3.290  48.976  11.337  1.00  0.00           H
ATOM    507  H12 UNK h  34       0.112  47.744  15.200  1.00  0.00           H
ATOM    508  H13 UNK h  34       0.874  46.089  15.520  1.00  0.00           H
ATOM    509  H14 UNK h  34       1.901  47.513  15.475  1.00  0.00           H
ATOM    510  H15 UNK h  34       2.773  46.407  10.523  1.00  0.00           H
ATOM    511  O1  UNK i  35      35.440   2.033   9.352  1.00  0.00           O
ATOM    512  C2  UNK i  35      33.828   3.459   8.197  1.00  0.00           C
ATOM    513  C3  UNK i  35      32.297   3.783   8.030  1.00  0.00           C
ATOM    514  C4  UNK i  35      34.095   2.391   9.233  1.00  0.00           C
ATOM    515  C5  UNK i  35      31.494   2.598   7.516  1.00  0.00           C
ATOM    516  H6  UNK i  35      34.177   3.067   7.257  1.00  0.00           H
ATOM    517  H7  UNK i  35      34.386   4.371   8.406  1.00  0.00           H
ATOM    518  H8  UNK i  35      32.137   4.665   7.352  1.00  0.00           H
ATOM    519  H9  UNK i  35      31.958   4.066   9.043  1.00  0.00           H
ATOM    520  H10 UNK i  35      33.632   2.671  10.221  1.00  0.00           H
ATOM    521  H11 UNK i  35      33.472   1.553   8.944  1.00  0.00           H
ATOM    522  H12 UNK i  35      32.006   2.200   6.578  1.00  0.00           H
ATOM    523  H13 UNK i  35      31.449   1.769   8.306  1.00  0.00           H
ATOM    524  H14 UNK i  35      30.464   2.854   7.172  1.00  0.00           H
ATOM    525  H15 UNK i  35      35.409   1.073   9.491  1.00  0.00           H
ATOM    526  O1  UNK j  36      42.483  42.989  55.857  1.00  0.00           O
ATOM    527  C2  UNK j  36      44.754  43.783  56.130  1.00  0.00           C
ATOM    528  C3  UNK j  36      46.172  43.264  56.220  1.00  0.00           C
ATOM    529  C4  UNK j  36      43.793  42.555  56.197  1.00  0.00           C
ATOM    530  C5  UNK j  36      47.164  44.454  55.986  1.00  0.00           C
ATOM    531  H6  UNK j  36      44.615  44.463  57.007  1.00  0.00           H
ATOM    532  H7  UNK j  36      44.578  44.338  55.209  1.00  0.00           H
ATOM    533  H8  UNK j  36      46.426  42.550  55.471  1.00  0.00           H
ATOM    534  H9  UNK j  36      46.370  42.820  57.226  1.00  0.00           H
ATOM    535  H10 UNK j  36      44.072  41.867  55.450  1.00  0.00           H
ATOM    536  H11 UNK j  36      43.930  42.123  57.234  1.00  0.00           H
ATOM    537  H12 UNK j  36      46.707  45.339  56.324  1.00  0.00           H
ATOM    538  H13 UNK j  36      48.102  44.201  56.524  1.00  0.00           H
ATOM    539  H14 UNK j  36      47.349  44.606  54.939  1.00  0.00           H
ATOM    540  H15 UNK j  36      41.836  42.280  55.892  1.00  0.00           H
ATOM    541  O1  UNK k  37      34.834  40.722  28.826  1.00  0.00           O
ATOM    542  C2  UNK k  37      35.550  42.696  27.651  1.00  0.00           C
ATOM    543  C3  UNK k  37      34.568  43.655  28.437  1.00  0.00           C
ATOM    544  C4  UNK k  37      35.017  41.242  27.552  1.00  0.00           C
ATOM    545  C5  UNK k  37      33.256  44.128  27.689  1.00  0.00           C
ATOM    546  H6  UNK k  37      35.739  43.098  26.659  1.00  0.00           H
ATOM    547  H7  UNK k  37      36.517  42.646  28.103  1.00  0.00           H
ATOM    548  H8  UNK k  37      35.061  44.562  28.634  1.00  0.00           H
ATOM    549  H9  UNK k  37      34.402  43.304  29.468  1.00  0.00           H
ATOM    550  H10 UNK k  37      34.122  41.251  26.962  1.00  0.00           H
ATOM    551  H11 UNK k  37      35.748  40.626  26.980  1.00  0.00           H
ATOM    552  H12 UNK k  37      33.611  44.762  26.894  1.00  0.00           H
ATOM    553  H13 UNK k  37      32.758  43.302  27.192  1.00  0.00           H
ATOM    554  H14 UNK k  37      32.435  44.545  28.407  1.00  0.00           H
ATOM    555  H15 UNK k  37      33.980  41.150  29.224  1.00  0.00           H
ATOM    556  O1  UNK l  38      12.932  62.318  34.352  1.00  0.00           O
ATOM    557  C2  UNK l  38      12.204  64.578  34.645  1.00  0.00           C
ATOM    558  C3  UNK l  38      13.674  65.086  34.912  1.00  0.00           C
ATOM    559  C4  UNK l  38      12.074  63.081  35.171  1.00  0.00           C
ATOM    560  C5  UNK l  38      14.028  66.453  34.238  1.00  0.00           C
ATOM    561  H6  UNK l  38      11.562  65.152  35.299  1.00  0.00           H
ATOM    562  H7  UNK l  38      11.829  64.678  33.638  1.00  0.00           H
ATOM    563  H8  UNK l  38      14.383  64.283  34.707  1.00  0.00           H
ATOM    564  H9  UNK l  38      13.760  65.219  36.045  1.00  0.00           H
ATOM    565  H10 UNK l  38      12.379  63.013  36.217  1.00  0.00           H
ATOM    566  H11 UNK l  38      11.018  62.717  35.034  1.00  0.00           H
ATOM    567  H12 UNK l  38      13.169  67.141  34.163  1.00  0.00           H
ATOM    568  H13 UNK l  38      14.937  66.883  34.676  1.00  0.00           H
ATOM    569  H14 UNK l  38      14.231  66.258  33.165  1.00  0.00           H
ATOM    570  H15 UNK l  38      13.185  62.850  33.523  1.00  0.00           H
ATOM    571  O1  UNK m  39      64.002   9.787  61.230  1.00  0.00           O
ATOM    572  C2  UNK m  39      66.214   9.957  60.296  1.00  0.00           C
ATOM    573  C3  UNK m  39      67.650  10.465  60.500  1.00  0.00           C
ATOM    574  C4  UNK m  39      65.147  10.676  61.172  1.00  0.00           C
ATOM    575  C5  UNK m  39      67.798  11.946  60.142  1.00  0.00           C
ATOM    576  H6  UNK m  39      65.929  10.025  59.218  1.00  0.00           H
ATOM    577  H7  UNK m  39      66.213   8.911  60.500  1.00  0.00           H
ATOM    578  H8  UNK m  39      68.264   9.853  59.921  1.00  0.00           H
ATOM    579  H9  UNK m  39      67.968  10.408  61.525  1.00  0.00           H
ATOM    580  H10 UNK m  39      65.517  10.717  62.193  1.00  0.00           H
ATOM    581  H11 UNK m  39      64.838  11.653  60.738  1.00  0.00           H
ATOM    582  H12 UNK m  39      67.361  12.238  59.179  1.00  0.00           H
ATOM    583  H13 UNK m  39      67.261  12.496  60.822  1.00  0.00           H
ATOM    584  H14 UNK m  39      68.802  12.317  60.310  1.00  0.00           H
ATOM    585  H15 UNK m  39      63.967   9.357  62.126  1.00  0.00           H
ATOM    586  O1  UNK n  40      44.457  39.448  29.876  1.00  0.00           O
ATOM    587  C2  UNK n  40      44.708  41.596  28.511  1.00  0.00           C
ATOM    588  C3  UNK n  40      45.085  43.088  28.440  1.00  0.00           C
ATOM    589  C4  UNK n  40      44.732  40.906  29.940  1.00  0.00           C
ATOM    590  C5  UNK n  40      44.843  43.643  26.994  1.00  0.00           C
ATOM    591  H6  UNK n  40      43.687  41.483  28.059  1.00  0.00           H
ATOM    592  H7  UNK n  40      45.376  41.066  27.879  1.00  0.00           H
ATOM    593  H8  UNK n  40      46.129  43.227  28.768  1.00  0.00           H
ATOM    594  H9  UNK n  40      44.479  43.661  29.250  1.00  0.00           H
ATOM    595  H10 UNK n  40      45.762  40.978  30.333  1.00  0.00           H
ATOM    596  H11 UNK n  40      44.112  41.450  30.616  1.00  0.00           H
ATOM    597  H12 UNK n  40      45.461  43.046  26.305  1.00  0.00           H
ATOM    598  H13 UNK n  40      43.760  43.488  26.765  1.00  0.00           H
ATOM    599  H14 UNK n  40      45.104  44.692  26.895  1.00  0.00           H
ATOM    600  H15 UNK n  40      43.609  39.275  30.362  1.00  0.00           H
ATOM    601  O1  UNK o  41      57.572  27.012  61.523  1.00  0.00           O
ATOM    602  C2  UNK o  41      58.479  24.891  60.882  1.00  0.00           C
ATOM    603  C3  UNK o  41      58.587  24.207  62.273  1.00  0.00           C
ATOM    604  C4  UNK o  41      57.378  25.918  60.645  1.00  0.00           C
ATOM    605  C5  UNK o  41      59.693  23.125  62.253  1.00  0.00           C
ATOM    606  H6  UNK o  41      59.502  25.372  60.748  1.00  0.00           H
ATOM    607  H7  UNK o  41      58.356  24.202  60.015  1.00  0.00           H
ATOM    608  H8  UNK o  41      57.650  23.655  62.549  1.00  0.00           H
ATOM    609  H9  UNK o  41      58.816  25.037  62.968  1.00  0.00           H
ATOM    610  H10 UNK o  41      57.346  26.302  59.606  1.00  0.00           H
ATOM    611  H11 UNK o  41      56.379  25.410  60.758  1.00  0.00           H
ATOM    612  H12 UNK o  41      59.607  22.403  63.040  1.00  0.00           H
ATOM    613  H13 UNK o  41      59.575  22.579  61.307  1.00  0.00           H
ATOM    614  H14 UNK o  41      60.667  23.555  62.166  1.00  0.00           H
ATOM    615  H15 UNK o  41      56.752  27.571  61.544  1.00  0.00           H
ATOM    616  O1  UNK p  42      48.547  17.817  23.729  1.00  0.00           O
ATOM    617  C2  UNK p  42      47.632  16.771  25.760  1.00  0.00           C
ATOM    618  C3  UNK p  42      47.167  17.011  27.206  1.00  0.00           C
ATOM    619  C4  UNK p  42      48.575  17.773  25.134  1.00  0.00           C
ATOM    620  C5  UNK p  42      48.316  16.807  28.237  1.00  0.00           C
ATOM    621  H6  UNK p  42      48.059  15.737  25.636  1.00  0.00           H
ATOM    622  H7  UNK p  42      46.709  16.791  25.179  1.00  0.00           H
ATOM    623  H8  UNK p  42      46.372  16.257  27.348  1.00  0.00           H
ATOM    624  H9  UNK p  42      46.747  18.081  27.258  1.00  0.00           H
ATOM    625  H10 UNK p  42      48.245  18.695  25.541  1.00  0.00           H
ATOM    626  H11 UNK p  42      49.581  17.502  25.467  1.00  0.00           H
ATOM    627  H12 UNK p  42      47.918  16.992  29.189  1.00  0.00           H
ATOM    628  H13 UNK p  42      48.632  15.759  28.186  1.00  0.00           H
ATOM    629  H14 UNK p  42      49.159  17.414  28.029  1.00  0.00           H
ATOM    630  H15 UNK p  42      49.278  17.175  23.379  1.00  0.00           H
ATOM    631  O1  UNK q  43      48.531  28.328  23.087  1.00  0.00           O
ATOM    632  C2  UNK q  43      47.587  29.360  21.072  1.00  0.00           C
ATOM    633  C3  UNK q  43      47.257  28.985  19.647  1.00  0.00           C
ATOM    634  C4  UNK q  43      48.349  28.162  21.670  1.00  0.00           C
ATOM    635  C5  UNK q  43      46.252  29.943  19.067  1.00  0.00           C
ATOM    636  H6  UNK q  43      48.081  30.336  21.111  1.00  0.00           H
ATOM    637  H7  UNK q  43      46.596  29.634  21.535  1.00  0.00           H
ATOM    638  H8  UNK q  43      46.922  27.932  19.502  1.00  0.00           H
ATOM    639  H9  UNK q  43      48.199  29.154  19.068  1.00  0.00           H
ATOM    640  H10 UNK q  43      47.937  27.243  21.293  1.00  0.00           H
ATOM    641  H11 UNK q  43      49.299  28.205  21.118  1.00  0.00           H
ATOM    642  H12 UNK q  43      45.178  29.690  19.361  1.00  0.00           H
ATOM    643  H13 UNK q  43      46.361  30.959  19.255  1.00  0.00           H
ATOM    644  H14 UNK q  43      46.245  29.822  17.979  1.00  0.00           H
ATOM    645  H15 UNK q  43      49.345  27.820  23.252  1.00  0.00           H
ATOM    646  O1  UNK r  44      43.505  56.918  31.958  1.00  0.00           O
ATOM    647  C2  UNK r  44      45.077  56.495  33.787  1.00  0.00           C
ATOM    648  C3  UNK r  44      45.668  56.934  35.195  1.00  0.00           C
ATOM    649  C4  UNK r  44      43.627  56.848  33.417  1.00  0.00           C
ATOM    650  C5  UNK r  44      47.095  56.391  35.508  1.00  0.00           C
ATOM    651  H6  UNK r  44      45.777  56.989  33.156  1.00  0.00           H
ATOM    652  H7  UNK r  44      45.277  55.402  33.606  1.00  0.00           H
ATOM    653  H8  UNK r  44      44.900  56.614  35.934  1.00  0.00           H
ATOM    654  H9  UNK r  44      45.680  58.013  35.121  1.00  0.00           H
ATOM    655  H10 UNK r  44      42.911  56.083  33.831  1.00  0.00           H
ATOM    656  H11 UNK r  44      43.429  57.896  33.792  1.00  0.00           H
ATOM    657  H12 UNK r  44      47.784  56.931  34.824  1.00  0.00           H
ATOM    658  H13 UNK r  44      47.320  56.686  36.507  1.00  0.00           H
ATOM    659  H14 UNK r  44      47.201  55.295  35.469  1.00  0.00           H
ATOM    660  H15 UNK r  44      43.525  57.855  31.737  1.00  0.00           H
ATOM    661  O1  UNK s  45      39.399  10.378  27.287  1.00  0.00           O
ATOM    662  C2  UNK s  45      39.884   9.746  25.114  1.00  0.00           C
ATOM    663  C3  UNK s  45      40.413  10.184  23.736  1.00  0.00           C
ATOM    664  C4  UNK s  45      39.738  10.895  26.070  1.00  0.00           C
ATOM    665  C5  UNK s  45      40.280   8.920  22.751  1.00  0.00           C
ATOM    666  H6  UNK s  45      38.928   9.311  24.879  1.00  0.00           H
ATOM    667  H7  UNK s  45      40.612   8.984  25.509  1.00  0.00           H
ATOM    668  H8  UNK s  45      41.499  10.327  23.823  1.00  0.00           H
ATOM    669  H9  UNK s  45      39.920  11.119  23.388  1.00  0.00           H
ATOM    670  H10 UNK s  45      40.660  11.446  26.246  1.00  0.00           H
ATOM    671  H11 UNK s  45      38.985  11.618  25.622  1.00  0.00           H
ATOM    672  H12 UNK s  45      39.241   8.783  22.565  1.00  0.00           H
ATOM    673  H13 UNK s  45      40.829   9.100  21.821  1.00  0.00           H
ATOM    674  H14 UNK s  45      40.795   8.024  23.097  1.00  0.00           H
ATOM    675  H15 UNK s  45      40.246   9.805  27.484  1.00  0.00           H
ATOM    676  O1  UNK t  46      29.390  36.437  53.962  1.00  0.00           O
ATOM    677  C2  UNK t  46      30.249  37.723  55.938  1.00  0.00           C
ATOM    678  C3  UNK t  46      30.608  37.548  57.476  1.00  0.00           C
ATOM    679  C4  UNK t  46      29.783  36.402  55.364  1.00  0.00           C
ATOM    680  C5  UNK t  46      31.004  38.930  58.105  1.00  0.00           C
ATOM    681  H6  UNK t  46      29.372  38.403  55.877  1.00  0.00           H
ATOM    682  H7  UNK t  46      31.128  38.175  55.402  1.00  0.00           H
ATOM    683  H8  UNK t  46      31.346  36.723  57.620  1.00  0.00           H
ATOM    684  H9  UNK t  46      29.777  37.064  58.072  1.00  0.00           H
ATOM    685  H10 UNK t  46      30.509  35.591  55.631  1.00  0.00           H
ATOM    686  H11 UNK t  46      28.772  36.194  55.927  1.00  0.00           H
ATOM    687  H12 UNK t  46      31.890  39.276  57.601  1.00  0.00           H
ATOM    688  H13 UNK t  46      30.208  39.553  57.777  1.00  0.00           H
ATOM    689  H14 UNK t  46      31.077  38.942  59.212  1.00  0.00           H
ATOM    690  H15 UNK t  46      29.998  37.083  53.445  1.00  0.00           H
ATOM    691  O1  UNK u  47      34.559  22.915  15.518  1.00  0.00           O
ATOM    692  C2  UNK u  47      35.014  22.052  13.370  1.00  0.00           C
ATOM    693  C3  UNK u  47      36.568  21.957  13.328  1.00  0.00           C
ATOM    694  C4  UNK u  47      34.383  23.276  14.151  1.00  0.00           C
ATOM    695  C5  UNK u  47      37.166  23.261  12.896  1.00  0.00           C
ATOM    696  H6  UNK u  47      34.725  22.116  12.284  1.00  0.00           H
ATOM    697  H7  UNK u  47      34.622  21.169  13.795  1.00  0.00           H
ATOM    698  H8  UNK u  47      36.932  21.279  12.569  1.00  0.00           H
ATOM    699  H9  UNK u  47      36.969  21.641  14.293  1.00  0.00           H
ATOM    700  H10 UNK u  47      34.826  24.263  13.997  1.00  0.00           H
ATOM    701  H11 UNK u  47      33.310  23.194  13.903  1.00  0.00           H
ATOM    702  H12 UNK u  47      38.252  23.188  12.799  1.00  0.00           H
ATOM    703  H13 UNK u  47      36.681  23.557  11.877  1.00  0.00           H
ATOM    704  H14 UNK u  47      36.881  24.058  13.596  1.00  0.00           H
ATOM    705  H15 UNK u  47      34.121  22.017  15.714  1.00  0.00           H
ATOM    706  O1  UNK v  48      61.558  54.240   7.827  1.00  0.00           O
ATOM    707  C2  UNK v  48      63.502  55.034   9.156  1.00  0.00           C
ATOM    708  C3  UNK v  48      64.963  54.645   9.594  1.00  0.00           C
ATOM    709  C4  UNK v  48      62.781  53.788   8.439  1.00  0.00           C
ATOM    710  C5  UNK v  48      65.904  54.288   8.473  1.00  0.00           C
ATOM    711  H6  UNK v  48      62.975  55.386  10.121  1.00  0.00           H
ATOM    712  H7  UNK v  48      63.579  55.983   8.503  1.00  0.00           H
ATOM    713  H8  UNK v  48      64.989  53.841  10.392  1.00  0.00           H
ATOM    714  H9  UNK v  48      65.520  55.522  10.099  1.00  0.00           H
ATOM    715  H10 UNK v  48      63.461  53.277   7.702  1.00  0.00           H
ATOM    716  H11 UNK v  48      62.607  53.015   9.186  1.00  0.00           H
ATOM    717  H12 UNK v  48      65.544  53.499   7.782  1.00  0.00           H
ATOM    718  H13 UNK v  48      66.192  55.139   7.887  1.00  0.00           H
ATOM    719  H14 UNK v  48      66.836  53.925   8.863  1.00  0.00           H
ATOM    720  H15 UNK v  48      60.874  54.502   8.558  1.00  0.00           H
ATOM    721  O1  UNK w  49      43.280  20.579  47.344  1.00  0.00           O
ATOM    722  C2  UNK w  49      44.056  20.746  45.126  1.00  0.00           C
ATOM    723  C3  UNK w  49      44.623  20.016  43.899  1.00  0.00           C
ATOM    724  C4  UNK w  49      43.609  19.751  46.159  1.00  0.00           C
ATOM    725  C5  UNK w  49      43.593  19.151  43.222  1.00  0.00           C
ATOM    726  H6  UNK w  49      44.856  21.359  45.526  1.00  0.00           H
ATOM    727  H7  UNK w  49      43.253  21.447  44.873  1.00  0.00           H
ATOM    728  H8  UNK w  49      45.427  19.415  44.352  1.00  0.00           H
ATOM    729  H9  UNK w  49      45.001  20.752  43.166  1.00  0.00           H
ATOM    730  H10 UNK w  49      42.818  19.098  45.864  1.00  0.00           H
ATOM    731  H11 UNK w  49      44.511  19.140  46.346  1.00  0.00           H
ATOM    732  H12 UNK w  49      44.200  18.463  42.620  1.00  0.00           H
ATOM    733  H13 UNK w  49      42.873  18.598  43.816  1.00  0.00           H
ATOM    734  H14 UNK w  49      42.992  19.809  42.567  1.00  0.00           H
ATOM    735  H15 UNK w  49      43.145  19.841  47.962  1.00  0.00           H
ATOM    736  O1  UNK x  50      35.304  50.296   3.092  1.00  0.00           O
ATOM    737  C2  UNK x  50      34.653  48.718   1.456  1.00  0.00           C
ATOM    738  C3  UNK x  50      34.204  47.284   1.180  1.00  0.00           C
ATOM    739  C4  UNK x  50      34.941  48.935   2.951  1.00  0.00           C
ATOM    740  C5  UNK x  50      33.980  46.919  -0.281  1.00  0.00           C
ATOM    741  H6  UNK x  50      35.448  49.077   0.851  1.00  0.00           H
ATOM    742  H7  UNK x  50      33.875  49.424   1.160  1.00  0.00           H
ATOM    743  H8  UNK x  50      33.276  47.067   1.781  1.00  0.00           H
ATOM    744  H9  UNK x  50      34.954  46.614   1.680  1.00  0.00           H
ATOM    745  H10 UNK x  50      33.997  48.703   3.405  1.00  0.00           H
ATOM    746  H11 UNK x  50      35.773  48.211   3.227  1.00  0.00           H
ATOM    747  H12 UNK x  50      33.240  47.570  -0.769  1.00  0.00           H
ATOM    748  H13 UNK x  50      34.938  47.130  -0.825  1.00  0.00           H
ATOM    749  H14 UNK x  50      33.709  45.864  -0.271  1.00  0.00           H
ATOM    750  H15 UNK x  50      34.491  50.885   3.057  1.00  0.00           H
ATOM    751  O1  UNK y  51       5.522  35.567  23.515  1.00  0.00           O
ATOM    752  C2  UNK y  51       5.990  37.870  22.886  1.00  0.00           C
ATOM    753  C3  UNK y  51       5.561  39.338  23.190  1.00  0.00           C
ATOM    754  C4  UNK y  51       4.945  36.888  23.434  1.00  0.00           C
ATOM    755  C5  UNK y  51       6.592  40.449  22.779  1.00  0.00           C
ATOM    756  H6  UNK y  51       6.106  37.712  21.821  1.00  0.00           H
ATOM    757  H7  UNK y  51       6.925  37.739  23.419  1.00  0.00           H
ATOM    758  H8  UNK y  51       5.337  39.387  24.277  1.00  0.00           H
ATOM    759  H9  UNK y  51       4.620  39.521  22.662  1.00  0.00           H
ATOM    760  H10 UNK y  51       4.740  37.187  24.480  1.00  0.00           H
ATOM    761  H11 UNK y  51       4.025  36.882  22.890  1.00  0.00           H
ATOM    762  H12 UNK y  51       6.151  41.419  23.213  1.00  0.00           H
ATOM    763  H13 UNK y  51       7.587  40.220  23.217  1.00  0.00           H
ATOM    764  H14 UNK y  51       6.661  40.568  21.683  1.00  0.00           H
ATOM    765  H15 UNK y  51       4.722  35.045  23.870  1.00  0.00           H
ATOM    766  O1  UNK z  52      59.938  54.913  10.221  1.00  0.00           O
ATOM    767  C2  UNK z  52      57.900  53.752  10.732  1.00  0.00           C
ATOM    768  C3  UNK z  52      57.159  52.474  10.932  1.00  0.00           C
ATOM    769  C4  UNK z  52      59.317  53.652  10.240  1.00  0.00           C
ATOM    770  C5  UNK z  52      55.872  52.736  11.742  1.00  0.00           C
ATOM    771  H6  UNK z  52      57.338  54.487  10.187  1.00  0.00           H
ATOM    772  H7  UNK z  52      57.939  54.198  11.798  1.00  0.00           H
ATOM    773  H8  UNK z  52      57.783  51.723  11.377  1.00  0.00           H
ATOM    774  H9  UNK z  52      56.844  52.058   9.940  1.00  0.00           H
ATOM    775  H10 UNK z  52      59.808  52.913  10.969  1.00  0.00           H
ATOM    776  H11 UNK z  52      59.377  53.314   9.222  1.00  0.00           H
ATOM    777  H12 UNK z  52      55.228  51.834  11.741  1.00  0.00           H
ATOM    778  H13 UNK z  52      56.176  52.863  12.725  1.00  0.00           H
ATOM    779  H14 UNK z  52      55.357  53.657  11.439  1.00  0.00           H
ATOM    780  H15 UNK z  52      60.021  55.184  11.132  1.00  0.00           H
ATOM    781  O1  UNK 0  53       9.874  35.898  42.479  1.00  0.00           O
ATOM    782  C2  UNK 0  53      10.090  35.587  44.986  1.00  0.00           C
ATOM    783  C3  UNK 0  53      10.997  36.731  45.346  1.00  0.00           C
ATOM    784  C4  UNK 0  53       9.183  35.877  43.753  1.00  0.00           C
ATOM    785  C5  UNK 0  53      11.990  36.479  46.567  1.00  0.00           C
ATOM    786  H6  UNK 0  53      10.746  34.763  44.862  1.00  0.00           H
ATOM    787  H7  UNK 0  53       9.433  35.488  45.889  1.00  0.00           H
ATOM    788  H8  UNK 0  53      10.414  37.651  45.539  1.00  0.00           H
ATOM    789  H9  UNK 0  53      11.700  36.919  44.536  1.00  0.00           H
ATOM    790  H10 UNK 0  53       8.423  35.126  43.657  1.00  0.00           H
ATOM    791  H11 UNK 0  53       8.676  36.813  44.039  1.00  0.00           H
ATOM    792  H12 UNK 0  53      11.377  36.311  47.428  1.00  0.00           H
ATOM    793  H13 UNK 0  53      12.585  35.595  46.433  1.00  0.00           H
ATOM    794  H14 UNK 0  53      12.636  37.364  46.752  1.00  0.00           H
ATOM    795  H15 UNK 0  53       9.815  36.878  42.244  1.00  0.00           H
ATOM    796  O1  UNK 1  54      67.500  45.073   2.590  1.00  0.00           O
ATOM    797  C2  UNK 1  54      65.415  45.687   3.889  1.00  0.00           C
ATOM    798  C3  UNK 1  54      64.187  46.569   3.734  1.00  0.00           C
ATOM    799  C4  UNK 1  54      66.149  45.562   2.506  1.00  0.00           C
ATOM    800  C5  UNK 1  54      63.328  46.617   5.051  1.00  0.00           C
ATOM    801  H6  UNK 1  54      66.061  46.174   4.654  1.00  0.00           H
ATOM    802  H7  UNK 1  54      65.257  44.674   4.281  1.00  0.00           H
ATOM    803  H8  UNK 1  54      63.613  46.028   2.915  1.00  0.00           H
ATOM    804  H9  UNK 1  54      64.351  47.650   3.449  1.00  0.00           H
ATOM    805  H10 UNK 1  54      65.615  44.882   1.838  1.00  0.00           H
ATOM    806  H11 UNK 1  54      66.189  46.526   2.048  1.00  0.00           H
ATOM    807  H12 UNK 1  54      62.936  45.615   5.431  1.00  0.00           H
ATOM    808  H13 UNK 1  54      63.940  47.090   5.852  1.00  0.00           H
ATOM    809  H14 UNK 1  54      62.496  47.303   4.855  1.00  0.00           H
ATOM    810  H15 UNK 1  54      67.405  44.192   3.137  1.00  0.00           H
ATOM    811  O1  UNK 2  55      67.693  40.372  53.251  1.00  0.00           O
ATOM    812  C2  UNK 2  55      66.931  38.835  54.964  1.00  0.00           C
ATOM    813  C3  UNK 2  55      65.737  38.008  55.477  1.00  0.00           C
ATOM    814  C4  UNK 2  55      66.729  39.382  53.520  1.00  0.00           C
ATOM    815  C5  UNK 2  55      66.027  37.450  56.828  1.00  0.00           C
ATOM    816  H6  UNK 2  55      67.122  39.701  55.626  1.00  0.00           H
ATOM    817  H7  UNK 2  55      67.819  38.207  55.064  1.00  0.00           H
ATOM    818  H8  UNK 2  55      65.457  37.200  54.822  1.00  0.00           H
ATOM    819  H9  UNK 2  55      64.868  38.714  55.507  1.00  0.00           H
ATOM    820  H10 UNK 2  55      66.724  38.611  52.749  1.00  0.00           H
ATOM    821  H11 UNK 2  55      65.738  39.815  53.533  1.00  0.00           H
ATOM    822  H12 UNK 2  55      66.690  36.549  56.793  1.00  0.00           H
ATOM    823  H13 UNK 2  55      66.457  38.199  57.507  1.00  0.00           H
ATOM    824  H14 UNK 2  55      65.097  37.094  57.126  1.00  0.00           H
ATOM    825  H15 UNK 2  55      67.371  40.865  52.450  1.00  0.00           H
ATOM    826  O1  UNK 3  56       8.370  16.549  13.579  1.00  0.00           O
ATOM    827  C2  UNK 3  56       9.132  15.254  11.526  1.00  0.00           C
ATOM    828  C3  UNK 3  56       8.934  15.016  10.027  1.00  0.00           C
ATOM    829  C4  UNK 3  56       7.996  16.104  12.218  1.00  0.00           C
ATOM    830  C5  UNK 3  56       7.833  14.026   9.687  1.00  0.00           C
ATOM    831  H6  UNK 3  56       9.319  14.407  12.110  1.00  0.00           H
ATOM    832  H7  UNK 3  56      10.075  15.832  11.562  1.00  0.00           H
ATOM    833  H8  UNK 3  56       9.879  14.668   9.480  1.00  0.00           H
ATOM    834  H9  UNK 3  56       8.780  15.960   9.482  1.00  0.00           H
ATOM    835  H10 UNK 3  56       7.712  16.971  11.580  1.00  0.00           H
ATOM    836  H11 UNK 3  56       7.115  15.549  12.294  1.00  0.00           H
ATOM    837  H12 UNK 3  56       6.874  14.298  10.248  1.00  0.00           H
ATOM    838  H13 UNK 3  56       7.699  13.981   8.619  1.00  0.00           H
ATOM    839  H14 UNK 3  56       7.987  13.040  10.146  1.00  0.00           H
ATOM    840  H15 UNK 3  56       7.620  16.999  14.128  1.00  0.00           H
ATOM    841  O1  UNK 4  57      27.505  52.341   1.693  1.00  0.00           O
ATOM    842  C2  UNK 4  57      27.529  54.083   0.110  1.00  0.00           C
ATOM    843  C3  UNK 4  57      28.944  54.804   0.211  1.00  0.00           C
ATOM    844  C4  UNK 4  57      27.440  52.616   0.336  1.00  0.00           C
ATOM    845  C5  UNK 4  57      29.936  54.319  -0.909  1.00  0.00           C
ATOM    846  H6  UNK 4  57      26.892  54.619   0.830  1.00  0.00           H
ATOM    847  H7  UNK 4  57      27.135  54.270  -0.882  1.00  0.00           H
ATOM    848  H8  UNK 4  57      29.357  54.702   1.208  1.00  0.00           H
ATOM    849  H9  UNK 4  57      28.911  55.892   0.116  1.00  0.00           H
ATOM    850  H10 UNK 4  57      26.493  52.241  -0.144  1.00  0.00           H
ATOM    851  H11 UNK 4  57      28.328  52.171  -0.143  1.00  0.00           H
ATOM    852  H12 UNK 4  57      30.043  53.253  -0.755  1.00  0.00           H
ATOM    853  H13 UNK 4  57      29.544  54.536  -1.889  1.00  0.00           H
ATOM    854  H14 UNK 4  57      30.801  54.932  -0.805  1.00  0.00           H
ATOM    855  H15 UNK 4  57      26.976  52.983   2.245  1.00  0.00           H
ATOM    856  O1  UNK 5  58      21.096  33.628  38.264  1.00  0.00           O
ATOM    857  C2  UNK 5  58      22.424  34.861  36.636  1.00  0.00           C
ATOM    858  C3  UNK 5  58      23.517  35.891  36.492  1.00  0.00           C
ATOM    859  C4  UNK 5  58      21.630  34.893  37.948  1.00  0.00           C
ATOM    860  C5  UNK 5  58      24.287  35.762  35.157  1.00  0.00           C
ATOM    861  H6  UNK 5  58      21.652  35.070  35.768  1.00  0.00           H
ATOM    862  H7  UNK 5  58      22.838  33.831  36.443  1.00  0.00           H
ATOM    863  H8  UNK 5  58      24.261  35.710  37.233  1.00  0.00           H
ATOM    864  H9  UNK 5  58      23.207  36.976  36.655  1.00  0.00           H
ATOM    865  H10 UNK 5  58      22.361  35.194  38.774  1.00  0.00           H
ATOM    866  H11 UNK 5  58      20.881  35.696  37.882  1.00  0.00           H
ATOM    867  H12 UNK 5  58      24.273  34.772  34.773  1.00  0.00           H
ATOM    868  H13 UNK 5  58      23.804  36.407  34.414  1.00  0.00           H
ATOM    869  H14 UNK 5  58      25.314  36.085  35.361  1.00  0.00           H
ATOM    870  H15 UNK 5  58      21.287  33.567  39.231  1.00  0.00           H
ATOM    871  O1  UNK 6  59      42.845  31.347  24.254  1.00  0.00           O
ATOM    872  C2  UNK 6  59      41.582  33.299  25.037  1.00  0.00           C
ATOM    873  C3  UNK 6  59      40.046  33.021  24.966  1.00  0.00           C
ATOM    874  C4  UNK 6  59      42.497  32.123  25.423  1.00  0.00           C
ATOM    875  C5  UNK 6  59      39.399  33.090  26.329  1.00  0.00           C
ATOM    876  H6  UNK 6  59      41.914  33.724  24.055  1.00  0.00           H
ATOM    877  H7  UNK 6  59      41.806  34.115  25.711  1.00  0.00           H
ATOM    878  H8  UNK 6  59      39.806  32.064  24.476  1.00  0.00           H
ATOM    879  H9  UNK 6  59      39.516  33.747  24.311  1.00  0.00           H
ATOM    880  H10 UNK 6  59      43.439  32.372  25.921  1.00  0.00           H
ATOM    881  H11 UNK 6  59      41.903  31.477  25.997  1.00  0.00           H
ATOM    882  H12 UNK 6  59      39.972  32.628  27.055  1.00  0.00           H
ATOM    883  H13 UNK 6  59      39.459  34.193  26.541  1.00  0.00           H
ATOM    884  H14 UNK 6  59      38.380  32.713  26.470  1.00  0.00           H
ATOM    885  H15 UNK 6  59      43.484  30.578  24.582  1.00  0.00           H
ATOM    886  O1  UNK 7  60      16.899  58.969   7.141  1.00  0.00           O
ATOM    887  C2  UNK 7  60      15.898  60.647   8.659  1.00  0.00           C
ATOM    888  C3  UNK 7  60      14.477  60.123   8.846  1.00  0.00           C
ATOM    889  C4  UNK 7  60      16.851  59.491   8.423  1.00  0.00           C
ATOM    890  C5  UNK 7  60      14.108  59.356  10.105  1.00  0.00           C
ATOM    891  H6  UNK 7  60      15.981  61.384   7.789  1.00  0.00           H
ATOM    892  H7  UNK 7  60      16.226  61.051   9.634  1.00  0.00           H
ATOM    893  H8  UNK 7  60      14.134  59.650   7.951  1.00  0.00           H
ATOM    894  H9  UNK 7  60      13.884  61.080   8.777  1.00  0.00           H
ATOM    895  H10 UNK 7  60      17.868  59.905   8.590  1.00  0.00           H
ATOM    896  H11 UNK 7  60      16.517  58.709   9.164  1.00  0.00           H
ATOM    897  H12 UNK 7  60      13.035  59.079  10.185  1.00  0.00           H
ATOM    898  H13 UNK 7  60      14.710  58.433  10.234  1.00  0.00           H
ATOM    899  H14 UNK 7  60      14.408  59.884  11.064  1.00  0.00           H
ATOM    900  H15 UNK 7  60      16.963  58.015   7.241  1.00  0.00           H
ATOM    901  O1  UNK 8  61      63.497  50.260  17.458  1.00  0.00           O
ATOM    902  C2  UNK 8  61      66.026  49.875  17.352  1.00  0.00           C
ATOM    903  C3  UNK 8  61      66.352  50.464  18.700  1.00  0.00           C
ATOM    904  C4  UNK 8  61      64.696  50.418  16.668  1.00  0.00           C
ATOM    905  C5  UNK 8  61      66.711  51.970  18.635  1.00  0.00           C
ATOM    906  H6  UNK 8  61      66.848  49.990  16.615  1.00  0.00           H
ATOM    907  H7  UNK 8  61      65.911  48.878  17.517  1.00  0.00           H
ATOM    908  H8  UNK 8  61      67.200  49.958  19.209  1.00  0.00           H
ATOM    909  H9  UNK 8  61      65.533  50.331  19.397  1.00  0.00           H
ATOM    910  H10 UNK 8  61      64.938  51.501  16.439  1.00  0.00           H
ATOM    911  H11 UNK 8  61      64.524  49.903  15.732  1.00  0.00           H
ATOM    912  H12 UNK 8  61      67.319  52.172  17.763  1.00  0.00           H
ATOM    913  H13 UNK 8  61      65.786  52.593  18.381  1.00  0.00           H
ATOM    914  H14 UNK 8  61      67.243  52.277  19.497  1.00  0.00           H
ATOM    915  H15 UNK 8  61      63.178  49.377  17.107  1.00  0.00           H
ATOM    916  O1  UNK 9  62      21.020  18.789  12.805  1.00  0.00           O
ATOM    917  C2  UNK 9  62      20.489  20.788  14.235  1.00  0.00           C
ATOM    918  C3  UNK 9  62      18.938  20.853  13.924  1.00  0.00           C
ATOM    919  C4  UNK 9  62      20.956  19.364  14.147  1.00  0.00           C
ATOM    920  C5  UNK 9  62      18.302  22.219  14.347  1.00  0.00           C
ATOM    921  H6  UNK 9  62      21.097  21.430  13.584  1.00  0.00           H
ATOM    922  H7  UNK 9  62      20.635  21.158  15.266  1.00  0.00           H
ATOM    923  H8  UNK 9  62      18.482  20.043  14.524  1.00  0.00           H
ATOM    924  H9  UNK 9  62      18.712  20.615  12.869  1.00  0.00           H
ATOM    925  H10 UNK 9  62      22.004  19.297  14.626  1.00  0.00           H
ATOM    926  H11 UNK 9  62      20.376  18.640  14.771  1.00  0.00           H
ATOM    927  H12 UNK 9  62      18.527  22.473  15.396  1.00  0.00           H
ATOM    928  H13 UNK 9  62      18.612  23.075  13.761  1.00  0.00           H
ATOM    929  H14 UNK 9  62      17.170  22.188  14.367  1.00  0.00           H
ATOM    930  H15 UNK 9  62      20.905  17.799  12.803  1.00  0.00           H
ATOM    931  O1  UNK    63       1.344  65.071  63.601  1.00  0.00           O
ATOM    932  C2  UNK    63       2.089  66.561  61.738  1.00  0.00           C
ATOM    933  C3  UNK    63       2.125  66.772  60.229  1.00  0.00           C
ATOM    934  C4  UNK    63       1.352  65.208  62.112  1.00  0.00           C
ATOM    935  C5  UNK    63       2.996  67.973  59.675  1.00  0.00           C
ATOM    936  H6  UNK    63       3.124  66.559  62.027  1.00  0.00           H
ATOM    937  H7  UNK    63       1.609  67.410  62.233  1.00  0.00           H
ATOM    938  H8  UNK    63       1.076  66.953  59.946  1.00  0.00           H
ATOM    939  H9  UNK    63       2.436  65.826  59.801  1.00  0.00           H
ATOM    940  H10 UNK    63       0.326  65.284  61.632  1.00  0.00           H
ATOM    941  H11 UNK    63       1.758  64.269  61.550  1.00  0.00           H
ATOM    942  H12 UNK    63       2.913  68.156  58.600  1.00  0.00           H
ATOM    943  H13 UNK    63       2.755  68.948  60.150  1.00  0.00           H
ATOM    944  H14 UNK    63       4.052  67.811  59.859  1.00  0.00           H
ATOM    945  H15 UNK    63       1.166  66.038  63.918  1.00  0.00           H
ATOM    946  O1  UNK    64       5.061  52.530  27.206  1.00  0.00           O
ATOM    947  C2  UNK    64       2.901  51.275  26.992  1.00  0.00           C
ATOM    948  C3  UNK    64       1.497  51.495  27.571  1.00  0.00           C
ATOM    949  C4  UNK    64       4.038  51.784  27.872  1.00  0.00           C
ATOM    950  C5  UNK    64       0.416  50.814  26.659  1.00  0.00           C
ATOM    951  H6  UNK    64       3.053  50.227  26.578  1.00  0.00           H
ATOM    952  H7  UNK    64       2.854  51.941  26.147  1.00  0.00           H
ATOM    953  H8  UNK    64       1.302  52.540  27.575  1.00  0.00           H
ATOM    954  H9  UNK    64       1.338  51.095  28.594  1.00  0.00           H
ATOM    955  H10 UNK    64       3.700  52.443  28.668  1.00  0.00           H
ATOM    956  H11 UNK    64       4.413  50.867  28.322  1.00  0.00           H
ATOM    957  H12 UNK    64       0.647  51.213  25.633  1.00  0.00           H
ATOM    958  H13 UNK    64       0.579  49.737  26.622  1.00  0.00           H
ATOM    959  H14 UNK    64      -0.541  51.175  27.043  1.00  0.00           H
ATOM    960  H15 UNK    64       5.991  52.587  27.663  1.00  0.00           H
ATOM    961  O1  UNK    65      30.094  47.425  46.558  1.00  0.00           O
ATOM    962  C2  UNK    65      30.153  48.148  48.938  1.00  0.00           C
ATOM    963  C3  UNK    65      31.713  48.481  48.922  1.00  0.00           C
ATOM    964  C4  UNK    65      29.816  47.042  47.941  1.00  0.00           C
ATOM    965  C5  UNK    65      32.067  49.636  49.902  1.00  0.00           C
ATOM    966  H6  UNK    65      29.817  47.893  49.915  1.00  0.00           H
ATOM    967  H7  UNK    65      29.599  49.004  48.755  1.00  0.00           H
ATOM    968  H8  UNK    65      32.103  48.812  47.968  1.00  0.00           H
ATOM    969  H9  UNK    65      32.267  47.607  49.262  1.00  0.00           H
ATOM    970  H10 UNK    65      30.534  46.194  48.153  1.00  0.00           H
ATOM    971  H11 UNK    65      28.757  46.729  48.038  1.00  0.00           H
ATOM    972  H12 UNK    65      31.788  49.454  50.942  1.00  0.00           H
ATOM    973  H13 UNK    65      33.114  49.940  49.864  1.00  0.00           H
ATOM    974  H14 UNK    65      31.516  50.467  49.481  1.00  0.00           H
ATOM    975  H15 UNK    65      29.351  48.010  46.201  1.00  0.00           H
ATOM    976  O1  UNK    66       1.779  64.333  37.563  1.00  0.00           O
ATOM    977  C2  UNK    66       2.312  63.216  35.428  1.00  0.00           C
ATOM    978  C3  UNK    66       2.457  61.827  36.076  1.00  0.00           C
ATOM    979  C4  UNK    66       1.284  64.104  36.221  1.00  0.00           C
ATOM    980  C5  UNK    66       3.316  60.827  35.205  1.00  0.00           C
ATOM    981  H6  UNK    66       3.287  63.724  35.383  1.00  0.00           H
ATOM    982  H7  UNK    66       1.889  63.192  34.413  1.00  0.00           H
ATOM    983  H8  UNK    66       1.440  61.445  36.304  1.00  0.00           H
ATOM    984  H9  UNK    66       3.020  61.927  37.106  1.00  0.00           H
ATOM    985  H10 UNK    66       1.162  65.101  35.749  1.00  0.00           H
ATOM    986  H11 UNK    66       0.273  63.642  36.194  1.00  0.00           H
ATOM    987  H12 UNK    66       4.298  61.243  35.015  1.00  0.00           H
ATOM    988  H13 UNK    66       3.425  59.937  35.773  1.00  0.00           H
ATOM    989  H14 UNK    66       2.829  60.691  34.251  1.00  0.00           H
ATOM    990  H15 UNK    66       1.276  65.156  37.886  1.00  0.00           H
ATOM    991  O1  UNK    67      17.637  29.239  65.563  1.00  0.00           O
ATOM    992  C2  UNK    67      17.041  27.154  64.397  1.00  0.00           C
ATOM    993  C3  UNK    67      17.129  25.591  64.230  1.00  0.00           C
ATOM    994  C4  UNK    67      17.941  27.801  65.502  1.00  0.00           C
ATOM    995  C5  UNK    67      16.601  25.044  65.550  1.00  0.00           C
ATOM    996  H6  UNK    67      17.110  27.635  63.409  1.00  0.00           H
ATOM    997  H7  UNK    67      15.949  27.484  64.586  1.00  0.00           H
ATOM    998  H8  UNK    67      18.149  25.259  63.924  1.00  0.00           H
ATOM    999  H9  UNK    67      16.429  25.441  63.438  1.00  0.00           H
ATOM   1000  H10 UNK    67      17.722  27.324  66.502  1.00  0.00           H
ATOM   1001  H11 UNK    67      18.971  27.647  65.304  1.00  0.00           H
ATOM   1002  H12 UNK    67      17.329  25.229  66.351  1.00  0.00           H
ATOM   1003  H13 UNK    67      15.605  25.467  65.810  1.00  0.00           H
ATOM   1004  H14 UNK    67      16.446  23.950  65.479  1.00  0.00           H
ATOM   1005  H15 UNK    67      18.439  29.714  65.641  1.00  0.00           H
ATOM   1006  O1  UNK    68      68.429  14.268  45.201  1.00  0.00           O
ATOM   1007  C2  UNK    68      66.982  16.215  45.619  1.00  0.00           C
ATOM   1008  C3  UNK    68      65.802  16.801  46.525  1.00  0.00           C
ATOM   1009  C4  UNK    68      67.500  14.873  46.104  1.00  0.00           C
ATOM   1010  C5  UNK    68      65.222  18.048  45.941  1.00  0.00           C
ATOM   1011  H6  UNK    68      66.529  16.224  44.631  1.00  0.00           H
ATOM   1012  H7  UNK    68      67.736  16.966  45.557  1.00  0.00           H
ATOM   1013  H8  UNK    68      66.098  17.040  47.548  1.00  0.00           H
ATOM   1014  H9  UNK    68      64.982  16.055  46.602  1.00  0.00           H
ATOM   1015  H10 UNK    68      67.951  15.008  47.146  1.00  0.00           H
ATOM   1016  H11 UNK    68      66.655  14.213  46.218  1.00  0.00           H
ATOM   1017  H12 UNK    68      64.768  17.818  44.972  1.00  0.00           H
ATOM   1018  H13 UNK    68      64.335  18.524  46.484  1.00  0.00           H
ATOM   1019  H14 UNK    68      65.937  18.839  45.809  1.00  0.00           H
ATOM   1020  H15 UNK    68      68.766  13.398  45.521  1.00  0.00           H
ATOM   1021  O1  UNK    69      13.871  40.267  21.089  1.00  0.00           O
ATOM   1022  C2  UNK    69      11.871  39.071  20.390  1.00  0.00           C
ATOM   1023  C3  UNK    69      11.548  38.464  21.750  1.00  0.00           C
ATOM   1024  C4  UNK    69      13.335  39.246  20.211  1.00  0.00           C
ATOM   1025  C5  UNK    69      10.037  38.055  21.818  1.00  0.00           C
ATOM   1026  H6  UNK    69      11.437  38.344  19.743  1.00  0.00           H
ATOM   1027  H7  UNK    69      11.172  39.937  20.273  1.00  0.00           H
ATOM   1028  H8  UNK    69      11.757  39.144  22.617  1.00  0.00           H
ATOM   1029  H9  UNK    69      12.159  37.546  21.862  1.00  0.00           H
ATOM   1030  H10 UNK    69      13.927  38.277  20.332  1.00  0.00           H
ATOM   1031  H11 UNK    69      13.530  39.437  19.099  1.00  0.00           H
ATOM   1032  H12 UNK    69       9.772  37.498  22.784  1.00  0.00           H
ATOM   1033  H13 UNK    69       9.465  38.956  21.919  1.00  0.00           H
ATOM   1034  H14 UNK    69       9.696  37.575  20.868  1.00  0.00           H
ATOM   1035  H15 UNK    69      14.790  40.264  20.887  1.00  0.00           H
ATOM   1036  O1  UNK    70       8.481  56.575  63.156  1.00  0.00           O
ATOM   1037  C2  UNK    70       9.377  58.775  63.533  1.00  0.00           C
ATOM   1038  C3  UNK    70       9.013  60.205  63.883  1.00  0.00           C
ATOM   1039  C4  UNK    70       8.241  57.817  63.680  1.00  0.00           C
ATOM   1040  C5  UNK    70       7.872  60.745  62.982  1.00  0.00           C
ATOM   1041  H6  UNK    70       9.821  58.744  62.530  1.00  0.00           H
ATOM   1042  H7  UNK    70      10.112  58.471  64.227  1.00  0.00           H
ATOM   1043  H8  UNK    70       9.868  60.908  63.721  1.00  0.00           H
ATOM   1044  H9  UNK    70       8.832  60.373  64.953  1.00  0.00           H
ATOM   1045  H10 UNK    70       7.973  57.636  64.732  1.00  0.00           H
ATOM   1046  H11 UNK    70       7.416  58.266  63.181  1.00  0.00           H
ATOM   1047  H12 UNK    70       8.371  60.615  62.039  1.00  0.00           H
ATOM   1048  H13 UNK    70       6.979  60.176  63.167  1.00  0.00           H
ATOM   1049  H14 UNK    70       7.703  61.760  63.353  1.00  0.00           H
ATOM   1050  H15 UNK    70       7.678  56.093  63.340  1.00  0.00           H
ATOM   1051  O1  UNK    71      49.926  38.008  23.949  1.00  0.00           O
ATOM   1052  C2  UNK    71      51.824  38.112  25.382  1.00  0.00           C
ATOM   1053  C3  UNK    71      52.312  37.724  26.794  1.00  0.00           C
ATOM   1054  C4  UNK    71      50.443  37.458  25.193  1.00  0.00           C
ATOM   1055  C5  UNK    71      51.551  38.312  27.970  1.00  0.00           C
ATOM   1056  H6  UNK    71      51.943  39.181  25.058  1.00  0.00           H
ATOM   1057  H7  UNK    71      52.356  37.623  24.589  1.00  0.00           H
ATOM   1058  H8  UNK    71      53.381  37.985  26.943  1.00  0.00           H
ATOM   1059  H9  UNK    71      52.209  36.585  26.747  1.00  0.00           H
ATOM   1060  H10 UNK    71      50.651  36.341  25.111  1.00  0.00           H
ATOM   1061  H11 UNK    71      49.807  37.694  26.007  1.00  0.00           H
ATOM   1062  H12 UNK    71      51.707  39.370  28.082  1.00  0.00           H
ATOM   1063  H13 UNK    71      50.512  37.969  28.073  1.00  0.00           H
ATOM   1064  H14 UNK    71      51.947  37.915  28.926  1.00  0.00           H
ATOM   1065  H15 UNK    71      49.010  37.595  23.855  1.00  0.00           H
ATOM   1066  O1  UNK    72      39.827   1.950  33.705  1.00  0.00           O
ATOM   1067  C2  UNK    72      42.135   2.852  33.970  1.00  0.00           C
ATOM   1068  C3  UNK    72      42.007   4.152  34.736  1.00  0.00           C
ATOM   1069  C4  UNK    72      41.072   1.762  34.317  1.00  0.00           C
ATOM   1070  C5  UNK    72      43.193   5.123  34.615  1.00  0.00           C
ATOM   1071  H6  UNK    72      42.162   3.088  32.848  1.00  0.00           H
ATOM   1072  H7  UNK    72      43.076   2.382  34.025  1.00  0.00           H
ATOM   1073  H8  UNK    72      41.773   4.012  35.830  1.00  0.00           H
ATOM   1074  H9  UNK    72      41.184   4.684  34.245  1.00  0.00           H
ATOM   1075  H10 UNK    72      41.374   0.723  34.039  1.00  0.00           H
ATOM   1076  H11 UNK    72      40.927   1.748  35.363  1.00  0.00           H
ATOM   1077  H12 UNK    72      43.253   5.541  33.615  1.00  0.00           H
ATOM   1078  H13 UNK    72      42.976   5.950  35.374  1.00  0.00           H
ATOM   1079  H14 UNK    72      44.148   4.651  34.900  1.00  0.00           H
ATOM   1080  H15 UNK    72      39.379   1.018  33.714  1.00  0.00           H
ATOM   1081  O1  UNK    73      54.139  25.932  10.141  1.00  0.00           O
ATOM   1082  C2  UNK    73      54.336  24.746  12.238  1.00  0.00           C
ATOM   1083  C3  UNK    73      54.240  23.338  11.634  1.00  0.00           C
ATOM   1084  C4  UNK    73      54.906  25.806  11.279  1.00  0.00           C
ATOM   1085  C5  UNK    73      55.657  22.735  11.286  1.00  0.00           C
ATOM   1086  H6  UNK    73      53.360  25.058  12.528  1.00  0.00           H
ATOM   1087  H7  UNK    73      54.880  24.700  13.170  1.00  0.00           H
ATOM   1088  H8  UNK    73      53.616  23.275  10.733  1.00  0.00           H
ATOM   1089  H9  UNK    73      53.716  22.737  12.385  1.00  0.00           H
ATOM   1090  H10 UNK    73      54.914  26.782  11.760  1.00  0.00           H
ATOM   1091  H11 UNK    73      55.929  25.536  11.066  1.00  0.00           H
ATOM   1092  H12 UNK    73      55.984  23.221  10.345  1.00  0.00           H
ATOM   1093  H13 UNK    73      56.479  22.977  11.972  1.00  0.00           H
ATOM   1094  H14 UNK    73      55.662  21.652  11.189  1.00  0.00           H
ATOM   1095  H15 UNK    73      54.574  26.730   9.738  1.00  0.00           H
ATOM   1096  O1  UNK    74      53.730  29.869  64.730  1.00  0.00           O
ATOM   1097  C2  UNK    74      53.215  29.840  67.160  1.00  0.00           C
ATOM   1098  C3  UNK    74      53.398  28.537  67.919  1.00  0.00           C
ATOM   1099  C4  UNK    74      54.260  30.108  66.055  1.00  0.00           C
ATOM   1100  C5  UNK    74      52.258  28.441  68.942  1.00  0.00           C
ATOM   1101  H6  UNK    74      52.230  29.809  66.672  1.00  0.00           H
ATOM   1102  H7  UNK    74      53.214  30.730  67.857  1.00  0.00           H
ATOM   1103  H8  UNK    74      54.352  28.521  68.391  1.00  0.00           H
ATOM   1104  H9  UNK    74      53.215  27.692  67.187  1.00  0.00           H
ATOM   1105  H10 UNK    74      54.653  31.155  66.137  1.00  0.00           H
ATOM   1106  H11 UNK    74      55.085  29.458  66.222  1.00  0.00           H
ATOM   1107  H12 UNK    74      52.185  27.412  69.371  1.00  0.00           H
ATOM   1108  H13 UNK    74      52.506  29.237  69.672  1.00  0.00           H
ATOM   1109  H14 UNK    74      51.300  28.564  68.436  1.00  0.00           H
ATOM   1110  H15 UNK    74      54.461  29.900  64.107  1.00  0.00           H
ATOM   1111  O1  UNK    75       8.396  39.681  46.745  1.00  0.00           O
ATOM   1112  C2  UNK    75       6.004  38.939  46.565  1.00  0.00           C
ATOM   1113  C3  UNK    75       4.809  38.800  45.630  1.00  0.00           C
ATOM   1114  C4  UNK    75       7.297  39.294  45.873  1.00  0.00           C
ATOM   1115  C5  UNK    75       3.521  38.677  46.417  1.00  0.00           C
ATOM   1116  H6  UNK    75       5.726  39.770  47.242  1.00  0.00           H
ATOM   1117  H7  UNK    75       6.087  38.046  47.233  1.00  0.00           H
ATOM   1118  H8  UNK    75       5.020  37.963  45.000  1.00  0.00           H
ATOM   1119  H9  UNK    75       4.646  39.653  44.935  1.00  0.00           H
ATOM   1120  H10 UNK    75       7.580  38.400  45.289  1.00  0.00           H
ATOM   1121  H11 UNK    75       7.091  40.187  45.320  1.00  0.00           H
ATOM   1122  H12 UNK    75       2.729  38.421  45.705  1.00  0.00           H
ATOM   1123  H13 UNK    75       3.546  37.824  47.033  1.00  0.00           H
ATOM   1124  H14 UNK    75       3.246  39.627  46.840  1.00  0.00           H
ATOM   1125  H15 UNK    75       8.109  39.977  47.666  1.00  0.00           H
ATOM   1126  O1  UNK    76      66.459   5.836  32.226  1.00  0.00           O
ATOM   1127  C2  UNK    76      65.991   7.908  33.288  1.00  0.00           C
ATOM   1128  C3  UNK    76      65.649   8.579  34.668  1.00  0.00           C
ATOM   1129  C4  UNK    76      65.793   6.383  33.336  1.00  0.00           C
ATOM   1130  C5  UNK    76      64.143   8.483  34.958  1.00  0.00           C
ATOM   1131  H6  UNK    76      65.311   8.218  32.522  1.00  0.00           H
ATOM   1132  H7  UNK    76      66.989   8.132  32.859  1.00  0.00           H
ATOM   1133  H8  UNK    76      65.962   9.631  34.681  1.00  0.00           H
ATOM   1134  H9  UNK    76      66.234   8.017  35.480  1.00  0.00           H
ATOM   1135  H10 UNK    76      66.241   6.036  34.270  1.00  0.00           H
ATOM   1136  H11 UNK    76      64.680   6.179  33.234  1.00  0.00           H
ATOM   1137  H12 UNK    76      63.762   7.449  34.934  1.00  0.00           H
ATOM   1138  H13 UNK    76      63.891   8.910  35.886  1.00  0.00           H
ATOM   1139  H14 UNK    76      63.710   9.109  34.181  1.00  0.00           H
ATOM   1140  H15 UNK    76      67.401   5.853  32.621  1.00  0.00           H
ATOM   1141  O1  UNK    77      39.097  38.853  44.103  1.00  0.00           O
ATOM   1142  C2  UNK    77      40.074  36.965  43.105  1.00  0.00           C
ATOM   1143  C3  UNK    77      40.294  35.458  43.297  1.00  0.00           C
ATOM   1144  C4  UNK    77      38.935  37.507  43.975  1.00  0.00           C
ATOM   1145  C5  UNK    77      39.148  34.485  43.030  1.00  0.00           C
ATOM   1146  H6  UNK    77      41.104  37.405  43.284  1.00  0.00           H
ATOM   1147  H7  UNK    77      39.762  37.088  42.020  1.00  0.00           H
ATOM   1148  H8  UNK    77      40.890  35.313  44.276  1.00  0.00           H
ATOM   1149  H9  UNK    77      41.010  35.367  42.410  1.00  0.00           H
ATOM   1150  H10 UNK    77      37.972  37.208  43.494  1.00  0.00           H
ATOM   1151  H11 UNK    77      39.104  36.928  44.885  1.00  0.00           H
ATOM   1152  H12 UNK    77      38.442  34.553  43.806  1.00  0.00           H
ATOM   1153  H13 UNK    77      38.750  34.776  42.051  1.00  0.00           H
ATOM   1154  H14 UNK    77      39.495  33.520  42.994  1.00  0.00           H
ATOM   1155  H15 UNK    77      38.347  39.202  44.733  1.00  0.00           H
ATOM   1156  O1  UNK    78      20.881  48.240  24.522  1.00  0.00           O
ATOM   1157  C2  UNK    78      21.614  46.369  25.929  1.00  0.00           C
ATOM   1158  C3  UNK    78      21.365  45.736  27.263  1.00  0.00           C
ATOM   1159  C4  UNK    78      20.544  47.428  25.576  1.00  0.00           C
ATOM   1160  C5  UNK    78      21.287  46.656  28.501  1.00  0.00           C
ATOM   1161  H6  UNK    78      22.626  46.888  26.004  1.00  0.00           H
ATOM   1162  H7  UNK    78      21.634  45.595  25.162  1.00  0.00           H
ATOM   1163  H8  UNK    78      22.109  44.937  27.417  1.00  0.00           H
ATOM   1164  H9  UNK    78      20.371  45.253  27.195  1.00  0.00           H
ATOM   1165  H10 UNK    78      19.576  46.938  25.354  1.00  0.00           H
ATOM   1166  H11 UNK    78      20.307  48.085  26.401  1.00  0.00           H
ATOM   1167  H12 UNK    78      22.281  46.856  28.834  1.00  0.00           H
ATOM   1168  H13 UNK    78      20.784  47.646  28.501  1.00  0.00           H
ATOM   1169  H14 UNK    78      20.862  46.013  29.288  1.00  0.00           H
ATOM   1170  H15 UNK    78      20.152  48.126  23.796  1.00  0.00           H
ATOM   1171  O1  UNK    79      20.830  23.559  24.836  1.00  0.00           O
ATOM   1172  C2  UNK    79      19.458  25.617  25.354  1.00  0.00           C
ATOM   1173  C3  UNK    79      18.800  26.958  24.842  1.00  0.00           C
ATOM   1174  C4  UNK    79      20.175  24.708  24.255  1.00  0.00           C
ATOM   1175  C5  UNK    79      18.027  27.597  25.902  1.00  0.00           C
ATOM   1176  H6  UNK    79      20.128  25.917  26.219  1.00  0.00           H
ATOM   1177  H7  UNK    79      18.751  24.992  25.939  1.00  0.00           H
ATOM   1178  H8  UNK    79      18.163  26.811  23.990  1.00  0.00           H
ATOM   1179  H9  UNK    79      19.553  27.708  24.383  1.00  0.00           H
ATOM   1180  H10 UNK    79      19.381  24.393  23.661  1.00  0.00           H
ATOM   1181  H11 UNK    79      20.853  25.241  23.564  1.00  0.00           H
ATOM   1182  H12 UNK    79      17.294  26.926  26.345  1.00  0.00           H
ATOM   1183  H13 UNK    79      18.806  27.954  26.602  1.00  0.00           H
ATOM   1184  H14 UNK    79      17.497  28.562  25.585  1.00  0.00           H
ATOM   1185  H15 UNK    79      21.795  23.671  24.656  1.00  0.00           H
ATOM   1186  O1  UNK    80      60.159  19.959  38.406  1.00  0.00           O
ATOM   1187  C2  UNK    80      57.859  20.271  37.944  1.00  0.00           C
ATOM   1188  C3  UNK    80      56.390  19.946  38.123  1.00  0.00           C
ATOM   1189  C4  UNK    80      58.922  19.319  38.606  1.00  0.00           C
ATOM   1190  C5  UNK    80      55.988  18.599  37.512  1.00  0.00           C
ATOM   1191  H6  UNK    80      58.091  20.357  36.865  1.00  0.00           H
ATOM   1192  H7  UNK    80      57.910  21.270  38.373  1.00  0.00           H
ATOM   1193  H8  UNK    80      55.835  20.741  37.595  1.00  0.00           H
ATOM   1194  H9  UNK    80      56.083  20.063  39.164  1.00  0.00           H
ATOM   1195  H10 UNK    80      58.614  19.097  39.692  1.00  0.00           H
ATOM   1196  H11 UNK    80      58.941  18.373  38.030  1.00  0.00           H
ATOM   1197  H12 UNK    80      56.844  17.913  37.611  1.00  0.00           H
ATOM   1198  H13 UNK    80      55.063  18.154  37.994  1.00  0.00           H
ATOM   1199  H14 UNK    80      55.818  18.695  36.414  1.00  0.00           H
ATOM   1200  H15 UNK    80      60.091  20.294  37.470  1.00  0.00           H
ATOM   1201  O1  UNK    81      19.176  16.851  30.708  1.00  0.00           O
ATOM   1202  C2  UNK    81      17.471  16.871  28.945  1.00  0.00           C
ATOM   1203  C3  UNK    81      16.767  15.610  29.530  1.00  0.00           C
ATOM   1204  C4  UNK    81      18.337  17.730  29.914  1.00  0.00           C
ATOM   1205  C5  UNK    81      15.897  14.899  28.516  1.00  0.00           C
ATOM   1206  H6  UNK    81      18.129  16.383  28.165  1.00  0.00           H
ATOM   1207  H7  UNK    81      16.754  17.584  28.443  1.00  0.00           H
ATOM   1208  H8  UNK    81      16.196  15.801  30.454  1.00  0.00           H
ATOM   1209  H9  UNK    81      17.507  14.894  29.783  1.00  0.00           H
ATOM   1210  H10 UNK    81      18.978  18.369  29.350  1.00  0.00           H
ATOM   1211  H11 UNK    81      17.688  18.297  30.591  1.00  0.00           H
ATOM   1212  H12 UNK    81      16.511  14.446  27.758  1.00  0.00           H
ATOM   1213  H13 UNK    81      15.190  14.226  28.965  1.00  0.00           H
ATOM   1214  H14 UNK    81      15.217  15.613  27.976  1.00  0.00           H
ATOM   1215  H15 UNK    81      18.683  15.958  30.719  1.00  0.00           H
ATOM   1216  O1  UNK    82       3.343  20.545  31.958  1.00  0.00           O
ATOM   1217  C2  UNK    82       4.927  22.216  31.325  1.00  0.00           C
ATOM   1218  C3  UNK    82       5.421  21.966  29.928  1.00  0.00           C
ATOM   1219  C4  UNK    82       4.723  20.987  32.134  1.00  0.00           C
ATOM   1220  C5  UNK    82       6.835  21.232  29.946  1.00  0.00           C
ATOM   1221  H6  UNK    82       5.797  22.723  31.710  1.00  0.00           H
ATOM   1222  H7  UNK    82       4.108  22.898  31.475  1.00  0.00           H
ATOM   1223  H8  UNK    82       5.576  22.977  29.504  1.00  0.00           H
ATOM   1224  H9  UNK    82       4.618  21.284  29.375  1.00  0.00           H
ATOM   1225  H10 UNK    82       5.441  20.177  31.912  1.00  0.00           H
ATOM   1226  H11 UNK    82       4.782  21.239  33.158  1.00  0.00           H
ATOM   1227  H12 UNK    82       7.552  21.664  30.608  1.00  0.00           H
ATOM   1228  H13 UNK    82       6.794  20.218  30.249  1.00  0.00           H
ATOM   1229  H14 UNK    82       7.288  21.158  29.003  1.00  0.00           H
ATOM   1230  H15 UNK    82       2.792  21.173  32.514  1.00  0.00           H
ATOM   1231  O1  UNK    83      59.918  12.535  26.226  1.00  0.00           O
ATOM   1232  C2  UNK    83      60.915  11.578  28.310  1.00  0.00           C
ATOM   1233  C3  UNK    83      60.703  11.248  29.832  1.00  0.00           C
ATOM   1234  C4  UNK    83      59.729  12.316  27.611  1.00  0.00           C
ATOM   1235  C5  UNK    83      61.656  10.208  30.386  1.00  0.00           C
ATOM   1236  H6  UNK    83      61.723  12.285  28.230  1.00  0.00           H
ATOM   1237  H7  UNK    83      61.258  10.650  27.791  1.00  0.00           H
ATOM   1238  H8  UNK    83      59.632  10.958  29.960  1.00  0.00           H
ATOM   1239  H9  UNK    83      60.839  12.071  30.504  1.00  0.00           H
ATOM   1240  H10 UNK    83      58.774  11.782  27.825  1.00  0.00           H
ATOM   1241  H11 UNK    83      59.617  13.290  28.078  1.00  0.00           H
ATOM   1242  H12 UNK    83      61.401   9.911  31.409  1.00  0.00           H
ATOM   1243  H13 UNK    83      61.535   9.332  29.672  1.00  0.00           H
ATOM   1244  H14 UNK    83      62.677  10.623  30.362  1.00  0.00           H
ATOM   1245  H15 UNK    83      59.315  13.297  26.034  1.00  0.00           H
ATOM   1246  O1  UNK    84       3.875  63.984   7.634  1.00  0.00           O
ATOM   1247  C2  UNK    84       3.085  61.697   7.686  1.00  0.00           C
ATOM   1248  C3  UNK    84       3.101  61.694   9.239  1.00  0.00           C
ATOM   1249  C4  UNK    84       2.853  63.153   7.198  1.00  0.00           C
ATOM   1250  C5  UNK    84       3.073  60.281   9.935  1.00  0.00           C
ATOM   1251  H6  UNK    84       4.091  61.390   7.401  1.00  0.00           H
ATOM   1252  H7  UNK    84       2.313  61.003   7.319  1.00  0.00           H
ATOM   1253  H8  UNK    84       2.210  62.246   9.586  1.00  0.00           H
ATOM   1254  H9  UNK    84       3.956  62.201   9.626  1.00  0.00           H
ATOM   1255  H10 UNK    84       2.739  63.157   6.136  1.00  0.00           H
ATOM   1256  H11 UNK    84       1.967  63.523   7.732  1.00  0.00           H
ATOM   1257  H12 UNK    84       3.810  59.565   9.650  1.00  0.00           H
ATOM   1258  H13 UNK    84       3.004  60.471  11.063  1.00  0.00           H
ATOM   1259  H14 UNK    84       2.141  59.747   9.722  1.00  0.00           H
ATOM   1260  H15 UNK    84       4.774  63.669   7.262  1.00  0.00           H
ATOM   1261  O1  UNK    85      37.771   8.520  53.892  1.00  0.00           O
ATOM   1262  C2  UNK    85      38.330  10.346  55.166  1.00  0.00           C
ATOM   1263  C3  UNK    85      38.773   9.577  56.415  1.00  0.00           C
ATOM   1264  C4  UNK    85      38.684   9.569  53.883  1.00  0.00           C
ATOM   1265  C5  UNK    85      38.544  10.397  57.725  1.00  0.00           C
ATOM   1266  H6  UNK    85      37.268  10.682  55.183  1.00  0.00           H
ATOM   1267  H7  UNK    85      38.973  11.232  54.994  1.00  0.00           H
ATOM   1268  H8  UNK    85      39.801   9.312  56.310  1.00  0.00           H
ATOM   1269  H9  UNK    85      38.266   8.595  56.459  1.00  0.00           H
ATOM   1270  H10 UNK    85      38.537  10.141  52.974  1.00  0.00           H
ATOM   1271  H11 UNK    85      39.718   9.166  53.937  1.00  0.00           H
ATOM   1272  H12 UNK    85      39.057  11.378  57.768  1.00  0.00           H
ATOM   1273  H13 UNK    85      37.553  10.577  57.952  1.00  0.00           H
ATOM   1274  H14 UNK    85      38.966   9.879  58.572  1.00  0.00           H
ATOM   1275  H15 UNK    85      37.746   8.099  52.984  1.00  0.00           H
ATOM   1276  O1  UNK    86      19.088  42.449  59.112  1.00  0.00           O
ATOM   1277  C2  UNK    86      17.914  44.106  57.763  1.00  0.00           C
ATOM   1278  C3  UNK    86      17.773  45.091  56.613  1.00  0.00           C
ATOM   1279  C4  UNK    86      19.094  43.163  57.862  1.00  0.00           C
ATOM   1280  C5  UNK    86      16.506  45.943  56.681  1.00  0.00           C
ATOM   1281  H6  UNK    86      17.854  44.681  58.715  1.00  0.00           H
ATOM   1282  H7  UNK    86      17.028  43.484  57.722  1.00  0.00           H
ATOM   1283  H8  UNK    86      17.778  44.488  55.703  1.00  0.00           H
ATOM   1284  H9  UNK    86      18.696  45.673  56.479  1.00  0.00           H
ATOM   1285  H10 UNK    86      18.949  42.417  57.093  1.00  0.00           H
ATOM   1286  H11 UNK    86      20.044  43.703  57.767  1.00  0.00           H
ATOM   1287  H12 UNK    86      15.683  45.205  56.578  1.00  0.00           H
ATOM   1288  H13 UNK    86      16.366  46.396  57.674  1.00  0.00           H
ATOM   1289  H14 UNK    86      16.409  46.584  55.789  1.00  0.00           H
ATOM   1290  H15 UNK    86      19.878  41.951  59.187  1.00  0.00           H
ATOM   1291  O1  UNK    87      36.136  23.609  50.803  1.00  0.00           O
ATOM   1292  C2  UNK    87      36.362  21.935  52.450  1.00  0.00           C
ATOM   1293  C3  UNK    87      36.097  20.549  53.005  1.00  0.00           C
ATOM   1294  C4  UNK    87      35.915  22.195  51.002  1.00  0.00           C
ATOM   1295  C5  UNK    87      34.767  20.416  53.698  1.00  0.00           C
ATOM   1296  H6  UNK    87      35.890  22.624  53.183  1.00  0.00           H
ATOM   1297  H7  UNK    87      37.469  22.064  52.617  1.00  0.00           H
ATOM   1298  H8  UNK    87      36.810  20.208  53.718  1.00  0.00           H
ATOM   1299  H9  UNK    87      36.208  19.821  52.269  1.00  0.00           H
ATOM   1300  H10 UNK    87      36.458  21.510  50.353  1.00  0.00           H
ATOM   1301  H11 UNK    87      34.845  22.010  50.979  1.00  0.00           H
ATOM   1302  H12 UNK    87      33.980  20.640  52.942  1.00  0.00           H
ATOM   1303  H13 UNK    87      34.798  19.367  54.091  1.00  0.00           H
ATOM   1304  H14 UNK    87      34.657  21.196  54.464  1.00  0.00           H
ATOM   1305  H15 UNK    87      35.805  23.857  49.843  1.00  0.00           H
ATOM   1306  O1  UNK    88      36.777  38.771  60.127  1.00  0.00           O
ATOM   1307  C2  UNK    88      35.063  40.435  59.597  1.00  0.00           C
ATOM   1308  C3  UNK    88      34.379  41.202  58.408  1.00  0.00           C
ATOM   1309  C4  UNK    88      36.481  39.831  59.256  1.00  0.00           C
ATOM   1310  C5  UNK    88      35.439  41.990  57.588  1.00  0.00           C
ATOM   1311  H6  UNK    88      35.287  41.146  60.421  1.00  0.00           H
ATOM   1312  H7  UNK    88      34.361  39.585  59.962  1.00  0.00           H
ATOM   1313  H8  UNK    88      33.685  41.943  58.782  1.00  0.00           H
ATOM   1314  H9  UNK    88      33.784  40.559  57.728  1.00  0.00           H
ATOM   1315  H10 UNK    88      36.478  39.484  58.201  1.00  0.00           H
ATOM   1316  H11 UNK    88      37.178  40.721  59.250  1.00  0.00           H
ATOM   1317  H12 UNK    88      36.131  41.347  57.082  1.00  0.00           H
ATOM   1318  H13 UNK    88      34.998  42.616  56.820  1.00  0.00           H
ATOM   1319  H14 UNK    88      35.993  42.608  58.278  1.00  0.00           H
ATOM   1320  H15 UNK    88      36.309  38.953  60.928  1.00  0.00           H
ATOM   1321  O1  UNK    89      37.858  12.440  37.900  1.00  0.00           O
ATOM   1322  C2  UNK    89      37.504  14.693  38.960  1.00  0.00           C
ATOM   1323  C3  UNK    89      35.982  14.592  39.296  1.00  0.00           C
ATOM   1324  C4  UNK    89      38.363  13.369  38.874  1.00  0.00           C
ATOM   1325  C5  UNK    89      35.272  15.924  39.563  1.00  0.00           C
ATOM   1326  H6  UNK    89      37.698  15.069  37.921  1.00  0.00           H
ATOM   1327  H7  UNK    89      37.964  15.340  39.651  1.00  0.00           H
ATOM   1328  H8  UNK    89      35.930  13.965  40.252  1.00  0.00           H
ATOM   1329  H9  UNK    89      35.407  14.119  38.519  1.00  0.00           H
ATOM   1330  H10 UNK    89      39.330  13.753  38.470  1.00  0.00           H
ATOM   1331  H11 UNK    89      38.556  12.824  39.820  1.00  0.00           H
ATOM   1332  H12 UNK    89      35.734  16.486  40.409  1.00  0.00           H
ATOM   1333  H13 UNK    89      35.268  16.417  38.645  1.00  0.00           H
ATOM   1334  H14 UNK    89      34.262  15.644  39.788  1.00  0.00           H
ATOM   1335  H15 UNK    89      38.260  12.599  37.041  1.00  0.00           H
ATOM   1336  O1  UNK    90      42.959  42.893  12.356  1.00  0.00           O
ATOM   1337  C2  UNK    90      44.827  44.346  12.598  1.00  0.00           C
ATOM   1338  C3  UNK    90      46.332  44.525  12.882  1.00  0.00           C
ATOM   1339  C4  UNK    90      44.227  42.975  12.970  1.00  0.00           C
ATOM   1340  C5  UNK    90      47.091  43.505  12.005  1.00  0.00           C
ATOM   1341  H6  UNK    90      44.326  45.143  13.162  1.00  0.00           H
ATOM   1342  H7  UNK    90      44.610  44.574  11.567  1.00  0.00           H
ATOM   1343  H8  UNK    90      46.510  44.463  13.950  1.00  0.00           H
ATOM   1344  H9  UNK    90      46.504  45.570  12.717  1.00  0.00           H
ATOM   1345  H10 UNK    90      44.941  42.141  12.664  1.00  0.00           H
ATOM   1346  H11 UNK    90      44.152  43.007  14.022  1.00  0.00           H
ATOM   1347  H12 UNK    90      46.898  42.437  12.284  1.00  0.00           H
ATOM   1348  H13 UNK    90      46.664  43.692  11.016  1.00  0.00           H
ATOM   1349  H14 UNK    90      48.173  43.665  11.980  1.00  0.00           H
ATOM   1350  H15 UNK    90      42.488  42.115  12.579  1.00  0.00           H
ATOM   1351  O1  UNK    91      10.810  16.346  41.989  1.00  0.00           O
ATOM   1352  C2  UNK    91      11.287  18.639  41.673  1.00  0.00           C
ATOM   1353  C3  UNK    91      11.561  19.898  42.429  1.00  0.00           C
ATOM   1354  C4  UNK    91      11.751  17.347  42.331  1.00  0.00           C
ATOM   1355  C5  UNK    91      13.055  20.414  42.462  1.00  0.00           C
ATOM   1356  H6  UNK    91      10.220  18.452  41.594  1.00  0.00           H
ATOM   1357  H7  UNK    91      11.704  18.723  40.645  1.00  0.00           H
ATOM   1358  H8  UNK    91      11.278  19.728  43.510  1.00  0.00           H
ATOM   1359  H9  UNK    91      10.965  20.636  41.946  1.00  0.00           H
ATOM   1360  H10 UNK    91      12.736  17.063  41.939  1.00  0.00           H
ATOM   1361  H11 UNK    91      11.743  17.408  43.435  1.00  0.00           H
ATOM   1362  H12 UNK    91      13.268  21.171  43.132  1.00  0.00           H
ATOM   1363  H13 UNK    91      13.747  19.542  42.701  1.00  0.00           H
ATOM   1364  H14 UNK    91      13.250  20.722  41.396  1.00  0.00           H
ATOM   1365  H15 UNK    91      10.140  16.502  42.638  1.00  0.00           H
ATOM   1366  O1  UNK    92      62.470   6.319  22.669  1.00  0.00           O
ATOM   1367  C2  UNK    92      64.693   5.981  23.670  1.00  0.00           C
ATOM   1368  C3  UNK    92      65.269   6.910  22.560  1.00  0.00           C
ATOM   1369  C4  UNK    92      63.392   5.314  23.140  1.00  0.00           C
ATOM   1370  C5  UNK    92      66.461   7.570  23.143  1.00  0.00           C
ATOM   1371  H6  UNK    92      65.546   5.381  24.028  1.00  0.00           H
ATOM   1372  H7  UNK    92      64.505   6.637  24.535  1.00  0.00           H
ATOM   1373  H8  UNK    92      64.572   7.698  22.293  1.00  0.00           H
ATOM   1374  H9  UNK    92      65.516   6.301  21.696  1.00  0.00           H
ATOM   1375  H10 UNK    92      63.603   4.543  22.403  1.00  0.00           H
ATOM   1376  H11 UNK    92      62.976   4.795  24.029  1.00  0.00           H
ATOM   1377  H12 UNK    92      66.110   8.501  23.666  1.00  0.00           H
ATOM   1378  H13 UNK    92      67.060   6.930  23.825  1.00  0.00           H
ATOM   1379  H14 UNK    92      67.100   7.904  22.320  1.00  0.00           H
ATOM   1380  H15 UNK    92      62.181   6.801  23.449  1.00  0.00           H
ATOM   1381  O1  UNK    93      44.687   5.106  13.148  1.00  0.00           O
ATOM   1382  C2  UNK    93      43.450   6.976  14.017  1.00  0.00           C
ATOM   1383  C3  UNK    93      42.152   7.540  14.627  1.00  0.00           C
ATOM   1384  C4  UNK    93      43.561   5.430  13.928  1.00  0.00           C
ATOM   1385  C5  UNK    93      42.127   9.082  14.556  1.00  0.00           C
ATOM   1386  H6  UNK    93      43.682   7.378  13.030  1.00  0.00           H
ATOM   1387  H7  UNK    93      44.183   7.345  14.691  1.00  0.00           H
ATOM   1388  H8  UNK    93      41.939   7.155  15.640  1.00  0.00           H
ATOM   1389  H9  UNK    93      41.394   7.115  13.991  1.00  0.00           H
ATOM   1390  H10 UNK    93      43.718   4.988  14.899  1.00  0.00           H
ATOM   1391  H11 UNK    93      42.613   5.032  13.540  1.00  0.00           H
ATOM   1392  H12 UNK    93      42.843   9.445  15.279  1.00  0.00           H
ATOM   1393  H13 UNK    93      42.525   9.401  13.569  1.00  0.00           H
ATOM   1394  H14 UNK    93      41.098   9.389  14.703  1.00  0.00           H
ATOM   1395  H15 UNK    93      44.494   4.183  12.796  1.00  0.00           H
ATOM   1396  O1  UNK    94      52.730  26.983  31.666  1.00  0.00           O
ATOM   1397  C2  UNK    94      52.205  28.544  29.810  1.00  0.00           C
ATOM   1398  C3  UNK    94      52.782  29.390  28.653  1.00  0.00           C
ATOM   1399  C4  UNK    94      53.233  27.734  30.594  1.00  0.00           C
ATOM   1400  C5  UNK    94      53.591  28.656  27.600  1.00  0.00           C
ATOM   1401  H6  UNK    94      51.866  29.301  30.501  1.00  0.00           H
ATOM   1402  H7  UNK    94      51.405  27.889  29.339  1.00  0.00           H
ATOM   1403  H8  UNK    94      53.356  30.177  29.052  1.00  0.00           H
ATOM   1404  H9  UNK    94      52.029  30.004  28.239  1.00  0.00           H
ATOM   1405  H10 UNK    94      53.797  27.013  29.915  1.00  0.00           H
ATOM   1406  H11 UNK    94      54.034  28.438  31.015  1.00  0.00           H
ATOM   1407  H12 UNK    94      53.704  29.405  26.809  1.00  0.00           H
ATOM   1408  H13 UNK    94      54.538  28.278  27.936  1.00  0.00           H
ATOM   1409  H14 UNK    94      53.060  27.757  27.236  1.00  0.00           H
ATOM   1410  H15 UNK    94      51.848  26.699  31.346  1.00  0.00           H
ATOM   1411  O1  UNK    95      42.090  44.217  39.408  1.00  0.00           O
ATOM   1412  C2  UNK    95      43.858  45.666  38.449  1.00  0.00           C
ATOM   1413  C3  UNK    95      45.231  45.629  37.706  1.00  0.00           C
ATOM   1414  C4  UNK    95      43.131  44.281  38.476  1.00  0.00           C
ATOM   1415  C5  UNK    95      46.240  44.706  38.370  1.00  0.00           C
ATOM   1416  H6  UNK    95      44.122  45.978  39.476  1.00  0.00           H
ATOM   1417  H7  UNK    95      43.216  46.387  38.077  1.00  0.00           H
ATOM   1418  H8  UNK    95      45.584  46.643  37.517  1.00  0.00           H
ATOM   1419  H9  UNK    95      44.961  45.213  36.712  1.00  0.00           H
ATOM   1420  H10 UNK    95      42.834  44.130  37.470  1.00  0.00           H
ATOM   1421  H11 UNK    95      43.861  43.470  38.769  1.00  0.00           H
ATOM   1422  H12 UNK    95      45.872  43.686  38.476  1.00  0.00           H
ATOM   1423  H13 UNK    95      47.140  44.534  37.784  1.00  0.00           H
ATOM   1424  H14 UNK    95      46.651  45.099  39.286  1.00  0.00           H
ATOM   1425  H15 UNK    95      42.529  43.925  40.274  1.00  0.00           H
ATOM   1426  O1  UNK    96       4.661  31.329  46.842  1.00  0.00           O
ATOM   1427  C2  UNK    96       6.622  30.539  47.990  1.00  0.00           C
ATOM   1428  C3  UNK    96       6.758  31.544  49.086  1.00  0.00           C
ATOM   1429  C4  UNK    96       6.070  31.170  46.700  1.00  0.00           C
ATOM   1430  C5  UNK    96       7.023  30.856  50.456  1.00  0.00           C
ATOM   1431  H6  UNK    96       7.542  30.041  47.779  1.00  0.00           H
ATOM   1432  H7  UNK    96       6.020  29.687  48.243  1.00  0.00           H
ATOM   1433  H8  UNK    96       5.876  32.173  49.250  1.00  0.00           H
ATOM   1434  H9  UNK    96       7.564  32.209  48.829  1.00  0.00           H
ATOM   1435  H10 UNK    96       6.573  32.150  46.485  1.00  0.00           H
ATOM   1436  H11 UNK    96       6.282  30.433  45.957  1.00  0.00           H
ATOM   1437  H12 UNK    96       8.077  30.551  50.569  1.00  0.00           H
ATOM   1438  H13 UNK    96       6.930  31.635  51.197  1.00  0.00           H
ATOM   1439  H14 UNK    96       6.312  30.024  50.657  1.00  0.00           H
ATOM   1440  H15 UNK    96       4.381  31.527  45.896  1.00  0.00           H
ATOM   1441  O1  UNK    97      51.988  11.268  64.043  1.00  0.00           O
ATOM   1442  C2  UNK    97      52.940  12.537  66.001  1.00  0.00           C
ATOM   1443  C3  UNK    97      52.141  13.869  65.686  1.00  0.00           C
ATOM   1444  C4  UNK    97      52.241  11.258  65.447  1.00  0.00           C
ATOM   1445  C5  UNK    97      52.770  15.162  66.139  1.00  0.00           C
ATOM   1446  H6  UNK    97      53.964  12.631  65.543  1.00  0.00           H
ATOM   1447  H7  UNK    97      53.070  12.401  67.080  1.00  0.00           H
ATOM   1448  H8  UNK    97      51.133  13.707  66.242  1.00  0.00           H
ATOM   1449  H9  UNK    97      52.018  14.005  64.595  1.00  0.00           H
ATOM   1450  H10 UNK    97      52.793  10.394  65.794  1.00  0.00           H
ATOM   1451  H11 UNK    97      51.282  11.248  65.897  1.00  0.00           H
ATOM   1452  H12 UNK    97      52.003  15.959  66.177  1.00  0.00           H
ATOM   1453  H13 UNK    97      53.014  14.922  67.199  1.00  0.00           H
ATOM   1454  H14 UNK    97      53.694  15.450  65.611  1.00  0.00           H
ATOM   1455  H15 UNK    97      51.317  10.562  63.889  1.00  0.00           H
ATOM   1456  O1  UNK    98       9.899   5.312  25.315  1.00  0.00           O
ATOM   1457  C2  UNK    98       9.610   3.623  26.968  1.00  0.00           C
ATOM   1458  C3  UNK    98       8.813   2.757  25.975  1.00  0.00           C
ATOM   1459  C4  UNK    98       9.642   5.128  26.687  1.00  0.00           C
ATOM   1460  C5  UNK    98       8.635   1.323  26.529  1.00  0.00           C
ATOM   1461  H6  UNK    98       9.138   3.512  27.938  1.00  0.00           H
ATOM   1462  H7  UNK    98      10.589   3.247  27.124  1.00  0.00           H
ATOM   1463  H8  UNK    98       9.387   2.682  25.098  1.00  0.00           H
ATOM   1464  H9  UNK    98       7.854   3.226  25.732  1.00  0.00           H
ATOM   1465  H10 UNK    98       8.635   5.454  26.919  1.00  0.00           H
ATOM   1466  H11 UNK    98      10.395   5.624  27.308  1.00  0.00           H
ATOM   1467  H12 UNK    98       9.603   0.737  26.503  1.00  0.00           H
ATOM   1468  H13 UNK    98       8.224   1.382  27.576  1.00  0.00           H
ATOM   1469  H14 UNK    98       7.886   0.843  25.927  1.00  0.00           H
ATOM   1470  H15 UNK    98      10.854   5.147  25.226  1.00  0.00           H
ATOM   1471  O1  UNK    99      34.227  52.518  60.822  1.00  0.00           O
ATOM   1472  C2  UNK    99      32.634  54.275  60.826  1.00  0.00           C
ATOM   1473  C3  UNK    99      32.218  54.145  62.290  1.00  0.00           C
ATOM   1474  C4  UNK    99      33.092  53.018  60.141  1.00  0.00           C
ATOM   1475  C5  UNK    99      31.353  55.300  62.869  1.00  0.00           C
ATOM   1476  H6  UNK    99      31.798  54.604  60.277  1.00  0.00           H
ATOM   1477  H7  UNK    99      33.402  55.071  60.711  1.00  0.00           H
ATOM   1478  H8  UNK    99      33.213  54.115  62.863  1.00  0.00           H
ATOM   1479  H9  UNK    99      31.541  53.184  62.416  1.00  0.00           H
ATOM   1480  H10 UNK    99      32.242  52.331  60.284  1.00  0.00           H
ATOM   1481  H11 UNK    99      33.339  53.206  59.094  1.00  0.00           H
ATOM   1482  H12 UNK    99      30.339  55.258  62.508  1.00  0.00           H
ATOM   1483  H13 UNK    99      31.338  55.443  63.930  1.00  0.00           H
ATOM   1484  H14 UNK    99      31.774  56.217  62.472  1.00  0.00           H
ATOM   1485  H15 UNK    99      34.736  53.294  61.167  1.00  0.00           H
ATOM   1486  O1  UNK   100      39.102  40.450  31.042  1.00  0.00           O
ATOM   1487  C2  UNK   100      39.393  42.868  31.279  1.00  0.00           C
ATOM   1488  C3  UNK   100      40.866  42.871  30.827  1.00  0.00           C
ATOM   1489  C4  UNK   100      38.567  41.708  30.684  1.00  0.00           C
ATOM   1490  C5  UNK   100      41.796  43.759  31.632  1.00  0.00           C
ATOM   1491  H6  UNK   100      39.353  42.822  32.388  1.00  0.00           H
ATOM   1492  H7  UNK   100      38.929  43.771  30.903  1.00  0.00           H
ATOM   1493  H8  UNK   100      40.937  43.251  29.850  1.00  0.00           H
ATOM   1494  H9  UNK   100      41.347  41.823  30.824  1.00  0.00           H
ATOM   1495  H10 UNK   100      37.575  41.805  31.075  1.00  0.00           H
ATOM   1496  H11 UNK   100      38.576  41.814  29.658  1.00  0.00           H
ATOM   1497  H12 UNK   100      41.671  44.860  31.387  1.00  0.00           H
ATOM   1498  H13 UNK   100      41.639  43.655  32.688  1.00  0.00           H
ATOM   1499  H14 UNK   100      42.835  43.473  31.286  1.00  0.00           H
ATOM   1500  H15 UNK   100      39.013  39.935  30.195  1.00  0.00           H
ATOM   1501  O1  UNK   101      53.437  44.425  44.320  1.00  0.00           O
ATOM   1502  C2  UNK   101      52.739  43.810  46.591  1.00  0.00           C
ATOM   1503  C3  UNK   101      51.569  43.882  47.622  1.00  0.00           C
ATOM   1504  C4  UNK   101      52.393  44.680  45.306  1.00  0.00           C
ATOM   1505  C5  UNK   101      51.480  45.143  48.449  1.00  0.00           C
ATOM   1506  H6  UNK   101      53.698  44.025  47.051  1.00  0.00           H
ATOM   1507  H7  UNK   101      52.828  42.802  46.284  1.00  0.00           H
ATOM   1508  H8  UNK   101      51.614  43.058  48.338  1.00  0.00           H
ATOM   1509  H9  UNK   101      50.578  43.895  47.096  1.00  0.00           H
ATOM   1510  H10 UNK   101      51.392  44.358  44.993  1.00  0.00           H
ATOM   1511  H11 UNK   101      52.298  45.715  45.463  1.00  0.00           H
ATOM   1512  H12 UNK   101      50.826  45.860  47.911  1.00  0.00           H
ATOM   1513  H13 UNK   101      51.047  44.788  49.426  1.00  0.00           H
ATOM   1514  H14 UNK   101      52.437  45.477  48.682  1.00  0.00           H
ATOM   1515  H15 UNK   101      53.312  45.064  43.581  1.00  0.00           H
ATOM   1516  O1  UNK   102      26.167  62.072  37.827  1.00  0.00           O
ATOM   1517  C2  UNK   102      23.955  61.532  38.608  1.00  0.00           C
ATOM   1518  C3  UNK   102      22.538  62.207  38.890  1.00  0.00           C
ATOM   1519  C4  UNK   102      24.761  62.136  37.470  1.00  0.00           C
ATOM   1520  C5  UNK   102      21.550  61.804  37.820  1.00  0.00           C
ATOM   1521  H6  UNK   102      24.582  61.594  39.447  1.00  0.00           H
ATOM   1522  H7  UNK   102      23.854  60.467  38.359  1.00  0.00           H
ATOM   1523  H8  UNK   102      22.662  63.294  38.962  1.00  0.00           H
ATOM   1524  H9  UNK   102      22.132  61.870  39.931  1.00  0.00           H
ATOM   1525  H10 UNK   102      24.389  61.652  36.554  1.00  0.00           H
ATOM   1526  H11 UNK   102      24.515  63.147  37.439  1.00  0.00           H
ATOM   1527  H12 UNK   102      20.697  62.490  37.898  1.00  0.00           H
ATOM   1528  H13 UNK   102      21.914  61.762  36.828  1.00  0.00           H
ATOM   1529  H14 UNK   102      21.209  60.802  38.008  1.00  0.00           H
ATOM   1530  H15 UNK   102      26.252  61.166  38.112  1.00  0.00           H
ATOM   1531  O1  UNK   103      26.230  12.112  56.308  1.00  0.00           O
ATOM   1532  C2  UNK   103      25.363  10.624  58.100  1.00  0.00           C
ATOM   1533  C3  UNK   103      24.782  10.623  59.576  1.00  0.00           C
ATOM   1534  C4  UNK   103      26.051  11.951  57.734  1.00  0.00           C
ATOM   1535  C5  UNK   103      23.918   9.442  59.931  1.00  0.00           C
ATOM   1536  H6  UNK   103      26.139   9.849  58.036  1.00  0.00           H
ATOM   1537  H7  UNK   103      24.485  10.470  57.376  1.00  0.00           H
ATOM   1538  H8  UNK   103      24.216  11.537  59.778  1.00  0.00           H
ATOM   1539  H9  UNK   103      25.592  10.687  60.308  1.00  0.00           H
ATOM   1540  H10 UNK   103      25.342  12.721  58.071  1.00  0.00           H
ATOM   1541  H11 UNK   103      27.010  12.085  58.311  1.00  0.00           H
ATOM   1542  H12 UNK   103      23.160   9.372  59.201  1.00  0.00           H
ATOM   1543  H13 UNK   103      24.448   8.450  59.855  1.00  0.00           H
ATOM   1544  H14 UNK   103      23.352   9.525  60.907  1.00  0.00           H
ATOM   1545  H15 UNK   103      25.294  12.140  55.907  1.00  0.00           H
ATOM   1546  O1  UNK   104      29.179  60.740  16.472  1.00  0.00           O
ATOM   1547  C2  UNK   104      27.484  59.049  16.168  1.00  0.00           C
ATOM   1548  C3  UNK   104      28.076  57.801  16.922  1.00  0.00           C
ATOM   1549  C4  UNK   104      27.831  60.472  16.720  1.00  0.00           C
ATOM   1550  C5  UNK   104      28.017  56.470  16.129  1.00  0.00           C
ATOM   1551  H6  UNK   104      27.934  59.089  15.198  1.00  0.00           H
ATOM   1552  H7  UNK   104      26.342  58.996  16.117  1.00  0.00           H
ATOM   1553  H8  UNK   104      27.411  57.573  17.747  1.00  0.00           H
ATOM   1554  H9  UNK   104      29.047  57.912  17.478  1.00  0.00           H
ATOM   1555  H10 UNK   104      27.221  61.233  16.219  1.00  0.00           H
ATOM   1556  H11 UNK   104      27.752  60.542  17.785  1.00  0.00           H
ATOM   1557  H12 UNK   104      28.607  55.677  16.696  1.00  0.00           H
ATOM   1558  H13 UNK   104      27.010  56.094  16.137  1.00  0.00           H
ATOM   1559  H14 UNK   104      28.270  56.600  15.005  1.00  0.00           H
ATOM   1560  H15 UNK   104      29.480  61.515  17.000  1.00  0.00           H
ATOM   1561  O1  UNK   105       7.848  54.876  54.247  1.00  0.00           O
ATOM   1562  C2  UNK   105       8.077  52.464  53.461  1.00  0.00           C
ATOM   1563  C3  UNK   105       7.514  51.806  52.149  1.00  0.00           C
ATOM   1564  C4  UNK   105       7.220  53.537  54.090  1.00  0.00           C
ATOM   1565  C5  UNK   105       6.295  50.903  52.431  1.00  0.00           C
ATOM   1566  H6  UNK   105       8.184  51.645  54.160  1.00  0.00           H
ATOM   1567  H7  UNK   105       9.100  52.794  53.238  1.00  0.00           H
ATOM   1568  H8  UNK   105       8.368  51.379  51.657  1.00  0.00           H
ATOM   1569  H9  UNK   105       7.155  52.519  51.371  1.00  0.00           H
ATOM   1570  H10 UNK   105       6.278  53.670  53.463  1.00  0.00           H
ATOM   1571  H11 UNK   105       6.949  53.173  55.086  1.00  0.00           H
ATOM   1572  H12 UNK   105       5.793  50.628  51.492  1.00  0.00           H
ATOM   1573  H13 UNK   105       6.588  49.977  52.933  1.00  0.00           H
ATOM   1574  H14 UNK   105       5.541  51.378  53.098  1.00  0.00           H
ATOM   1575  H15 UNK   105       7.443  55.390  55.024  1.00  0.00           H
ATOM   1576  O1  UNK   106      42.003   2.678  64.067  1.00  0.00           O
ATOM   1577  C2  UNK   106      40.223   4.185  65.159  1.00  0.00           C
ATOM   1578  C3  UNK   106      39.854   4.670  63.713  1.00  0.00           C
ATOM   1579  C4  UNK   106      40.942   2.813  65.103  1.00  0.00           C
ATOM   1580  C5  UNK   106      38.781   5.717  63.697  1.00  0.00           C
ATOM   1581  H6  UNK   106      40.860   4.998  65.459  1.00  0.00           H
ATOM   1582  H7  UNK   106      39.353   4.130  65.822  1.00  0.00           H
ATOM   1583  H8  UNK   106      39.379   3.835  63.174  1.00  0.00           H
ATOM   1584  H9  UNK   106      40.842   4.980  63.227  1.00  0.00           H
ATOM   1585  H10 UNK   106      41.297   2.557  66.104  1.00  0.00           H
ATOM   1586  H11 UNK   106      40.204   1.987  64.989  1.00  0.00           H
ATOM   1587  H12 UNK   106      39.260   6.580  64.216  1.00  0.00           H
ATOM   1588  H13 UNK   106      38.375   5.997  62.720  1.00  0.00           H
ATOM   1589  H14 UNK   106      37.967   5.217  64.359  1.00  0.00           H
ATOM   1590  H15 UNK   106      41.595   2.609  63.119  1.00  0.00           H
ATOM   1591  O1  UNK   107       7.415   1.472  49.757  1.00  0.00           O
ATOM   1592  C2  UNK   107       7.730   1.481  47.310  1.00  0.00           C
ATOM   1593  C3  UNK   107       6.620   2.407  46.702  1.00  0.00           C
ATOM   1594  C4  UNK   107       8.295   1.886  48.666  1.00  0.00           C
ATOM   1595  C5  UNK   107       7.142   3.722  46.203  1.00  0.00           C
ATOM   1596  H6  UNK   107       7.307   0.494  47.424  1.00  0.00           H
ATOM   1597  H7  UNK   107       8.492   1.352  46.546  1.00  0.00           H
ATOM   1598  H8  UNK   107       5.861   2.440  47.467  1.00  0.00           H
ATOM   1599  H9  UNK   107       6.143   1.998  45.817  1.00  0.00           H
ATOM   1600  H10 UNK   107       9.221   1.372  48.770  1.00  0.00           H
ATOM   1601  H11 UNK   107       8.547   2.937  48.644  1.00  0.00           H
ATOM   1602  H12 UNK   107       7.958   3.547  45.603  1.00  0.00           H
ATOM   1603  H13 UNK   107       6.490   4.258  45.496  1.00  0.00           H
ATOM   1604  H14 UNK   107       7.382   4.382  47.022  1.00  0.00           H
ATOM   1605  H15 UNK   107       7.984   1.767  50.570  1.00  0.00           H
ATOM   1606  O1  UNK   108      50.484  53.695  53.862  1.00  0.00           O
ATOM   1607  C2  UNK   108      48.996  52.750  52.061  1.00  0.00           C
ATOM   1608  C3  UNK   108      48.735  54.076  51.245  1.00  0.00           C
ATOM   1609  C4  UNK   108      50.403  52.784  52.765  1.00  0.00           C
ATOM   1610  C5  UNK   108      49.692  54.397  50.059  1.00  0.00           C
ATOM   1611  H6  UNK   108      48.208  52.577  52.915  1.00  0.00           H
ATOM   1612  H7  UNK   108      48.963  51.838  51.371  1.00  0.00           H
ATOM   1613  H8  UNK   108      48.759  54.875  51.957  1.00  0.00           H
ATOM   1614  H9  UNK   108      47.669  53.966  50.886  1.00  0.00           H
ATOM   1615  H10 UNK   108      50.621  51.843  53.199  1.00  0.00           H
ATOM   1616  H11 UNK   108      51.199  52.945  52.004  1.00  0.00           H
ATOM   1617  H12 UNK   108      50.736  54.452  50.357  1.00  0.00           H
ATOM   1618  H13 UNK   108      49.721  53.650  49.258  1.00  0.00           H
ATOM   1619  H14 UNK   108      49.423  55.393  49.642  1.00  0.00           H
ATOM   1620  H15 UNK   108      50.372  54.675  53.478  1.00  0.00           H
ATOM   1621  O1  UNK   109      14.136  29.623   6.119  1.00  0.00           O
ATOM   1622  C2  UNK   109      12.747  30.429   4.207  1.00  0.00           C
ATOM   1623  C3  UNK   109      13.064  31.833   4.017  1.00  0.00           C
ATOM   1624  C4  UNK   109      12.775  30.037   5.643  1.00  0.00           C
ATOM   1625  C5  UNK   109      13.037  32.340   2.563  1.00  0.00           C
ATOM   1626  H6  UNK   109      11.747  30.209   3.829  1.00  0.00           H
ATOM   1627  H7  UNK   109      13.324  29.719   3.566  1.00  0.00           H
ATOM   1628  H8  UNK   109      14.099  31.916   4.432  1.00  0.00           H
ATOM   1629  H9  UNK   109      12.441  32.403   4.741  1.00  0.00           H
ATOM   1630  H10 UNK   109      12.425  30.890   6.241  1.00  0.00           H
ATOM   1631  H11 UNK   109      12.093  29.184   5.670  1.00  0.00           H
ATOM   1632  H12 UNK   109      13.610  33.229   2.435  1.00  0.00           H
ATOM   1633  H13 UNK   109      13.468  31.608   1.858  1.00  0.00           H
ATOM   1634  H14 UNK   109      11.944  32.545   2.419  1.00  0.00           H
ATOM   1635  H15 UNK   109      13.951  28.880   6.798  1.00  0.00           H
ATOM   1636  O1  UNK   110      49.915  44.154   5.684  1.00  0.00           O
ATOM   1637  C2  UNK   110      49.176  42.138   6.938  1.00  0.00           C
ATOM   1638  C3  UNK   110      47.939  42.765   7.674  1.00  0.00           C
ATOM   1639  C4  UNK   110      50.296  43.198   6.682  1.00  0.00           C
ATOM   1640  C5  UNK   110      47.044  41.744   8.314  1.00  0.00           C
ATOM   1641  H6  UNK   110      49.598  41.295   7.473  1.00  0.00           H
ATOM   1642  H7  UNK   110      48.872  41.750   5.962  1.00  0.00           H
ATOM   1643  H8  UNK   110      47.392  43.472   7.053  1.00  0.00           H
ATOM   1644  H9  UNK   110      48.372  43.337   8.518  1.00  0.00           H
ATOM   1645  H10 UNK   110      50.557  43.748   7.519  1.00  0.00           H
ATOM   1646  H11 UNK   110      51.250  42.777   6.348  1.00  0.00           H
ATOM   1647  H12 UNK   110      46.819  40.985   7.646  1.00  0.00           H
ATOM   1648  H13 UNK   110      47.591  41.262   9.134  1.00  0.00           H
ATOM   1649  H14 UNK   110      46.128  42.252   8.780  1.00  0.00           H
ATOM   1650  H15 UNK   110      49.339  43.607   5.055  1.00  0.00           H
ATOM   1651  O1  UNK   111      61.269  43.608  13.988  1.00  0.00           O
ATOM   1652  C2  UNK   111      63.484  42.957  13.410  1.00  0.00           C
ATOM   1653  C3  UNK   111      64.221  44.023  14.338  1.00  0.00           C
ATOM   1654  C4  UNK   111      62.138  42.523  13.980  1.00  0.00           C
ATOM   1655  C5  UNK   111      65.608  44.495  13.678  1.00  0.00           C
ATOM   1656  H6  UNK   111      63.319  43.384  12.477  1.00  0.00           H
ATOM   1657  H7  UNK   111      64.105  42.051  13.151  1.00  0.00           H
ATOM   1658  H8  UNK   111      64.561  43.530  15.288  1.00  0.00           H
ATOM   1659  H9  UNK   111      63.630  44.864  14.678  1.00  0.00           H
ATOM   1660  H10 UNK   111      61.707  41.738  13.403  1.00  0.00           H
ATOM   1661  H11 UNK   111      62.308  42.277  15.039  1.00  0.00           H
ATOM   1662  H12 UNK   111      66.218  43.666  13.217  1.00  0.00           H
ATOM   1663  H13 UNK   111      65.415  45.388  13.068  1.00  0.00           H
ATOM   1664  H14 UNK   111      66.112  44.801  14.602  1.00  0.00           H
ATOM   1665  H15 UNK   111      60.804  43.470  14.804  1.00  0.00           H
ATOM   1666  O1  UNK   112      41.413  56.035  64.090  1.00  0.00           O
ATOM   1667  C2  UNK   112      43.784  55.768  64.773  1.00  0.00           C
ATOM   1668  C3  UNK   112      44.227  57.277  64.582  1.00  0.00           C
ATOM   1669  C4  UNK   112      42.573  55.248  64.041  1.00  0.00           C
ATOM   1670  C5  UNK   112      44.583  57.582  63.107  1.00  0.00           C
ATOM   1671  H6  UNK   112      44.620  55.144  64.523  1.00  0.00           H
ATOM   1672  H7  UNK   112      43.651  55.643  65.868  1.00  0.00           H
ATOM   1673  H8  UNK   112      45.100  57.483  65.238  1.00  0.00           H
ATOM   1674  H9  UNK   112      43.487  57.985  64.948  1.00  0.00           H
ATOM   1675  H10 UNK   112      42.830  55.205  62.955  1.00  0.00           H
ATOM   1676  H11 UNK   112      42.293  54.191  64.356  1.00  0.00           H
ATOM   1677  H12 UNK   112      45.377  58.376  63.157  1.00  0.00           H
ATOM   1678  H13 UNK   112      44.915  56.639  62.635  1.00  0.00           H
ATOM   1679  H14 UNK   112      43.646  57.821  62.504  1.00  0.00           H
ATOM   1680  H15 UNK   112      40.938  55.615  63.387  1.00  0.00           H
ATOM   1681  O1  UNK   113      22.849  13.188  41.386  1.00  0.00           O
ATOM   1682  C2  UNK   113      24.999  14.229  41.727  1.00  0.00           C
ATOM   1683  C3  UNK   113      25.958  13.148  41.237  1.00  0.00           C
ATOM   1684  C4  UNK   113      23.732  13.645  42.407  1.00  0.00           C
ATOM   1685  C5  UNK   113      27.290  13.687  40.600  1.00  0.00           C
ATOM   1686  H6  UNK   113      25.594  14.922  42.320  1.00  0.00           H
ATOM   1687  H7  UNK   113      24.673  14.885  40.884  1.00  0.00           H
ATOM   1688  H8  UNK   113      25.453  12.439  40.542  1.00  0.00           H
ATOM   1689  H9  UNK   113      26.145  12.516  42.115  1.00  0.00           H
ATOM   1690  H10 UNK   113      23.958  12.883  43.197  1.00  0.00           H
ATOM   1691  H11 UNK   113      23.277  14.476  42.937  1.00  0.00           H
ATOM   1692  H12 UNK   113      27.811  14.336  41.382  1.00  0.00           H
ATOM   1693  H13 UNK   113      27.936  12.809  40.437  1.00  0.00           H
ATOM   1694  H14 UNK   113      27.157  14.229  39.657  1.00  0.00           H
ATOM   1695  H15 UNK   113      22.675  13.913  40.808  1.00  0.00           H
ATOM   1696  O1  UNK   114      13.851   9.434  66.873  1.00  0.00           O
ATOM   1697  C2  UNK   114      15.075   7.548  66.315  1.00  0.00           C
ATOM   1698  C3  UNK   114      16.126   6.549  66.796  1.00  0.00           C
ATOM   1699  C4  UNK   114      14.969   8.736  67.272  1.00  0.00           C
ATOM   1700  C5  UNK   114      16.434   5.447  65.790  1.00  0.00           C
ATOM   1701  H6  UNK   114      15.310   7.935  65.288  1.00  0.00           H
ATOM   1702  H7  UNK   114      14.117   6.994  66.145  1.00  0.00           H
ATOM   1703  H8  UNK   114      15.728   6.131  67.707  1.00  0.00           H
ATOM   1704  H9  UNK   114      17.083   6.979  67.051  1.00  0.00           H
ATOM   1705  H10 UNK   114      14.883   8.375  68.328  1.00  0.00           H
ATOM   1706  H11 UNK   114      15.769   9.362  67.037  1.00  0.00           H
ATOM   1707  H12 UNK   114      16.775   5.885  64.856  1.00  0.00           H
ATOM   1708  H13 UNK   114      17.227   4.760  66.116  1.00  0.00           H
ATOM   1709  H14 UNK   114      15.553   4.822  65.477  1.00  0.00           H
ATOM   1710  H15 UNK   114      14.023  10.285  67.280  1.00  0.00           H
ATOM   1711  O1  UNK   115      10.621  24.148  35.980  1.00  0.00           O
ATOM   1712  C2  UNK   115      12.627  25.546  35.783  1.00  0.00           C
ATOM   1713  C3  UNK   115      12.135  26.584  34.747  1.00  0.00           C
ATOM   1714  C4  UNK   115      11.554  25.027  36.698  1.00  0.00           C
ATOM   1715  C5  UNK   115      13.241  27.162  33.803  1.00  0.00           C
ATOM   1716  H6  UNK   115      13.122  24.773  35.226  1.00  0.00           H
ATOM   1717  H7  UNK   115      13.464  26.039  36.347  1.00  0.00           H
ATOM   1718  H8  UNK   115      11.627  27.477  35.214  1.00  0.00           H
ATOM   1719  H9  UNK   115      11.378  26.121  34.122  1.00  0.00           H
ATOM   1720  H10 UNK   115      12.080  24.492  37.519  1.00  0.00           H
ATOM   1721  H11 UNK   115      11.015  25.901  37.135  1.00  0.00           H
ATOM   1722  H12 UNK   115      13.718  26.468  33.178  1.00  0.00           H
ATOM   1723  H13 UNK   115      12.913  27.903  32.983  1.00  0.00           H
ATOM   1724  H14 UNK   115      14.058  27.587  34.433  1.00  0.00           H
ATOM   1725  H15 UNK   115      11.125  23.329  35.839  1.00  0.00           H
ATOM   1726  O1  UNK   116      62.456  24.287  15.655  1.00  0.00           O
ATOM   1727  C2  UNK   116      61.476  22.975  13.900  1.00  0.00           C
ATOM   1728  C3  UNK   116      61.624  21.482  14.116  1.00  0.00           C
ATOM   1729  C4  UNK   116      62.727  23.794  14.325  1.00  0.00           C
ATOM   1730  C5  UNK   116      60.444  20.647  13.499  1.00  0.00           C
ATOM   1731  H6  UNK   116      61.551  22.921  12.771  1.00  0.00           H
ATOM   1732  H7  UNK   116      60.464  23.384  14.136  1.00  0.00           H
ATOM   1733  H8  UNK   116      61.763  21.190  15.150  1.00  0.00           H
ATOM   1734  H9  UNK   116      62.534  21.227  13.619  1.00  0.00           H
ATOM   1735  H10 UNK   116      63.592  23.178  14.344  1.00  0.00           H
ATOM   1736  H11 UNK   116      62.867  24.505  13.508  1.00  0.00           H
ATOM   1737  H12 UNK   116      59.580  20.849  14.210  1.00  0.00           H
ATOM   1738  H13 UNK   116      60.279  20.853  12.429  1.00  0.00           H
ATOM   1739  H14 UNK   116      60.764  19.616  13.597  1.00  0.00           H
ATOM   1740  H15 UNK   116      63.264  24.863  15.791  1.00  0.00           H
ATOM   1741  O1  UNK   117      12.847  20.343   9.500  1.00  0.00           O
ATOM   1742  C2  UNK   117      12.773  18.803  11.515  1.00  0.00           C
ATOM   1743  C3  UNK   117      12.398  17.429  10.801  1.00  0.00           C
ATOM   1744  C4  UNK   117      12.155  19.996  10.775  1.00  0.00           C
ATOM   1745  C5  UNK   117      13.009  16.197  11.512  1.00  0.00           C
ATOM   1746  H6  UNK   117      12.373  18.756  12.530  1.00  0.00           H
ATOM   1747  H7  UNK   117      13.891  19.008  11.552  1.00  0.00           H
ATOM   1748  H8  UNK   117      12.777  17.439   9.739  1.00  0.00           H
ATOM   1749  H9  UNK   117      11.361  17.202  10.714  1.00  0.00           H
ATOM   1750  H10 UNK   117      11.084  19.822  10.643  1.00  0.00           H
ATOM   1751  H11 UNK   117      12.298  20.798  11.404  1.00  0.00           H
ATOM   1752  H12 UNK   117      14.085  16.309  11.428  1.00  0.00           H
ATOM   1753  H13 UNK   117      12.719  15.966  12.479  1.00  0.00           H
ATOM   1754  H14 UNK   117      12.722  15.357  10.900  1.00  0.00           H
ATOM   1755  H15 UNK   117      13.844  20.125   9.598  1.00  0.00           H
ATOM   1756  O1  UNK   118      19.087  63.920  43.227  1.00  0.00           O
ATOM   1757  C2  UNK   118      21.217  62.980  44.253  1.00  0.00           C
ATOM   1758  C3  UNK   118      21.106  64.186  45.251  1.00  0.00           C
ATOM   1759  C4  UNK   118      19.837  62.714  43.595  1.00  0.00           C
ATOM   1760  C5  UNK   118      22.400  64.366  46.099  1.00  0.00           C
ATOM   1761  H6  UNK   118      21.962  63.301  43.557  1.00  0.00           H
ATOM   1762  H7  UNK   118      21.376  62.148  44.868  1.00  0.00           H
ATOM   1763  H8  UNK   118      20.270  64.011  45.869  1.00  0.00           H
ATOM   1764  H9  UNK   118      20.890  65.111  44.754  1.00  0.00           H
ATOM   1765  H10 UNK   118      20.052  62.092  42.796  1.00  0.00           H
ATOM   1766  H11 UNK   118      19.185  62.195  44.366  1.00  0.00           H
ATOM   1767  H12 UNK   118      22.528  63.615  46.860  1.00  0.00           H
ATOM   1768  H13 UNK   118      23.275  64.464  45.395  1.00  0.00           H
ATOM   1769  H14 UNK   118      22.378  65.364  46.668  1.00  0.00           H
ATOM   1770  H15 UNK   118      19.602  64.428  42.462  1.00  0.00           H
ATOM   1771  O1  UNK   119      42.534  50.105  54.601  1.00  0.00           O
ATOM   1772  C2  UNK   119      42.687  51.833  52.966  1.00  0.00           C
ATOM   1773  C3  UNK   119      43.410  51.218  51.772  1.00  0.00           C
ATOM   1774  C4  UNK   119      43.194  51.320  54.357  1.00  0.00           C
ATOM   1775  C5  UNK   119      44.918  51.550  51.638  1.00  0.00           C
ATOM   1776  H6  UNK   119      42.610  52.892  52.964  1.00  0.00           H
ATOM   1777  H7  UNK   119      41.640  51.496  52.849  1.00  0.00           H
ATOM   1778  H8  UNK   119      42.944  51.528  50.845  1.00  0.00           H
ATOM   1779  H9  UNK   119      43.283  50.122  51.708  1.00  0.00           H
ATOM   1780  H10 UNK   119      44.324  51.092  54.432  1.00  0.00           H
ATOM   1781  H11 UNK   119      42.839  51.997  55.143  1.00  0.00           H
ATOM   1782  H12 UNK   119      45.390  51.317  50.692  1.00  0.00           H
ATOM   1783  H13 UNK   119      45.006  52.631  51.885  1.00  0.00           H
ATOM   1784  H14 UNK   119      45.399  51.034  52.516  1.00  0.00           H
ATOM   1785  H15 UNK   119      43.108  49.409  54.301  1.00  0.00           H
ATOM   1786  O1  UNK   120      48.523  38.599  45.951  1.00  0.00           O
ATOM   1787  C2  UNK   120      48.324  40.758  44.854  1.00  0.00           C
ATOM   1788  C3  UNK   120      49.309  41.950  44.984  1.00  0.00           C
ATOM   1789  C4  UNK   120      48.272  39.966  46.219  1.00  0.00           C
ATOM   1790  C5  UNK   120      49.332  42.675  43.635  1.00  0.00           C
ATOM   1791  H6  UNK   120      47.386  41.311  44.660  1.00  0.00           H
ATOM   1792  H7  UNK   120      48.461  40.090  43.952  1.00  0.00           H
ATOM   1793  H8  UNK   120      50.342  41.694  45.194  1.00  0.00           H
ATOM   1794  H9  UNK   120      48.992  42.587  45.778  1.00  0.00           H
ATOM   1795  H10 UNK   120      49.063  40.259  46.908  1.00  0.00           H
ATOM   1796  H11 UNK   120      47.343  40.131  46.834  1.00  0.00           H
ATOM   1797  H12 UNK   120      48.572  43.451  43.599  1.00  0.00           H
ATOM   1798  H13 UNK   120      50.328  43.041  43.439  1.00  0.00           H
ATOM   1799  H14 UNK   120      49.039  41.914  42.895  1.00  0.00           H
ATOM   1800  H15 UNK   120      49.420  38.582  45.601  1.00  0.00           H
ATOM   1801  O1  UNK   121      49.360  46.481  51.155  1.00  0.00           O
ATOM   1802  C2  UNK   121      49.130  44.141  51.302  1.00  0.00           C
ATOM   1803  C3  UNK   121      48.398  42.943  51.863  1.00  0.00           C
ATOM   1804  C4  UNK   121      48.904  45.481  52.002  1.00  0.00           C
ATOM   1805  C5  UNK   121      49.070  42.314  53.080  1.00  0.00           C
ATOM   1806  H6  UNK   121      50.168  43.775  51.186  1.00  0.00           H
ATOM   1807  H7  UNK   121      48.771  44.311  50.291  1.00  0.00           H
ATOM   1808  H8  UNK   121      48.416  42.089  51.122  1.00  0.00           H
ATOM   1809  H9  UNK   121      47.341  43.251  52.141  1.00  0.00           H
ATOM   1810  H10 UNK   121      47.840  45.580  52.204  1.00  0.00           H
ATOM   1811  H11 UNK   121      49.476  45.519  52.961  1.00  0.00           H
ATOM   1812  H12 UNK   121      49.092  43.131  53.802  1.00  0.00           H
ATOM   1813  H13 UNK   121      48.483  41.514  53.360  1.00  0.00           H
ATOM   1814  H14 UNK   121      50.023  41.918  52.718  1.00  0.00           H
ATOM   1815  H15 UNK   121      48.586  47.147  51.156  1.00  0.00           H
ATOM   1816  O1  UNK   122      31.598  24.247  18.919  1.00  0.00           O
ATOM   1817  C2  UNK   122      31.750  26.652  18.302  1.00  0.00           C
ATOM   1818  C3  UNK   122      32.614  27.967  18.509  1.00  0.00           C
ATOM   1819  C4  UNK   122      32.493  25.353  18.752  1.00  0.00           C
ATOM   1820  C5  UNK   122      32.042  29.261  17.898  1.00  0.00           C
ATOM   1821  H6  UNK   122      30.770  26.706  18.799  1.00  0.00           H
ATOM   1822  H7  UNK   122      31.422  26.475  17.225  1.00  0.00           H
ATOM   1823  H8  UNK   122      33.576  27.895  18.056  1.00  0.00           H
ATOM   1824  H9  UNK   122      32.817  28.168  19.570  1.00  0.00           H
ATOM   1825  H10 UNK   122      33.300  25.187  17.991  1.00  0.00           H
ATOM   1826  H11 UNK   122      33.014  25.514  19.688  1.00  0.00           H
ATOM   1827  H12 UNK   122      31.092  29.517  18.294  1.00  0.00           H
ATOM   1828  H13 UNK   122      32.692  30.131  18.120  1.00  0.00           H
ATOM   1829  H14 UNK   122      31.985  29.186  16.792  1.00  0.00           H
ATOM   1830  H15 UNK   122      30.969  24.424  19.712  1.00  0.00           H
ATOM   1831  O1  UNK   123      27.000  64.302  33.723  1.00  0.00           O
ATOM   1832  C2  UNK   123      27.434  63.897  31.449  1.00  0.00           C
ATOM   1833  C3  UNK   123      26.888  65.169  30.770  1.00  0.00           C
ATOM   1834  C4  UNK   123      28.028  64.146  32.785  1.00  0.00           C
ATOM   1835  C5  UNK   123      26.146  64.948  29.415  1.00  0.00           C
ATOM   1836  H6  UNK   123      26.530  63.255  31.445  1.00  0.00           H
ATOM   1837  H7  UNK   123      28.248  63.485  30.822  1.00  0.00           H
ATOM   1838  H8  UNK   123      27.752  65.811  30.485  1.00  0.00           H
ATOM   1839  H9  UNK   123      26.297  65.735  31.487  1.00  0.00           H
ATOM   1840  H10 UNK   123      28.684  63.309  33.089  1.00  0.00           H
ATOM   1841  H11 UNK   123      28.643  65.015  32.680  1.00  0.00           H
ATOM   1842  H12 UNK   123      26.319  65.744  28.710  1.00  0.00           H
ATOM   1843  H13 UNK   123      26.501  64.052  28.826  1.00  0.00           H
ATOM   1844  H14 UNK   123      25.082  64.806  29.598  1.00  0.00           H
ATOM   1845  H15 UNK   123      27.339  64.097  34.631  1.00  0.00           H
ATOM   1846  O1  UNK   124      37.063  65.334  30.549  1.00  0.00           O
ATOM   1847  C2  UNK   124      35.650  66.641  29.095  1.00  0.00           C
ATOM   1848  C3  UNK   124      34.617  65.655  28.602  1.00  0.00           C
ATOM   1849  C4  UNK   124      36.107  66.356  30.626  1.00  0.00           C
ATOM   1850  C5  UNK   124      34.199  66.050  27.103  1.00  0.00           C
ATOM   1851  H6  UNK   124      36.501  66.774  28.392  1.00  0.00           H
ATOM   1852  H7  UNK   124      35.214  67.643  29.156  1.00  0.00           H
ATOM   1853  H8  UNK   124      33.820  65.712  29.292  1.00  0.00           H
ATOM   1854  H9  UNK   124      34.900  64.578  28.508  1.00  0.00           H
ATOM   1855  H10 UNK   124      36.542  67.210  31.112  1.00  0.00           H
ATOM   1856  H11 UNK   124      35.239  66.120  31.244  1.00  0.00           H
ATOM   1857  H12 UNK   124      33.895  67.092  26.972  1.00  0.00           H
ATOM   1858  H13 UNK   124      35.068  65.849  26.447  1.00  0.00           H
ATOM   1859  H14 UNK   124      33.361  65.380  26.765  1.00  0.00           H
ATOM   1860  H15 UNK   124      36.646  64.458  30.323  1.00  0.00           H
ATOM   1861  O1  UNK   125      46.355  49.374  27.335  1.00  0.00           O
ATOM   1862  C2  UNK   125      46.950  47.137  27.579  1.00  0.00           C
ATOM   1863  C3  UNK   125      46.227  46.875  28.883  1.00  0.00           C
ATOM   1864  C4  UNK   125      47.455  48.542  27.280  1.00  0.00           C
ATOM   1865  C5  UNK   125      44.728  47.169  28.930  1.00  0.00           C
ATOM   1866  H6  UNK   125      47.730  46.385  27.492  1.00  0.00           H
ATOM   1867  H7  UNK   125      46.323  46.780  26.725  1.00  0.00           H
ATOM   1868  H8  UNK   125      46.741  47.388  29.697  1.00  0.00           H
ATOM   1869  H9  UNK   125      46.335  45.812  29.104  1.00  0.00           H
ATOM   1870  H10 UNK   125      48.178  48.940  27.982  1.00  0.00           H
ATOM   1871  H11 UNK   125      47.888  48.788  26.274  1.00  0.00           H
ATOM   1872  H12 UNK   125      44.328  46.635  29.787  1.00  0.00           H
ATOM   1873  H13 UNK   125      44.562  48.287  28.992  1.00  0.00           H
ATOM   1874  H14 UNK   125      44.253  46.788  28.040  1.00  0.00           H
ATOM   1875  H15 UNK   125      46.505  50.121  26.620  1.00  0.00           H
ATOM   1876  O1  UNK   126      43.398  28.052   3.698  1.00  0.00           O
ATOM   1877  C2  UNK   126      45.618  27.585   2.727  1.00  0.00           C
ATOM   1878  C3  UNK   126      46.569  27.706   1.507  1.00  0.00           C
ATOM   1879  C4  UNK   126      44.268  28.362   2.614  1.00  0.00           C
ATOM   1880  C5  UNK   126      47.394  29.028   1.471  1.00  0.00           C
ATOM   1881  H6  UNK   126      45.467  26.498   2.994  1.00  0.00           H
ATOM   1882  H7  UNK   126      46.034  27.915   3.612  1.00  0.00           H
ATOM   1883  H8  UNK   126      45.877  27.641   0.639  1.00  0.00           H
ATOM   1884  H9  UNK   126      47.229  26.862   1.438  1.00  0.00           H
ATOM   1885  H10 UNK   126      44.496  29.467   2.565  1.00  0.00           H
ATOM   1886  H11 UNK   126      43.871  28.145   1.594  1.00  0.00           H
ATOM   1887  H12 UNK   126      48.160  28.992   0.691  1.00  0.00           H
ATOM   1888  H13 UNK   126      46.758  29.827   1.249  1.00  0.00           H
ATOM   1889  H14 UNK   126      47.833  29.249   2.532  1.00  0.00           H
ATOM   1890  H15 UNK   126      43.871  28.299   4.488  1.00  0.00           H
ATOM   1891  O1  UNK   127      42.365  45.736  54.556  1.00  0.00           O
ATOM   1892  C2  UNK   127      41.959  44.239  52.487  1.00  0.00           C
ATOM   1893  C3  UNK   127      43.296  44.725  51.949  1.00  0.00           C
ATOM   1894  C4  UNK   127      41.468  45.339  53.494  1.00  0.00           C
ATOM   1895  C5  UNK   127      44.089  43.640  51.192  1.00  0.00           C
ATOM   1896  H6  UNK   127      41.172  43.980  51.772  1.00  0.00           H
ATOM   1897  H7  UNK   127      42.108  43.332  53.143  1.00  0.00           H
ATOM   1898  H8  UNK   127      43.957  45.060  52.782  1.00  0.00           H
ATOM   1899  H9  UNK   127      43.195  45.624  51.326  1.00  0.00           H
ATOM   1900  H10 UNK   127      41.140  46.094  52.869  1.00  0.00           H
ATOM   1901  H11 UNK   127      40.479  44.987  53.965  1.00  0.00           H
ATOM   1902  H12 UNK   127      43.955  42.733  51.748  1.00  0.00           H
ATOM   1903  H13 UNK   127      43.654  43.538  50.208  1.00  0.00           H
ATOM   1904  H14 UNK   127      45.151  43.762  51.071  1.00  0.00           H
ATOM   1905  H15 UNK   127      42.475  44.889  55.079  1.00  0.00           H
ATOM   1906  O1  UNK   128      33.103  35.119  29.480  1.00  0.00           O
ATOM   1907  C2  UNK   128      32.608  36.223  31.574  1.00  0.00           C
ATOM   1908  C3  UNK   128      31.091  35.953  31.827  1.00  0.00           C
ATOM   1909  C4  UNK   128      33.361  35.059  30.882  1.00  0.00           C
ATOM   1910  C5  UNK   128      30.442  36.968  32.780  1.00  0.00           C
ATOM   1911  H6  UNK   128      32.736  37.232  31.137  1.00  0.00           H
ATOM   1912  H7  UNK   128      32.995  36.456  32.563  1.00  0.00           H
ATOM   1913  H8  UNK   128      30.952  35.012  32.350  1.00  0.00           H
ATOM   1914  H9  UNK   128      30.552  35.996  30.860  1.00  0.00           H
ATOM   1915  H10 UNK   128      34.380  35.100  31.094  1.00  0.00           H
ATOM   1916  H11 UNK   128      32.973  34.081  31.362  1.00  0.00           H
ATOM   1917  H12 UNK   128      30.830  36.723  33.781  1.00  0.00           H
ATOM   1918  H13 UNK   128      30.647  38.015  32.572  1.00  0.00           H
ATOM   1919  H14 UNK   128      29.352  36.954  32.768  1.00  0.00           H
ATOM   1920  H15 UNK   128      33.273  34.155  29.189  1.00  0.00           H
ATOM   1921  O1  UNK   129      37.526  60.790  60.034  1.00  0.00           O
ATOM   1922  C2  UNK   129      38.561  62.819  59.233  1.00  0.00           C
ATOM   1923  C3  UNK   129      39.548  62.286  58.176  1.00  0.00           C
ATOM   1924  C4  UNK   129      37.241  62.090  59.475  1.00  0.00           C
ATOM   1925  C5  UNK   129      40.823  63.160  58.154  1.00  0.00           C
ATOM   1926  H6  UNK   129      39.121  62.866  60.143  1.00  0.00           H
ATOM   1927  H7  UNK   129      38.333  63.838  58.982  1.00  0.00           H
ATOM   1928  H8  UNK   129      39.040  62.310  57.155  1.00  0.00           H
ATOM   1929  H9  UNK   129      39.782  61.249  58.486  1.00  0.00           H
ATOM   1930  H10 UNK   129      36.687  62.655  60.203  1.00  0.00           H
ATOM   1931  H11 UNK   129      36.582  62.020  58.542  1.00  0.00           H
ATOM   1932  H12 UNK   129      41.690  62.752  57.545  1.00  0.00           H
ATOM   1933  H13 UNK   129      40.535  64.142  57.807  1.00  0.00           H
ATOM   1934  H14 UNK   129      41.198  63.287  59.143  1.00  0.00           H
ATOM   1935  H15 UNK   129      38.043  60.790  60.855  1.00  0.00           H
ATOM   1936  O1  UNK   130      66.338  31.154  55.732  1.00  0.00           O
ATOM   1937  C2  UNK   130      64.194  30.346  54.764  1.00  0.00           C
ATOM   1938  C3  UNK   130      64.015  28.929  55.030  1.00  0.00           C
ATOM   1939  C4  UNK   130      65.630  30.906  54.510  1.00  0.00           C
ATOM   1940  C5  UNK   130      64.866  28.347  56.172  1.00  0.00           C
ATOM   1941  H6  UNK   130      63.570  30.674  53.916  1.00  0.00           H
ATOM   1942  H7  UNK   130      63.629  30.900  55.635  1.00  0.00           H
ATOM   1943  H8  UNK   130      64.344  28.320  54.154  1.00  0.00           H
ATOM   1944  H9  UNK   130      63.008  28.612  55.061  1.00  0.00           H
ATOM   1945  H10 UNK   130      66.129  30.160  53.849  1.00  0.00           H
ATOM   1946  H11 UNK   130      65.586  31.910  53.960  1.00  0.00           H
ATOM   1947  H12 UNK   130      65.991  28.390  56.010  1.00  0.00           H
ATOM   1948  H13 UNK   130      64.626  28.955  57.075  1.00  0.00           H
ATOM   1949  H14 UNK   130      64.609  27.245  56.466  1.00  0.00           H
ATOM   1950  H15 UNK   130      67.261  31.513  55.503  1.00  0.00           H
ATOM   1951  O1  UNK   131      44.081  13.832  41.182  1.00  0.00           O
ATOM   1952  C2  UNK   131      46.173  15.155  40.743  1.00  0.00           C
ATOM   1953  C3  UNK   131      46.595  14.324  39.520  1.00  0.00           C
ATOM   1954  C4  UNK   131      45.236  14.435  41.744  1.00  0.00           C
ATOM   1955  C5  UNK   131      47.704  13.361  39.937  1.00  0.00           C
ATOM   1956  H6  UNK   131      47.100  15.528  41.209  1.00  0.00           H
ATOM   1957  H7  UNK   131      45.622  16.083  40.476  1.00  0.00           H
ATOM   1958  H8  UNK   131      46.959  15.099  38.812  1.00  0.00           H
ATOM   1959  H9  UNK   131      45.824  13.760  39.061  1.00  0.00           H
ATOM   1960  H10 UNK   131      45.879  13.688  42.215  1.00  0.00           H
ATOM   1961  H11 UNK   131      44.848  15.133  42.501  1.00  0.00           H
ATOM   1962  H12 UNK   131      48.055  12.710  39.185  1.00  0.00           H
ATOM   1963  H13 UNK   131      48.594  13.817  40.422  1.00  0.00           H
ATOM   1964  H14 UNK   131      47.223  12.655  40.627  1.00  0.00           H
ATOM   1965  H15 UNK   131      43.821  13.233  41.899  1.00  0.00           H
ATOM   1966  O1  UNK   132      64.228  64.490   3.392  1.00  0.00           O
ATOM   1967  C2  UNK   132      66.027  65.804   4.526  1.00  0.00           C
ATOM   1968  C3  UNK   132      66.167  64.927   5.763  1.00  0.00           C
ATOM   1969  C4  UNK   132      65.560  65.052   3.237  1.00  0.00           C
ATOM   1970  C5  UNK   132      66.658  65.657   7.050  1.00  0.00           C
ATOM   1971  H6  UNK   132      65.257  66.560   4.734  1.00  0.00           H
ATOM   1972  H7  UNK   132      67.007  66.254   4.356  1.00  0.00           H
ATOM   1973  H8  UNK   132      66.913  64.187   5.588  1.00  0.00           H
ATOM   1974  H9  UNK   132      65.252  64.333   5.906  1.00  0.00           H
ATOM   1975  H10 UNK   132      65.678  65.715   2.346  1.00  0.00           H
ATOM   1976  H11 UNK   132      66.142  64.104   3.166  1.00  0.00           H
ATOM   1977  H12 UNK   132      67.263  64.930   7.649  1.00  0.00           H
ATOM   1978  H13 UNK   132      67.205  66.563   6.892  1.00  0.00           H
ATOM   1979  H14 UNK   132      65.829  65.903   7.697  1.00  0.00           H
ATOM   1980  H15 UNK   132      64.105  63.734   2.800  1.00  0.00           H
ATOM   1981  O1  UNK   133       1.560   6.234  56.142  1.00  0.00           O
ATOM   1982  C2  UNK   133       2.758   5.362  54.228  1.00  0.00           C
ATOM   1983  C3  UNK   133       4.129   5.064  53.567  1.00  0.00           C
ATOM   1984  C4  UNK   133       2.735   5.509  55.801  1.00  0.00           C
ATOM   1985  C5  UNK   133       4.696   3.688  53.919  1.00  0.00           C
ATOM   1986  H6  UNK   133       2.423   6.307  53.797  1.00  0.00           H
ATOM   1987  H7  UNK   133       2.001   4.718  54.016  1.00  0.00           H
ATOM   1988  H8  UNK   133       4.837   5.879  53.844  1.00  0.00           H
ATOM   1989  H9  UNK   133       4.105   5.105  52.467  1.00  0.00           H
ATOM   1990  H10 UNK   133       2.830   4.520  56.305  1.00  0.00           H
ATOM   1991  H11 UNK   133       3.612   6.156  55.943  1.00  0.00           H
ATOM   1992  H12 UNK   133       4.832   3.555  54.982  1.00  0.00           H
ATOM   1993  H13 UNK   133       4.112   2.855  53.519  1.00  0.00           H
ATOM   1994  H14 UNK   133       5.630   3.684  53.365  1.00  0.00           H
ATOM   1995  H15 UNK   133       0.937   5.987  55.440  1.00  0.00           H
ATOM   1996  O1  UNK   134      55.539   5.754  35.910  1.00  0.00           O
ATOM   1997  C2  UNK   134      54.371   5.703  33.747  1.00  0.00           C
ATOM   1998  C3  UNK   134      53.775   6.482  32.489  1.00  0.00           C
ATOM   1999  C4  UNK   134      54.810   6.580  34.959  1.00  0.00           C
ATOM   2000  C5  UNK   134      53.361   5.579  31.272  1.00  0.00           C
ATOM   2001  H6  UNK   134      53.685   4.930  34.076  1.00  0.00           H
ATOM   2002  H7  UNK   134      55.305   5.188  33.355  1.00  0.00           H
ATOM   2003  H8  UNK   134      54.514   7.172  32.081  1.00  0.00           H
ATOM   2004  H9  UNK   134      52.903   7.022  32.813  1.00  0.00           H
ATOM   2005  H10 UNK   134      55.333   7.458  34.653  1.00  0.00           H
ATOM   2006  H11 UNK   134      53.946   6.934  35.421  1.00  0.00           H
ATOM   2007  H12 UNK   134      52.916   6.259  30.534  1.00  0.00           H
ATOM   2008  H13 UNK   134      54.300   5.128  31.019  1.00  0.00           H
ATOM   2009  H14 UNK   134      52.642   4.898  31.613  1.00  0.00           H
ATOM   2010  H15 UNK   134      56.497   5.735  35.624  1.00  0.00           H
ATOM   2011  O1  UNK   135      67.437   4.407  15.510  1.00  0.00           O
ATOM   2012  C2  UNK   135      66.977   5.714  13.468  1.00  0.00           C
ATOM   2013  C3  UNK   135      67.110   4.766  12.235  1.00  0.00           C
ATOM   2014  C4  UNK   135      67.930   5.419  14.625  1.00  0.00           C
ATOM   2015  C5  UNK   135      65.767   4.515  11.548  1.00  0.00           C
ATOM   2016  H6  UNK   135      67.146   6.795  13.187  1.00  0.00           H
ATOM   2017  H7  UNK   135      66.002   5.700  13.862  1.00  0.00           H
ATOM   2018  H8  UNK   135      67.529   3.795  12.546  1.00  0.00           H
ATOM   2019  H9  UNK   135      67.844   5.164  11.510  1.00  0.00           H
ATOM   2020  H10 UNK   135      68.883   5.187  14.282  1.00  0.00           H
ATOM   2021  H11 UNK   135      68.045   6.285  15.229  1.00  0.00           H
ATOM   2022  H12 UNK   135      65.369   5.442  11.113  1.00  0.00           H
ATOM   2023  H13 UNK   135      65.893   3.703  10.771  1.00  0.00           H
ATOM   2024  H14 UNK   135      65.111   4.173  12.277  1.00  0.00           H
ATOM   2025  H15 UNK   135      66.756   4.776  16.103  1.00  0.00           H
ATOM   2026  O1  UNK   136      22.086   9.272  47.461  1.00  0.00           O
ATOM   2027  C2  UNK   136      24.452   9.333  47.885  1.00  0.00           C
ATOM   2028  C3  UNK   136      25.847   8.830  47.399  1.00  0.00           C
ATOM   2029  C4  UNK   136      23.288   8.584  47.310  1.00  0.00           C
ATOM   2030  C5  UNK   136      26.324   7.502  48.047  1.00  0.00           C
ATOM   2031  H6  UNK   136      24.367   9.235  48.951  1.00  0.00           H
ATOM   2032  H7  UNK   136      24.287  10.392  47.504  1.00  0.00           H
ATOM   2033  H8  UNK   136      26.670   9.507  47.670  1.00  0.00           H
ATOM   2034  H9  UNK   136      25.790   8.842  46.323  1.00  0.00           H
ATOM   2035  H10 UNK   136      23.336   8.516  46.199  1.00  0.00           H
ATOM   2036  H11 UNK   136      23.174   7.572  47.799  1.00  0.00           H
ATOM   2037  H12 UNK   136      25.642   6.675  47.913  1.00  0.00           H
ATOM   2038  H13 UNK   136      27.367   7.234  47.764  1.00  0.00           H
ATOM   2039  H14 UNK   136      26.346   7.600  49.130  1.00  0.00           H
ATOM   2040  H15 UNK   136      21.768   9.630  46.546  1.00  0.00           H
ATOM   2041  O1  UNK   137      42.619  33.766  32.668  1.00  0.00           O
ATOM   2042  C2  UNK   137      40.750  32.680  33.765  1.00  0.00           C
ATOM   2043  C3  UNK   137      41.716  32.157  34.921  1.00  0.00           C
ATOM   2044  C4  UNK   137      41.464  32.937  32.490  1.00  0.00           C
ATOM   2045  C5  UNK   137      40.931  31.271  35.914  1.00  0.00           C
ATOM   2046  H6  UNK   137      39.982  31.983  33.430  1.00  0.00           H
ATOM   2047  H7  UNK   137      40.270  33.611  34.048  1.00  0.00           H
ATOM   2048  H8  UNK   137      42.282  32.901  35.525  1.00  0.00           H
ATOM   2049  H9  UNK   137      42.532  31.541  34.488  1.00  0.00           H
ATOM   2050  H10 UNK   137      41.710  32.014  32.025  1.00  0.00           H
ATOM   2051  H11 UNK   137      40.786  33.455  31.724  1.00  0.00           H
ATOM   2052  H12 UNK   137      40.739  30.314  35.563  1.00  0.00           H
ATOM   2053  H13 UNK   137      41.560  31.267  36.857  1.00  0.00           H
ATOM   2054  H14 UNK   137      39.992  31.814  36.046  1.00  0.00           H
ATOM   2055  H15 UNK   137      42.740  34.176  33.536  1.00  0.00           H
ATOM   2056  O1  UNK   138      15.058   7.219  42.207  1.00  0.00           O
ATOM   2057  C2  UNK   138      14.624   7.727  44.630  1.00  0.00           C
ATOM   2058  C3  UNK   138      15.167   7.437  46.083  1.00  0.00           C
ATOM   2059  C4  UNK   138      15.202   6.800  43.541  1.00  0.00           C
ATOM   2060  C5  UNK   138      14.393   6.185  46.671  1.00  0.00           C
ATOM   2061  H6  UNK   138      13.531   7.804  44.573  1.00  0.00           H
ATOM   2062  H7  UNK   138      14.915   8.718  44.402  1.00  0.00           H
ATOM   2063  H8  UNK   138      14.995   8.334  46.710  1.00  0.00           H
ATOM   2064  H9  UNK   138      16.231   7.255  45.940  1.00  0.00           H
ATOM   2065  H10 UNK   138      16.283   6.752  43.718  1.00  0.00           H
ATOM   2066  H11 UNK   138      14.961   5.720  43.705  1.00  0.00           H
ATOM   2067  H12 UNK   138      14.510   5.263  46.042  1.00  0.00           H
ATOM   2068  H13 UNK   138      14.750   5.949  47.646  1.00  0.00           H
ATOM   2069  H14 UNK   138      13.304   6.317  46.758  1.00  0.00           H
ATOM   2070  H15 UNK   138      15.852   6.978  41.733  1.00  0.00           H
ATOM   2071  O1  UNK   139       0.564   0.242  64.526  1.00  0.00           O
ATOM   2072  C2  UNK   139       0.484   2.044  66.158  1.00  0.00           C
ATOM   2073  C3  UNK   139       1.103   2.718  67.438  1.00  0.00           C
ATOM   2074  C4  UNK   139       1.208   0.745  65.724  1.00  0.00           C
ATOM   2075  C5  UNK   139       0.933   1.873  68.746  1.00  0.00           C
ATOM   2076  H6  UNK   139      -0.584   1.807  66.290  1.00  0.00           H
ATOM   2077  H7  UNK   139       0.472   2.759  65.321  1.00  0.00           H
ATOM   2078  H8  UNK   139       0.493   3.687  67.676  1.00  0.00           H
ATOM   2079  H9  UNK   139       2.165   2.871  67.336  1.00  0.00           H
ATOM   2080  H10 UNK   139       2.173   1.104  65.460  1.00  0.00           H
ATOM   2081  H11 UNK   139       1.314  -0.047  66.473  1.00  0.00           H
ATOM   2082  H12 UNK   139       1.113   2.632  69.529  1.00  0.00           H
ATOM   2083  H13 UNK   139      -0.145   1.417  68.782  1.00  0.00           H
ATOM   2084  H14 UNK   139       1.661   1.111  68.840  1.00  0.00           H
ATOM   2085  H15 UNK   139      -0.361   0.597  64.485  1.00  0.00           H
ATOM   2086  O1  UNK   140      26.996  41.541  40.139  1.00  0.00           O
ATOM   2087  C2  UNK   140      26.402  41.864  42.504  1.00  0.00           C
ATOM   2088  C3  UNK   140      25.364  42.373  43.479  1.00  0.00           C
ATOM   2089  C4  UNK   140      26.149  42.182  41.032  1.00  0.00           C
ATOM   2090  C5  UNK   140      25.410  41.702  44.885  1.00  0.00           C
ATOM   2091  H6  UNK   140      27.330  42.346  42.763  1.00  0.00           H
ATOM   2092  H7  UNK   140      26.432  40.783  42.657  1.00  0.00           H
ATOM   2093  H8  UNK   140      24.374  42.085  43.061  1.00  0.00           H
ATOM   2094  H9  UNK   140      25.543  43.421  43.595  1.00  0.00           H
ATOM   2095  H10 UNK   140      25.144  42.069  40.692  1.00  0.00           H
ATOM   2096  H11 UNK   140      26.367  43.222  40.890  1.00  0.00           H
ATOM   2097  H12 UNK   140      26.377  41.791  45.373  1.00  0.00           H
ATOM   2098  H13 UNK   140      24.577  42.179  45.507  1.00  0.00           H
ATOM   2099  H14 UNK   140      25.249  40.606  44.795  1.00  0.00           H
ATOM   2100  H15 UNK   140      27.837  41.920  40.381  1.00  0.00           H
ATOM   2101  O1  UNK   141      46.442  19.573   5.702  1.00  0.00           O
ATOM   2102  C2  UNK   141      46.752  19.158   3.419  1.00  0.00           C
ATOM   2103  C3  UNK   141      46.081  18.680   2.065  1.00  0.00           C
ATOM   2104  C4  UNK   141      45.963  18.794   4.609  1.00  0.00           C
ATOM   2105  C5  UNK   141      46.983  19.192   0.926  1.00  0.00           C
ATOM   2106  H6  UNK   141      47.785  18.767   3.543  1.00  0.00           H
ATOM   2107  H7  UNK   141      46.848  20.239   3.358  1.00  0.00           H
ATOM   2108  H8  UNK   141      45.099  19.015   2.005  1.00  0.00           H
ATOM   2109  H9  UNK   141      45.903  17.591   2.029  1.00  0.00           H
ATOM   2110  H10 UNK   141      44.928  18.949   4.359  1.00  0.00           H
ATOM   2111  H11 UNK   141      46.168  17.718   4.789  1.00  0.00           H
ATOM   2112  H12 UNK   141      46.968  20.292   1.015  1.00  0.00           H
ATOM   2113  H13 UNK   141      48.036  18.752   0.986  1.00  0.00           H
ATOM   2114  H14 UNK   141      46.620  18.940  -0.062  1.00  0.00           H
ATOM   2115  H15 UNK   141      46.109  19.065   6.490  1.00  0.00           H
ATOM   2116  O1  UNK   142       3.307   6.887  10.216  1.00  0.00           O
ATOM   2117  C2  UNK   142       1.127   8.072   9.898  1.00  0.00           C
ATOM   2118  C3  UNK   142       0.536   7.244   8.738  1.00  0.00           C
ATOM   2119  C4  UNK   142       2.665   8.073   9.780  1.00  0.00           C
ATOM   2120  C5  UNK   142      -0.946   7.560   8.580  1.00  0.00           C
ATOM   2121  H6  UNK   142       0.863   9.146   9.865  1.00  0.00           H
ATOM   2122  H7  UNK   142       0.879   7.692  10.880  1.00  0.00           H
ATOM   2123  H8  UNK   142       0.700   6.153   8.938  1.00  0.00           H
ATOM   2124  H9  UNK   142       0.983   7.574   7.784  1.00  0.00           H
ATOM   2125  H10 UNK   142       2.922   8.359   8.745  1.00  0.00           H
ATOM   2126  H11 UNK   142       3.033   8.890  10.306  1.00  0.00           H
ATOM   2127  H12 UNK   142      -1.526   7.099   9.435  1.00  0.00           H
ATOM   2128  H13 UNK   142      -1.204   8.652   8.696  1.00  0.00           H
ATOM   2129  H14 UNK   142      -1.221   7.044   7.648  1.00  0.00           H
ATOM   2130  H15 UNK   142       4.197   6.964   9.726  1.00  0.00           H
ATOM   2131  O1  UNK   143      31.176   3.210  45.590  1.00  0.00           O
ATOM   2132  C2  UNK   143      33.284   2.060  45.401  1.00  0.00           C
ATOM   2133  C3  UNK   143      33.843   2.968  44.251  1.00  0.00           C
ATOM   2134  C4  UNK   143      31.815   1.965  45.357  1.00  0.00           C
ATOM   2135  C5  UNK   143      35.312   3.333  44.438  1.00  0.00           C
ATOM   2136  H6  UNK   143      33.764   1.076  45.305  1.00  0.00           H
ATOM   2137  H7  UNK   143      33.529   2.502  46.368  1.00  0.00           H
ATOM   2138  H8  UNK   143      33.386   3.944  44.189  1.00  0.00           H
ATOM   2139  H9  UNK   143      33.719   2.545  43.250  1.00  0.00           H
ATOM   2140  H10 UNK   143      31.434   1.498  44.460  1.00  0.00           H
ATOM   2141  H11 UNK   143      31.518   1.401  46.237  1.00  0.00           H
ATOM   2142  H12 UNK   143      35.999   2.505  44.423  1.00  0.00           H
ATOM   2143  H13 UNK   143      35.751   3.736  43.549  1.00  0.00           H
ATOM   2144  H14 UNK   143      35.531   4.025  45.318  1.00  0.00           H
ATOM   2145  H15 UNK   143      30.303   2.853  45.324  1.00  0.00           H
ATOM   2146  O1  UNK   144      64.639  66.842  16.152  1.00  0.00           O
ATOM   2147  C2  UNK   144      66.066  65.345  17.426  1.00  0.00           C
ATOM   2148  C3  UNK   144      67.104  64.328  17.420  1.00  0.00           C
ATOM   2149  C4  UNK   144      65.771  65.974  15.999  1.00  0.00           C
ATOM   2150  C5  UNK   144      68.451  65.035  17.402  1.00  0.00           C
ATOM   2151  H6  UNK   144      65.097  64.903  17.600  1.00  0.00           H
ATOM   2152  H7  UNK   144      66.225  66.051  18.286  1.00  0.00           H
ATOM   2153  H8  UNK   144      67.115  63.643  16.553  1.00  0.00           H
ATOM   2154  H9  UNK   144      66.969  63.686  18.272  1.00  0.00           H
ATOM   2155  H10 UNK   144      66.721  66.542  15.652  1.00  0.00           H
ATOM   2156  H11 UNK   144      65.509  65.258  15.261  1.00  0.00           H
ATOM   2157  H12 UNK   144      68.504  65.667  18.363  1.00  0.00           H
ATOM   2158  H13 UNK   144      69.221  64.216  17.423  1.00  0.00           H
ATOM   2159  H14 UNK   144      68.546  65.666  16.484  1.00  0.00           H
ATOM   2160  H15 UNK   144      64.843  67.591  16.801  1.00  0.00           H
ATOM   2161  O1  UNK   145      15.048  59.102   2.295  1.00  0.00           O
ATOM   2162  C2  UNK   145      13.695  59.829   0.361  1.00  0.00           C
ATOM   2163  C3  UNK   145      13.421  61.025  -0.537  1.00  0.00           C
ATOM   2164  C4  UNK   145      14.859  60.158   1.327  1.00  0.00           C
ATOM   2165  C5  UNK   145      12.657  60.539  -1.815  1.00  0.00           C
ATOM   2166  H6  UNK   145      12.852  59.631   0.918  1.00  0.00           H
ATOM   2167  H7  UNK   145      14.047  59.011  -0.295  1.00  0.00           H
ATOM   2168  H8  UNK   145      14.328  61.593  -0.835  1.00  0.00           H
ATOM   2169  H9  UNK   145      12.776  61.673   0.074  1.00  0.00           H
ATOM   2170  H10 UNK   145      15.702  60.417   0.693  1.00  0.00           H
ATOM   2171  H11 UNK   145      14.607  61.104   1.864  1.00  0.00           H
ATOM   2172  H12 UNK   145      11.751  59.929  -1.522  1.00  0.00           H
ATOM   2173  H13 UNK   145      12.372  61.394  -2.399  1.00  0.00           H
ATOM   2174  H14 UNK   145      13.246  59.984  -2.511  1.00  0.00           H
ATOM   2175  H15 UNK   145      15.694  59.455   3.020  1.00  0.00           H
ATOM   2176  O1  UNK   146      47.405  16.011  53.164  1.00  0.00           O
ATOM   2177  C2  UNK   146      45.774  14.346  52.293  1.00  0.00           C
ATOM   2178  C3  UNK   146      46.673  13.456  51.520  1.00  0.00           C
ATOM   2179  C4  UNK   146      46.491  14.964  53.470  1.00  0.00           C
ATOM   2180  C5  UNK   146      45.939  12.836  50.327  1.00  0.00           C
ATOM   2181  H6  UNK   146      45.463  15.094  51.522  1.00  0.00           H
ATOM   2182  H7  UNK   146      44.828  13.806  52.594  1.00  0.00           H
ATOM   2183  H8  UNK   146      46.989  12.665  52.160  1.00  0.00           H
ATOM   2184  H9  UNK   146      47.598  13.927  51.232  1.00  0.00           H
ATOM   2185  H10 UNK   146      45.708  15.413  54.060  1.00  0.00           H
ATOM   2186  H11 UNK   146      46.993  14.228  54.071  1.00  0.00           H
ATOM   2187  H12 UNK   146      45.047  12.310  50.565  1.00  0.00           H
ATOM   2188  H13 UNK   146      45.519  13.777  49.749  1.00  0.00           H
ATOM   2189  H14 UNK   146      46.548  12.251  49.621  1.00  0.00           H
ATOM   2190  H15 UNK   146      48.004  16.087  53.907  1.00  0.00           H
ATOM   2191  O1  UNK   147      37.065   4.782   8.988  1.00  0.00           O
ATOM   2192  C2  UNK   147      38.413   6.442  10.126  1.00  0.00           C
ATOM   2193  C3  UNK   147      38.575   6.777  11.599  1.00  0.00           C
ATOM   2194  C4  UNK   147      38.040   5.006   9.934  1.00  0.00           C
ATOM   2195  C5  UNK   147      38.825   8.306  11.770  1.00  0.00           C
ATOM   2196  H6  UNK   147      37.828   7.214   9.536  1.00  0.00           H
ATOM   2197  H7  UNK   147      39.399   6.708   9.699  1.00  0.00           H
ATOM   2198  H8  UNK   147      39.485   6.232  12.030  1.00  0.00           H
ATOM   2199  H9  UNK   147      37.739   6.554  12.221  1.00  0.00           H
ATOM   2200  H10 UNK   147      38.819   4.294   9.829  1.00  0.00           H
ATOM   2201  H11 UNK   147      37.593   4.727  10.868  1.00  0.00           H
ATOM   2202  H12 UNK   147      38.767   8.718  12.805  1.00  0.00           H
ATOM   2203  H13 UNK   147      39.868   8.589  11.364  1.00  0.00           H
ATOM   2204  H14 UNK   147      38.164   8.937  11.145  1.00  0.00           H
ATOM   2205  H15 UNK   147      36.655   3.906   9.175  1.00  0.00           H
ATOM   2206  O1  UNK   148      32.803  17.395  37.337  1.00  0.00           O
ATOM   2207  C2  UNK   148      34.801  18.617  36.433  1.00  0.00           C
ATOM   2208  C3  UNK   148      35.667  18.820  35.171  1.00  0.00           C
ATOM   2209  C4  UNK   148      33.641  17.598  36.144  1.00  0.00           C
ATOM   2210  C5  UNK   148      36.495  17.615  34.626  1.00  0.00           C
ATOM   2211  H6  UNK   148      35.442  18.204  37.220  1.00  0.00           H
ATOM   2212  H7  UNK   148      34.359  19.594  36.726  1.00  0.00           H
ATOM   2213  H8  UNK   148      36.316  19.719  35.214  1.00  0.00           H
ATOM   2214  H9  UNK   148      34.963  19.116  34.407  1.00  0.00           H
ATOM   2215  H10 UNK   148      33.007  18.013  35.354  1.00  0.00           H
ATOM   2216  H11 UNK   148      33.858  16.563  35.835  1.00  0.00           H
ATOM   2217  H12 UNK   148      35.863  16.746  34.397  1.00  0.00           H
ATOM   2218  H13 UNK   148      37.088  17.829  33.747  1.00  0.00           H
ATOM   2219  H14 UNK   148      37.199  17.182  35.380  1.00  0.00           H
ATOM   2220  H15 UNK   148      32.167  18.182  37.376  1.00  0.00           H
ATOM   2221  O1  UNK   149      44.067   7.673  25.510  1.00  0.00           O
ATOM   2222  C2  UNK   149      44.631   8.131  23.235  1.00  0.00           C
ATOM   2223  C3  UNK   149      45.572   7.860  22.058  1.00  0.00           C
ATOM   2224  C4  UNK   149      45.111   7.616  24.565  1.00  0.00           C
ATOM   2225  C5  UNK   149      46.766   8.822  22.102  1.00  0.00           C
ATOM   2226  H6  UNK   149      44.354   9.158  23.244  1.00  0.00           H
ATOM   2227  H7  UNK   149      43.652   7.697  22.950  1.00  0.00           H
ATOM   2228  H8  UNK   149      44.964   8.039  21.114  1.00  0.00           H
ATOM   2229  H9  UNK   149      46.004   6.837  22.138  1.00  0.00           H
ATOM   2230  H10 UNK   149      45.478   6.516  24.584  1.00  0.00           H
ATOM   2231  H11 UNK   149      45.969   8.165  24.940  1.00  0.00           H
ATOM   2232  H12 UNK   149      47.386   8.706  22.971  1.00  0.00           H
ATOM   2233  H13 UNK   149      47.363   8.658  21.168  1.00  0.00           H
ATOM   2234  H14 UNK   149      46.296   9.831  21.968  1.00  0.00           H
ATOM   2235  H15 UNK   149      43.978   8.580  25.734  1.00  0.00           H
ATOM   2236  O1  UNK   150      14.001  18.009  35.436  1.00  0.00           O
ATOM   2237  C2  UNK   150      12.641  16.078  36.134  1.00  0.00           C
ATOM   2238  C3  UNK   150      11.221  15.838  36.840  1.00  0.00           C
ATOM   2239  C4  UNK   150      12.622  17.556  35.582  1.00  0.00           C
ATOM   2240  C5  UNK   150      11.154  14.542  37.620  1.00  0.00           C
ATOM   2241  H6  UNK   150      13.493  15.813  36.820  1.00  0.00           H
ATOM   2242  H7  UNK   150      12.729  15.344  35.286  1.00  0.00           H
ATOM   2243  H8  UNK   150      10.481  15.876  36.074  1.00  0.00           H
ATOM   2244  H9  UNK   150      11.097  16.665  37.558  1.00  0.00           H
ATOM   2245  H10 UNK   150      12.061  17.702  34.677  1.00  0.00           H
ATOM   2246  H11 UNK   150      12.177  18.118  36.423  1.00  0.00           H
ATOM   2247  H12 UNK   150      11.507  13.771  37.007  1.00  0.00           H
ATOM   2248  H13 UNK   150      11.844  14.584  38.499  1.00  0.00           H
ATOM   2249  H14 UNK   150      10.203  14.152  37.969  1.00  0.00           H
ATOM   2250  H15 UNK   150      14.081  18.984  35.205  1.00  0.00           H
ATOM   2251  O1  UNK   151      62.799  62.128  38.582  1.00  0.00           O
ATOM   2252  C2  UNK   151      63.625  61.199  40.575  1.00  0.00           C
ATOM   2253  C3  UNK   151      63.268  60.467  41.835  1.00  0.00           C
ATOM   2254  C4  UNK   151      62.410  61.210  39.592  1.00  0.00           C
ATOM   2255  C5  UNK   151      62.478  61.254  42.866  1.00  0.00           C
ATOM   2256  H6  UNK   151      63.961  62.185  40.829  1.00  0.00           H
ATOM   2257  H7  UNK   151      64.353  60.686  39.987  1.00  0.00           H
ATOM   2258  H8  UNK   151      64.085  60.034  42.279  1.00  0.00           H
ATOM   2259  H9  UNK   151      62.703  59.610  41.556  1.00  0.00           H
ATOM   2260  H10 UNK   151      62.188  60.141  39.124  1.00  0.00           H
ATOM   2261  H11 UNK   151      61.479  61.516  40.124  1.00  0.00           H
ATOM   2262  H12 UNK   151      62.962  62.255  43.133  1.00  0.00           H
ATOM   2263  H13 UNK   151      61.517  61.488  42.629  1.00  0.00           H
ATOM   2264  H14 UNK   151      62.285  60.566  43.658  1.00  0.00           H
ATOM   2265  H15 UNK   151      62.552  61.734  37.769  1.00  0.00           H
ATOM   2266  O1  UNK   152      43.344  29.560  63.905  1.00  0.00           O
ATOM   2267  C2  UNK   152      43.848  31.468  65.175  1.00  0.00           C
ATOM   2268  C3  UNK   152      42.521  32.123  65.599  1.00  0.00           C
ATOM   2269  C4  UNK   152      43.868  29.991  65.115  1.00  0.00           C
ATOM   2270  C5  UNK   152      41.504  32.239  64.446  1.00  0.00           C
ATOM   2271  H6  UNK   152      44.191  31.825  64.217  1.00  0.00           H
ATOM   2272  H7  UNK   152      44.582  31.770  65.890  1.00  0.00           H
ATOM   2273  H8  UNK   152      42.685  33.177  65.945  1.00  0.00           H
ATOM   2274  H9  UNK   152      42.186  31.607  66.477  1.00  0.00           H
ATOM   2275  H10 UNK   152      44.907  29.682  65.159  1.00  0.00           H
ATOM   2276  H11 UNK   152      43.198  29.498  65.869  1.00  0.00           H
ATOM   2277  H12 UNK   152      41.888  32.913  63.693  1.00  0.00           H
ATOM   2278  H13 UNK   152      41.267  31.244  64.039  1.00  0.00           H
ATOM   2279  H14 UNK   152      40.604  32.747  64.692  1.00  0.00           H
ATOM   2280  H15 UNK   152      43.678  30.223  63.210  1.00  0.00           H
ATOM   2281  O1  UNK   153      14.767  43.654   7.371  1.00  0.00           O
ATOM   2282  C2  UNK   153      12.493  43.002   7.815  1.00  0.00           C
ATOM   2283  C3  UNK   153      12.771  41.612   7.193  1.00  0.00           C
ATOM   2284  C4  UNK   153      13.408  44.013   7.115  1.00  0.00           C
ATOM   2285  C5  UNK   153      11.672  40.508   7.456  1.00  0.00           C
ATOM   2286  H6  UNK   153      11.435  43.171   7.735  1.00  0.00           H
ATOM   2287  H7  UNK   153      12.829  42.948   8.915  1.00  0.00           H
ATOM   2288  H8  UNK   153      13.670  41.229   7.578  1.00  0.00           H
ATOM   2289  H9  UNK   153      12.872  41.641   6.100  1.00  0.00           H
ATOM   2290  H10 UNK   153      13.261  43.919   6.027  1.00  0.00           H
ATOM   2291  H11 UNK   153      13.211  45.043   7.535  1.00  0.00           H
ATOM   2292  H12 UNK   153      11.813  39.669   6.680  1.00  0.00           H
ATOM   2293  H13 UNK   153      11.698  40.175   8.500  1.00  0.00           H
ATOM   2294  H14 UNK   153      10.704  40.954   7.310  1.00  0.00           H
ATOM   2295  H15 UNK   153      15.323  44.397   7.060  1.00  0.00           H
ATOM   2296  O1  UNK   154      41.919  17.278  66.281  1.00  0.00           O
ATOM   2297  C2  UNK   154      43.900  16.089  67.025  1.00  0.00           C
ATOM   2298  C3  UNK   154      44.592  14.738  66.967  1.00  0.00           C
ATOM   2299  C4  UNK   154      42.815  16.309  65.854  1.00  0.00           C
ATOM   2300  C5  UNK   154      45.788  14.512  67.953  1.00  0.00           C
ATOM   2301  H6  UNK   154      43.428  16.190  68.008  1.00  0.00           H
ATOM   2302  H7  UNK   154      44.637  16.904  66.920  1.00  0.00           H
ATOM   2303  H8  UNK   154      44.958  14.570  65.918  1.00  0.00           H
ATOM   2304  H9  UNK   154      43.855  13.945  67.206  1.00  0.00           H
ATOM   2305  H10 UNK   154      43.220  16.641  64.889  1.00  0.00           H
ATOM   2306  H11 UNK   154      42.189  15.331  65.763  1.00  0.00           H
ATOM   2307  H12 UNK   154      46.504  15.385  67.777  1.00  0.00           H
ATOM   2308  H13 UNK   154      45.713  14.513  69.081  1.00  0.00           H
ATOM   2309  H14 UNK   154      46.493  13.697  67.696  1.00  0.00           H
ATOM   2310  H15 UNK   154      42.388  18.234  66.292  1.00  0.00           H
ATOM   2311  O1  UNK   155      31.040  12.041  21.434  1.00  0.00           O
ATOM   2312  C2  UNK   155      31.894  14.229  21.587  1.00  0.00           C
ATOM   2313  C3  UNK   155      32.292  14.576  20.075  1.00  0.00           C
ATOM   2314  C4  UNK   155      32.063  12.840  22.061  1.00  0.00           C
ATOM   2315  C5  UNK   155      32.118  16.074  19.687  1.00  0.00           C
ATOM   2316  H6  UNK   155      32.500  14.868  22.286  1.00  0.00           H
ATOM   2317  H7  UNK   155      30.850  14.543  21.805  1.00  0.00           H
ATOM   2318  H8  UNK   155      31.710  13.995  19.337  1.00  0.00           H
ATOM   2319  H9  UNK   155      33.409  14.300  19.862  1.00  0.00           H
ATOM   2320  H10 UNK   155      32.999  12.452  21.589  1.00  0.00           H
ATOM   2321  H11 UNK   155      31.990  12.729  23.129  1.00  0.00           H
ATOM   2322  H12 UNK   155      32.547  16.072  18.691  1.00  0.00           H
ATOM   2323  H13 UNK   155      31.042  16.315  19.554  1.00  0.00           H
ATOM   2324  H14 UNK   155      32.526  16.786  20.370  1.00  0.00           H
ATOM   2325  H15 UNK   155      30.967  12.398  20.483  1.00  0.00           H
ATOM   2326  O1  UNK   156      62.804  19.518  11.413  1.00  0.00           O
ATOM   2327  C2  UNK   156      62.381  17.245  11.764  1.00  0.00           C
ATOM   2328  C3  UNK   156      62.549  15.770  11.263  1.00  0.00           C
ATOM   2329  C4  UNK   156      63.114  18.240  10.932  1.00  0.00           C
ATOM   2330  C5  UNK   156      61.991  14.664  12.132  1.00  0.00           C
ATOM   2331  H6  UNK   156      61.326  17.487  11.898  1.00  0.00           H
ATOM   2332  H7  UNK   156      62.850  17.168  12.752  1.00  0.00           H
ATOM   2333  H8  UNK   156      63.615  15.590  11.209  1.00  0.00           H
ATOM   2334  H9  UNK   156      62.204  15.649  10.252  1.00  0.00           H
ATOM   2335  H10 UNK   156      64.181  17.943  11.043  1.00  0.00           H
ATOM   2336  H11 UNK   156      62.746  18.231   9.875  1.00  0.00           H
ATOM   2337  H12 UNK   156      60.915  14.630  12.158  1.00  0.00           H
ATOM   2338  H13 UNK   156      62.291  13.665  11.934  1.00  0.00           H
ATOM   2339  H14 UNK   156      62.207  14.954  13.195  1.00  0.00           H
ATOM   2340  H15 UNK   156      63.693  20.026  11.191  1.00  0.00           H
ATOM   2341  O1  UNK   157      58.722  52.554  36.846  1.00  0.00           O
ATOM   2342  C2  UNK   157      56.554  52.277  35.952  1.00  0.00           C
ATOM   2343  C3  UNK   157      56.714  52.537  34.435  1.00  0.00           C
ATOM   2344  C4  UNK   157      57.698  51.567  36.602  1.00  0.00           C
ATOM   2345  C5  UNK   157      57.612  53.776  34.157  1.00  0.00           C
ATOM   2346  H6  UNK   157      56.156  53.199  36.552  1.00  0.00           H
ATOM   2347  H7  UNK   157      55.735  51.587  36.081  1.00  0.00           H
ATOM   2348  H8  UNK   157      55.733  52.721  33.953  1.00  0.00           H
ATOM   2349  H9  UNK   157      57.220  51.692  33.962  1.00  0.00           H
ATOM   2350  H10 UNK   157      57.334  51.064  37.513  1.00  0.00           H
ATOM   2351  H11 UNK   157      58.159  50.799  35.871  1.00  0.00           H
ATOM   2352  H12 UNK   157      57.270  54.743  34.605  1.00  0.00           H
ATOM   2353  H13 UNK   157      58.698  53.663  34.454  1.00  0.00           H
ATOM   2354  H14 UNK   157      57.581  53.947  33.147  1.00  0.00           H
ATOM   2355  H15 UNK   157      58.387  53.401  37.214  1.00  0.00           H
ATOM   2356  O1  UNK   158       5.648  32.752  20.975  1.00  0.00           O
ATOM   2357  C2  UNK   158       3.756  33.474  19.544  1.00  0.00           C
ATOM   2358  C3  UNK   158       4.529  34.071  18.360  1.00  0.00           C
ATOM   2359  C4  UNK   158       4.526  32.317  20.217  1.00  0.00           C
ATOM   2360  C5  UNK   158       3.669  34.757  17.389  1.00  0.00           C
ATOM   2361  H6  UNK   158       3.530  34.223  20.319  1.00  0.00           H
ATOM   2362  H7  UNK   158       2.805  33.120  19.146  1.00  0.00           H
ATOM   2363  H8  UNK   158       5.027  33.238  17.831  1.00  0.00           H
ATOM   2364  H9  UNK   158       5.318  34.811  18.705  1.00  0.00           H
ATOM   2365  H10 UNK   158       3.852  31.907  20.953  1.00  0.00           H
ATOM   2366  H11 UNK   158       4.811  31.557  19.514  1.00  0.00           H
ATOM   2367  H12 UNK   158       2.982  35.620  17.826  1.00  0.00           H
ATOM   2368  H13 UNK   158       4.186  35.148  16.495  1.00  0.00           H
ATOM   2369  H14 UNK   158       2.956  34.035  16.997  1.00  0.00           H
ATOM   2370  H15 UNK   158       6.484  32.865  20.412  1.00  0.00           H
ATOM   2371  O1  UNK   159      43.611  35.236  34.770  1.00  0.00           O
ATOM   2372  C2  UNK   159      42.539  36.877  36.194  1.00  0.00           C
ATOM   2373  C3  UNK   159      42.280  38.396  36.358  1.00  0.00           C
ATOM   2374  C4  UNK   159      43.043  36.495  34.755  1.00  0.00           C
ATOM   2375  C5  UNK   159      41.166  39.011  35.560  1.00  0.00           C
ATOM   2376  H6  UNK   159      43.262  36.598  36.968  1.00  0.00           H
ATOM   2377  H7  UNK   159      41.544  36.313  36.536  1.00  0.00           H
ATOM   2378  H8  UNK   159      43.251  38.921  36.165  1.00  0.00           H
ATOM   2379  H9  UNK   159      42.112  38.572  37.451  1.00  0.00           H
ATOM   2380  H10 UNK   159      42.142  36.559  34.051  1.00  0.00           H
ATOM   2381  H11 UNK   159      43.820  37.206  34.420  1.00  0.00           H
ATOM   2382  H12 UNK   159      41.048  40.092  35.780  1.00  0.00           H
ATOM   2383  H13 UNK   159      41.381  38.947  34.476  1.00  0.00           H
ATOM   2384  H14 UNK   159      40.227  38.516  35.702  1.00  0.00           H
ATOM   2385  H15 UNK   159      44.436  35.287  35.351  1.00  0.00           H
ATOM   2386  O1  UNK   160      36.358  48.992  29.174  1.00  0.00           O
ATOM   2387  C2  UNK   160      35.564  46.995  30.345  1.00  0.00           C
ATOM   2388  C3  UNK   160      35.946  45.981  31.485  1.00  0.00           C
ATOM   2389  C4  UNK   160      36.515  48.148  30.315  1.00  0.00           C
ATOM   2390  C5  UNK   160      34.670  45.298  31.949  1.00  0.00           C
ATOM   2391  H6  UNK   160      35.505  46.476  29.341  1.00  0.00           H
ATOM   2392  H7  UNK   160      34.643  47.538  30.495  1.00  0.00           H
ATOM   2393  H8  UNK   160      36.330  46.504  32.337  1.00  0.00           H
ATOM   2394  H9  UNK   160      36.699  45.269  31.202  1.00  0.00           H
ATOM   2395  H10 UNK   160      36.474  48.849  31.217  1.00  0.00           H
ATOM   2396  H11 UNK   160      37.510  47.716  30.311  1.00  0.00           H
ATOM   2397  H12 UNK   160      34.925  44.541  32.740  1.00  0.00           H
ATOM   2398  H13 UNK   160      33.918  45.986  32.399  1.00  0.00           H
ATOM   2399  H14 UNK   160      34.081  44.909  31.128  1.00  0.00           H
ATOM   2400  H15 UNK   160      37.275  49.235  28.821  1.00  0.00           H
ATOM   2401  O1  UNK   161      53.865   1.789  38.264  1.00  0.00           O
ATOM   2402  C2  UNK   161      51.347   1.923  38.359  1.00  0.00           C
ATOM   2403  C3  UNK   161      51.095   1.144  37.072  1.00  0.00           C
ATOM   2404  C4  UNK   161      52.736   2.630  38.434  1.00  0.00           C
ATOM   2405  C5  UNK   161      49.879   0.228  37.108  1.00  0.00           C
ATOM   2406  H6  UNK   161      50.497   2.601  38.479  1.00  0.00           H
ATOM   2407  H7  UNK   161      51.313   1.260  39.204  1.00  0.00           H
ATOM   2408  H8  UNK   161      52.000   0.480  36.928  1.00  0.00           H
ATOM   2409  H9  UNK   161      51.067   1.753  36.156  1.00  0.00           H
ATOM   2410  H10 UNK   161      52.584   3.256  37.618  1.00  0.00           H
ATOM   2411  H11 UNK   161      52.842   3.334  39.273  1.00  0.00           H
ATOM   2412  H12 UNK   161      49.627  -0.089  38.139  1.00  0.00           H
ATOM   2413  H13 UNK   161      49.074   0.785  36.641  1.00  0.00           H
ATOM   2414  H14 UNK   161      49.965  -0.662  36.562  1.00  0.00           H
ATOM   2415  H15 UNK   161      53.702   1.015  38.812  1.00  0.00           H
ATOM   2416  O1  UNK   162      44.947   2.773  49.487  1.00  0.00           O
ATOM   2417  C2  UNK   162      43.671   4.868  49.704  1.00  0.00           C
ATOM   2418  C3  UNK   162      44.687   6.119  49.725  1.00  0.00           C
ATOM   2419  C4  UNK   162      44.155   3.795  48.778  1.00  0.00           C
ATOM   2420  C5  UNK   162      44.229   7.411  50.516  1.00  0.00           C
ATOM   2421  H6  UNK   162      43.423   4.468  50.661  1.00  0.00           H
ATOM   2422  H7  UNK   162      42.650   5.198  49.341  1.00  0.00           H
ATOM   2423  H8  UNK   162      45.113   6.293  48.716  1.00  0.00           H
ATOM   2424  H9  UNK   162      45.577   5.590  50.210  1.00  0.00           H
ATOM   2425  H10 UNK   162      43.286   3.331  48.227  1.00  0.00           H
ATOM   2426  H11 UNK   162      44.742   4.287  48.029  1.00  0.00           H
ATOM   2427  H12 UNK   162      44.810   8.181  50.100  1.00  0.00           H
ATOM   2428  H13 UNK   162      43.155   7.549  50.394  1.00  0.00           H
ATOM   2429  H14 UNK   162      44.458   7.379  51.614  1.00  0.00           H
ATOM   2430  H15 UNK   162      45.022   3.106  50.350  1.00  0.00           H
ATOM   2431  O1  UNK   163      34.903  25.112  25.080  1.00  0.00           O
ATOM   2432  C2  UNK   163      35.602  23.785  23.196  1.00  0.00           C
ATOM   2433  C3  UNK   163      35.254  24.948  22.202  1.00  0.00           C
ATOM   2434  C4  UNK   163      34.791  23.808  24.500  1.00  0.00           C
ATOM   2435  C5  UNK   163      36.265  25.038  21.087  1.00  0.00           C
ATOM   2436  H6  UNK   163      35.559  22.846  22.621  1.00  0.00           H
ATOM   2437  H7  UNK   163      36.627  23.922  23.488  1.00  0.00           H
ATOM   2438  H8  UNK   163      35.256  25.919  22.663  1.00  0.00           H
ATOM   2439  H9  UNK   163      34.263  24.798  21.708  1.00  0.00           H
ATOM   2440  H10 UNK   163      33.703  23.567  24.352  1.00  0.00           H
ATOM   2441  H11 UNK   163      35.199  23.008  25.128  1.00  0.00           H
ATOM   2442  H12 UNK   163      37.269  25.313  21.430  1.00  0.00           H
ATOM   2443  H13 UNK   163      36.297  24.005  20.615  1.00  0.00           H
ATOM   2444  H14 UNK   163      35.756  25.743  20.358  1.00  0.00           H
ATOM   2445  H15 UNK   163      35.035  25.061  26.059  1.00  0.00           H
ATOM   2446  O1  UNK   164      25.628  33.606  58.708  1.00  0.00           O
ATOM   2447  C2  UNK   164      26.560  32.822  56.650  1.00  0.00           C
ATOM   2448  C3  UNK   164      26.386  31.342  56.922  1.00  0.00           C
ATOM   2449  C4  UNK   164      25.576  33.791  57.315  1.00  0.00           C
ATOM   2450  C5  UNK   164      27.212  30.546  55.909  1.00  0.00           C
ATOM   2451  H6  UNK   164      27.659  33.032  56.928  1.00  0.00           H
ATOM   2452  H7  UNK   164      26.561  32.992  55.615  1.00  0.00           H
ATOM   2453  H8  UNK   164      25.377  31.028  56.869  1.00  0.00           H
ATOM   2454  H9  UNK   164      26.685  31.026  57.973  1.00  0.00           H
ATOM   2455  H10 UNK   164      25.767  34.803  57.009  1.00  0.00           H
ATOM   2456  H11 UNK   164      24.535  33.446  57.078  1.00  0.00           H
ATOM   2457  H12 UNK   164      26.902  30.617  54.877  1.00  0.00           H
ATOM   2458  H13 UNK   164      28.220  30.938  55.927  1.00  0.00           H
ATOM   2459  H14 UNK   164      27.296  29.479  56.079  1.00  0.00           H
ATOM   2460  H15 UNK   164      24.976  34.324  58.995  1.00  0.00           H
ATOM   2461  O1  UNK   165      66.223  18.739   9.885  1.00  0.00           O
ATOM   2462  C2  UNK   165      65.830  20.073   7.917  1.00  0.00           C
ATOM   2463  C3  UNK   165      64.285  19.903   7.730  1.00  0.00           C
ATOM   2464  C4  UNK   165      66.599  18.881   8.564  1.00  0.00           C
ATOM   2465  C5  UNK   165      63.965  18.573   7.004  1.00  0.00           C
ATOM   2466  H6  UNK   165      66.303  20.215   6.951  1.00  0.00           H
ATOM   2467  H7  UNK   165      66.004  20.974   8.527  1.00  0.00           H
ATOM   2468  H8  UNK   165      63.942  20.799   7.142  1.00  0.00           H
ATOM   2469  H9  UNK   165      63.752  19.818   8.700  1.00  0.00           H
ATOM   2470  H10 UNK   165      66.407  18.019   7.945  1.00  0.00           H
ATOM   2471  H11 UNK   165      67.680  19.119   8.506  1.00  0.00           H
ATOM   2472  H12 UNK   165      62.842  18.438   6.910  1.00  0.00           H
ATOM   2473  H13 UNK   165      64.525  18.615   6.068  1.00  0.00           H
ATOM   2474  H14 UNK   165      64.286  17.770   7.584  1.00  0.00           H
ATOM   2475  H15 UNK   165      65.645  19.553  10.114  1.00  0.00           H
ATOM   2476  O1  UNK   166      51.490   5.688  54.057  1.00  0.00           O
ATOM   2477  C2  UNK   166      52.507   5.794  56.318  1.00  0.00           C
ATOM   2478  C3  UNK   166      53.652   6.838  56.331  1.00  0.00           C
ATOM   2479  C4  UNK   166      51.271   6.051  55.423  1.00  0.00           C
ATOM   2480  C5  UNK   166      54.718   6.499  57.424  1.00  0.00           C
ATOM   2481  H6  UNK   166      52.914   4.863  55.982  1.00  0.00           H
ATOM   2482  H7  UNK   166      52.039   5.766  57.336  1.00  0.00           H
ATOM   2483  H8  UNK   166      53.234   7.890  56.360  1.00  0.00           H
ATOM   2484  H9  UNK   166      54.092   6.588  55.383  1.00  0.00           H
ATOM   2485  H10 UNK   166      50.424   5.375  55.819  1.00  0.00           H
ATOM   2486  H11 UNK   166      50.965   7.113  55.565  1.00  0.00           H
ATOM   2487  H12 UNK   166      55.703   6.825  57.154  1.00  0.00           H
ATOM   2488  H13 UNK   166      54.428   6.861  58.412  1.00  0.00           H
ATOM   2489  H14 UNK   166      54.831   5.391  57.541  1.00  0.00           H
ATOM   2490  H15 UNK   166      51.640   4.719  54.053  1.00  0.00           H
ATOM   2491  O1  UNK   167      22.158   6.734  55.090  1.00  0.00           O
ATOM   2492  C2  UNK   167      21.302   8.534  56.515  1.00  0.00           C
ATOM   2493  C3  UNK   167      20.263   7.577  57.114  1.00  0.00           C
ATOM   2494  C4  UNK   167      21.660   8.100  55.088  1.00  0.00           C
ATOM   2495  C5  UNK   167      19.943   7.828  58.633  1.00  0.00           C
ATOM   2496  H6  UNK   167      20.996   9.629  56.556  1.00  0.00           H
ATOM   2497  H7  UNK   167      22.205   8.478  57.071  1.00  0.00           H
ATOM   2498  H8  UNK   167      20.579   6.529  56.950  1.00  0.00           H
ATOM   2499  H9  UNK   167      19.341   7.583  56.558  1.00  0.00           H
ATOM   2500  H10 UNK   167      20.772   8.200  54.465  1.00  0.00           H
ATOM   2501  H11 UNK   167      22.431   8.751  54.629  1.00  0.00           H
ATOM   2502  H12 UNK   167      19.106   7.184  58.938  1.00  0.00           H
ATOM   2503  H13 UNK   167      20.804   7.806  59.317  1.00  0.00           H
ATOM   2504  H14 UNK   167      19.411   8.822  58.690  1.00  0.00           H
ATOM   2505  H15 UNK   167      21.628   6.213  55.709  1.00  0.00           H
ATOM   2506  O1  UNK   168      19.490   3.626   0.770  1.00  0.00           O
ATOM   2507  C2  UNK   168      21.063   3.632   2.571  1.00  0.00           C
ATOM   2508  C3  UNK   168      21.677   2.199   2.572  1.00  0.00           C
ATOM   2509  C4  UNK   168      20.619   4.273   1.247  1.00  0.00           C
ATOM   2510  C5  UNK   168      22.107   1.877   4.022  1.00  0.00           C
ATOM   2511  H6  UNK   168      20.235   3.787   3.241  1.00  0.00           H
ATOM   2512  H7  UNK   168      21.907   4.228   3.000  1.00  0.00           H
ATOM   2513  H8  UNK   168      22.465   1.996   1.883  1.00  0.00           H
ATOM   2514  H9  UNK   168      20.964   1.464   2.301  1.00  0.00           H
ATOM   2515  H10 UNK   168      20.409   5.369   1.474  1.00  0.00           H
ATOM   2516  H11 UNK   168      21.403   4.194   0.502  1.00  0.00           H
ATOM   2517  H12 UNK   168      22.478   0.861   4.051  1.00  0.00           H
ATOM   2518  H13 UNK   168      22.927   2.551   4.254  1.00  0.00           H
ATOM   2519  H14 UNK   168      21.348   1.982   4.832  1.00  0.00           H
ATOM   2520  H15 UNK   168      19.286   3.886  -0.171  1.00  0.00           H
ATOM   2521  O1  UNK   169      44.920  30.019  54.376  1.00  0.00           O
ATOM   2522  C2  UNK   169      46.319  28.040  53.778  1.00  0.00           C
ATOM   2523  C3  UNK   169      47.700  27.584  53.155  1.00  0.00           C
ATOM   2524  C4  UNK   169      46.154  29.577  53.769  1.00  0.00           C
ATOM   2525  C5  UNK   169      47.705  26.118  52.795  1.00  0.00           C
ATOM   2526  H6  UNK   169      45.516  27.632  53.113  1.00  0.00           H
ATOM   2527  H7  UNK   169      46.144  27.613  54.761  1.00  0.00           H
ATOM   2528  H8  UNK   169      48.453  27.789  53.893  1.00  0.00           H
ATOM   2529  H9  UNK   169      47.809  28.286  52.276  1.00  0.00           H
ATOM   2530  H10 UNK   169      47.016  30.035  54.307  1.00  0.00           H
ATOM   2531  H11 UNK   169      46.191  29.802  52.690  1.00  0.00           H
ATOM   2532  H12 UNK   169      46.805  25.930  52.220  1.00  0.00           H
ATOM   2533  H13 UNK   169      48.564  25.777  52.165  1.00  0.00           H
ATOM   2534  H14 UNK   169      47.620  25.488  53.705  1.00  0.00           H
ATOM   2535  H15 UNK   169      44.666  30.859  53.957  1.00  0.00           H
ATOM   2536  O1  UNK   170      32.625  63.304   2.634  1.00  0.00           O
ATOM   2537  C2  UNK   170      31.968  64.961   4.093  1.00  0.00           C
ATOM   2538  C3  UNK   170      31.037  65.227   5.288  1.00  0.00           C
ATOM   2539  C4  UNK   170      31.598  63.625   3.523  1.00  0.00           C
ATOM   2540  C5  UNK   170      31.131  66.657   5.842  1.00  0.00           C
ATOM   2541  H6  UNK   170      31.754  65.731   3.330  1.00  0.00           H
ATOM   2542  H7  UNK   170      33.015  65.006   4.395  1.00  0.00           H
ATOM   2543  H8  UNK   170      31.244  64.463   6.053  1.00  0.00           H
ATOM   2544  H9  UNK   170      30.026  65.025   5.072  1.00  0.00           H
ATOM   2545  H10 UNK   170      31.569  62.839   4.289  1.00  0.00           H
ATOM   2546  H11 UNK   170      30.608  63.566   2.998  1.00  0.00           H
ATOM   2547  H12 UNK   170      32.128  66.878   6.192  1.00  0.00           H
ATOM   2548  H13 UNK   170      30.848  67.402   5.045  1.00  0.00           H
ATOM   2549  H14 UNK   170      30.460  66.791   6.662  1.00  0.00           H
ATOM   2550  H15 UNK   170      32.402  63.740   1.753  1.00  0.00           H
ATOM   2551  O1  UNK   171      50.739  51.481  58.728  1.00  0.00           O
ATOM   2552  C2  UNK   171      50.081  49.356  59.462  1.00  0.00           C
ATOM   2553  C3  UNK   171      50.258  49.286  61.005  1.00  0.00           C
ATOM   2554  C4  UNK   171      49.563  50.728  59.022  1.00  0.00           C
ATOM   2555  C5  UNK   171      48.874  49.091  61.703  1.00  0.00           C
ATOM   2556  H6  UNK   171      50.977  49.035  59.027  1.00  0.00           H
ATOM   2557  H7  UNK   171      49.329  48.638  59.115  1.00  0.00           H
ATOM   2558  H8  UNK   171      50.693  50.142  61.425  1.00  0.00           H
ATOM   2559  H9  UNK   171      50.937  48.409  61.147  1.00  0.00           H
ATOM   2560  H10 UNK   171      48.986  50.670  58.172  1.00  0.00           H
ATOM   2561  H11 UNK   171      48.900  51.116  59.800  1.00  0.00           H
ATOM   2562  H12 UNK   171      48.110  49.907  61.450  1.00  0.00           H
ATOM   2563  H13 UNK   171      48.577  48.173  61.324  1.00  0.00           H
ATOM   2564  H14 UNK   171      48.918  48.808  62.742  1.00  0.00           H
ATOM   2565  H15 UNK   171      50.773  51.619  57.710  1.00  0.00           H
ATOM   2566  O1  UNK   172       4.718  50.388  58.907  1.00  0.00           O
ATOM   2567  C2  UNK   172       5.940  52.437  59.372  1.00  0.00           C
ATOM   2568  C3  UNK   172       7.363  52.755  59.805  1.00  0.00           C
ATOM   2569  C4  UNK   172       5.996  51.081  58.646  1.00  0.00           C
ATOM   2570  C5  UNK   172       7.406  53.990  60.741  1.00  0.00           C
ATOM   2571  H6  UNK   172       5.389  52.282  60.293  1.00  0.00           H
ATOM   2572  H7  UNK   172       5.488  53.219  58.755  1.00  0.00           H
ATOM   2573  H8  UNK   172       7.985  52.780  58.898  1.00  0.00           H
ATOM   2574  H9  UNK   172       7.772  51.906  60.339  1.00  0.00           H
ATOM   2575  H10 UNK   172       6.122  51.237  57.579  1.00  0.00           H
ATOM   2576  H11 UNK   172       6.775  50.405  59.030  1.00  0.00           H
ATOM   2577  H12 UNK   172       6.964  54.844  60.299  1.00  0.00           H
ATOM   2578  H13 UNK   172       7.051  53.648  61.723  1.00  0.00           H
ATOM   2579  H14 UNK   172       8.387  54.260  60.979  1.00  0.00           H
ATOM   2580  H15 UNK   172       4.129  50.761  58.238  1.00  0.00           H
ATOM   2581  O1  UNK   173      61.657  49.439  25.867  1.00  0.00           O
ATOM   2582  C2  UNK   173      59.518  50.399  26.484  1.00  0.00           C
ATOM   2583  C3  UNK   173      58.340  51.341  26.218  1.00  0.00           C
ATOM   2584  C4  UNK   173      60.742  50.439  25.532  1.00  0.00           C
ATOM   2585  C5  UNK   173      57.628  51.081  24.890  1.00  0.00           C
ATOM   2586  H6  UNK   173      59.913  50.745  27.451  1.00  0.00           H
ATOM   2587  H7  UNK   173      59.095  49.424  26.533  1.00  0.00           H
ATOM   2588  H8  UNK   173      58.766  52.277  26.255  1.00  0.00           H
ATOM   2589  H9  UNK   173      57.641  51.223  27.023  1.00  0.00           H
ATOM   2590  H10 UNK   173      60.437  50.273  24.482  1.00  0.00           H
ATOM   2591  H11 UNK   173      61.331  51.433  25.654  1.00  0.00           H
ATOM   2592  H12 UNK   173      56.880  50.328  24.929  1.00  0.00           H
ATOM   2593  H13 UNK   173      57.132  51.919  24.521  1.00  0.00           H
ATOM   2594  H14 UNK   173      58.389  50.716  24.233  1.00  0.00           H
ATOM   2595  H15 UNK   173      62.543  49.695  25.651  1.00  0.00           H
ATOM   2596  O1  UNK   174      26.468  46.606   1.336  1.00  0.00           O
ATOM   2597  C2  UNK   174      27.598  46.217   3.495  1.00  0.00           C
ATOM   2598  C3  UNK   174      27.255  45.626   4.901  1.00  0.00           C
ATOM   2599  C4  UNK   174      26.568  45.718   2.472  1.00  0.00           C
ATOM   2600  C5  UNK   174      28.471  45.663   5.796  1.00  0.00           C
ATOM   2601  H6  UNK   174      27.614  47.354   3.607  1.00  0.00           H
ATOM   2602  H7  UNK   174      28.617  45.925   3.170  1.00  0.00           H
ATOM   2603  H8  UNK   174      26.934  44.680   4.798  1.00  0.00           H
ATOM   2604  H9  UNK   174      26.486  46.240   5.331  1.00  0.00           H
ATOM   2605  H10 UNK   174      26.879  44.691   2.182  1.00  0.00           H
ATOM   2606  H11 UNK   174      25.575  45.594   2.916  1.00  0.00           H
ATOM   2607  H12 UNK   174      28.321  45.423   6.850  1.00  0.00           H
ATOM   2608  H13 UNK   174      29.152  44.950   5.463  1.00  0.00           H
ATOM   2609  H14 UNK   174      29.075  46.626   5.718  1.00  0.00           H
ATOM   2610  H15 UNK   174      26.140  47.446   1.749  1.00  0.00           H
ATOM   2611  O1  UNK   175      52.976  20.565   2.154  1.00  0.00           O
ATOM   2612  C2  UNK   175      54.916  19.389   1.155  1.00  0.00           C
ATOM   2613  C3  UNK   175      54.169  19.203  -0.196  1.00  0.00           C
ATOM   2614  C4  UNK   175      54.400  20.407   2.120  1.00  0.00           C
ATOM   2615  C5  UNK   175      54.879  18.124  -1.062  1.00  0.00           C
ATOM   2616  H6  UNK   175      55.122  18.469   1.826  1.00  0.00           H
ATOM   2617  H7  UNK   175      55.888  19.676   0.839  1.00  0.00           H
ATOM   2618  H8  UNK   175      54.246  20.143  -0.687  1.00  0.00           H
ATOM   2619  H9  UNK   175      53.082  18.899  -0.125  1.00  0.00           H
ATOM   2620  H10 UNK   175      54.767  20.208   3.146  1.00  0.00           H
ATOM   2621  H11 UNK   175      54.704  21.387   1.828  1.00  0.00           H
ATOM   2622  H12 UNK   175      54.397  17.964  -2.025  1.00  0.00           H
ATOM   2623  H13 UNK   175      55.984  18.243  -1.214  1.00  0.00           H
ATOM   2624  H14 UNK   175      54.681  17.259  -0.450  1.00  0.00           H
ATOM   2625  H15 UNK   175      52.634  19.765   2.543  1.00  0.00           H
ATOM   2626  O1  UNK   176      10.793   2.402  13.473  1.00  0.00           O
ATOM   2627  C2  UNK   176      13.020   2.402  12.151  1.00  0.00           C
ATOM   2628  C3  UNK   176      12.667   1.282  11.024  1.00  0.00           C
ATOM   2629  C4  UNK   176      11.838   3.223  12.767  1.00  0.00           C
ATOM   2630  C5  UNK   176      12.071   1.869   9.768  1.00  0.00           C
ATOM   2631  H6  UNK   176      13.604   1.943  13.041  1.00  0.00           H
ATOM   2632  H7  UNK   176      13.733   3.062  11.630  1.00  0.00           H
ATOM   2633  H8  UNK   176      12.098   0.479  11.378  1.00  0.00           H
ATOM   2634  H9  UNK   176      13.595   0.824  10.709  1.00  0.00           H
ATOM   2635  H10 UNK   176      12.279   3.991  13.382  1.00  0.00           H
ATOM   2636  H11 UNK   176      11.420   3.759  11.875  1.00  0.00           H
ATOM   2637  H12 UNK   176      12.171   1.119   8.926  1.00  0.00           H
ATOM   2638  H13 UNK   176      11.028   2.278   9.937  1.00  0.00           H
ATOM   2639  H14 UNK   176      12.695   2.780   9.432  1.00  0.00           H
ATOM   2640  H15 UNK   176      11.224   1.889  14.166  1.00  0.00           H
ATOM   2641  O1  UNK   177      59.299  64.450  48.803  1.00  0.00           O
ATOM   2642  C2  UNK   177      57.445  64.677  47.290  1.00  0.00           C
ATOM   2643  C3  UNK   177      56.374  64.565  48.441  1.00  0.00           C
ATOM   2644  C4  UNK   177      58.733  65.278  47.765  1.00  0.00           C
ATOM   2645  C5  UNK   177      54.938  64.023  47.957  1.00  0.00           C
ATOM   2646  H6  UNK   177      57.684  63.745  46.687  1.00  0.00           H
ATOM   2647  H7  UNK   177      57.060  65.457  46.672  1.00  0.00           H
ATOM   2648  H8  UNK   177      56.142  65.460  48.944  1.00  0.00           H
ATOM   2649  H9  UNK   177      56.644  63.857  49.166  1.00  0.00           H
ATOM   2650  H10 UNK   177      59.356  65.433  46.873  1.00  0.00           H
ATOM   2651  H11 UNK   177      58.535  66.232  48.184  1.00  0.00           H
ATOM   2652  H12 UNK   177      54.184  63.879  48.783  1.00  0.00           H
ATOM   2653  H13 UNK   177      54.550  64.752  47.220  1.00  0.00           H
ATOM   2654  H14 UNK   177      55.117  63.000  47.439  1.00  0.00           H
ATOM   2655  H15 UNK   177      60.006  64.954  49.339  1.00  0.00           H
ATOM   2656  O1  UNK   178      63.738  13.347  22.860  1.00  0.00           O
ATOM   2657  C2  UNK   178      61.716  13.395  21.525  1.00  0.00           C
ATOM   2658  C3  UNK   178      62.090  14.407  20.432  1.00  0.00           C
ATOM   2659  C4  UNK   178      62.989  12.558  21.913  1.00  0.00           C
ATOM   2660  C5  UNK   178      60.907  15.382  19.973  1.00  0.00           C
ATOM   2661  H6  UNK   178      61.359  13.951  22.412  1.00  0.00           H
ATOM   2662  H7  UNK   178      60.903  12.719  21.295  1.00  0.00           H
ATOM   2663  H8  UNK   178      62.418  13.770  19.564  1.00  0.00           H
ATOM   2664  H9  UNK   178      62.939  15.008  20.826  1.00  0.00           H
ATOM   2665  H10 UNK   178      62.725  11.689  22.424  1.00  0.00           H
ATOM   2666  H11 UNK   178      63.658  12.361  21.040  1.00  0.00           H
ATOM   2667  H12 UNK   178      60.675  16.125  20.737  1.00  0.00           H
ATOM   2668  H13 UNK   178      61.235  16.008  19.146  1.00  0.00           H
ATOM   2669  H14 UNK   178      60.028  14.807  19.563  1.00  0.00           H
ATOM   2670  H15 UNK   178      63.113  13.533  23.686  1.00  0.00           H
ATOM   2671  O1  UNK   179      30.460  22.599  16.787  1.00  0.00           O
ATOM   2672  C2  UNK   179      30.401  22.705  14.356  1.00  0.00           C
ATOM   2673  C3  UNK   179      28.922  23.243  14.416  1.00  0.00           C
ATOM   2674  C4  UNK   179      31.209  23.009  15.640  1.00  0.00           C
ATOM   2675  C5  UNK   179      28.090  22.575  13.283  1.00  0.00           C
ATOM   2676  H6  UNK   179      30.499  21.662  14.166  1.00  0.00           H
ATOM   2677  H7  UNK   179      30.869  23.172  13.522  1.00  0.00           H
ATOM   2678  H8  UNK   179      28.947  24.321  14.261  1.00  0.00           H
ATOM   2679  H9  UNK   179      28.268  23.084  15.313  1.00  0.00           H
ATOM   2680  H10 UNK   179      32.140  22.466  15.637  1.00  0.00           H
ATOM   2681  H11 UNK   179      31.426  24.148  15.700  1.00  0.00           H
ATOM   2682  H12 UNK   179      27.031  22.923  13.392  1.00  0.00           H
ATOM   2683  H13 UNK   179      28.577  22.963  12.401  1.00  0.00           H
ATOM   2684  H14 UNK   179      28.157  21.512  13.332  1.00  0.00           H
ATOM   2685  H15 UNK   179      30.640  23.262  17.554  1.00  0.00           H
ATOM   2686  O1  UNK   180      53.679  67.294  61.275  1.00  0.00           O
ATOM   2687  C2  UNK   180      53.302  64.969  60.978  1.00  0.00           C
ATOM   2688  C3  UNK   180      52.402  63.776  61.362  1.00  0.00           C
ATOM   2689  C4  UNK   180      53.107  66.163  61.885  1.00  0.00           C
ATOM   2690  C5  UNK   180      52.629  62.621  60.344  1.00  0.00           C
ATOM   2691  H6  UNK   180      54.349  64.703  60.951  1.00  0.00           H
ATOM   2692  H7  UNK   180      52.991  65.250  59.938  1.00  0.00           H
ATOM   2693  H8  UNK   180      51.282  64.085  61.329  1.00  0.00           H
ATOM   2694  H9  UNK   180      52.706  63.488  62.313  1.00  0.00           H
ATOM   2695  H10 UNK   180      52.021  66.361  61.811  1.00  0.00           H
ATOM   2696  H11 UNK   180      53.402  65.952  62.910  1.00  0.00           H
ATOM   2697  H12 UNK   180      52.805  62.934  59.311  1.00  0.00           H
ATOM   2698  H13 UNK   180      53.457  62.041  60.722  1.00  0.00           H
ATOM   2699  H14 UNK   180      51.754  61.998  60.298  1.00  0.00           H
ATOM   2700  H15 UNK   180      54.576  67.071  60.867  1.00  0.00           H
ATOM   2701  O1  UNK   181      45.394  61.981  25.381  1.00  0.00           O
ATOM   2702  C2  UNK   181      46.796  63.088  26.908  1.00  0.00           C
ATOM   2703  C3  UNK   181      46.897  64.019  28.141  1.00  0.00           C
ATOM   2704  C4  UNK   181      45.379  62.985  26.333  1.00  0.00           C
ATOM   2705  C5  UNK   181      48.314  64.187  28.732  1.00  0.00           C
ATOM   2706  H6  UNK   181      47.544  63.410  26.129  1.00  0.00           H
ATOM   2707  H7  UNK   181      46.989  62.060  27.223  1.00  0.00           H
ATOM   2708  H8  UNK   181      46.280  63.587  28.901  1.00  0.00           H
ATOM   2709  H9  UNK   181      46.475  64.996  27.794  1.00  0.00           H
ATOM   2710  H10 UNK   181      44.679  62.736  27.111  1.00  0.00           H
ATOM   2711  H11 UNK   181      45.164  63.937  25.903  1.00  0.00           H
ATOM   2712  H12 UNK   181      48.564  65.255  28.964  1.00  0.00           H
ATOM   2713  H13 UNK   181      48.380  63.669  29.632  1.00  0.00           H
ATOM   2714  H14 UNK   181      49.050  63.816  28.096  1.00  0.00           H
ATOM   2715  H15 UNK   181      44.456  61.953  25.004  1.00  0.00           H
ATOM   2716  O1  UNK   182      45.203  52.122  61.678  1.00  0.00           O
ATOM   2717  C2  UNK   182      44.650  54.072  60.506  1.00  0.00           C
ATOM   2718  C3  UNK   182      43.438  53.630  59.608  1.00  0.00           C
ATOM   2719  C4  UNK   182      44.668  53.352  61.827  1.00  0.00           C
ATOM   2720  C5  UNK   182      43.462  54.069  58.120  1.00  0.00           C
ATOM   2721  H6  UNK   182      45.585  53.891  59.980  1.00  0.00           H
ATOM   2722  H7  UNK   182      44.597  55.102  60.694  1.00  0.00           H
ATOM   2723  H8  UNK   182      42.552  54.031  60.076  1.00  0.00           H
ATOM   2724  H9  UNK   182      43.209  52.517  59.746  1.00  0.00           H
ATOM   2725  H10 UNK   182      45.325  53.928  62.488  1.00  0.00           H
ATOM   2726  H11 UNK   182      43.645  53.262  62.255  1.00  0.00           H
ATOM   2727  H12 UNK   182      42.395  54.244  57.759  1.00  0.00           H
ATOM   2728  H13 UNK   182      44.023  54.929  57.888  1.00  0.00           H
ATOM   2729  H14 UNK   182      43.725  53.188  57.500  1.00  0.00           H
ATOM   2730  H15 UNK   182      45.457  51.731  62.598  1.00  0.00           H
ATOM   2731  O1  UNK   183      23.569  27.210  13.107  1.00  0.00           O
ATOM   2732  C2  UNK   183      25.748  26.790  11.986  1.00  0.00           C
ATOM   2733  C3  UNK   183      26.842  25.747  11.735  1.00  0.00           C
ATOM   2734  C4  UNK   183      24.630  26.254  12.890  1.00  0.00           C
ATOM   2735  C5  UNK   183      27.836  26.172  10.739  1.00  0.00           C
ATOM   2736  H6  UNK   183      26.058  27.691  12.511  1.00  0.00           H
ATOM   2737  H7  UNK   183      25.411  27.154  10.972  1.00  0.00           H
ATOM   2738  H8  UNK   183      26.315  24.901  11.320  1.00  0.00           H
ATOM   2739  H9  UNK   183      27.326  25.408  12.659  1.00  0.00           H
ATOM   2740  H10 UNK   183      24.248  25.408  12.358  1.00  0.00           H
ATOM   2741  H11 UNK   183      24.987  25.772  13.832  1.00  0.00           H
ATOM   2742  H12 UNK   183      27.377  26.773   9.979  1.00  0.00           H
ATOM   2743  H13 UNK   183      28.629  26.681  11.236  1.00  0.00           H
ATOM   2744  H14 UNK   183      28.323  25.354  10.231  1.00  0.00           H
ATOM   2745  H15 UNK   183      23.386  27.605  12.205  1.00  0.00           H
ATOM   2746  O1  UNK   184      36.638  22.077  46.316  1.00  0.00           O
ATOM   2747  C2  UNK   184      37.997  20.852  44.757  1.00  0.00           C
ATOM   2748  C3  UNK   184      38.590  20.938  43.321  1.00  0.00           C
ATOM   2749  C4  UNK   184      36.668  21.669  45.029  1.00  0.00           C
ATOM   2750  C5  UNK   184      39.756  19.947  42.998  1.00  0.00           C
ATOM   2751  H6  UNK   184      37.669  19.876  44.892  1.00  0.00           H
ATOM   2752  H7  UNK   184      38.838  20.988  45.513  1.00  0.00           H
ATOM   2753  H8  UNK   184      38.966  21.932  43.061  1.00  0.00           H
ATOM   2754  H9  UNK   184      37.809  20.792  42.588  1.00  0.00           H
ATOM   2755  H10 UNK   184      36.591  22.542  44.363  1.00  0.00           H
ATOM   2756  H11 UNK   184      35.804  21.134  44.687  1.00  0.00           H
ATOM   2757  H12 UNK   184      40.215  20.268  42.046  1.00  0.00           H
ATOM   2758  H13 UNK   184      40.501  19.856  43.790  1.00  0.00           H
ATOM   2759  H14 UNK   184      39.353  18.969  42.808  1.00  0.00           H
ATOM   2760  H15 UNK   184      36.436  21.243  46.835  1.00  0.00           H
ATOM   2761  O1  UNK   185      42.794  20.820   5.244  1.00  0.00           O
ATOM   2762  C2  UNK   185      43.252  23.016   4.197  1.00  0.00           C
ATOM   2763  C3  UNK   185      44.389  23.888   3.530  1.00  0.00           C
ATOM   2764  C4  UNK   185      43.839  21.638   4.831  1.00  0.00           C
ATOM   2765  C5  UNK   185      45.036  23.206   2.309  1.00  0.00           C
ATOM   2766  H6  UNK   185      42.716  23.638   4.914  1.00  0.00           H
ATOM   2767  H7  UNK   185      42.483  22.774   3.434  1.00  0.00           H
ATOM   2768  H8  UNK   185      45.154  24.165   4.257  1.00  0.00           H
ATOM   2769  H9  UNK   185      43.824  24.807   3.191  1.00  0.00           H
ATOM   2770  H10 UNK   185      44.321  21.067   3.993  1.00  0.00           H
ATOM   2771  H11 UNK   185      44.525  21.841   5.643  1.00  0.00           H
ATOM   2772  H12 UNK   185      45.713  23.850   1.739  1.00  0.00           H
ATOM   2773  H13 UNK   185      45.648  22.390   2.605  1.00  0.00           H
ATOM   2774  H14 UNK   185      44.272  22.824   1.670  1.00  0.00           H
ATOM   2775  H15 UNK   185      42.742  21.127   6.216  1.00  0.00           H
ATOM   2776  O1  UNK   186      51.515  51.783  43.204  1.00  0.00           O
ATOM   2777  C2  UNK   186      52.406  50.618  45.148  1.00  0.00           C
ATOM   2778  C3  UNK   186      51.155  49.755  45.433  1.00  0.00           C
ATOM   2779  C4  UNK   186      51.974  51.981  44.495  1.00  0.00           C
ATOM   2780  C5  UNK   186      51.641  48.326  45.808  1.00  0.00           C
ATOM   2781  H6  UNK   186      53.052  50.624  45.986  1.00  0.00           H
ATOM   2782  H7  UNK   186      53.064  50.188  44.419  1.00  0.00           H
ATOM   2783  H8  UNK   186      50.443  49.648  44.622  1.00  0.00           H
ATOM   2784  H9  UNK   186      50.602  50.288  46.231  1.00  0.00           H
ATOM   2785  H10 UNK   186      51.204  52.548  45.043  1.00  0.00           H
ATOM   2786  H11 UNK   186      52.853  52.639  44.399  1.00  0.00           H
ATOM   2787  H12 UNK   186      51.641  48.230  46.959  1.00  0.00           H
ATOM   2788  H13 UNK   186      50.975  47.535  45.422  1.00  0.00           H
ATOM   2789  H14 UNK   186      52.540  48.010  45.290  1.00  0.00           H
ATOM   2790  H15 UNK   186      51.192  52.718  42.867  1.00  0.00           H
ATOM   2791  O1  UNK   187      31.632  59.229  29.425  1.00  0.00           O
ATOM   2792  C2  UNK   187      29.294  59.092  30.075  1.00  0.00           C
ATOM   2793  C3  UNK   187      28.902  60.390  29.408  1.00  0.00           C
ATOM   2794  C4  UNK   187      30.776  58.986  30.559  1.00  0.00           C
ATOM   2795  C5  UNK   187      27.379  60.523  29.193  1.00  0.00           C
ATOM   2796  H6  UNK   187      28.753  59.010  31.053  1.00  0.00           H
ATOM   2797  H7  UNK   187      29.051  58.189  29.541  1.00  0.00           H
ATOM   2798  H8  UNK   187      29.277  60.313  28.378  1.00  0.00           H
ATOM   2799  H9  UNK   187      29.254  61.318  29.955  1.00  0.00           H
ATOM   2800  H10 UNK   187      30.972  59.763  31.299  1.00  0.00           H
ATOM   2801  H11 UNK   187      30.922  58.035  31.079  1.00  0.00           H
ATOM   2802  H12 UNK   187      27.128  61.473  28.745  1.00  0.00           H
ATOM   2803  H13 UNK   187      27.036  59.693  28.520  1.00  0.00           H
ATOM   2804  H14 UNK   187      26.787  60.541  30.152  1.00  0.00           H
ATOM   2805  H15 UNK   187      31.359  58.585  28.734  1.00  0.00           H
ATOM   2806  O1  UNK   188       8.303  58.194   5.273  1.00  0.00           O
ATOM   2807  C2  UNK   188       7.589  56.012   6.249  1.00  0.00           C
ATOM   2808  C3  UNK   188       8.112  55.273   4.942  1.00  0.00           C
ATOM   2809  C4  UNK   188       8.378  57.323   6.400  1.00  0.00           C
ATOM   2810  C5  UNK   188       7.210  54.021   4.739  1.00  0.00           C
ATOM   2811  H6  UNK   188       6.534  56.222   6.357  1.00  0.00           H
ATOM   2812  H7  UNK   188       7.708  55.324   7.099  1.00  0.00           H
ATOM   2813  H8  UNK   188       9.104  54.882   5.047  1.00  0.00           H
ATOM   2814  H9  UNK   188       8.147  55.870   4.018  1.00  0.00           H
ATOM   2815  H10 UNK   188       8.018  57.967   7.193  1.00  0.00           H
ATOM   2816  H11 UNK   188       9.469  57.176   6.585  1.00  0.00           H
ATOM   2817  H12 UNK   188       7.561  53.316   5.510  1.00  0.00           H
ATOM   2818  H13 UNK   188       6.150  54.290   4.771  1.00  0.00           H
ATOM   2819  H14 UNK   188       7.471  53.570   3.892  1.00  0.00           H
ATOM   2820  H15 UNK   188       9.210  58.120   4.923  1.00  0.00           H
ATOM   2821  O1  UNK   189       1.961  11.744  46.608  1.00  0.00           O
ATOM   2822  C2  UNK   189       0.423   9.987  45.766  1.00  0.00           C
ATOM   2823  C3  UNK   189       1.207   8.737  45.647  1.00  0.00           C
ATOM   2824  C4  UNK   189       0.892  10.924  46.937  1.00  0.00           C
ATOM   2825  C5  UNK   189       1.134   7.927  44.344  1.00  0.00           C
ATOM   2826  H6  UNK   189       0.447  10.528  44.839  1.00  0.00           H
ATOM   2827  H7  UNK   189      -0.639   9.761  45.921  1.00  0.00           H
ATOM   2828  H8  UNK   189       1.091   8.072  46.478  1.00  0.00           H
ATOM   2829  H9  UNK   189       2.260   9.064  45.715  1.00  0.00           H
ATOM   2830  H10 UNK   189       0.042  11.628  47.151  1.00  0.00           H
ATOM   2831  H11 UNK   189       1.085  10.339  47.846  1.00  0.00           H
ATOM   2832  H12 UNK   189       1.543   6.878  44.382  1.00  0.00           H
ATOM   2833  H13 UNK   189       0.109   7.825  44.012  1.00  0.00           H
ATOM   2834  H14 UNK   189       1.509   8.438  43.461  1.00  0.00           H
ATOM   2835  H15 UNK   189       2.769  11.287  46.538  1.00  0.00           H
ATOM   2836  O1  UNK   190      52.164  29.302  14.736  1.00  0.00           O
ATOM   2837  C2  UNK   190      50.302  27.786  14.163  1.00  0.00           C
ATOM   2838  C3  UNK   190      49.423  28.360  15.281  1.00  0.00           C
ATOM   2839  C4  UNK   190      51.379  28.820  13.676  1.00  0.00           C
ATOM   2840  C5  UNK   190      48.676  29.646  14.848  1.00  0.00           C
ATOM   2841  H6  UNK   190      50.702  26.834  14.487  1.00  0.00           H
ATOM   2842  H7  UNK   190      49.611  27.517  13.303  1.00  0.00           H
ATOM   2843  H8  UNK   190      50.074  28.566  16.175  1.00  0.00           H
ATOM   2844  H9  UNK   190      48.683  27.551  15.628  1.00  0.00           H
ATOM   2845  H10 UNK   190      52.056  28.429  12.882  1.00  0.00           H
ATOM   2846  H11 UNK   190      50.716  29.610  13.169  1.00  0.00           H
ATOM   2847  H12 UNK   190      48.230  29.542  13.920  1.00  0.00           H
ATOM   2848  H13 UNK   190      48.012  30.066  15.643  1.00  0.00           H
ATOM   2849  H14 UNK   190      49.561  30.300  14.826  1.00  0.00           H
ATOM   2850  H15 UNK   190      52.471  30.135  14.327  1.00  0.00           H
ATOM   2851  O1  UNK   191       4.537   4.970  34.503  1.00  0.00           O
ATOM   2852  C2  UNK   191       6.488   5.839  33.485  1.00  0.00           C
ATOM   2853  C3  UNK   191       7.464   5.767  32.375  1.00  0.00           C
ATOM   2854  C4  UNK   191       5.395   4.851  33.339  1.00  0.00           C
ATOM   2855  C5  UNK   191       8.554   6.913  32.419  1.00  0.00           C
ATOM   2856  H6  UNK   191       7.150   5.644  34.401  1.00  0.00           H
ATOM   2857  H7  UNK   191       6.039   6.878  33.498  1.00  0.00           H
ATOM   2858  H8  UNK   191       7.087   5.817  31.342  1.00  0.00           H
ATOM   2859  H9  UNK   191       8.033   4.826  32.362  1.00  0.00           H
ATOM   2860  H10 UNK   191       4.704   5.005  32.517  1.00  0.00           H
ATOM   2861  H11 UNK   191       5.913   3.853  33.292  1.00  0.00           H
ATOM   2862  H12 UNK   191       9.156   6.920  31.466  1.00  0.00           H
ATOM   2863  H13 UNK   191       8.088   7.897  32.579  1.00  0.00           H
ATOM   2864  H14 UNK   191       9.193   6.890  33.281  1.00  0.00           H
ATOM   2865  H15 UNK   191       5.171   4.811  35.251  1.00  0.00           H
ATOM   2866  O1  UNK   192      49.079  27.042  58.245  1.00  0.00           O
ATOM   2867  C2  UNK   192      48.937  25.529  56.429  1.00  0.00           C
ATOM   2868  C3  UNK   192      49.340  24.183  57.169  1.00  0.00           C
ATOM   2869  C4  UNK   192      49.693  26.719  56.979  1.00  0.00           C
ATOM   2870  C5  UNK   192      48.313  23.039  56.866  1.00  0.00           C
ATOM   2871  H6  UNK   192      49.207  25.511  55.381  1.00  0.00           H
ATOM   2872  H7  UNK   192      47.938  25.772  56.386  1.00  0.00           H
ATOM   2873  H8  UNK   192      49.545  24.292  58.253  1.00  0.00           H
ATOM   2874  H9  UNK   192      50.316  23.962  56.756  1.00  0.00           H
ATOM   2875  H10 UNK   192      50.727  26.426  57.110  1.00  0.00           H
ATOM   2876  H11 UNK   192      49.620  27.497  56.240  1.00  0.00           H
ATOM   2877  H12 UNK   192      48.544  22.129  57.532  1.00  0.00           H
ATOM   2878  H13 UNK   192      47.321  23.351  57.195  1.00  0.00           H
ATOM   2879  H14 UNK   192      48.248  22.743  55.800  1.00  0.00           H
ATOM   2880  H15 UNK   192      48.630  26.272  58.510  1.00  0.00           H
ATOM   2881  O1  UNK   193      17.022  18.202  66.372  1.00  0.00           O
ATOM   2882  C2  UNK   193      15.622  20.221  66.394  1.00  0.00           C
ATOM   2883  C3  UNK   193      16.442  21.040  65.323  1.00  0.00           C
ATOM   2884  C4  UNK   193      16.589  19.254  67.194  1.00  0.00           C
ATOM   2885  C5  UNK   193      15.481  21.798  64.312  1.00  0.00           C
ATOM   2886  H6  UNK   193      15.279  20.935  67.169  1.00  0.00           H
ATOM   2887  H7  UNK   193      14.719  19.800  65.855  1.00  0.00           H
ATOM   2888  H8  UNK   193      17.094  20.402  64.761  1.00  0.00           H
ATOM   2889  H9  UNK   193      17.037  21.716  65.943  1.00  0.00           H
ATOM   2890  H10 UNK   193      17.428  19.789  67.552  1.00  0.00           H
ATOM   2891  H11 UNK   193      15.992  18.924  68.034  1.00  0.00           H
ATOM   2892  H12 UNK   193      14.788  22.397  64.843  1.00  0.00           H
ATOM   2893  H13 UNK   193      16.102  22.466  63.745  1.00  0.00           H
ATOM   2894  H14 UNK   193      14.850  21.161  63.676  1.00  0.00           H
ATOM   2895  H15 UNK   193      16.479  17.404  66.514  1.00  0.00           H
ATOM   2896  O1  UNK   194      19.307  20.929  46.681  1.00  0.00           O
ATOM   2897  C2  UNK   194      17.767  22.538  45.588  1.00  0.00           C
ATOM   2898  C3  UNK   194      16.334  23.028  45.662  1.00  0.00           C
ATOM   2899  C4  UNK   194      18.046  21.469  46.689  1.00  0.00           C
ATOM   2900  C5  UNK   194      16.125  24.048  46.834  1.00  0.00           C
ATOM   2901  H6  UNK   194      18.089  22.029  44.695  1.00  0.00           H
ATOM   2902  H7  UNK   194      18.380  23.417  45.699  1.00  0.00           H
ATOM   2903  H8  UNK   194      15.646  22.224  45.749  1.00  0.00           H
ATOM   2904  H9  UNK   194      16.138  23.491  44.705  1.00  0.00           H
ATOM   2905  H10 UNK   194      17.943  21.971  47.658  1.00  0.00           H
ATOM   2906  H11 UNK   194      17.270  20.749  46.666  1.00  0.00           H
ATOM   2907  H12 UNK   194      16.680  24.963  46.686  1.00  0.00           H
ATOM   2908  H13 UNK   194      15.072  24.377  46.928  1.00  0.00           H
ATOM   2909  H14 UNK   194      16.326  23.629  47.798  1.00  0.00           H
ATOM   2910  H15 UNK   194      19.118  20.302  47.416  1.00  0.00           H
ATOM   2911  O1  UNK   195      38.748  -0.048  40.724  1.00  0.00           O
ATOM   2912  C2  UNK   195      40.674   1.385  40.520  1.00  0.00           C
ATOM   2913  C3  UNK   195      41.203   2.877  40.591  1.00  0.00           C
ATOM   2914  C4  UNK   195      39.323   1.147  41.243  1.00  0.00           C
ATOM   2915  C5  UNK   195      42.513   3.102  39.909  1.00  0.00           C
ATOM   2916  H6  UNK   195      40.722   0.978  39.476  1.00  0.00           H
ATOM   2917  H7  UNK   195      41.382   0.694  41.062  1.00  0.00           H
ATOM   2918  H8  UNK   195      41.422   3.048  41.674  1.00  0.00           H
ATOM   2919  H9  UNK   195      40.558   3.523  40.068  1.00  0.00           H
ATOM   2920  H10 UNK   195      39.408   1.121  42.343  1.00  0.00           H
ATOM   2921  H11 UNK   195      38.665   1.932  40.990  1.00  0.00           H
ATOM   2922  H12 UNK   195      42.720   4.123  39.889  1.00  0.00           H
ATOM   2923  H13 UNK   195      43.299   2.599  40.406  1.00  0.00           H
ATOM   2924  H14 UNK   195      42.489   2.840  38.893  1.00  0.00           H
ATOM   2925  H15 UNK   195      37.878  -0.166  41.129  1.00  0.00           H
ATOM   2926  O1  UNK   196      36.680   4.970   6.344  1.00  0.00           O
ATOM   2927  C2  UNK   196      35.526   6.948   6.924  1.00  0.00           C
ATOM   2928  C3  UNK   196      36.644   7.949   6.687  1.00  0.00           C
ATOM   2929  C4  UNK   196      35.635   5.770   5.887  1.00  0.00           C
ATOM   2930  C5  UNK   196      36.784   8.641   5.301  1.00  0.00           C
ATOM   2931  H6  UNK   196      35.567   6.678   7.956  1.00  0.00           H
ATOM   2932  H7  UNK   196      34.492   7.389   6.730  1.00  0.00           H
ATOM   2933  H8  UNK   196      37.566   7.529   7.094  1.00  0.00           H
ATOM   2934  H9  UNK   196      36.317   8.770   7.322  1.00  0.00           H
ATOM   2935  H10 UNK   196      34.626   5.266   5.941  1.00  0.00           H
ATOM   2936  H11 UNK   196      35.653   6.139   4.860  1.00  0.00           H
ATOM   2937  H12 UNK   196      35.817   9.032   5.030  1.00  0.00           H
ATOM   2938  H13 UNK   196      37.551   9.471   5.346  1.00  0.00           H
ATOM   2939  H14 UNK   196      37.034   7.892   4.581  1.00  0.00           H
ATOM   2940  H15 UNK   196      36.807   5.197   7.264  1.00  0.00           H
ATOM   2941  O1  UNK   197      56.216  32.441  17.392  1.00  0.00           O
ATOM   2942  C2  UNK   197      57.245  34.688  17.995  1.00  0.00           C
ATOM   2943  C3  UNK   197      58.221  35.803  17.397  1.00  0.00           C
ATOM   2944  C4  UNK   197      57.277  33.396  17.151  1.00  0.00           C
ATOM   2945  C5  UNK   197      58.419  37.029  18.325  1.00  0.00           C
ATOM   2946  H6  UNK   197      57.459  34.576  19.104  1.00  0.00           H
ATOM   2947  H7  UNK   197      56.225  34.994  17.884  1.00  0.00           H
ATOM   2948  H8  UNK   197      57.918  36.208  16.384  1.00  0.00           H
ATOM   2949  H9  UNK   197      59.233  35.369  17.317  1.00  0.00           H
ATOM   2950  H10 UNK   197      57.193  33.729  16.137  1.00  0.00           H
ATOM   2951  H11 UNK   197      58.295  32.966  17.231  1.00  0.00           H
ATOM   2952  H12 UNK   197      58.454  36.866  19.384  1.00  0.00           H
ATOM   2953  H13 UNK   197      59.330  37.541  18.034  1.00  0.00           H
ATOM   2954  H14 UNK   197      57.519  37.698  18.291  1.00  0.00           H
ATOM   2955  H15 UNK   197      56.347  31.633  16.836  1.00  0.00           H
ATOM   2956  O1  UNK   198       5.232  39.644  53.368  1.00  0.00           O
ATOM   2957  C2  UNK   198       4.011  39.829  51.280  1.00  0.00           C
ATOM   2958  C3  UNK   198       3.522  39.149  50.010  1.00  0.00           C
ATOM   2959  C4  UNK   198       4.474  38.932  52.443  1.00  0.00           C
ATOM   2960  C5  UNK   198       2.521  37.973  50.275  1.00  0.00           C
ATOM   2961  H6  UNK   198       4.725  40.605  50.952  1.00  0.00           H
ATOM   2962  H7  UNK   198       3.138  40.315  51.711  1.00  0.00           H
ATOM   2963  H8  UNK   198       4.380  38.769  49.561  1.00  0.00           H
ATOM   2964  H9  UNK   198       3.124  39.853  49.307  1.00  0.00           H
ATOM   2965  H10 UNK   198       3.699  38.506  53.029  1.00  0.00           H
ATOM   2966  H11 UNK   198       5.116  38.119  52.054  1.00  0.00           H
ATOM   2967  H12 UNK   198       1.566  38.272  50.709  1.00  0.00           H
ATOM   2968  H13 UNK   198       2.314  37.483  49.352  1.00  0.00           H
ATOM   2969  H14 UNK   198       2.900  37.113  50.915  1.00  0.00           H
ATOM   2970  H15 UNK   198       4.628  40.175  53.920  1.00  0.00           H
ATOM   2971  O1  UNK   199      33.554  20.333  16.211  1.00  0.00           O
ATOM   2972  C2  UNK   199      32.917  19.712  18.512  1.00  0.00           C
ATOM   2973  C3  UNK   199      32.757  21.112  19.130  1.00  0.00           C
ATOM   2974  C4  UNK   199      32.621  19.633  16.988  1.00  0.00           C
ATOM   2975  C5  UNK   199      33.111  21.268  20.649  1.00  0.00           C
ATOM   2976  H6  UNK   199      33.914  19.276  18.646  1.00  0.00           H
ATOM   2977  H7  UNK   199      32.220  19.016  19.028  1.00  0.00           H
ATOM   2978  H8  UNK   199      31.746  21.499  18.961  1.00  0.00           H
ATOM   2979  H9  UNK   199      33.421  21.852  18.620  1.00  0.00           H
ATOM   2980  H10 UNK   199      32.594  18.532  16.701  1.00  0.00           H
ATOM   2981  H11 UNK   199      31.598  20.075  16.695  1.00  0.00           H
ATOM   2982  H12 UNK   199      32.448  20.728  21.290  1.00  0.00           H
ATOM   2983  H13 UNK   199      34.127  20.880  20.832  1.00  0.00           H
ATOM   2984  H14 UNK   199      33.151  22.431  20.936  1.00  0.00           H
ATOM   2985  H15 UNK   199      34.318  19.693  16.104  1.00  0.00           H
ATOM   2986  O1  UNK   200      57.119   8.603  36.882  1.00  0.00           O
ATOM   2987  C2  UNK   200      58.497   8.839  38.973  1.00  0.00           C
ATOM   2988  C3  UNK   200      59.840   8.522  38.260  1.00  0.00           C
ATOM   2989  C4  UNK   200      57.302   9.314  38.092  1.00  0.00           C
ATOM   2990  C5  UNK   200      60.933   8.128  39.252  1.00  0.00           C
ATOM   2991  H6  UNK   200      58.089   7.924  39.499  1.00  0.00           H
ATOM   2992  H7  UNK   200      58.682   9.543  39.719  1.00  0.00           H
ATOM   2993  H8  UNK   200      60.183   9.472  37.795  1.00  0.00           H
ATOM   2994  H9  UNK   200      59.746   7.733  37.471  1.00  0.00           H
ATOM   2995  H10 UNK   200      56.388   9.014  38.669  1.00  0.00           H
ATOM   2996  H11 UNK   200      57.370  10.346  37.924  1.00  0.00           H
ATOM   2997  H12 UNK   200      61.945   8.046  38.839  1.00  0.00           H
ATOM   2998  H13 UNK   200      60.948   8.933  40.035  1.00  0.00           H
ATOM   2999  H14 UNK   200      60.850   7.270  39.963  1.00  0.00           H
ATOM   3000  H15 UNK   200      56.518   9.105  36.249  1.00  0.00           H
ATOM   3001  O1  UNK   201      56.544  15.779  12.222  1.00  0.00           O
ATOM   3002  C2  UNK   201      58.576  16.040  10.875  1.00  0.00           C
ATOM   3003  C3  UNK   201      59.082  16.638   9.502  1.00  0.00           C
ATOM   3004  C4  UNK   201      57.238  16.626  11.325  1.00  0.00           C
ATOM   3005  C5  UNK   201      58.165  16.403   8.286  1.00  0.00           C
ATOM   3006  H6  UNK   201      58.498  14.958  10.792  1.00  0.00           H
ATOM   3007  H7  UNK   201      59.321  16.203  11.663  1.00  0.00           H
ATOM   3008  H8  UNK   201      60.112  16.306   9.295  1.00  0.00           H
ATOM   3009  H9  UNK   201      59.039  17.664   9.739  1.00  0.00           H
ATOM   3010  H10 UNK   201      57.460  17.574  11.940  1.00  0.00           H
ATOM   3011  H11 UNK   201      56.674  16.812  10.444  1.00  0.00           H
ATOM   3012  H12 UNK   201      57.242  17.012   8.362  1.00  0.00           H
ATOM   3013  H13 UNK   201      58.603  16.694   7.364  1.00  0.00           H
ATOM   3014  H14 UNK   201      57.816  15.326   8.362  1.00  0.00           H
ATOM   3015  H15 UNK   201      56.185  15.172  11.618  1.00  0.00           H
ATOM   3016  O1  UNK   202      51.826  48.112  20.725  1.00  0.00           O
ATOM   3017  C2  UNK   202      52.145  46.993  18.570  1.00  0.00           C
ATOM   3018  C3  UNK   202      51.562  46.293  17.282  1.00  0.00           C
ATOM   3019  C4  UNK   202      51.124  47.505  19.629  1.00  0.00           C
ATOM   3020  C5  UNK   202      50.957  47.363  16.391  1.00  0.00           C
ATOM   3021  H6  UNK   202      52.894  46.342  19.053  1.00  0.00           H
ATOM   3022  H7  UNK   202      52.841  47.764  18.141  1.00  0.00           H
ATOM   3023  H8  UNK   202      50.824  45.518  17.537  1.00  0.00           H
ATOM   3024  H9  UNK   202      52.402  45.718  16.724  1.00  0.00           H
ATOM   3025  H10 UNK   202      50.441  48.236  19.158  1.00  0.00           H
ATOM   3026  H11 UNK   202      50.567  46.664  19.997  1.00  0.00           H
ATOM   3027  H12 UNK   202      50.169  47.893  16.934  1.00  0.00           H
ATOM   3028  H13 UNK   202      51.734  48.047  16.188  1.00  0.00           H
ATOM   3029  H14 UNK   202      50.644  46.884  15.468  1.00  0.00           H
ATOM   3030  H15 UNK   202      51.104  48.475  21.301  1.00  0.00           H
ATOM   3031  O1  UNK   203       9.187  60.277  21.785  1.00  0.00           O
ATOM   3032  C2  UNK   203       9.015  60.221  19.328  1.00  0.00           C
ATOM   3033  C3  UNK   203       8.686  61.026  18.072  1.00  0.00           C
ATOM   3034  C4  UNK   203       8.888  61.097  20.634  1.00  0.00           C
ATOM   3035  C5  UNK   203       8.890  60.295  16.744  1.00  0.00           C
ATOM   3036  H6  UNK   203       8.287  59.442  19.392  1.00  0.00           H
ATOM   3037  H7  UNK   203      10.000  59.744  19.305  1.00  0.00           H
ATOM   3038  H8  UNK   203       9.298  61.943  18.011  1.00  0.00           H
ATOM   3039  H9  UNK   203       7.645  61.401  18.094  1.00  0.00           H
ATOM   3040  H10 UNK   203       9.631  61.935  20.532  1.00  0.00           H
ATOM   3041  H11 UNK   203       7.891  61.578  20.652  1.00  0.00           H
ATOM   3042  H12 UNK   203       8.621  60.891  15.877  1.00  0.00           H
ATOM   3043  H13 UNK   203       9.867  60.030  16.590  1.00  0.00           H
ATOM   3044  H14 UNK   203       8.197  59.440  16.660  1.00  0.00           H
ATOM   3045  H15 UNK   203       8.682  59.386  21.655  1.00  0.00           H
ATOM   3046  O1  UNK   204      27.930  33.747   9.064  1.00  0.00           O
ATOM   3047  C2  UNK   204      28.047  31.293   8.944  1.00  0.00           C
ATOM   3048  C3  UNK   204      28.331  31.023  10.512  1.00  0.00           C
ATOM   3049  C4  UNK   204      27.334  32.546   8.568  1.00  0.00           C
ATOM   3050  C5  UNK   204      27.169  30.327  11.193  1.00  0.00           C
ATOM   3051  H6  UNK   204      28.983  31.174   8.357  1.00  0.00           H
ATOM   3052  H7  UNK   204      27.439  30.504   8.523  1.00  0.00           H
ATOM   3053  H8  UNK   204      28.611  31.981  11.061  1.00  0.00           H
ATOM   3054  H9  UNK   204      29.254  30.397  10.780  1.00  0.00           H
ATOM   3055  H10 UNK   204      27.041  32.632   7.499  1.00  0.00           H
ATOM   3056  H11 UNK   204      26.447  32.325   9.148  1.00  0.00           H
ATOM   3057  H12 UNK   204      26.327  30.973  11.377  1.00  0.00           H
ATOM   3058  H13 UNK   204      26.697  29.441  10.632  1.00  0.00           H
ATOM   3059  H14 UNK   204      27.609  29.926  12.110  1.00  0.00           H
ATOM   3060  H15 UNK   204      27.564  34.515   8.497  1.00  0.00           H
ATOM   3061  O1  UNK   205      58.183   6.554  20.775  1.00  0.00           O
ATOM   3062  C2  UNK   205      58.864   4.884  22.483  1.00  0.00           C
ATOM   3063  C3  UNK   205      58.700   4.467  23.988  1.00  0.00           C
ATOM   3064  C4  UNK   205      57.887   5.977  22.011  1.00  0.00           C
ATOM   3065  C5  UNK   205      59.744   3.532  24.607  1.00  0.00           C
ATOM   3066  H6  UNK   205      59.873   5.222  22.299  1.00  0.00           H
ATOM   3067  H7  UNK   205      58.668   4.039  21.892  1.00  0.00           H
ATOM   3068  H8  UNK   205      57.767   3.999  24.200  1.00  0.00           H
ATOM   3069  H9  UNK   205      58.603   5.370  24.641  1.00  0.00           H
ATOM   3070  H10 UNK   205      56.942   5.488  21.849  1.00  0.00           H
ATOM   3071  H11 UNK   205      57.774   6.722  22.753  1.00  0.00           H
ATOM   3072  H12 UNK   205      60.694   4.086  24.773  1.00  0.00           H
ATOM   3073  H13 UNK   205      59.403   3.151  25.575  1.00  0.00           H
ATOM   3074  H14 UNK   205      60.050   2.713  23.929  1.00  0.00           H
ATOM   3075  H15 UNK   205      59.130   6.987  20.935  1.00  0.00           H
ATOM   3076  O1  UNK   206       3.726  63.759  22.537  1.00  0.00           O
ATOM   3077  C2  UNK   206       2.155  65.105  21.472  1.00  0.00           C
ATOM   3078  C3  UNK   206       1.655  66.545  20.965  1.00  0.00           C
ATOM   3079  C4  UNK   206       3.423  65.152  22.371  1.00  0.00           C
ATOM   3080  C5  UNK   206       1.975  67.687  21.969  1.00  0.00           C
ATOM   3081  H6  UNK   206       1.377  64.505  22.007  1.00  0.00           H
ATOM   3082  H7  UNK   206       2.361  64.456  20.534  1.00  0.00           H
ATOM   3083  H8  UNK   206       0.582  66.519  20.708  1.00  0.00           H
ATOM   3084  H9  UNK   206       2.253  66.703  20.002  1.00  0.00           H
ATOM   3085  H10 UNK   206       4.327  65.740  22.041  1.00  0.00           H
ATOM   3086  H11 UNK   206       3.078  65.562  23.352  1.00  0.00           H
ATOM   3087  H12 UNK   206       1.354  67.556  22.862  1.00  0.00           H
ATOM   3088  H13 UNK   206       3.045  67.787  22.218  1.00  0.00           H
ATOM   3089  H14 UNK   206       1.686  68.643  21.592  1.00  0.00           H
ATOM   3090  H15 UNK   206       3.076  63.432  23.264  1.00  0.00           H
ATOM   3091  O1  UNK   207      29.048  12.610  36.177  1.00  0.00           O
ATOM   3092  C2  UNK   207      29.933  14.125  37.826  1.00  0.00           C
ATOM   3093  C3  UNK   207      31.134  13.128  38.091  1.00  0.00           C
ATOM   3094  C4  UNK   207      28.652  13.365  37.289  1.00  0.00           C
ATOM   3095  C5  UNK   207      32.336  13.913  38.742  1.00  0.00           C
ATOM   3096  H6  UNK   207      29.673  14.833  38.686  1.00  0.00           H
ATOM   3097  H7  UNK   207      30.267  14.865  37.088  1.00  0.00           H
ATOM   3098  H8  UNK   207      31.507  12.574  37.227  1.00  0.00           H
ATOM   3099  H9  UNK   207      30.745  12.342  38.774  1.00  0.00           H
ATOM   3100  H10 UNK   207      28.185  12.797  38.079  1.00  0.00           H
ATOM   3101  H11 UNK   207      27.972  14.213  37.000  1.00  0.00           H
ATOM   3102  H12 UNK   207      32.188  14.419  39.698  1.00  0.00           H
ATOM   3103  H13 UNK   207      33.160  13.199  38.996  1.00  0.00           H
ATOM   3104  H14 UNK   207      32.707  14.679  38.048  1.00  0.00           H
ATOM   3105  H15 UNK   207      29.110  11.637  36.470  1.00  0.00           H
ATOM   3106  O1  UNK   208      32.380  21.256  29.149  1.00  0.00           O
ATOM   3107  C2  UNK   208      34.695  21.444  29.815  1.00  0.00           C
ATOM   3108  C3  UNK   208      34.814  20.028  30.361  1.00  0.00           C
ATOM   3109  C4  UNK   208      33.692  21.300  28.658  1.00  0.00           C
ATOM   3110  C5  UNK   208      35.607  19.913  31.703  1.00  0.00           C
ATOM   3111  H6  UNK   208      34.478  22.243  30.578  1.00  0.00           H
ATOM   3112  H7  UNK   208      35.644  21.775  29.434  1.00  0.00           H
ATOM   3113  H8  UNK   208      35.184  19.322  29.633  1.00  0.00           H
ATOM   3114  H9  UNK   208      33.802  19.647  30.657  1.00  0.00           H
ATOM   3115  H10 UNK   208      33.798  22.240  28.063  1.00  0.00           H
ATOM   3116  H11 UNK   208      34.012  20.478  28.064  1.00  0.00           H
ATOM   3117  H12 UNK   208      36.487  20.669  31.600  1.00  0.00           H
ATOM   3118  H13 UNK   208      34.874  20.219  32.463  1.00  0.00           H
ATOM   3119  H14 UNK   208      35.920  18.860  31.854  1.00  0.00           H
ATOM   3120  H15 UNK   208      31.984  22.146  28.935  1.00  0.00           H
ATOM   3121  O1  UNK   209      49.012  47.213  38.480  1.00  0.00           O
ATOM   3122  C2  UNK   209      48.911  49.643  38.464  1.00  0.00           C
ATOM   3123  C3  UNK   209      50.132  49.849  39.387  1.00  0.00           C
ATOM   3124  C4  UNK   209      48.136  48.336  38.689  1.00  0.00           C
ATOM   3125  C5  UNK   209      50.636  51.294  39.230  1.00  0.00           C
ATOM   3126  H6  UNK   209      48.208  50.510  38.666  1.00  0.00           H
ATOM   3127  H7  UNK   209      49.322  49.653  37.430  1.00  0.00           H
ATOM   3128  H8  UNK   209      50.963  49.236  39.144  1.00  0.00           H
ATOM   3129  H9  UNK   209      49.792  49.673  40.444  1.00  0.00           H
ATOM   3130  H10 UNK   209      47.692  48.264  39.683  1.00  0.00           H
ATOM   3131  H11 UNK   209      47.299  48.264  37.937  1.00  0.00           H
ATOM   3132  H12 UNK   209      49.878  51.982  39.634  1.00  0.00           H
ATOM   3133  H13 UNK   209      51.530  51.489  39.864  1.00  0.00           H
ATOM   3134  H14 UNK   209      50.923  51.535  38.220  1.00  0.00           H
ATOM   3135  H15 UNK   209      49.047  46.977  37.476  1.00  0.00           H
ATOM   3136  O1  UNK   210      28.623   2.018  44.681  1.00  0.00           O
ATOM   3137  C2  UNK   210      26.233   2.469  45.041  1.00  0.00           C
ATOM   3138  C3  UNK   210      25.152   3.476  44.830  1.00  0.00           C
ATOM   3139  C4  UNK   210      27.599   3.003  44.518  1.00  0.00           C
ATOM   3140  C5  UNK   210      25.406   4.698  45.787  1.00  0.00           C
ATOM   3141  H6  UNK   210      26.382   2.093  46.120  1.00  0.00           H
ATOM   3142  H7  UNK   210      26.032   1.626  44.376  1.00  0.00           H
ATOM   3143  H8  UNK   210      24.222   3.005  45.119  1.00  0.00           H
ATOM   3144  H9  UNK   210      24.980   3.751  43.766  1.00  0.00           H
ATOM   3145  H10 UNK   210      27.426   3.117  43.424  1.00  0.00           H
ATOM   3146  H11 UNK   210      27.892   3.957  45.027  1.00  0.00           H
ATOM   3147  H12 UNK   210      24.594   5.375  45.667  1.00  0.00           H
ATOM   3148  H13 UNK   210      25.578   4.518  46.906  1.00  0.00           H
ATOM   3149  H14 UNK   210      26.247   5.249  45.401  1.00  0.00           H
ATOM   3150  H15 UNK   210      28.231   1.129  44.783  1.00  0.00           H
ATOM   3151  O1  UNK   211      54.971  55.260  49.246  1.00  0.00           O
ATOM   3152  C2  UNK   211      52.822  56.229  48.584  1.00  0.00           C
ATOM   3153  C3  UNK   211      52.371  55.013  47.692  1.00  0.00           C
ATOM   3154  C4  UNK   211      53.757  55.866  49.715  1.00  0.00           C
ATOM   3155  C5  UNK   211      51.082  55.302  46.855  1.00  0.00           C
ATOM   3156  H6  UNK   211      53.271  57.037  47.956  1.00  0.00           H
ATOM   3157  H7  UNK   211      51.891  56.673  48.968  1.00  0.00           H
ATOM   3158  H8  UNK   211      52.182  54.110  48.266  1.00  0.00           H
ATOM   3159  H9  UNK   211      53.076  54.793  46.917  1.00  0.00           H
ATOM   3160  H10 UNK   211      53.985  56.745  50.337  1.00  0.00           H
ATOM   3161  H11 UNK   211      53.278  55.220  50.442  1.00  0.00           H
ATOM   3162  H12 UNK   211      50.724  54.383  46.399  1.00  0.00           H
ATOM   3163  H13 UNK   211      50.350  55.785  47.528  1.00  0.00           H
ATOM   3164  H14 UNK   211      51.320  56.053  46.100  1.00  0.00           H
ATOM   3165  H15 UNK   211      55.440  55.971  48.775  1.00  0.00           H
ATOM   3166  O1  UNK   212      22.850  43.475  54.998  1.00  0.00           O
ATOM   3167  C2  UNK   212      22.562  45.730  55.300  1.00  0.00           C
ATOM   3168  C3  UNK   212      21.299  45.893  54.406  1.00  0.00           C
ATOM   3169  C4  UNK   212      23.520  44.677  54.786  1.00  0.00           C
ATOM   3170  C5  UNK   212      20.666  47.236  54.663  1.00  0.00           C
ATOM   3171  H6  UNK   212      23.164  46.557  55.474  1.00  0.00           H
ATOM   3172  H7  UNK   212      22.213  45.435  56.267  1.00  0.00           H
ATOM   3173  H8  UNK   212      20.543  45.069  54.662  1.00  0.00           H
ATOM   3174  H9  UNK   212      21.546  45.799  53.328  1.00  0.00           H
ATOM   3175  H10 UNK   212      23.778  44.744  53.685  1.00  0.00           H
ATOM   3176  H11 UNK   212      24.486  44.678  55.345  1.00  0.00           H
ATOM   3177  H12 UNK   212      21.341  47.959  54.238  1.00  0.00           H
ATOM   3178  H13 UNK   212      19.729  47.241  54.093  1.00  0.00           H
ATOM   3179  H14 UNK   212      20.424  47.296  55.757  1.00  0.00           H
ATOM   3180  H15 UNK   212      22.253  43.310  54.184  1.00  0.00           H
ATOM   3181  O1  UNK   213      32.439  25.654  10.680  1.00  0.00           O
ATOM   3182  C2  UNK   213      32.180  23.825   9.133  1.00  0.00           C
ATOM   3183  C3  UNK   213      33.664  23.481   9.090  1.00  0.00           C
ATOM   3184  C4  UNK   213      31.684  24.451  10.442  1.00  0.00           C
ATOM   3185  C5  UNK   213      33.999  22.758   7.688  1.00  0.00           C
ATOM   3186  H6  UNK   213      32.029  24.569   8.344  1.00  0.00           H
ATOM   3187  H7  UNK   213      31.551  22.928   8.944  1.00  0.00           H
ATOM   3188  H8  UNK   213      33.925  22.779   9.886  1.00  0.00           H
ATOM   3189  H9  UNK   213      34.136  24.422   9.163  1.00  0.00           H
ATOM   3190  H10 UNK   213      30.612  24.636  10.403  1.00  0.00           H
ATOM   3191  H11 UNK   213      31.926  23.696  11.289  1.00  0.00           H
ATOM   3192  H12 UNK   213      35.062  22.665   7.529  1.00  0.00           H
ATOM   3193  H13 UNK   213      33.325  21.866   7.567  1.00  0.00           H
ATOM   3194  H14 UNK   213      33.714  23.386   6.870  1.00  0.00           H
ATOM   3195  H15 UNK   213      33.381  25.490  10.662  1.00  0.00           H
ATOM   3196  O1  UNK   214       0.553  17.216  29.389  1.00  0.00           O
ATOM   3197  C2  UNK   214       2.740  16.141  29.889  1.00  0.00           C
ATOM   3198  C3  UNK   214       4.283  16.342  29.797  1.00  0.00           C
ATOM   3199  C4  UNK   214       1.985  17.354  29.387  1.00  0.00           C
ATOM   3200  C5  UNK   214       4.879  15.001  30.054  1.00  0.00           C
ATOM   3201  H6  UNK   214       2.495  15.303  29.196  1.00  0.00           H
ATOM   3202  H7  UNK   214       2.441  15.859  30.871  1.00  0.00           H
ATOM   3203  H8  UNK   214       4.542  17.093  30.574  1.00  0.00           H
ATOM   3204  H9  UNK   214       4.587  16.773  28.811  1.00  0.00           H
ATOM   3205  H10 UNK   214       2.272  18.270  30.043  1.00  0.00           H
ATOM   3206  H11 UNK   214       2.392  17.588  28.392  1.00  0.00           H
ATOM   3207  H12 UNK   214       5.946  14.968  29.705  1.00  0.00           H
ATOM   3208  H13 UNK   214       4.808  14.673  31.155  1.00  0.00           H
ATOM   3209  H14 UNK   214       4.452  14.142  29.422  1.00  0.00           H
ATOM   3210  H15 UNK   214       0.330  16.754  30.180  1.00  0.00           H
ATOM   3211  O1  UNK   215      17.061  42.635  48.247  1.00  0.00           O
ATOM   3212  C2  UNK   215      17.416  40.620  49.615  1.00  0.00           C
ATOM   3213  C3  UNK   215      16.730  39.207  50.018  1.00  0.00           C
ATOM   3214  C4  UNK   215      16.646  41.312  48.487  1.00  0.00           C
ATOM   3215  C5  UNK   215      17.560  38.479  51.061  1.00  0.00           C
ATOM   3216  H6  UNK   215      17.529  41.332  50.473  1.00  0.00           H
ATOM   3217  H7  UNK   215      18.384  40.394  49.268  1.00  0.00           H
ATOM   3218  H8  UNK   215      16.692  38.542  49.155  1.00  0.00           H
ATOM   3219  H9  UNK   215      15.653  39.312  50.330  1.00  0.00           H
ATOM   3220  H10 UNK   215      16.789  40.667  47.641  1.00  0.00           H
ATOM   3221  H11 UNK   215      15.609  41.303  48.797  1.00  0.00           H
ATOM   3222  H12 UNK   215      16.959  37.835  51.688  1.00  0.00           H
ATOM   3223  H13 UNK   215      18.289  37.937  50.406  1.00  0.00           H
ATOM   3224  H14 UNK   215      18.028  39.207  51.655  1.00  0.00           H
ATOM   3225  H15 UNK   215      16.853  42.864  47.292  1.00  0.00           H
ATOM   3226  O1  UNK   216      43.638  24.420  18.751  1.00  0.00           O
ATOM   3227  C2  UNK   216      43.637  24.929  16.377  1.00  0.00           C
ATOM   3228  C3  UNK   216      44.488  24.865  15.106  1.00  0.00           C
ATOM   3229  C4  UNK   216      44.498  24.444  17.567  1.00  0.00           C
ATOM   3230  C5  UNK   216      45.816  25.702  15.129  1.00  0.00           C
ATOM   3231  H6  UNK   216      43.256  25.900  16.580  1.00  0.00           H
ATOM   3232  H7  UNK   216      42.766  24.289  16.347  1.00  0.00           H
ATOM   3233  H8  UNK   216      43.840  25.158  14.269  1.00  0.00           H
ATOM   3234  H9  UNK   216      44.721  23.804  14.860  1.00  0.00           H
ATOM   3235  H10 UNK   216      44.717  23.401  17.189  1.00  0.00           H
ATOM   3236  H11 UNK   216      45.380  25.008  17.950  1.00  0.00           H
ATOM   3237  H12 UNK   216      46.537  25.387  15.866  1.00  0.00           H
ATOM   3238  H13 UNK   216      46.289  25.825  14.149  1.00  0.00           H
ATOM   3239  H14 UNK   216      45.530  26.759  15.360  1.00  0.00           H
ATOM   3240  H15 UNK   216      44.243  24.029  19.376  1.00  0.00           H
ATOM   3241  O1  UNK   217      66.060   5.451  17.458  1.00  0.00           O
ATOM   3242  C2  UNK   217      66.611   7.262  18.973  1.00  0.00           C
ATOM   3243  C3  UNK   217      66.341   8.408  17.849  1.00  0.00           C
ATOM   3244  C4  UNK   217      67.069   5.925  18.356  1.00  0.00           C
ATOM   3245  C5  UNK   217      67.582   8.796  17.043  1.00  0.00           C
ATOM   3246  H6  UNK   217      67.278   7.614  19.777  1.00  0.00           H
ATOM   3247  H7  UNK   217      65.637   7.024  19.464  1.00  0.00           H
ATOM   3248  H8  UNK   217      66.194   9.346  18.476  1.00  0.00           H
ATOM   3249  H9  UNK   217      65.513   8.280  17.183  1.00  0.00           H
ATOM   3250  H10 UNK   217      68.023   5.937  17.861  1.00  0.00           H
ATOM   3251  H11 UNK   217      67.198   5.188  19.176  1.00  0.00           H
ATOM   3252  H12 UNK   217      67.343   9.363  16.145  1.00  0.00           H
ATOM   3253  H13 UNK   217      68.251   9.417  17.623  1.00  0.00           H
ATOM   3254  H14 UNK   217      68.174   7.971  16.695  1.00  0.00           H
ATOM   3255  H15 UNK   217      65.134   5.697  17.707  1.00  0.00           H
ATOM   3256  O1  UNK   218      19.325   4.065  53.086  1.00  0.00           O
ATOM   3257  C2  UNK   218      21.526   2.938  52.892  1.00  0.00           C
ATOM   3258  C3  UNK   218      22.953   3.359  52.750  1.00  0.00           C
ATOM   3259  C4  UNK   218      20.713   4.180  52.767  1.00  0.00           C
ATOM   3260  C5  UNK   218      23.878   2.192  52.750  1.00  0.00           C
ATOM   3261  H6  UNK   218      21.172   2.176  52.145  1.00  0.00           H
ATOM   3262  H7  UNK   218      21.328   2.571  53.941  1.00  0.00           H
ATOM   3263  H8  UNK   218      23.109   3.957  53.697  1.00  0.00           H
ATOM   3264  H9  UNK   218      23.026   3.907  51.811  1.00  0.00           H
ATOM   3265  H10 UNK   218      21.112   5.063  53.266  1.00  0.00           H
ATOM   3266  H11 UNK   218      20.881   4.392  51.729  1.00  0.00           H
ATOM   3267  H12 UNK   218      23.860   1.635  51.842  1.00  0.00           H
ATOM   3268  H13 UNK   218      24.958   2.492  52.931  1.00  0.00           H
ATOM   3269  H14 UNK   218      23.591   1.410  53.459  1.00  0.00           H
ATOM   3270  H15 UNK   218      19.361   3.920  54.045  1.00  0.00           H
ATOM   3271  O1  UNK   219      26.540  29.866  23.814  1.00  0.00           O
ATOM   3272  C2  UNK   219      25.931  27.550  23.944  1.00  0.00           C
ATOM   3273  C3  UNK   219      24.607  27.707  24.671  1.00  0.00           C
ATOM   3274  C4  UNK   219      26.994  28.604  24.245  1.00  0.00           C
ATOM   3275  C5  UNK   219      24.734  27.808  26.186  1.00  0.00           C
ATOM   3276  H6  UNK   219      26.281  26.586  24.267  1.00  0.00           H
ATOM   3277  H7  UNK   219      25.789  27.545  22.865  1.00  0.00           H
ATOM   3278  H8  UNK   219      23.995  26.856  24.410  1.00  0.00           H
ATOM   3279  H9  UNK   219      24.071  28.556  24.183  1.00  0.00           H
ATOM   3280  H10 UNK   219      27.325  28.636  25.354  1.00  0.00           H
ATOM   3281  H11 UNK   219      27.921  28.297  23.692  1.00  0.00           H
ATOM   3282  H12 UNK   219      25.389  27.067  26.633  1.00  0.00           H
ATOM   3283  H13 UNK   219      25.311  28.679  26.485  1.00  0.00           H
ATOM   3284  H14 UNK   219      23.777  27.904  26.698  1.00  0.00           H
ATOM   3285  H15 UNK   219      26.322  29.784  22.840  1.00  0.00           H
ATOM   3286  O1  UNK   220      40.160  16.740  64.155  1.00  0.00           O
ATOM   3287  C2  UNK   220      37.971  16.901  63.442  1.00  0.00           C
ATOM   3288  C3  UNK   220      36.849  17.910  63.075  1.00  0.00           C
ATOM   3289  C4  UNK   220      39.085  17.593  64.200  1.00  0.00           C
ATOM   3290  C5  UNK   220      35.737  17.194  62.245  1.00  0.00           C
ATOM   3291  H6  UNK   220      37.543  16.146  64.048  1.00  0.00           H
ATOM   3292  H7  UNK   220      38.409  16.444  62.606  1.00  0.00           H
ATOM   3293  H8  UNK   220      37.228  18.869  62.646  1.00  0.00           H
ATOM   3294  H9  UNK   220      36.353  18.195  64.043  1.00  0.00           H
ATOM   3295  H10 UNK   220      39.346  18.520  63.774  1.00  0.00           H
ATOM   3296  H11 UNK   220      38.795  17.757  65.217  1.00  0.00           H
ATOM   3297  H12 UNK   220      34.758  17.633  62.472  1.00  0.00           H
ATOM   3298  H13 UNK   220      35.898  17.137  61.135  1.00  0.00           H
ATOM   3299  H14 UNK   220      35.602  16.154  62.685  1.00  0.00           H
ATOM   3300  H15 UNK   220      40.756  16.992  64.918  1.00  0.00           H
ATOM   3301  O1  UNK   221      41.088  13.801   1.840  1.00  0.00           O
ATOM   3302  C2  UNK   221      38.913  14.676   1.405  1.00  0.00           C
ATOM   3303  C3  UNK   221      38.154  15.445   0.323  1.00  0.00           C
ATOM   3304  C4  UNK   221      40.353  14.552   0.926  1.00  0.00           C
ATOM   3305  C5  UNK   221      36.652  15.629   0.660  1.00  0.00           C
ATOM   3306  H6  UNK   221      38.860  15.322   2.269  1.00  0.00           H
ATOM   3307  H7  UNK   221      38.523  13.652   1.446  1.00  0.00           H
ATOM   3308  H8  UNK   221      38.273  14.903  -0.593  1.00  0.00           H
ATOM   3309  H9  UNK   221      38.579  16.459   0.255  1.00  0.00           H
ATOM   3310  H10 UNK   221      40.393  13.904  -0.016  1.00  0.00           H
ATOM   3311  H11 UNK   221      40.793  15.508   0.697  1.00  0.00           H
ATOM   3312  H12 UNK   221      36.451  16.113   1.635  1.00  0.00           H
ATOM   3313  H13 UNK   221      36.156  16.312  -0.133  1.00  0.00           H
ATOM   3314  H14 UNK   221      36.140  14.674   0.632  1.00  0.00           H
ATOM   3315  H15 UNK   221      40.561  13.010   2.087  1.00  0.00           H
ATOM   3316  O1  UNK   222       8.463  43.015  63.541  1.00  0.00           O
ATOM   3317  C2  UNK   222      10.227  41.841  64.625  1.00  0.00           C
ATOM   3318  C3  UNK   222      11.664  41.357  64.564  1.00  0.00           C
ATOM   3319  C4  UNK   222       9.859  42.895  63.577  1.00  0.00           C
ATOM   3320  C5  UNK   222      12.031  40.549  65.773  1.00  0.00           C
ATOM   3321  H6  UNK   222       9.514  40.980  64.383  1.00  0.00           H
ATOM   3322  H7  UNK   222      10.082  42.178  65.679  1.00  0.00           H
ATOM   3323  H8  UNK   222      12.391  42.209  64.445  1.00  0.00           H
ATOM   3324  H9  UNK   222      11.761  40.723  63.670  1.00  0.00           H
ATOM   3325  H10 UNK   222      10.379  43.894  63.671  1.00  0.00           H
ATOM   3326  H11 UNK   222      10.141  42.513  62.594  1.00  0.00           H
ATOM   3327  H12 UNK   222      11.823  41.140  66.757  1.00  0.00           H
ATOM   3328  H13 UNK   222      11.407  39.652  65.766  1.00  0.00           H
ATOM   3329  H14 UNK   222      13.129  40.345  65.742  1.00  0.00           H
ATOM   3330  H15 UNK   222       8.265  43.858  63.133  1.00  0.00           H
ATOM   3331  O1  UNK   223      18.133  56.954  48.964  1.00  0.00           O
ATOM   3332  C2  UNK   223      18.761  58.902  47.580  1.00  0.00           C
ATOM   3333  C3  UNK   223      20.203  58.449  47.320  1.00  0.00           C
ATOM   3334  C4  UNK   223      17.751  57.845  47.921  1.00  0.00           C
ATOM   3335  C5  UNK   223      21.051  59.739  47.381  1.00  0.00           C
ATOM   3336  H6  UNK   223      18.819  59.639  48.384  1.00  0.00           H
ATOM   3337  H7  UNK   223      18.424  59.498  46.645  1.00  0.00           H
ATOM   3338  H8  UNK   223      20.387  57.830  46.449  1.00  0.00           H
ATOM   3339  H9  UNK   223      20.501  57.799  48.187  1.00  0.00           H
ATOM   3340  H10 UNK   223      16.741  58.242  48.188  1.00  0.00           H
ATOM   3341  H11 UNK   223      17.587  57.239  47.003  1.00  0.00           H
ATOM   3342  H12 UNK   223      20.681  60.443  46.624  1.00  0.00           H
ATOM   3343  H13 UNK   223      20.939  60.150  48.366  1.00  0.00           H
ATOM   3344  H14 UNK   223      22.137  59.498  47.190  1.00  0.00           H
ATOM   3345  H15 UNK   223      18.115  57.542  49.782  1.00  0.00           H
ATOM   3346  O1  UNK   224      43.135  18.911  49.379  1.00  0.00           O
ATOM   3347  C2  UNK   224      41.985  19.526  51.330  1.00  0.00           C
ATOM   3348  C3  UNK   224      40.593  19.723  50.661  1.00  0.00           C
ATOM   3349  C4  UNK   224      42.765  18.400  50.645  1.00  0.00           C
ATOM   3350  C5  UNK   224      39.607  20.679  51.453  1.00  0.00           C
ATOM   3351  H6  UNK   224      42.524  20.419  51.276  1.00  0.00           H
ATOM   3352  H7  UNK   224      41.931  19.222  52.397  1.00  0.00           H
ATOM   3353  H8  UNK   224      40.063  18.742  50.736  1.00  0.00           H
ATOM   3354  H9  UNK   224      40.705  19.868  49.586  1.00  0.00           H
ATOM   3355  H10 UNK   224      43.610  18.045  51.257  1.00  0.00           H
ATOM   3356  H11 UNK   224      42.137  17.487  50.465  1.00  0.00           H
ATOM   3357  H12 UNK   224      39.698  21.688  51.196  1.00  0.00           H
ATOM   3358  H13 UNK   224      38.578  20.339  51.196  1.00  0.00           H
ATOM   3359  H14 UNK   224      39.657  20.674  52.565  1.00  0.00           H
ATOM   3360  H15 UNK   224      44.076  18.549  49.249  1.00  0.00           H
ATOM   3361  O1  UNK   225      30.263  21.734  49.262  1.00  0.00           O
ATOM   3362  C2  UNK   225      28.215  22.540  50.402  1.00  0.00           C
ATOM   3363  C3  UNK   225      26.733  22.122  50.588  1.00  0.00           C
ATOM   3364  C4  UNK   225      28.993  21.346  49.816  1.00  0.00           C
ATOM   3365  C5  UNK   225      25.937  23.055  51.464  1.00  0.00           C
ATOM   3366  H6  UNK   225      28.273  23.343  49.629  1.00  0.00           H
ATOM   3367  H7  UNK   225      28.706  23.035  51.275  1.00  0.00           H
ATOM   3368  H8  UNK   225      26.653  21.076  50.949  1.00  0.00           H
ATOM   3369  H9  UNK   225      26.196  22.099  49.639  1.00  0.00           H
ATOM   3370  H10 UNK   225      29.141  20.556  50.562  1.00  0.00           H
ATOM   3371  H11 UNK   225      28.392  20.940  48.940  1.00  0.00           H
ATOM   3372  H12 UNK   225      24.894  22.860  51.473  1.00  0.00           H
ATOM   3373  H13 UNK   225      26.140  22.930  52.517  1.00  0.00           H
ATOM   3374  H14 UNK   225      26.126  24.120  51.207  1.00  0.00           H
ATOM   3375  H15 UNK   225      30.913  21.642  49.922  1.00  0.00           H
ATOM   3376  O1  UNK   226      54.955  60.894  18.669  1.00  0.00           O
ATOM   3377  C2  UNK   226      56.377  59.148  17.718  1.00  0.00           C
ATOM   3378  C3  UNK   226      56.660  57.660  17.677  1.00  0.00           C
ATOM   3379  C4  UNK   226      55.000  59.491  18.344  1.00  0.00           C
ATOM   3380  C5  UNK   226      58.062  57.558  17.110  1.00  0.00           C
ATOM   3381  H6  UNK   226      57.158  59.685  18.296  1.00  0.00           H
ATOM   3382  H7  UNK   226      56.154  59.531  16.674  1.00  0.00           H
ATOM   3383  H8  UNK   226      55.992  57.142  16.997  1.00  0.00           H
ATOM   3384  H9  UNK   226      56.532  57.174  18.641  1.00  0.00           H
ATOM   3385  H10 UNK   226      54.184  59.208  17.662  1.00  0.00           H
ATOM   3386  H11 UNK   226      54.744  58.856  19.181  1.00  0.00           H
ATOM   3387  H12 UNK   226      58.130  58.370  16.386  1.00  0.00           H
ATOM   3388  H13 UNK   226      58.763  57.485  17.891  1.00  0.00           H
ATOM   3389  H14 UNK   226      58.238  56.635  16.483  1.00  0.00           H
ATOM   3390  H15 UNK   226      54.088  61.134  19.034  1.00  0.00           H
ATOM   3391  O1  UNK   227      46.761  38.733  28.750  1.00  0.00           O
ATOM   3392  C2  UNK   227      47.624  36.880  30.098  1.00  0.00           C
ATOM   3393  C3  UNK   227      46.308  36.538  30.871  1.00  0.00           C
ATOM   3394  C4  UNK   227      47.722  38.299  29.734  1.00  0.00           C
ATOM   3395  C5  UNK   227      46.111  37.390  32.149  1.00  0.00           C
ATOM   3396  H6  UNK   227      48.529  36.603  30.679  1.00  0.00           H
ATOM   3397  H7  UNK   227      47.646  36.144  29.244  1.00  0.00           H
ATOM   3398  H8  UNK   227      46.204  35.444  31.028  1.00  0.00           H
ATOM   3399  H9  UNK   227      45.400  36.853  30.180  1.00  0.00           H
ATOM   3400  H10 UNK   227      47.846  38.990  30.561  1.00  0.00           H
ATOM   3401  H11 UNK   227      48.673  38.389  29.272  1.00  0.00           H
ATOM   3402  H12 UNK   227      45.269  37.183  32.790  1.00  0.00           H
ATOM   3403  H13 UNK   227      47.058  37.309  32.785  1.00  0.00           H
ATOM   3404  H14 UNK   227      46.122  38.381  31.830  1.00  0.00           H
ATOM   3405  H15 UNK   227      45.930  38.850  29.292  1.00  0.00           H
ATOM   3406  O1  UNK   228       2.922   7.094  12.846  1.00  0.00           O
ATOM   3407  C2  UNK   228       4.288   9.158  13.124  1.00  0.00           C
ATOM   3408  C3  UNK   228       3.022   9.851  13.659  1.00  0.00           C
ATOM   3409  C4  UNK   228       4.218   7.565  13.161  1.00  0.00           C
ATOM   3410  C5  UNK   228       3.178  11.401  13.820  1.00  0.00           C
ATOM   3411  H6  UNK   228       4.397   9.480  12.041  1.00  0.00           H
ATOM   3412  H7  UNK   228       5.188   9.488  13.551  1.00  0.00           H
ATOM   3413  H8  UNK   228       2.938   9.349  14.605  1.00  0.00           H
ATOM   3414  H9  UNK   228       2.189   9.617  13.030  1.00  0.00           H
ATOM   3415  H10 UNK   228       4.898   7.122  12.459  1.00  0.00           H
ATOM   3416  H11 UNK   228       4.429   7.319  14.199  1.00  0.00           H
ATOM   3417  H12 UNK   228       2.453  11.665  14.587  1.00  0.00           H
ATOM   3418  H13 UNK   228       4.204  11.664  14.144  1.00  0.00           H
ATOM   3419  H14 UNK   228       2.893  12.112  12.966  1.00  0.00           H
ATOM   3420  H15 UNK   228       2.980   6.847  11.910  1.00  0.00           H
ATOM   3421  O1  UNK   229      40.295   2.340  48.712  1.00  0.00           O
ATOM   3422  C2  UNK   229      39.371   3.771  46.913  1.00  0.00           C
ATOM   3423  C3  UNK   229      39.467   2.860  45.603  1.00  0.00           C
ATOM   3424  C4  UNK   229      40.469   3.522  47.919  1.00  0.00           C
ATOM   3425  C5  UNK   229      40.809   2.884  44.838  1.00  0.00           C
ATOM   3426  H6  UNK   229      39.384   4.835  46.600  1.00  0.00           H
ATOM   3427  H7  UNK   229      38.496   3.505  47.445  1.00  0.00           H
ATOM   3428  H8  UNK   229      38.598   3.004  44.886  1.00  0.00           H
ATOM   3429  H9  UNK   229      39.377   1.791  45.794  1.00  0.00           H
ATOM   3430  H10 UNK   229      41.442   3.572  47.314  1.00  0.00           H
ATOM   3431  H11 UNK   229      40.482   4.301  48.675  1.00  0.00           H
ATOM   3432  H12 UNK   229      41.547   2.330  45.448  1.00  0.00           H
ATOM   3433  H13 UNK   229      40.616   2.281  43.925  1.00  0.00           H
ATOM   3434  H14 UNK   229      41.106   3.923  44.578  1.00  0.00           H
ATOM   3435  H15 UNK   229      40.866   1.681  48.279  1.00  0.00           H
ATOM   3436  O1  UNK   230      60.135  21.324  18.967  1.00  0.00           O
ATOM   3437  C2  UNK   230      59.496  19.196  18.168  1.00  0.00           C
ATOM   3438  C3  UNK   230      59.204  18.267  16.890  1.00  0.00           C
ATOM   3439  C4  UNK   230      59.984  20.604  17.806  1.00  0.00           C
ATOM   3440  C5  UNK   230      58.132  18.840  15.950  1.00  0.00           C
ATOM   3441  H6  UNK   230      58.581  19.231  18.738  1.00  0.00           H
ATOM   3442  H7  UNK   230      60.238  18.748  18.877  1.00  0.00           H
ATOM   3443  H8  UNK   230      58.980  17.202  17.276  1.00  0.00           H
ATOM   3444  H9  UNK   230      60.121  18.184  16.323  1.00  0.00           H
ATOM   3445  H10 UNK   230      61.014  20.476  17.253  1.00  0.00           H
ATOM   3446  H11 UNK   230      59.337  21.242  17.172  1.00  0.00           H
ATOM   3447  H12 UNK   230      57.113  18.676  16.373  1.00  0.00           H
ATOM   3448  H13 UNK   230      58.390  19.877  15.705  1.00  0.00           H
ATOM   3449  H14 UNK   230      58.097  18.423  14.883  1.00  0.00           H
ATOM   3450  H15 UNK   230      60.191  22.298  18.735  1.00  0.00           H
ATOM   3451  O1  UNK   231      41.789  16.163  62.098  1.00  0.00           O
ATOM   3452  C2  UNK   231      41.620  18.474  61.412  1.00  0.00           C
ATOM   3453  C3  UNK   231      42.371  19.803  61.188  1.00  0.00           C
ATOM   3454  C4  UNK   231      42.605  17.273  61.719  1.00  0.00           C
ATOM   3455  C5  UNK   231      41.573  20.772  60.306  1.00  0.00           C
ATOM   3456  H6  UNK   231      40.934  18.652  62.283  1.00  0.00           H
ATOM   3457  H7  UNK   231      40.976  18.171  60.644  1.00  0.00           H
ATOM   3458  H8  UNK   231      43.310  19.610  60.705  1.00  0.00           H
ATOM   3459  H9  UNK   231      42.571  20.287  62.126  1.00  0.00           H
ATOM   3460  H10 UNK   231      43.150  17.030  60.785  1.00  0.00           H
ATOM   3461  H11 UNK   231      43.282  17.699  62.524  1.00  0.00           H
ATOM   3462  H12 UNK   231      42.236  21.639  60.137  1.00  0.00           H
ATOM   3463  H13 UNK   231      41.204  20.347  59.370  1.00  0.00           H
ATOM   3464  H14 UNK   231      40.676  21.113  60.868  1.00  0.00           H
ATOM   3465  H15 UNK   231      41.149  16.586  62.714  1.00  0.00           H
ATOM   3466  O1  UNK   232      29.549  46.787  26.903  1.00  0.00           O
ATOM   3467  C2  UNK   232      30.205  48.619  25.520  1.00  0.00           C
ATOM   3468  C3  UNK   232      30.283  47.708  24.237  1.00  0.00           C
ATOM   3469  C4  UNK   232      29.152  48.090  26.465  1.00  0.00           C
ATOM   3470  C5  UNK   232      31.369  48.220  23.333  1.00  0.00           C
ATOM   3471  H6  UNK   232      31.190  48.724  25.982  1.00  0.00           H
ATOM   3472  H7  UNK   232      29.924  49.643  25.278  1.00  0.00           H
ATOM   3473  H8  UNK   232      29.289  47.665  23.723  1.00  0.00           H
ATOM   3474  H9  UNK   232      30.540  46.643  24.517  1.00  0.00           H
ATOM   3475  H10 UNK   232      29.051  48.847  27.300  1.00  0.00           H
ATOM   3476  H11 UNK   232      28.192  48.041  26.006  1.00  0.00           H
ATOM   3477  H12 UNK   232      31.262  47.602  22.446  1.00  0.00           H
ATOM   3478  H13 UNK   232      31.196  49.268  22.924  1.00  0.00           H
ATOM   3479  H14 UNK   232      32.285  48.188  23.904  1.00  0.00           H
ATOM   3480  H15 UNK   232      30.442  46.876  27.332  1.00  0.00           H
ATOM   3481  O1  UNK   233       9.678   6.670  62.891  1.00  0.00           O
ATOM   3482  C2  UNK   233      10.757   4.432  62.408  1.00  0.00           C
ATOM   3483  C3  UNK   233      10.019   3.898  61.175  1.00  0.00           C
ATOM   3484  C4  UNK   233      10.895   5.956  62.575  1.00  0.00           C
ATOM   3485  C5  UNK   233       9.897   2.325  61.174  1.00  0.00           C
ATOM   3486  H6  UNK   233      10.237   4.118  63.232  1.00  0.00           H
ATOM   3487  H7  UNK   233      11.758   3.985  62.467  1.00  0.00           H
ATOM   3488  H8  UNK   233      10.518   4.363  60.311  1.00  0.00           H
ATOM   3489  H9  UNK   233       8.976   4.185  61.178  1.00  0.00           H
ATOM   3490  H10 UNK   233      11.584   6.005  63.343  1.00  0.00           H
ATOM   3491  H11 UNK   233      11.440   6.372  61.767  1.00  0.00           H
ATOM   3492  H12 UNK   233       9.195   1.963  60.387  1.00  0.00           H
ATOM   3493  H13 UNK   233      10.821   1.817  61.143  1.00  0.00           H
ATOM   3494  H14 UNK   233       9.430   2.003  62.100  1.00  0.00           H
ATOM   3495  H15 UNK   233       9.817   7.613  62.720  1.00  0.00           H
ATOM   3496  O1  UNK   234      60.781  61.990  11.181  1.00  0.00           O
ATOM   3497  C2  UNK   234      61.382  59.613  11.432  1.00  0.00           C
ATOM   3498  C3  UNK   234      62.871  59.952  11.157  1.00  0.00           C
ATOM   3499  C4  UNK   234      60.790  60.870  12.078  1.00  0.00           C
ATOM   3500  C5  UNK   234      63.532  58.794  10.428  1.00  0.00           C
ATOM   3501  H6  UNK   234      60.771  59.349  10.491  1.00  0.00           H
ATOM   3502  H7  UNK   234      61.304  58.750  12.108  1.00  0.00           H
ATOM   3503  H8  UNK   234      63.471  60.155  12.062  1.00  0.00           H
ATOM   3504  H9  UNK   234      62.990  60.835  10.492  1.00  0.00           H
ATOM   3505  H10 UNK   234      59.731  60.650  12.501  1.00  0.00           H
ATOM   3506  H11 UNK   234      61.416  61.164  12.891  1.00  0.00           H
ATOM   3507  H12 UNK   234      64.404  59.211   9.837  1.00  0.00           H
ATOM   3508  H13 UNK   234      63.961  58.126  11.193  1.00  0.00           H
ATOM   3509  H14 UNK   234      62.859  58.224   9.818  1.00  0.00           H
ATOM   3510  H15 UNK   234      61.480  62.568  11.463  1.00  0.00           H
ATOM   3511  O1  UNK   235      48.674  46.775  35.830  1.00  0.00           O
ATOM   3512  C2  UNK   235      49.779  47.044  33.685  1.00  0.00           C
ATOM   3513  C3  UNK   235      50.997  47.669  33.067  1.00  0.00           C
ATOM   3514  C4  UNK   235      49.912  47.238  35.209  1.00  0.00           C
ATOM   3515  C5  UNK   235      51.038  47.518  31.523  1.00  0.00           C
ATOM   3516  H6  UNK   235      48.849  47.467  33.323  1.00  0.00           H
ATOM   3517  H7  UNK   235      49.843  45.993  33.428  1.00  0.00           H
ATOM   3518  H8  UNK   235      51.931  47.327  33.549  1.00  0.00           H
ATOM   3519  H9  UNK   235      50.947  48.741  33.367  1.00  0.00           H
ATOM   3520  H10 UNK   235      50.723  46.647  35.594  1.00  0.00           H
ATOM   3521  H11 UNK   235      50.032  48.281  35.392  1.00  0.00           H
ATOM   3522  H12 UNK   235      51.883  48.108  31.186  1.00  0.00           H
ATOM   3523  H13 UNK   235      51.191  46.495  31.266  1.00  0.00           H
ATOM   3524  H14 UNK   235      50.197  48.052  31.024  1.00  0.00           H
ATOM   3525  H15 UNK   235      48.069  47.448  35.485  1.00  0.00           H
ATOM   3526  O1  UNK   236      31.771  30.953  30.443  1.00  0.00           O
ATOM   3527  C2  UNK   236      30.198  31.225  32.256  1.00  0.00           C
ATOM   3528  C3  UNK   236      29.351  32.042  33.243  1.00  0.00           C
ATOM   3529  C4  UNK   236      31.237  31.935  31.387  1.00  0.00           C
ATOM   3530  C5  UNK   236      28.362  32.907  32.444  1.00  0.00           C
ATOM   3531  H6  UNK   236      30.759  30.325  32.647  1.00  0.00           H
ATOM   3532  H7  UNK   236      29.562  30.644  31.581  1.00  0.00           H
ATOM   3533  H8  UNK   236      30.000  32.654  33.863  1.00  0.00           H
ATOM   3534  H9  UNK   236      28.824  31.374  33.952  1.00  0.00           H
ATOM   3535  H10 UNK   236      30.774  32.739  30.836  1.00  0.00           H
ATOM   3536  H11 UNK   236      32.000  32.357  32.071  1.00  0.00           H
ATOM   3537  H12 UNK   236      27.840  32.347  31.648  1.00  0.00           H
ATOM   3538  H13 UNK   236      27.589  33.340  33.037  1.00  0.00           H
ATOM   3539  H14 UNK   236      29.021  33.667  32.054  1.00  0.00           H
ATOM   3540  H15 UNK   236      31.755  30.055  30.823  1.00  0.00           H
ATOM   3541  O1  UNK   237       2.819  55.015   5.072  1.00  0.00           O
ATOM   3542  C2  UNK   237       2.654  53.683   2.889  1.00  0.00           C
ATOM   3543  C3  UNK   237       1.172  53.397   2.965  1.00  0.00           C
ATOM   3544  C4  UNK   237       3.063  54.949   3.677  1.00  0.00           C
ATOM   3545  C5  UNK   237       0.753  52.173   2.222  1.00  0.00           C
ATOM   3546  H6  UNK   237       3.180  52.808   3.302  1.00  0.00           H
ATOM   3547  H7  UNK   237       2.958  53.691   1.802  1.00  0.00           H
ATOM   3548  H8  UNK   237       0.554  54.260   2.767  1.00  0.00           H
ATOM   3549  H9  UNK   237       0.975  53.141   3.963  1.00  0.00           H
ATOM   3550  H10 UNK   237       4.101  55.112   3.511  1.00  0.00           H
ATOM   3551  H11 UNK   237       2.518  55.803   3.276  1.00  0.00           H
ATOM   3552  H12 UNK   237      -0.147  51.684   2.760  1.00  0.00           H
ATOM   3553  H13 UNK   237       0.523  52.330   1.175  1.00  0.00           H
ATOM   3554  H14 UNK   237       1.528  51.364   2.326  1.00  0.00           H
ATOM   3555  H15 UNK   237       3.069  55.977   5.320  1.00  0.00           H
ATOM   3556  O1  UNK   238      45.750  23.350  20.202  1.00  0.00           O
ATOM   3557  C2  UNK   238      48.081  24.152  20.057  1.00  0.00           C
ATOM   3558  C3  UNK   238      48.301  24.037  18.574  1.00  0.00           C
ATOM   3559  C4  UNK   238      46.612  24.436  20.549  1.00  0.00           C
ATOM   3560  C5  UNK   238      48.516  25.386  17.773  1.00  0.00           C
ATOM   3561  H6  UNK   238      48.373  23.217  20.542  1.00  0.00           H
ATOM   3562  H7  UNK   238      48.760  24.944  20.523  1.00  0.00           H
ATOM   3563  H8  UNK   238      47.772  23.150  18.093  1.00  0.00           H
ATOM   3564  H9  UNK   238      49.338  23.699  18.524  1.00  0.00           H
ATOM   3565  H10 UNK   238      46.592  24.857  21.502  1.00  0.00           H
ATOM   3566  H11 UNK   238      46.360  25.296  19.921  1.00  0.00           H
ATOM   3567  H12 UNK   238      48.935  25.177  16.762  1.00  0.00           H
ATOM   3568  H13 UNK   238      47.597  25.932  17.726  1.00  0.00           H
ATOM   3569  H14 UNK   238      49.212  26.013  18.347  1.00  0.00           H
ATOM   3570  H15 UNK   238      46.313  22.507  20.252  1.00  0.00           H
ATOM   3571  O1  UNK   239      24.592  31.710   7.245  1.00  0.00           O
ATOM   3572  C2  UNK   239      24.464  29.864   5.689  1.00  0.00           C
ATOM   3573  C3  UNK   239      25.549  28.946   6.254  1.00  0.00           C
ATOM   3574  C4  UNK   239      24.866  31.381   5.882  1.00  0.00           C
ATOM   3575  C5  UNK   239      25.215  28.456   7.727  1.00  0.00           C
ATOM   3576  H6  UNK   239      24.454  29.698   4.651  1.00  0.00           H
ATOM   3577  H7  UNK   239      23.468  29.636   6.140  1.00  0.00           H
ATOM   3578  H8  UNK   239      26.433  29.493   6.282  1.00  0.00           H
ATOM   3579  H9  UNK   239      25.599  27.986   5.644  1.00  0.00           H
ATOM   3580  H10 UNK   239      25.871  31.482   5.756  1.00  0.00           H
ATOM   3581  H11 UNK   239      24.291  31.950   5.162  1.00  0.00           H
ATOM   3582  H12 UNK   239      25.428  29.201   8.533  1.00  0.00           H
ATOM   3583  H13 UNK   239      24.156  28.124   7.800  1.00  0.00           H
ATOM   3584  H14 UNK   239      25.840  27.626   7.963  1.00  0.00           H
ATOM   3585  H15 UNK   239      24.245  32.611   7.258  1.00  0.00           H
ATOM   3586  O1  UNK   240      39.431  18.786  55.729  1.00  0.00           O
ATOM   3587  C2  UNK   240      37.372  19.646  56.633  1.00  0.00           C
ATOM   3588  C3  UNK   240      36.558  19.778  57.945  1.00  0.00           C
ATOM   3589  C4  UNK   240      38.601  18.778  56.933  1.00  0.00           C
ATOM   3590  C5  UNK   240      35.258  20.562  57.539  1.00  0.00           C
ATOM   3591  H6  UNK   240      36.740  19.143  55.920  1.00  0.00           H
ATOM   3592  H7  UNK   240      37.655  20.649  56.245  1.00  0.00           H
ATOM   3593  H8  UNK   240      37.008  20.322  58.734  1.00  0.00           H
ATOM   3594  H9  UNK   240      36.334  18.763  58.350  1.00  0.00           H
ATOM   3595  H10 UNK   240      39.156  19.273  57.702  1.00  0.00           H
ATOM   3596  H11 UNK   240      38.327  17.770  57.243  1.00  0.00           H
ATOM   3597  H12 UNK   240      34.492  19.888  57.090  1.00  0.00           H
ATOM   3598  H13 UNK   240      34.849  20.996  58.494  1.00  0.00           H
ATOM   3599  H14 UNK   240      35.564  21.317  56.831  1.00  0.00           H
ATOM   3600  H15 UNK   240      38.896  18.805  54.898  1.00  0.00           H
ATOM   3601  O1  UNK   241       6.080  61.529  30.031  1.00  0.00           O
ATOM   3602  C2  UNK   241       4.546  63.428  30.461  1.00  0.00           C
ATOM   3603  C3  UNK   241       4.722  63.540  32.024  1.00  0.00           C
ATOM   3604  C4  UNK   241       4.715  61.963  30.055  1.00  0.00           C
ATOM   3605  C5  UNK   241       4.541  64.903  32.511  1.00  0.00           C
ATOM   3606  H6  UNK   241       3.569  63.732  30.090  1.00  0.00           H
ATOM   3607  H7  UNK   241       5.230  64.021  29.969  1.00  0.00           H
ATOM   3608  H8  UNK   241       5.797  63.131  32.196  1.00  0.00           H
ATOM   3609  H9  UNK   241       4.143  62.755  32.578  1.00  0.00           H
ATOM   3610  H10 UNK   241       4.150  61.305  30.674  1.00  0.00           H
ATOM   3611  H11 UNK   241       4.381  61.781  29.057  1.00  0.00           H
ATOM   3612  H12 UNK   241       5.322  65.522  32.031  1.00  0.00           H
ATOM   3613  H13 UNK   241       3.525  65.338  32.447  1.00  0.00           H
ATOM   3614  H14 UNK   241       4.800  64.894  33.621  1.00  0.00           H
ATOM   3615  H15 UNK   241       6.540  61.928  30.823  1.00  0.00           H
ATOM   3616  O1  UNK   242      12.812  -0.940  44.413  1.00  0.00           O
ATOM   3617  C2  UNK   242      13.529   1.433  45.109  1.00  0.00           C
ATOM   3618  C3  UNK   242      12.242   1.630  45.882  1.00  0.00           C
ATOM   3619  C4  UNK   242      13.824  -0.112  45.067  1.00  0.00           C
ATOM   3620  C5  UNK   242      12.439   1.144  47.374  1.00  0.00           C
ATOM   3621  H6  UNK   242      13.421   1.679  43.978  1.00  0.00           H
ATOM   3622  H7  UNK   242      14.300   2.068  45.587  1.00  0.00           H
ATOM   3623  H8  UNK   242      11.407   1.077  45.416  1.00  0.00           H
ATOM   3624  H9  UNK   242      11.959   2.670  45.895  1.00  0.00           H
ATOM   3625  H10 UNK   242      14.842  -0.266  44.614  1.00  0.00           H
ATOM   3626  H11 UNK   242      13.882  -0.422  46.058  1.00  0.00           H
ATOM   3627  H12 UNK   242      13.256   1.739  47.797  1.00  0.00           H
ATOM   3628  H13 UNK   242      11.600   1.402  47.992  1.00  0.00           H
ATOM   3629  H14 UNK   242      12.716   0.075  47.588  1.00  0.00           H
ATOM   3630  H15 UNK   242      12.663  -0.589  43.481  1.00  0.00           H
ATOM   3631  O1  UNK   243      18.555  48.427  22.963  1.00  0.00           O
ATOM   3632  C2  UNK   243      19.240  47.293  20.963  1.00  0.00           C
ATOM   3633  C3  UNK   243      18.933  46.571  19.592  1.00  0.00           C
ATOM   3634  C4  UNK   243      18.027  47.739  21.779  1.00  0.00           C
ATOM   3635  C5  UNK   243      18.333  45.105  19.629  1.00  0.00           C
ATOM   3636  H6  UNK   243      19.932  46.631  21.464  1.00  0.00           H
ATOM   3637  H7  UNK   243      19.839  48.221  20.775  1.00  0.00           H
ATOM   3638  H8  UNK   243      19.844  46.598  19.078  1.00  0.00           H
ATOM   3639  H9  UNK   243      18.230  47.207  19.038  1.00  0.00           H
ATOM   3640  H10 UNK   243      17.437  48.435  21.194  1.00  0.00           H
ATOM   3641  H11 UNK   243      17.319  46.934  22.026  1.00  0.00           H
ATOM   3642  H12 UNK   243      18.488  44.599  18.629  1.00  0.00           H
ATOM   3643  H13 UNK   243      18.808  44.506  20.443  1.00  0.00           H
ATOM   3644  H14 UNK   243      17.236  45.035  19.708  1.00  0.00           H
ATOM   3645  H15 UNK   243      17.812  48.965  23.389  1.00  0.00           H
ATOM   3646  O1  UNK   244      58.636  10.307  42.203  1.00  0.00           O
ATOM   3647  C2  UNK   244      56.753  11.666  42.615  1.00  0.00           C
ATOM   3648  C3  UNK   244      55.583  12.071  43.504  1.00  0.00           C
ATOM   3649  C4  UNK   244      57.569  10.539  43.211  1.00  0.00           C
ATOM   3650  C5  UNK   244      54.832  13.332  43.101  1.00  0.00           C
ATOM   3651  H6  UNK   244      56.304  11.404  41.590  1.00  0.00           H
ATOM   3652  H7  UNK   244      57.359  12.560  42.420  1.00  0.00           H
ATOM   3653  H8  UNK   244      55.952  12.216  44.520  1.00  0.00           H
ATOM   3654  H9  UNK   244      54.860  11.263  43.638  1.00  0.00           H
ATOM   3655  H10 UNK   244      57.930  10.831  44.163  1.00  0.00           H
ATOM   3656  H11 UNK   244      56.882   9.647  43.271  1.00  0.00           H
ATOM   3657  H12 UNK   244      54.347  13.820  43.917  1.00  0.00           H
ATOM   3658  H13 UNK   244      55.414  14.093  42.511  1.00  0.00           H
ATOM   3659  H14 UNK   244      54.002  13.140  42.511  1.00  0.00           H
ATOM   3660  H15 UNK   244      59.150   9.495  42.519  1.00  0.00           H
ATOM   3661  O1  UNK   245      16.520  14.214  60.451  1.00  0.00           O
ATOM   3662  C2  UNK   245      18.494  12.948  60.943  1.00  0.00           C
ATOM   3663  C3  UNK   245      18.877  12.017  59.749  1.00  0.00           C
ATOM   3664  C4  UNK   245      17.013  13.039  61.095  1.00  0.00           C
ATOM   3665  C5  UNK   245      20.360  12.173  59.456  1.00  0.00           C
ATOM   3666  H6  UNK   245      18.975  12.838  61.944  1.00  0.00           H
ATOM   3667  H7  UNK   245      18.866  13.913  60.542  1.00  0.00           H
ATOM   3668  H8  UNK   245      18.297  12.390  58.939  1.00  0.00           H
ATOM   3669  H9  UNK   245      18.699  10.965  59.874  1.00  0.00           H
ATOM   3670  H10 UNK   245      16.617  12.113  60.676  1.00  0.00           H
ATOM   3671  H11 UNK   245      16.797  13.047  62.193  1.00  0.00           H
ATOM   3672  H12 UNK   245      20.978  11.858  60.386  1.00  0.00           H
ATOM   3673  H13 UNK   245      20.555  11.564  58.573  1.00  0.00           H
ATOM   3674  H14 UNK   245      20.657  13.154  59.148  1.00  0.00           H
ATOM   3675  H15 UNK   245      17.169  14.946  60.472  1.00  0.00           H
ATOM   3676  O1  UNK   246      49.229  25.318  12.166  1.00  0.00           O
ATOM   3677  C2  UNK   246      48.812  23.094  13.022  1.00  0.00           C
ATOM   3678  C3  UNK   246      48.774  22.340  14.333  1.00  0.00           C
ATOM   3679  C4  UNK   246      49.416  24.521  13.306  1.00  0.00           C
ATOM   3680  C5  UNK   246      48.019  20.996  14.002  1.00  0.00           C
ATOM   3681  H6  UNK   246      49.359  22.462  12.293  1.00  0.00           H
ATOM   3682  H7  UNK   246      47.790  23.158  12.595  1.00  0.00           H
ATOM   3683  H8  UNK   246      48.194  22.941  15.088  1.00  0.00           H
ATOM   3684  H9  UNK   246      49.791  22.192  14.738  1.00  0.00           H
ATOM   3685  H10 UNK   246      48.812  24.890  14.117  1.00  0.00           H
ATOM   3686  H11 UNK   246      50.449  24.421  13.511  1.00  0.00           H
ATOM   3687  H12 UNK   246      47.817  20.406  14.876  1.00  0.00           H
ATOM   3688  H13 UNK   246      47.042  21.189  13.434  1.00  0.00           H
ATOM   3689  H14 UNK   246      48.604  20.382  13.301  1.00  0.00           H
ATOM   3690  H15 UNK   246      49.955  25.144  11.580  1.00  0.00           H
ATOM   3691  O1  UNK   247      54.310  41.333  44.516  1.00  0.00           O
ATOM   3692  C2  UNK   247      54.729  40.062  42.580  1.00  0.00           C
ATOM   3693  C3  UNK   247      53.839  40.912  41.570  1.00  0.00           C
ATOM   3694  C4  UNK   247      55.311  40.708  43.803  1.00  0.00           C
ATOM   3695  C5  UNK   247      54.540  42.135  40.965  1.00  0.00           C
ATOM   3696  H6  UNK   247      54.073  39.176  42.910  1.00  0.00           H
ATOM   3697  H7  UNK   247      55.595  39.593  42.084  1.00  0.00           H
ATOM   3698  H8  UNK   247      52.813  41.177  41.970  1.00  0.00           H
ATOM   3699  H9  UNK   247      53.511  40.308  40.715  1.00  0.00           H
ATOM   3700  H10 UNK   247      55.548  39.920  44.564  1.00  0.00           H
ATOM   3701  H11 UNK   247      56.081  41.483  43.615  1.00  0.00           H
ATOM   3702  H12 UNK   247      53.826  42.734  40.373  1.00  0.00           H
ATOM   3703  H13 UNK   247      54.814  42.744  41.840  1.00  0.00           H
ATOM   3704  H14 UNK   247      55.398  41.920  40.408  1.00  0.00           H
ATOM   3705  H15 UNK   247      54.331  42.190  44.124  1.00  0.00           H
ATOM   3706  O1  UNK   248      54.281  55.458  18.531  1.00  0.00           O
ATOM   3707  C2  UNK   248      52.326  55.749  20.047  1.00  0.00           C
ATOM   3708  C3  UNK   248      51.157  55.487  19.209  1.00  0.00           C
ATOM   3709  C4  UNK   248      53.592  56.338  19.353  1.00  0.00           C
ATOM   3710  C5  UNK   248      49.956  54.928  20.055  1.00  0.00           C
ATOM   3711  H6  UNK   248      52.095  56.510  20.793  1.00  0.00           H
ATOM   3712  H7  UNK   248      52.589  54.883  20.647  1.00  0.00           H
ATOM   3713  H8  UNK   248      51.407  54.834  18.328  1.00  0.00           H
ATOM   3714  H9  UNK   248      50.910  56.430  18.721  1.00  0.00           H
ATOM   3715  H10 UNK   248      53.272  57.173  18.633  1.00  0.00           H
ATOM   3716  H11 UNK   248      54.120  56.882  20.077  1.00  0.00           H
ATOM   3717  H12 UNK   248      49.656  55.505  20.948  1.00  0.00           H
ATOM   3718  H13 UNK   248      49.079  54.836  19.376  1.00  0.00           H
ATOM   3719  H14 UNK   248      50.209  53.921  20.358  1.00  0.00           H
ATOM   3720  H15 UNK   248      53.657  55.228  17.822  1.00  0.00           H
ATOM   3721  O1  UNK   249      22.661  65.415   8.614  1.00  0.00           O
ATOM   3722  C2  UNK   249      22.275  66.043   6.305  1.00  0.00           C
ATOM   3723  C3  UNK   249      23.166  64.874   5.769  1.00  0.00           C
ATOM   3724  C4  UNK   249      21.669  65.770   7.673  1.00  0.00           C
ATOM   3725  C5  UNK   249      23.526  64.957   4.242  1.00  0.00           C
ATOM   3726  H6  UNK   249      22.948  66.903   6.294  1.00  0.00           H
ATOM   3727  H7  UNK   249      21.415  66.266   5.666  1.00  0.00           H
ATOM   3728  H8  UNK   249      22.622  63.895   5.853  1.00  0.00           H
ATOM   3729  H9  UNK   249      24.122  64.782   6.372  1.00  0.00           H
ATOM   3730  H10 UNK   249      21.269  66.708   8.047  1.00  0.00           H
ATOM   3731  H11 UNK   249      20.808  65.155   7.670  1.00  0.00           H
ATOM   3732  H12 UNK   249      22.686  64.607   3.630  1.00  0.00           H
ATOM   3733  H13 UNK   249      23.863  65.935   3.888  1.00  0.00           H
ATOM   3734  H14 UNK   249      24.431  64.306   4.148  1.00  0.00           H
ATOM   3735  H15 UNK   249      22.407  65.841   9.412  1.00  0.00           H
ATOM   3736  O1  UNK   250      55.590  50.488   5.043  1.00  0.00           O
ATOM   3737  C2  UNK   250      56.157  52.461   6.455  1.00  0.00           C
ATOM   3738  C3  UNK   250      57.693  52.645   6.663  1.00  0.00           C
ATOM   3739  C4  UNK   250      55.680  51.894   5.100  1.00  0.00           C
ATOM   3740  C5  UNK   250      58.338  53.752   5.911  1.00  0.00           C
ATOM   3741  H6  UNK   250      55.730  51.713   7.159  1.00  0.00           H
ATOM   3742  H7  UNK   250      55.641  53.418   6.584  1.00  0.00           H
ATOM   3743  H8  UNK   250      58.143  51.652   6.253  1.00  0.00           H
ATOM   3744  H9  UNK   250      57.962  52.690   7.715  1.00  0.00           H
ATOM   3745  H10 UNK   250      54.680  52.189   5.052  1.00  0.00           H
ATOM   3746  H11 UNK   250      56.207  52.321   4.259  1.00  0.00           H
ATOM   3747  H12 UNK   250      59.409  53.824   6.168  1.00  0.00           H
ATOM   3748  H13 UNK   250      58.156  53.545   4.844  1.00  0.00           H
ATOM   3749  H14 UNK   250      57.871  54.683   6.223  1.00  0.00           H
ATOM   3750  H15 UNK   250      55.591  50.192   4.072  1.00  0.00           H
ATOM   3751  O1  UNK   251      22.688  19.959  61.608  1.00  0.00           O
ATOM   3752  C2  UNK   251      22.483  18.941  63.672  1.00  0.00           C
ATOM   3753  C3  UNK   251      22.402  17.652  64.477  1.00  0.00           C
ATOM   3754  C4  UNK   251      22.737  18.721  62.268  1.00  0.00           C
ATOM   3755  C5  UNK   251      21.824  17.808  65.863  1.00  0.00           C
ATOM   3756  H6  UNK   251      21.523  19.462  63.720  1.00  0.00           H
ATOM   3757  H7  UNK   251      23.232  19.682  64.038  1.00  0.00           H
ATOM   3758  H8  UNK   251      23.415  17.235  64.515  1.00  0.00           H
ATOM   3759  H9  UNK   251      21.843  16.875  63.998  1.00  0.00           H
ATOM   3760  H10 UNK   251      23.594  18.189  62.115  1.00  0.00           H
ATOM   3761  H11 UNK   251      22.008  18.067  61.967  1.00  0.00           H
ATOM   3762  H12 UNK   251      20.663  17.864  65.860  1.00  0.00           H
ATOM   3763  H13 UNK   251      22.050  16.930  66.511  1.00  0.00           H
ATOM   3764  H14 UNK   251      22.199  18.657  66.395  1.00  0.00           H
ATOM   3765  H15 UNK   251      23.098  19.907  60.705  1.00  0.00           H
ATOM   3766  O1  UNK   252      22.763   3.820  30.314  1.00  0.00           O
ATOM   3767  C2  UNK   252      22.959   6.084  30.796  1.00  0.00           C
ATOM   3768  C3  UNK   252      22.437   7.321  31.561  1.00  0.00           C
ATOM   3769  C4  UNK   252      22.060   4.828  30.953  1.00  0.00           C
ATOM   3770  C5  UNK   252      21.007   7.675  31.110  1.00  0.00           C
ATOM   3771  H6  UNK   252      23.118   6.411  29.760  1.00  0.00           H
ATOM   3772  H7  UNK   252      24.005   5.803  31.030  1.00  0.00           H
ATOM   3773  H8  UNK   252      23.149   8.133  31.448  1.00  0.00           H
ATOM   3774  H9  UNK   252      22.439   7.095  32.633  1.00  0.00           H
ATOM   3775  H10 UNK   252      22.135   4.613  32.035  1.00  0.00           H
ATOM   3776  H11 UNK   252      20.989   4.920  30.628  1.00  0.00           H
ATOM   3777  H12 UNK   252      20.694   8.455  31.878  1.00  0.00           H
ATOM   3778  H13 UNK   252      21.026   8.102  30.164  1.00  0.00           H
ATOM   3779  H14 UNK   252      20.379   6.795  31.187  1.00  0.00           H
ATOM   3780  H15 UNK   252      23.537   3.513  30.833  1.00  0.00           H
ATOM   3781  O1  UNK   253       7.968  61.770  32.140  1.00  0.00           O
ATOM   3782  C2  UNK   253      10.370  61.047  31.788  1.00  0.00           C
ATOM   3783  C3  UNK   253      10.518  60.703  30.286  1.00  0.00           C
ATOM   3784  C4  UNK   253       8.843  60.635  32.259  1.00  0.00           C
ATOM   3785  C5  UNK   253      11.842  61.064  29.673  1.00  0.00           C
ATOM   3786  H6  UNK   253      11.097  60.558  32.395  1.00  0.00           H
ATOM   3787  H7  UNK   253      10.425  62.169  31.919  1.00  0.00           H
ATOM   3788  H8  UNK   253       9.779  61.293  29.742  1.00  0.00           H
ATOM   3789  H9  UNK   253      10.374  59.642  29.993  1.00  0.00           H
ATOM   3790  H10 UNK   253       8.551  59.730  31.719  1.00  0.00           H
ATOM   3791  H11 UNK   253       8.835  60.360  33.265  1.00  0.00           H
ATOM   3792  H12 UNK   253      12.651  60.402  29.977  1.00  0.00           H
ATOM   3793  H13 UNK   253      11.835  60.977  28.593  1.00  0.00           H
ATOM   3794  H14 UNK   253      12.095  62.074  29.940  1.00  0.00           H
ATOM   3795  H15 UNK   253       8.354  62.424  32.740  1.00  0.00           H
ATOM   3796  O1  UNK   254      28.059  64.679   7.814  1.00  0.00           O
ATOM   3797  C2  UNK   254      26.995  66.248   6.177  1.00  0.00           C
ATOM   3798  C3  UNK   254      27.146  67.519   6.978  1.00  0.00           C
ATOM   3799  C4  UNK   254      26.913  65.000   7.053  1.00  0.00           C
ATOM   3800  C5  UNK   254      27.903  68.545   6.183  1.00  0.00           C
ATOM   3801  H6  UNK   254      26.143  66.211   5.537  1.00  0.00           H
ATOM   3802  H7  UNK   254      27.863  66.109   5.455  1.00  0.00           H
ATOM   3803  H8  UNK   254      27.785  67.222   7.834  1.00  0.00           H
ATOM   3804  H9  UNK   254      26.176  67.973   7.173  1.00  0.00           H
ATOM   3805  H10 UNK   254      26.053  65.123   7.758  1.00  0.00           H
ATOM   3806  H11 UNK   254      26.766  64.115   6.383  1.00  0.00           H
ATOM   3807  H12 UNK   254      27.968  69.538   6.671  1.00  0.00           H
ATOM   3808  H13 UNK   254      28.892  68.205   6.059  1.00  0.00           H
ATOM   3809  H14 UNK   254      27.414  68.632   5.202  1.00  0.00           H
ATOM   3810  H15 UNK   254      28.053  65.257   8.585  1.00  0.00           H
ATOM   3811  O1  UNK   255      19.110  41.232  33.572  1.00  0.00           O
ATOM   3812  C2  UNK   255      17.951  39.408  34.765  1.00  0.00           C
ATOM   3813  C3  UNK   255      17.943  38.625  36.049  1.00  0.00           C
ATOM   3814  C4  UNK   255      18.967  40.500  34.836  1.00  0.00           C
ATOM   3815  C5  UNK   255      19.082  37.675  36.162  1.00  0.00           C
ATOM   3816  H6  UNK   255      18.385  38.677  34.027  1.00  0.00           H
ATOM   3817  H7  UNK   255      16.976  39.793  34.408  1.00  0.00           H
ATOM   3818  H8  UNK   255      17.027  38.039  36.001  1.00  0.00           H
ATOM   3819  H9  UNK   255      17.802  39.328  36.875  1.00  0.00           H
ATOM   3820  H10 UNK   255      18.599  41.170  35.579  1.00  0.00           H
ATOM   3821  H11 UNK   255      19.946  40.106  35.278  1.00  0.00           H
ATOM   3822  H12 UNK   255      18.997  36.838  35.414  1.00  0.00           H
ATOM   3823  H13 UNK   255      20.082  38.044  35.824  1.00  0.00           H
ATOM   3824  H14 UNK   255      19.107  37.253  37.132  1.00  0.00           H
ATOM   3825  H15 UNK   255      19.842  41.931  33.758  1.00  0.00           H
ATOM   3826  O1  UNK   256      20.148  31.748  28.751  1.00  0.00           O
ATOM   3827  C2  UNK   256      20.249  33.460  30.397  1.00  0.00           C
ATOM   3828  C3  UNK   256      19.590  34.702  30.999  1.00  0.00           C
ATOM   3829  C4  UNK   256      19.472  32.871  29.245  1.00  0.00           C
ATOM   3830  C5  UNK   256      20.307  35.264  32.221  1.00  0.00           C
ATOM   3831  H6  UNK   256      21.201  33.705  30.045  1.00  0.00           H
ATOM   3832  H7  UNK   256      20.472  32.622  31.095  1.00  0.00           H
ATOM   3833  H8  UNK   256      18.531  34.423  31.267  1.00  0.00           H
ATOM   3834  H9  UNK   256      19.418  35.470  30.234  1.00  0.00           H
ATOM   3835  H10 UNK   256      18.464  32.660  29.585  1.00  0.00           H
ATOM   3836  H11 UNK   256      19.428  33.648  28.488  1.00  0.00           H
ATOM   3837  H12 UNK   256      19.782  35.999  32.788  1.00  0.00           H
ATOM   3838  H13 UNK   256      20.627  34.457  32.855  1.00  0.00           H
ATOM   3839  H14 UNK   256      21.249  35.718  32.064  1.00  0.00           H
ATOM   3840  H15 UNK   256      20.069  31.047  29.396  1.00  0.00           H
ATOM   3841  O1  UNK   257      19.909  47.364  46.938  1.00  0.00           O
ATOM   3842  C2  UNK   257      20.052  48.930  48.641  1.00  0.00           C
ATOM   3843  C3  UNK   257      21.339  48.595  49.391  1.00  0.00           C
ATOM   3844  C4  UNK   257      20.076  48.763  47.127  1.00  0.00           C
ATOM   3845  C5  UNK   257      21.205  48.502  50.986  1.00  0.00           C
ATOM   3846  H6  UNK   257      19.136  48.461  49.070  1.00  0.00           H
ATOM   3847  H7  UNK   257      19.803  49.968  48.781  1.00  0.00           H
ATOM   3848  H8  UNK   257      22.012  49.415  49.306  1.00  0.00           H
ATOM   3849  H9  UNK   257      21.836  47.663  49.103  1.00  0.00           H
ATOM   3850  H10 UNK   257      19.218  49.330  46.685  1.00  0.00           H
ATOM   3851  H11 UNK   257      20.994  49.116  46.720  1.00  0.00           H
ATOM   3852  H12 UNK   257      22.208  48.543  51.304  1.00  0.00           H
ATOM   3853  H13 UNK   257      20.735  49.361  51.422  1.00  0.00           H
ATOM   3854  H14 UNK   257      20.697  47.558  51.185  1.00  0.00           H
ATOM   3855  H15 UNK   257      19.557  46.918  47.812  1.00  0.00           H
ATOM   3856  O1  UNK   258      20.116  34.355  63.209  1.00  0.00           O
ATOM   3857  C2  UNK   258      19.544  36.695  63.560  1.00  0.00           C
ATOM   3858  C3  UNK   258      19.468  38.053  62.870  1.00  0.00           C
ATOM   3859  C4  UNK   258      20.200  35.681  62.665  1.00  0.00           C
ATOM   3860  C5  UNK   258      20.826  38.592  62.346  1.00  0.00           C
ATOM   3861  H6  UNK   258      20.181  36.765  64.453  1.00  0.00           H
ATOM   3862  H7  UNK   258      18.566  36.303  63.868  1.00  0.00           H
ATOM   3863  H8  UNK   258      19.151  38.765  63.592  1.00  0.00           H
ATOM   3864  H9  UNK   258      18.667  38.028  62.065  1.00  0.00           H
ATOM   3865  H10 UNK   258      19.790  35.727  61.596  1.00  0.00           H
ATOM   3866  H11 UNK   258      21.282  35.909  62.479  1.00  0.00           H
ATOM   3867  H12 UNK   258      21.600  38.446  63.101  1.00  0.00           H
ATOM   3868  H13 UNK   258      21.172  38.164  61.444  1.00  0.00           H
ATOM   3869  H14 UNK   258      20.632  39.669  62.112  1.00  0.00           H
ATOM   3870  H15 UNK   258      20.422  33.744  62.564  1.00  0.00           H
ATOM   3871  O1  UNK   259       6.858  52.721  10.919  1.00  0.00           O
ATOM   3872  C2  UNK   259       7.850  51.645   9.029  1.00  0.00           C
ATOM   3873  C3  UNK   259       9.223  51.357   8.352  1.00  0.00           C
ATOM   3874  C4  UNK   259       7.954  52.039  10.483  1.00  0.00           C
ATOM   3875  C5  UNK   259       9.025  50.984   6.894  1.00  0.00           C
ATOM   3876  H6  UNK   259       7.394  52.517   8.480  1.00  0.00           H
ATOM   3877  H7  UNK   259       7.208  50.786   8.896  1.00  0.00           H
ATOM   3878  H8  UNK   259       9.868  50.590   8.825  1.00  0.00           H
ATOM   3879  H9  UNK   259       9.818  52.272   8.323  1.00  0.00           H
ATOM   3880  H10 UNK   259       8.223  51.250  11.169  1.00  0.00           H
ATOM   3881  H11 UNK   259       8.761  52.687  10.550  1.00  0.00           H
ATOM   3882  H12 UNK   259       8.255  50.211   6.728  1.00  0.00           H
ATOM   3883  H13 UNK   259       8.567  51.802   6.404  1.00  0.00           H
ATOM   3884  H14 UNK   259       9.985  50.716   6.403  1.00  0.00           H
ATOM   3885  H15 UNK   259       6.846  53.559  10.411  1.00  0.00           H
ATOM   3886  O1  UNK   260      10.507  29.443  29.950  1.00  0.00           O
ATOM   3887  C2  UNK   260      10.052  30.108  32.313  1.00  0.00           C
ATOM   3888  C3  UNK   260      10.696  31.118  33.297  1.00  0.00           C
ATOM   3889  C4  UNK   260      11.097  29.769  31.218  1.00  0.00           C
ATOM   3890  C5  UNK   260       9.820  31.365  34.602  1.00  0.00           C
ATOM   3891  H6  UNK   260       9.732  29.168  32.787  1.00  0.00           H
ATOM   3892  H7  UNK   260       9.119  30.544  31.897  1.00  0.00           H
ATOM   3893  H8  UNK   260      10.905  32.067  32.836  1.00  0.00           H
ATOM   3894  H9  UNK   260      11.719  30.757  33.614  1.00  0.00           H
ATOM   3895  H10 UNK   260      11.629  30.715  30.999  1.00  0.00           H
ATOM   3896  H11 UNK   260      11.718  28.936  31.604  1.00  0.00           H
ATOM   3897  H12 UNK   260      10.430  31.805  35.312  1.00  0.00           H
ATOM   3898  H13 UNK   260       8.898  31.970  34.363  1.00  0.00           H
ATOM   3899  H14 UNK   260       9.416  30.431  35.017  1.00  0.00           H
ATOM   3900  H15 UNK   260      10.070  30.280  29.657  1.00  0.00           H
ATOM   3901  O1  UNK   261      20.661  32.087  36.016  1.00  0.00           O
ATOM   3902  C2  UNK   261      18.235  32.714  36.041  1.00  0.00           C
ATOM   3903  C3  UNK   261      18.292  33.639  34.804  1.00  0.00           C
ATOM   3904  C4  UNK   261      19.287  31.603  35.964  1.00  0.00           C
ATOM   3905  C5  UNK   261      17.067  34.537  34.822  1.00  0.00           C
ATOM   3906  H6  UNK   261      18.432  33.234  37.005  1.00  0.00           H
ATOM   3907  H7  UNK   261      17.297  32.167  36.155  1.00  0.00           H
ATOM   3908  H8  UNK   261      18.225  33.098  33.877  1.00  0.00           H
ATOM   3909  H9  UNK   261      19.238  34.192  34.778  1.00  0.00           H
ATOM   3910  H10 UNK   261      19.127  30.967  36.816  1.00  0.00           H
ATOM   3911  H11 UNK   261      19.196  31.002  35.065  1.00  0.00           H
ATOM   3912  H12 UNK   261      17.041  35.233  33.946  1.00  0.00           H
ATOM   3913  H13 UNK   261      16.182  33.850  34.713  1.00  0.00           H
ATOM   3914  H14 UNK   261      17.004  35.122  35.764  1.00  0.00           H
ATOM   3915  H15 UNK   261      20.602  32.771  36.746  1.00  0.00           H
ATOM   3916  O1  UNK   262      19.539   8.833  34.310  1.00  0.00           O
ATOM   3917  C2  UNK   262      20.333  10.841  35.413  1.00  0.00           C
ATOM   3918  C3  UNK   262      19.820  10.201  36.735  1.00  0.00           C
ATOM   3919  C4  UNK   262      19.566  10.253  34.206  1.00  0.00           C
ATOM   3920  C5  UNK   262      20.440  10.829  37.961  1.00  0.00           C
ATOM   3921  H6  UNK   262      20.332  11.922  35.413  1.00  0.00           H
ATOM   3922  H7  UNK   262      21.329  10.597  35.266  1.00  0.00           H
ATOM   3923  H8  UNK   262      20.088   9.139  36.746  1.00  0.00           H
ATOM   3924  H9  UNK   262      18.723  10.315  36.732  1.00  0.00           H
ATOM   3925  H10 UNK   262      18.511  10.600  34.095  1.00  0.00           H
ATOM   3926  H11 UNK   262      20.149  10.522  33.324  1.00  0.00           H
ATOM   3927  H12 UNK   262      21.481  11.033  37.793  1.00  0.00           H
ATOM   3928  H13 UNK   262      19.936  11.822  38.129  1.00  0.00           H
ATOM   3929  H14 UNK   262      20.312  10.165  38.883  1.00  0.00           H
ATOM   3930  H15 UNK   262      19.037   8.516  33.586  1.00  0.00           H
ATOM   3931  O1  UNK   263      27.100   8.205  38.127  1.00  0.00           O
ATOM   3932  C2  UNK   263      28.611   7.391  39.780  1.00  0.00           C
ATOM   3933  C3  UNK   263      29.364   8.665  40.106  1.00  0.00           C
ATOM   3934  C4  UNK   263      27.140   7.655  39.434  1.00  0.00           C
ATOM   3935  C5  UNK   263      30.852   8.539  40.513  1.00  0.00           C
ATOM   3936  H6  UNK   263      29.123   6.819  38.980  1.00  0.00           H
ATOM   3937  H7  UNK   263      28.675   6.677  40.567  1.00  0.00           H
ATOM   3938  H8  UNK   263      28.832   9.210  40.881  1.00  0.00           H
ATOM   3939  H9  UNK   263      29.190   9.322  39.245  1.00  0.00           H
ATOM   3940  H10 UNK   263      26.631   6.684  39.501  1.00  0.00           H
ATOM   3941  H11 UNK   263      26.727   8.432  40.117  1.00  0.00           H
ATOM   3942  H12 UNK   263      31.045   8.026  41.459  1.00  0.00           H
ATOM   3943  H13 UNK   263      31.360   7.998  39.711  1.00  0.00           H
ATOM   3944  H14 UNK   263      31.240   9.578  40.599  1.00  0.00           H
ATOM   3945  H15 UNK   263      26.147   8.548  38.138  1.00  0.00           H
ATOM   3946  O1  UNK   264      54.946  63.963  24.204  1.00  0.00           O
ATOM   3947  C2  UNK   264      55.844  62.678  26.278  1.00  0.00           C
ATOM   3948  C3  UNK   264      56.373  61.469  25.531  1.00  0.00           C
ATOM   3949  C4  UNK   264      54.609  63.380  25.568  1.00  0.00           C
ATOM   3950  C5  UNK   264      57.629  60.858  26.141  1.00  0.00           C
ATOM   3951  H6  UNK   264      55.583  62.354  27.373  1.00  0.00           H
ATOM   3952  H7  UNK   264      56.577  63.533  26.353  1.00  0.00           H
ATOM   3953  H8  UNK   264      56.476  61.679  24.393  1.00  0.00           H
ATOM   3954  H9  UNK   264      55.609  60.735  25.549  1.00  0.00           H
ATOM   3955  H10 UNK   264      53.695  62.714  25.383  1.00  0.00           H
ATOM   3956  H11 UNK   264      54.136  64.145  26.276  1.00  0.00           H
ATOM   3957  H12 UNK   264      57.842  59.920  25.573  1.00  0.00           H
ATOM   3958  H13 UNK   264      58.520  61.471  26.135  1.00  0.00           H
ATOM   3959  H14 UNK   264      57.484  60.582  27.167  1.00  0.00           H
ATOM   3960  H15 UNK   264      54.212  63.739  23.548  1.00  0.00           H
ATOM   3961  O1  UNK   265      14.673   9.360  59.458  1.00  0.00           O
ATOM   3962  C2  UNK   265      14.001   9.081  61.718  1.00  0.00           C
ATOM   3963  C3  UNK   265      13.790   9.822  63.035  1.00  0.00           C
ATOM   3964  C4  UNK   265      14.145  10.094  60.587  1.00  0.00           C
ATOM   3965  C5  UNK   265      15.076  10.442  63.549  1.00  0.00           C
ATOM   3966  H6  UNK   265      14.899   8.460  61.727  1.00  0.00           H
ATOM   3967  H7  UNK   265      13.060   8.536  61.583  1.00  0.00           H
ATOM   3968  H8  UNK   265      13.411   9.040  63.753  1.00  0.00           H
ATOM   3969  H9  UNK   265      13.044  10.620  62.868  1.00  0.00           H
ATOM   3970  H10 UNK   265      13.194  10.510  60.349  1.00  0.00           H
ATOM   3971  H11 UNK   265      14.868  10.838  60.857  1.00  0.00           H
ATOM   3972  H12 UNK   265      14.834  10.841  64.554  1.00  0.00           H
ATOM   3973  H13 UNK   265      15.804   9.640  63.528  1.00  0.00           H
ATOM   3974  H14 UNK   265      15.406  11.272  62.912  1.00  0.00           H
ATOM   3975  H15 UNK   265      15.569   9.721  59.180  1.00  0.00           H
ATOM   3976  O1  UNK   266      63.546  10.265  65.901  1.00  0.00           O
ATOM   3977  C2  UNK   266      61.640  11.258  66.917  1.00  0.00           C
ATOM   3978  C3  UNK   266      61.045  11.882  68.143  1.00  0.00           C
ATOM   3979  C4  UNK   266      63.155  11.041  67.012  1.00  0.00           C
ATOM   3980  C5  UNK   266      61.435  13.309  68.367  1.00  0.00           C
ATOM   3981  H6  UNK   266      61.094  10.337  66.722  1.00  0.00           H
ATOM   3982  H7  UNK   266      61.531  11.910  66.054  1.00  0.00           H
ATOM   3983  H8  UNK   266      61.416  11.315  69.045  1.00  0.00           H
ATOM   3984  H9  UNK   266      59.974  11.694  68.214  1.00  0.00           H
ATOM   3985  H10 UNK   266      63.857  11.883  67.020  1.00  0.00           H
ATOM   3986  H11 UNK   266      63.443  10.472  67.893  1.00  0.00           H
ATOM   3987  H12 UNK   266      62.500  13.529  68.716  1.00  0.00           H
ATOM   3988  H13 UNK   266      61.275  13.925  67.464  1.00  0.00           H
ATOM   3989  H14 UNK   266      60.719  13.758  69.068  1.00  0.00           H
ATOM   3990  H15 UNK   266      63.710  11.003  65.170  1.00  0.00           H
ATOM   3991  O1  UNK   267      14.714  50.561  66.080  1.00  0.00           O
ATOM   3992  C2  UNK   267      12.429  50.494  65.299  1.00  0.00           C
ATOM   3993  C3  UNK   267      11.433  51.072  64.284  1.00  0.00           C
ATOM   3994  C4  UNK   267      13.692  51.309  65.484  1.00  0.00           C
ATOM   3995  C5  UNK   267      10.379  50.036  63.842  1.00  0.00           C
ATOM   3996  H6  UNK   267      11.901  50.236  66.253  1.00  0.00           H
ATOM   3997  H7  UNK   267      12.613  49.511  64.872  1.00  0.00           H
ATOM   3998  H8  UNK   267      11.956  51.427  63.454  1.00  0.00           H
ATOM   3999  H9  UNK   267      11.031  52.016  64.643  1.00  0.00           H
ATOM   4000  H10 UNK   267      13.957  51.547  64.466  1.00  0.00           H
ATOM   4001  H11 UNK   267      13.530  52.189  66.122  1.00  0.00           H
ATOM   4002  H12 UNK   267      10.824  49.377  63.110  1.00  0.00           H
ATOM   4003  H13 UNK   267       9.998  49.538  64.699  1.00  0.00           H
ATOM   4004  H14 UNK   267       9.595  50.490  63.243  1.00  0.00           H
ATOM   4005  H15 UNK   267      15.391  51.249  66.250  1.00  0.00           H
ATOM   4006  O1  UNK   268       2.661  29.359  47.632  1.00  0.00           O
ATOM   4007  C2  UNK   268       1.172  29.858  45.669  1.00  0.00           C
ATOM   4008  C3  UNK   268       1.136  29.850  44.085  1.00  0.00           C
ATOM   4009  C4  UNK   268       2.304  28.991  46.299  1.00  0.00           C
ATOM   4010  C5  UNK   268       0.403  30.996  43.380  1.00  0.00           C
ATOM   4011  H6  UNK   268       1.230  30.923  45.884  1.00  0.00           H
ATOM   4012  H7  UNK   268       0.250  29.511  46.065  1.00  0.00           H
ATOM   4013  H8  UNK   268       0.778  28.958  43.741  1.00  0.00           H
ATOM   4014  H9  UNK   268       2.123  29.944  43.693  1.00  0.00           H
ATOM   4015  H10 UNK   268       2.062  27.939  46.241  1.00  0.00           H
ATOM   4016  H11 UNK   268       3.152  29.098  45.576  1.00  0.00           H
ATOM   4017  H12 UNK   268       0.967  31.925  43.371  1.00  0.00           H
ATOM   4018  H13 UNK   268       0.093  30.762  42.394  1.00  0.00           H
ATOM   4019  H14 UNK   268      -0.476  31.268  43.942  1.00  0.00           H
ATOM   4020  H15 UNK   268       3.403  30.085  47.482  1.00  0.00           H
ATOM   4021  O1  UNK   269      62.719  37.194  21.796  1.00  0.00           O
ATOM   4022  C2  UNK   269      60.557  38.318  21.291  1.00  0.00           C
ATOM   4023  C3  UNK   269      60.018  39.626  20.739  1.00  0.00           C
ATOM   4024  C4  UNK   269      62.040  38.273  21.123  1.00  0.00           C
ATOM   4025  C5  UNK   269      58.558  39.794  21.229  1.00  0.00           C
ATOM   4026  H6  UNK   269      60.249  38.126  22.289  1.00  0.00           H
ATOM   4027  H7  UNK   269      60.144  37.513  20.740  1.00  0.00           H
ATOM   4028  H8  UNK   269      60.099  39.600  19.650  1.00  0.00           H
ATOM   4029  H9  UNK   269      60.617  40.426  21.203  1.00  0.00           H
ATOM   4030  H10 UNK   269      62.113  38.075  20.047  1.00  0.00           H
ATOM   4031  H11 UNK   269      62.574  39.253  21.326  1.00  0.00           H
ATOM   4032  H12 UNK   269      57.926  39.007  20.844  1.00  0.00           H
ATOM   4033  H13 UNK   269      58.451  39.666  22.323  1.00  0.00           H
ATOM   4034  H14 UNK   269      58.068  40.701  20.907  1.00  0.00           H
ATOM   4035  H15 UNK   269      63.567  37.180  21.250  1.00  0.00           H
ATOM   4036  O1  UNK   270      48.528  30.480  48.274  1.00  0.00           O
ATOM   4037  C2  UNK   270      48.104  30.854  50.722  1.00  0.00           C
ATOM   4038  C3  UNK   270      49.489  31.370  51.299  1.00  0.00           C
ATOM   4039  C4  UNK   270      47.800  31.220  49.244  1.00  0.00           C
ATOM   4040  C5  UNK   270      49.704  30.924  52.771  1.00  0.00           C
ATOM   4041  H6  UNK   270      48.013  29.789  50.903  1.00  0.00           H
ATOM   4042  H7  UNK   270      47.235  31.260  51.351  1.00  0.00           H
ATOM   4043  H8  UNK   270      49.601  32.429  51.265  1.00  0.00           H
ATOM   4044  H9  UNK   270      50.290  30.883  50.679  1.00  0.00           H
ATOM   4045  H10 UNK   270      46.745  31.073  49.112  1.00  0.00           H
ATOM   4046  H11 UNK   270      47.910  32.318  49.081  1.00  0.00           H
ATOM   4047  H12 UNK   270      49.696  29.801  52.688  1.00  0.00           H
ATOM   4048  H13 UNK   270      50.688  31.321  53.231  1.00  0.00           H
ATOM   4049  H14 UNK   270      48.889  31.336  53.407  1.00  0.00           H
ATOM   4050  H15 UNK   270      48.400  29.559  48.482  1.00  0.00           H
ATOM   4051  O1  UNK   271      27.536  35.635   5.951  1.00  0.00           O
ATOM   4052  C2  UNK   271      26.306  35.926   4.006  1.00  0.00           C
ATOM   4053  C3  UNK   271      26.148  36.725   2.692  1.00  0.00           C
ATOM   4054  C4  UNK   271      27.502  36.356   4.764  1.00  0.00           C
ATOM   4055  C5  UNK   271      27.314  36.555   1.672  1.00  0.00           C
ATOM   4056  H6  UNK   271      25.368  36.074   4.596  1.00  0.00           H
ATOM   4057  H7  UNK   271      26.480  34.906   3.700  1.00  0.00           H
ATOM   4058  H8  UNK   271      26.123  37.779   2.840  1.00  0.00           H
ATOM   4059  H9  UNK   271      25.198  36.424   2.194  1.00  0.00           H
ATOM   4060  H10 UNK   271      28.329  36.103   4.140  1.00  0.00           H
ATOM   4061  H11 UNK   271      27.429  37.440   4.925  1.00  0.00           H
ATOM   4062  H12 UNK   271      26.958  37.084   0.766  1.00  0.00           H
ATOM   4063  H13 UNK   271      28.244  37.015   1.928  1.00  0.00           H
ATOM   4064  H14 UNK   271      27.581  35.461   1.435  1.00  0.00           H
ATOM   4065  H15 UNK   271      28.329  35.950   6.510  1.00  0.00           H
ATOM   4066  O1  UNK   272      62.455  39.178  29.078  1.00  0.00           O
ATOM   4067  C2  UNK   272      62.980  41.607  28.640  1.00  0.00           C
ATOM   4068  C3  UNK   272      62.979  43.087  29.146  1.00  0.00           C
ATOM   4069  C4  UNK   272      62.756  40.493  29.704  1.00  0.00           C
ATOM   4070  C5  UNK   272      63.018  44.135  27.998  1.00  0.00           C
ATOM   4071  H6  UNK   272      62.288  41.385  27.872  1.00  0.00           H
ATOM   4072  H7  UNK   272      63.986  41.439  28.248  1.00  0.00           H
ATOM   4073  H8  UNK   272      63.768  43.252  29.941  1.00  0.00           H
ATOM   4074  H9  UNK   272      62.112  43.241  29.768  1.00  0.00           H
ATOM   4075  H10 UNK   272      63.619  40.450  30.337  1.00  0.00           H
ATOM   4076  H11 UNK   272      61.928  40.757  30.322  1.00  0.00           H
ATOM   4077  H12 UNK   272      62.331  43.900  27.159  1.00  0.00           H
ATOM   4078  H13 UNK   272      62.774  45.105  28.281  1.00  0.00           H
ATOM   4079  H14 UNK   272      64.125  44.214  27.621  1.00  0.00           H
ATOM   4080  H15 UNK   272      63.288  39.028  28.572  1.00  0.00           H
ATOM   4081  O1  UNK   273      30.764  38.207  52.330  1.00  0.00           O
ATOM   4082  C2  UNK   273      31.352  40.444  52.656  1.00  0.00           C
ATOM   4083  C3  UNK   273      32.071  40.337  53.961  1.00  0.00           C
ATOM   4084  C4  UNK   273      30.193  39.493  52.459  1.00  0.00           C
ATOM   4085  C5  UNK   273      32.852  41.691  54.203  1.00  0.00           C
ATOM   4086  H6  UNK   273      30.804  41.439  52.669  1.00  0.00           H
ATOM   4087  H7  UNK   273      32.064  40.275  51.800  1.00  0.00           H
ATOM   4088  H8  UNK   273      32.792  39.513  53.941  1.00  0.00           H
ATOM   4089  H9  UNK   273      31.351  40.195  54.793  1.00  0.00           H
ATOM   4090  H10 UNK   273      29.510  39.492  53.344  1.00  0.00           H
ATOM   4091  H11 UNK   273      29.590  39.781  51.560  1.00  0.00           H
ATOM   4092  H12 UNK   273      33.389  41.958  53.262  1.00  0.00           H
ATOM   4093  H13 UNK   273      32.037  42.444  54.337  1.00  0.00           H
ATOM   4094  H14 UNK   273      33.527  41.738  55.120  1.00  0.00           H
ATOM   4095  H15 UNK   273      31.182  38.136  51.431  1.00  0.00           H
ATOM   4096  O1  UNK   274      13.949  33.526  52.523  1.00  0.00           O
ATOM   4097  C2  UNK   274      12.930  33.140  50.358  1.00  0.00           C
ATOM   4098  C3  UNK   274      12.935  32.784  48.837  1.00  0.00           C
ATOM   4099  C4  UNK   274      14.238  33.298  51.098  1.00  0.00           C
ATOM   4100  C5  UNK   274      11.453  32.778  48.260  1.00  0.00           C
ATOM   4101  H6  UNK   274      12.380  34.091  50.562  1.00  0.00           H
ATOM   4102  H7  UNK   274      12.346  32.391  50.855  1.00  0.00           H
ATOM   4103  H8  UNK   274      13.366  31.814  48.862  1.00  0.00           H
ATOM   4104  H9  UNK   274      13.667  33.434  48.351  1.00  0.00           H
ATOM   4105  H10 UNK   274      14.894  32.409  50.958  1.00  0.00           H
ATOM   4106  H11 UNK   274      14.765  34.114  50.603  1.00  0.00           H
ATOM   4107  H12 UNK   274      10.733  32.375  48.931  1.00  0.00           H
ATOM   4108  H13 UNK   274      11.055  33.885  48.298  1.00  0.00           H
ATOM   4109  H14 UNK   274      11.365  32.309  47.237  1.00  0.00           H
ATOM   4110  H15 UNK   274      14.862  33.719  52.993  1.00  0.00           H
ATOM   4111  O1  UNK   275       5.010  19.885  18.772  1.00  0.00           O
ATOM   4112  C2  UNK   275       2.662  19.595  17.983  1.00  0.00           C
ATOM   4113  C3  UNK   275       2.552  18.016  17.947  1.00  0.00           C
ATOM   4114  C4  UNK   275       4.133  20.137  17.757  1.00  0.00           C
ATOM   4115  C5  UNK   275       1.122  17.552  18.369  1.00  0.00           C
ATOM   4116  H6  UNK   275       1.936  20.102  17.327  1.00  0.00           H
ATOM   4117  H7  UNK   275       2.330  20.004  18.969  1.00  0.00           H
ATOM   4118  H8  UNK   275       3.282  17.569  18.677  1.00  0.00           H
ATOM   4119  H9  UNK   275       2.705  17.589  16.935  1.00  0.00           H
ATOM   4120  H10 UNK   275       4.545  19.738  16.846  1.00  0.00           H
ATOM   4121  H11 UNK   275       4.058  21.282  17.728  1.00  0.00           H
ATOM   4122  H12 UNK   275       0.966  17.690  19.412  1.00  0.00           H
ATOM   4123  H13 UNK   275       0.368  18.015  17.699  1.00  0.00           H
ATOM   4124  H14 UNK   275       1.148  16.455  18.195  1.00  0.00           H
ATOM   4125  H15 UNK   275       4.527  19.785  19.567  1.00  0.00           H
ATOM   4126  O1  UNK   276      63.095  31.848  36.051  1.00  0.00           O
ATOM   4127  C2  UNK   276      64.270  29.678  36.274  1.00  0.00           C
ATOM   4128  C3  UNK   276      64.479  28.374  37.116  1.00  0.00           C
ATOM   4129  C4  UNK   276      63.260  30.679  36.929  1.00  0.00           C
ATOM   4130  C5  UNK   276      63.441  27.297  36.841  1.00  0.00           C
ATOM   4131  H6  UNK   276      65.178  30.185  36.380  1.00  0.00           H
ATOM   4132  H7  UNK   276      64.126  29.574  35.170  1.00  0.00           H
ATOM   4133  H8  UNK   276      64.501  28.602  38.160  1.00  0.00           H
ATOM   4134  H9  UNK   276      65.529  28.094  36.842  1.00  0.00           H
ATOM   4135  H10 UNK   276      62.305  30.073  37.032  1.00  0.00           H
ATOM   4136  H11 UNK   276      63.641  30.955  37.940  1.00  0.00           H
ATOM   4137  H12 UNK   276      63.771  26.244  37.024  1.00  0.00           H
ATOM   4138  H13 UNK   276      62.600  27.458  37.498  1.00  0.00           H
ATOM   4139  H14 UNK   276      63.091  27.444  35.807  1.00  0.00           H
ATOM   4140  H15 UNK   276      62.436  32.481  36.476  1.00  0.00           H
ATOM   4141  O1  UNK   277       0.816   2.073   5.424  1.00  0.00           O
ATOM   4142  C2  UNK   277       0.361   2.177   7.769  1.00  0.00           C
ATOM   4143  C3  UNK   277      -0.397   1.594   8.981  1.00  0.00           C
ATOM   4144  C4  UNK   277      -0.264   1.985   6.376  1.00  0.00           C
ATOM   4145  C5  UNK   277       0.412   1.390  10.329  1.00  0.00           C
ATOM   4146  H6  UNK   277       0.377   3.272   7.973  1.00  0.00           H
ATOM   4147  H7  UNK   277       1.437   1.859   7.833  1.00  0.00           H
ATOM   4148  H8  UNK   277      -0.893   0.641   8.757  1.00  0.00           H
ATOM   4149  H9  UNK   277      -1.239   2.246   9.200  1.00  0.00           H
ATOM   4150  H10 UNK   277      -0.773   1.013   6.290  1.00  0.00           H
ATOM   4151  H11 UNK   277      -1.007   2.758   6.216  1.00  0.00           H
ATOM   4152  H12 UNK   277       0.910   2.341  10.628  1.00  0.00           H
ATOM   4153  H13 UNK   277      -0.416   1.198  11.077  1.00  0.00           H
ATOM   4154  H14 UNK   277       1.108   0.602  10.287  1.00  0.00           H
ATOM   4155  H15 UNK   277       1.357   1.220   5.313  1.00  0.00           H
ATOM   4156  O1  UNK   278      47.131  62.209  23.353  1.00  0.00           O
ATOM   4157  C2  UNK   278      47.745  64.064  21.973  1.00  0.00           C
ATOM   4158  C3  UNK   278      47.202  65.175  20.973  1.00  0.00           C
ATOM   4159  C4  UNK   278      46.632  63.453  22.900  1.00  0.00           C
ATOM   4160  C5  UNK   278      48.259  65.713  19.917  1.00  0.00           C
ATOM   4161  H6  UNK   278      47.988  63.205  21.318  1.00  0.00           H
ATOM   4162  H7  UNK   278      48.646  64.339  22.496  1.00  0.00           H
ATOM   4163  H8  UNK   278      46.795  66.066  21.472  1.00  0.00           H
ATOM   4164  H9  UNK   278      46.309  64.747  20.492  1.00  0.00           H
ATOM   4165  H10 UNK   278      46.371  64.167  23.788  1.00  0.00           H
ATOM   4166  H11 UNK   278      45.742  63.201  22.231  1.00  0.00           H
ATOM   4167  H12 UNK   278      47.716  66.253  19.179  1.00  0.00           H
ATOM   4168  H13 UNK   278      49.022  66.353  20.370  1.00  0.00           H
ATOM   4169  H14 UNK   278      48.745  64.818  19.520  1.00  0.00           H
ATOM   4170  H15 UNK   278      46.316  61.820  23.807  1.00  0.00           H
ATOM   4171  O1  UNK   279      53.077  27.488  40.846  1.00  0.00           O
ATOM   4172  C2  UNK   279      53.345  25.757  42.674  1.00  0.00           C
ATOM   4173  C3  UNK   279      54.129  25.309  43.927  1.00  0.00           C
ATOM   4174  C4  UNK   279      53.934  27.026  42.006  1.00  0.00           C
ATOM   4175  C5  UNK   279      54.428  26.379  45.032  1.00  0.00           C
ATOM   4176  H6  UNK   279      53.406  24.940  41.917  1.00  0.00           H
ATOM   4177  H7  UNK   279      52.317  25.811  42.945  1.00  0.00           H
ATOM   4178  H8  UNK   279      55.024  24.872  43.630  1.00  0.00           H
ATOM   4179  H9  UNK   279      53.610  24.486  44.427  1.00  0.00           H
ATOM   4180  H10 UNK   279      54.084  27.831  42.746  1.00  0.00           H
ATOM   4181  H11 UNK   279      54.925  26.968  41.600  1.00  0.00           H
ATOM   4182  H12 UNK   279      53.416  26.570  45.506  1.00  0.00           H
ATOM   4183  H13 UNK   279      55.021  25.946  45.880  1.00  0.00           H
ATOM   4184  H14 UNK   279      54.841  27.377  44.802  1.00  0.00           H
ATOM   4185  H15 UNK   279      53.590  27.103  40.050  1.00  0.00           H
ATOM   4186  O1  UNK   280      20.553  60.537   9.026  1.00  0.00           O
ATOM   4187  C2  UNK   280      22.012  58.857   8.382  1.00  0.00           C
ATOM   4188  C3  UNK   280      22.040  57.441   7.797  1.00  0.00           C
ATOM   4189  C4  UNK   280      20.806  59.660   7.956  1.00  0.00           C
ATOM   4190  C5  UNK   280      23.027  56.400   8.440  1.00  0.00           C
ATOM   4191  H6  UNK   280      22.037  58.736   9.494  1.00  0.00           H
ATOM   4192  H7  UNK   280      22.927  59.314   8.142  1.00  0.00           H
ATOM   4193  H8  UNK   280      22.276  57.543   6.765  1.00  0.00           H
ATOM   4194  H9  UNK   280      21.057  57.022   7.917  1.00  0.00           H
ATOM   4195  H10 UNK   280      20.950  60.202   7.045  1.00  0.00           H
ATOM   4196  H11 UNK   280      19.983  58.968   7.802  1.00  0.00           H
ATOM   4197  H12 UNK   280      22.960  55.520   7.812  1.00  0.00           H
ATOM   4198  H13 UNK   280      24.079  56.758   8.351  1.00  0.00           H
ATOM   4199  H14 UNK   280      22.761  56.249   9.469  1.00  0.00           H
ATOM   4200  H15 UNK   280      21.102  61.328   8.978  1.00  0.00           H
ATOM   4201  O1  UNK   281      14.982  43.044  40.162  1.00  0.00           O
ATOM   4202  C2  UNK   281      16.785  44.464  41.150  1.00  0.00           C
ATOM   4203  C3  UNK   281      16.385  45.705  40.280  1.00  0.00           C
ATOM   4204  C4  UNK   281      15.621  43.478  41.348  1.00  0.00           C
ATOM   4205  C5  UNK   281      17.678  46.339  39.627  1.00  0.00           C
ATOM   4206  H6  UNK   281      17.515  43.831  40.640  1.00  0.00           H
ATOM   4207  H7  UNK   281      17.142  44.735  42.114  1.00  0.00           H
ATOM   4208  H8  UNK   281      16.061  46.529  40.874  1.00  0.00           H
ATOM   4209  H9  UNK   281      15.650  45.442  39.514  1.00  0.00           H
ATOM   4210  H10 UNK   281      15.992  42.603  41.915  1.00  0.00           H
ATOM   4211  H11 UNK   281      14.917  44.114  41.917  1.00  0.00           H
ATOM   4212  H12 UNK   281      18.044  45.748  38.811  1.00  0.00           H
ATOM   4213  H13 UNK   281      17.518  47.361  39.271  1.00  0.00           H
ATOM   4214  H14 UNK   281      18.366  46.342  40.486  1.00  0.00           H
ATOM   4215  H15 UNK   281      14.275  43.727  39.956  1.00  0.00           H
ATOM   4216  O1  UNK   282       6.079   4.692  37.040  1.00  0.00           O
ATOM   4217  C2  UNK   282       6.459   6.548  38.385  1.00  0.00           C
ATOM   4218  C3  UNK   282       7.204   7.453  37.461  1.00  0.00           C
ATOM   4219  C4  UNK   282       5.382   5.632  37.865  1.00  0.00           C
ATOM   4220  C5  UNK   282       8.133   8.394  38.303  1.00  0.00           C
ATOM   4221  H6  UNK   282       7.174   6.029  39.001  1.00  0.00           H
ATOM   4222  H7  UNK   282       5.936   7.179  39.109  1.00  0.00           H
ATOM   4223  H8  UNK   282       6.468   8.138  36.930  1.00  0.00           H
ATOM   4224  H9  UNK   282       7.883   6.920  36.792  1.00  0.00           H
ATOM   4225  H10 UNK   282       4.918   4.981  38.714  1.00  0.00           H
ATOM   4226  H11 UNK   282       4.609   6.103  37.263  1.00  0.00           H
ATOM   4227  H12 UNK   282       9.104   7.924  38.530  1.00  0.00           H
ATOM   4228  H13 UNK   282       8.284   9.411  37.836  1.00  0.00           H
ATOM   4229  H14 UNK   282       7.586   8.496  39.263  1.00  0.00           H
ATOM   4230  H15 UNK   282       6.653   4.274  37.663  1.00  0.00           H
ATOM   4231  O1  UNK   283       2.795  46.624  51.338  1.00  0.00           O
ATOM   4232  C2  UNK   283       4.873  46.657  49.985  1.00  0.00           C
ATOM   4233  C3  UNK   283       5.644  47.898  50.477  1.00  0.00           C
ATOM   4234  C4  UNK   283       3.320  46.805  50.019  1.00  0.00           C
ATOM   4235  C5  UNK   283       7.156  47.770  50.676  1.00  0.00           C
ATOM   4236  H6  UNK   283       5.304  46.470  49.000  1.00  0.00           H
ATOM   4237  H7  UNK   283       5.129  45.725  50.515  1.00  0.00           H
ATOM   4238  H8  UNK   283       5.176  48.228  51.399  1.00  0.00           H
ATOM   4239  H9  UNK   283       5.350  48.748  49.821  1.00  0.00           H
ATOM   4240  H10 UNK   283       3.057  47.808  49.543  1.00  0.00           H
ATOM   4241  H11 UNK   283       2.847  46.093  49.414  1.00  0.00           H
ATOM   4242  H12 UNK   283       7.550  47.455  49.704  1.00  0.00           H
ATOM   4243  H13 UNK   283       7.636  48.697  50.923  1.00  0.00           H
ATOM   4244  H14 UNK   283       7.374  47.096  51.532  1.00  0.00           H
ATOM   4245  H15 UNK   283       1.935  46.153  51.224  1.00  0.00           H
ATOM   4246  O1  UNK   284      39.240  55.439   3.420  1.00  0.00           O
ATOM   4247  C2  UNK   284      36.911  55.825   2.952  1.00  0.00           C
ATOM   4248  C3  UNK   284      35.575  56.545   3.293  1.00  0.00           C
ATOM   4249  C4  UNK   284      38.154  56.306   3.727  1.00  0.00           C
ATOM   4250  C5  UNK   284      35.606  58.070   3.344  1.00  0.00           C
ATOM   4251  H6  UNK   284      36.736  54.716   3.086  1.00  0.00           H
ATOM   4252  H7  UNK   284      37.163  56.047   1.910  1.00  0.00           H
ATOM   4253  H8  UNK   284      35.248  56.131   4.197  1.00  0.00           H
ATOM   4254  H9  UNK   284      34.829  56.188   2.603  1.00  0.00           H
ATOM   4255  H10 UNK   284      38.524  57.345   3.601  1.00  0.00           H
ATOM   4256  H11 UNK   284      37.962  56.149   4.816  1.00  0.00           H
ATOM   4257  H12 UNK   284      35.887  58.458   2.388  1.00  0.00           H
ATOM   4258  H13 UNK   284      34.572  58.421   3.527  1.00  0.00           H
ATOM   4259  H14 UNK   284      36.297  58.292   4.174  1.00  0.00           H
ATOM   4260  H15 UNK   284      40.086  55.815   3.871  1.00  0.00           H
ATOM   4261  O1  UNK   285      21.312  18.583  40.853  1.00  0.00           O
ATOM   4262  C2  UNK   285      21.901  17.758  43.125  1.00  0.00           C
ATOM   4263  C3  UNK   285      21.696  18.012  44.689  1.00  0.00           C
ATOM   4264  C4  UNK   285      21.474  18.888  42.237  1.00  0.00           C
ATOM   4265  C5  UNK   285      22.002  16.738  45.564  1.00  0.00           C
ATOM   4266  H6  UNK   285      22.918  17.642  42.885  1.00  0.00           H
ATOM   4267  H7  UNK   285      21.391  16.771  42.821  1.00  0.00           H
ATOM   4268  H8  UNK   285      20.658  18.326  44.926  1.00  0.00           H
ATOM   4269  H9  UNK   285      22.394  18.818  44.961  1.00  0.00           H
ATOM   4270  H10 UNK   285      20.508  19.162  42.590  1.00  0.00           H
ATOM   4271  H11 UNK   285      22.208  19.711  42.282  1.00  0.00           H
ATOM   4272  H12 UNK   285      21.570  15.917  45.028  1.00  0.00           H
ATOM   4273  H13 UNK   285      23.059  16.425  45.602  1.00  0.00           H
ATOM   4274  H14 UNK   285      21.706  16.761  46.603  1.00  0.00           H
ATOM   4275  H15 UNK   285      22.194  18.728  40.294  1.00  0.00           H
ATOM   4276  O1  UNK   286      45.531  65.141  45.129  1.00  0.00           O
ATOM   4277  C2  UNK   286      47.084  63.294  45.407  1.00  0.00           C
ATOM   4278  C3  UNK   286      48.221  64.218  45.129  1.00  0.00           C
ATOM   4279  C4  UNK   286      45.803  63.951  45.892  1.00  0.00           C
ATOM   4280  C5  UNK   286      49.523  63.338  44.920  1.00  0.00           C
ATOM   4281  H6  UNK   286      46.762  62.730  44.507  1.00  0.00           H
ATOM   4282  H7  UNK   286      47.406  62.519  46.120  1.00  0.00           H
ATOM   4283  H8  UNK   286      48.317  64.870  46.058  1.00  0.00           H
ATOM   4284  H9  UNK   286      48.017  64.921  44.269  1.00  0.00           H
ATOM   4285  H10 UNK   286      45.048  63.181  45.780  1.00  0.00           H
ATOM   4286  H11 UNK   286      45.826  64.170  46.965  1.00  0.00           H
ATOM   4287  H12 UNK   286      49.405  62.722  43.983  1.00  0.00           H
ATOM   4288  H13 UNK   286      50.413  63.924  44.787  1.00  0.00           H
ATOM   4289  H14 UNK   286      49.751  62.627  45.692  1.00  0.00           H
ATOM   4290  H15 UNK   286      46.360  65.627  44.978  1.00  0.00           H
ATOM   4291  O1  UNK   287      10.300  46.423  56.507  1.00  0.00           O
ATOM   4292  C2  UNK   287      12.452  47.500  56.169  1.00  0.00           C
ATOM   4293  C3  UNK   287      12.101  48.127  54.787  1.00  0.00           C
ATOM   4294  C4  UNK   287      11.706  46.215  56.445  1.00  0.00           C
ATOM   4295  C5  UNK   287      12.811  49.523  54.655  1.00  0.00           C
ATOM   4296  H6  UNK   287      13.507  47.222  56.200  1.00  0.00           H
ATOM   4297  H7  UNK   287      12.337  48.239  57.011  1.00  0.00           H
ATOM   4298  H8  UNK   287      11.098  48.457  54.827  1.00  0.00           H
ATOM   4299  H9  UNK   287      12.126  47.437  53.937  1.00  0.00           H
ATOM   4300  H10 UNK   287      11.947  45.468  55.674  1.00  0.00           H
ATOM   4301  H11 UNK   287      12.075  45.801  57.404  1.00  0.00           H
ATOM   4302  H12 UNK   287      12.565  49.970  53.745  1.00  0.00           H
ATOM   4303  H13 UNK   287      12.413  50.165  55.432  1.00  0.00           H
ATOM   4304  H14 UNK   287      13.864  49.527  54.764  1.00  0.00           H
ATOM   4305  H15 UNK   287      10.048  46.685  55.662  1.00  0.00           H
ATOM   4306  O1  UNK   288      10.565  27.725   8.706  1.00  0.00           O
ATOM   4307  C2  UNK   288       9.003  28.656  10.277  1.00  0.00           C
ATOM   4308  C3  UNK   288       9.942  29.674  10.897  1.00  0.00           C
ATOM   4309  C4  UNK   288       9.229  28.352   8.769  1.00  0.00           C
ATOM   4310  C5  UNK   288       9.529  30.098  12.270  1.00  0.00           C
ATOM   4311  H6  UNK   288       9.197  27.685  10.758  1.00  0.00           H
ATOM   4312  H7  UNK   288       7.938  29.010  10.406  1.00  0.00           H
ATOM   4313  H8  UNK   288      10.012  30.550  10.180  1.00  0.00           H
ATOM   4314  H9  UNK   288      10.952  29.162  10.962  1.00  0.00           H
ATOM   4315  H10 UNK   288       8.519  27.689   8.332  1.00  0.00           H
ATOM   4316  H11 UNK   288       9.336  29.259   8.119  1.00  0.00           H
ATOM   4317  H12 UNK   288       8.491  30.427  12.354  1.00  0.00           H
ATOM   4318  H13 UNK   288       9.573  29.205  12.886  1.00  0.00           H
ATOM   4319  H14 UNK   288      10.150  30.772  12.741  1.00  0.00           H
ATOM   4320  H15 UNK   288      10.483  26.690   8.746  1.00  0.00           H
ATOM   4321  O1  UNK   289      23.120  32.434  47.862  1.00  0.00           O
ATOM   4322  C2  UNK   289      22.572  34.901  48.258  1.00  0.00           C
ATOM   4323  C3  UNK   289      21.870  34.776  49.593  1.00  0.00           C
ATOM   4324  C4  UNK   289      22.547  33.635  47.340  1.00  0.00           C
ATOM   4325  C5  UNK   289      21.752  36.025  50.489  1.00  0.00           C
ATOM   4326  H6  UNK   289      22.163  35.717  47.732  1.00  0.00           H
ATOM   4327  H7  UNK   289      23.571  35.184  48.301  1.00  0.00           H
ATOM   4328  H8  UNK   289      22.428  33.959  50.187  1.00  0.00           H
ATOM   4329  H9  UNK   289      20.822  34.477  49.406  1.00  0.00           H
ATOM   4330  H10 UNK   289      21.553  33.445  46.947  1.00  0.00           H
ATOM   4331  H11 UNK   289      23.126  33.919  46.351  1.00  0.00           H
ATOM   4332  H12 UNK   289      21.050  36.747  49.969  1.00  0.00           H
ATOM   4333  H13 UNK   289      21.409  35.690  51.449  1.00  0.00           H
ATOM   4334  H14 UNK   289      22.782  36.448  50.479  1.00  0.00           H
ATOM   4335  H15 UNK   289      23.911  32.679  48.357  1.00  0.00           H
ATOM   4336  O1  UNK   290      34.342   5.853  62.723  1.00  0.00           O
ATOM   4337  C2  UNK   290      31.874   5.705  62.330  1.00  0.00           C
ATOM   4338  C3  UNK   290      31.936   6.021  60.894  1.00  0.00           C
ATOM   4339  C4  UNK   290      33.168   5.107  62.912  1.00  0.00           C
ATOM   4340  C5  UNK   290      31.853   4.716  60.075  1.00  0.00           C
ATOM   4341  H6  UNK   290      31.526   6.650  62.857  1.00  0.00           H
ATOM   4342  H7  UNK   290      31.068   4.968  62.510  1.00  0.00           H
ATOM   4343  H8  UNK   290      32.889   6.518  60.573  1.00  0.00           H
ATOM   4344  H9  UNK   290      31.116   6.702  60.614  1.00  0.00           H
ATOM   4345  H10 UNK   290      33.016   4.986  64.020  1.00  0.00           H
ATOM   4346  H11 UNK   290      33.377   4.138  62.487  1.00  0.00           H
ATOM   4347  H12 UNK   290      32.078   4.918  58.965  1.00  0.00           H
ATOM   4348  H13 UNK   290      32.636   4.009  60.347  1.00  0.00           H
ATOM   4349  H14 UNK   290      30.862   4.145  60.173  1.00  0.00           H
ATOM   4350  H15 UNK   290      34.734   5.620  61.897  1.00  0.00           H
ATOM   4351  O1  UNK   291       5.495  36.721  32.055  1.00  0.00           O
ATOM   4352  C2  UNK   291       4.285  38.851  31.958  1.00  0.00           C
ATOM   4353  C3  UNK   291       2.942  39.589  32.063  1.00  0.00           C
ATOM   4354  C4  UNK   291       4.223  37.361  32.215  1.00  0.00           C
ATOM   4355  C5  UNK   291       3.204  41.110  31.826  1.00  0.00           C
ATOM   4356  H6  UNK   291       4.783  38.979  31.003  1.00  0.00           H
ATOM   4357  H7  UNK   291       4.885  39.328  32.753  1.00  0.00           H
ATOM   4358  H8  UNK   291       2.534  39.302  33.043  1.00  0.00           H
ATOM   4359  H9  UNK   291       2.322  39.125  31.374  1.00  0.00           H
ATOM   4360  H10 UNK   291       3.836  37.133  33.220  1.00  0.00           H
ATOM   4361  H11 UNK   291       3.577  36.901  31.444  1.00  0.00           H
ATOM   4362  H12 UNK   291       3.764  41.305  30.959  1.00  0.00           H
ATOM   4363  H13 UNK   291       2.243  41.649  31.703  1.00  0.00           H
ATOM   4364  H14 UNK   291       3.802  41.529  32.632  1.00  0.00           H
ATOM   4365  H15 UNK   291       6.094  37.171  32.586  1.00  0.00           H
ATOM   4366  O1  UNK   292      58.277  46.784  28.307  1.00  0.00           O
ATOM   4367  C2  UNK   292      56.494  47.920  29.565  1.00  0.00           C
ATOM   4368  C3  UNK   292      57.326  47.737  30.858  1.00  0.00           C
ATOM   4369  C4  UNK   292      57.324  47.831  28.276  1.00  0.00           C
ATOM   4370  C5  UNK   292      58.347  48.853  31.291  1.00  0.00           C
ATOM   4371  H6  UNK   292      55.653  47.318  29.440  1.00  0.00           H
ATOM   4372  H7  UNK   292      56.166  48.953  29.633  1.00  0.00           H
ATOM   4373  H8  UNK   292      57.846  46.775  30.806  1.00  0.00           H
ATOM   4374  H9  UNK   292      56.596  47.714  31.608  1.00  0.00           H
ATOM   4375  H10 UNK   292      56.658  47.641  27.376  1.00  0.00           H
ATOM   4376  H11 UNK   292      57.842  48.801  28.137  1.00  0.00           H
ATOM   4377  H12 UNK   292      59.177  48.919  30.574  1.00  0.00           H
ATOM   4378  H13 UNK   292      57.814  49.875  31.239  1.00  0.00           H
ATOM   4379  H14 UNK   292      58.837  48.638  32.246  1.00  0.00           H
ATOM   4380  H15 UNK   292      58.991  46.976  27.595  1.00  0.00           H
ATOM   4381  O1  UNK   293      30.945  46.709  32.273  1.00  0.00           O
ATOM   4382  C2  UNK   293      29.060  45.369  32.179  1.00  0.00           C
ATOM   4383  C3  UNK   293      28.166  44.341  32.830  1.00  0.00           C
ATOM   4384  C4  UNK   293      30.538  45.362  32.546  1.00  0.00           C
ATOM   4385  C5  UNK   293      26.795  44.215  32.086  1.00  0.00           C
ATOM   4386  H6  UNK   293      29.059  45.149  31.121  1.00  0.00           H
ATOM   4387  H7  UNK   293      28.525  46.371  32.355  1.00  0.00           H
ATOM   4388  H8  UNK   293      28.096  44.631  33.937  1.00  0.00           H
ATOM   4389  H9  UNK   293      28.560  43.307  32.698  1.00  0.00           H
ATOM   4390  H10 UNK   293      30.587  45.174  33.623  1.00  0.00           H
ATOM   4391  H11 UNK   293      31.241  44.597  32.023  1.00  0.00           H
ATOM   4392  H12 UNK   293      26.947  44.096  31.049  1.00  0.00           H
ATOM   4393  H13 UNK   293      26.144  43.469  32.475  1.00  0.00           H
ATOM   4394  H14 UNK   293      26.280  45.171  32.254  1.00  0.00           H
ATOM   4395  H15 UNK   293      30.569  47.290  32.996  1.00  0.00           H
ATOM   4396  O1  UNK   294      66.822  22.489  32.025  1.00  0.00           O
ATOM   4397  C2  UNK   294      64.676  21.438  31.643  1.00  0.00           C
ATOM   4398  C3  UNK   294      65.158  20.039  32.021  1.00  0.00           C
ATOM   4399  C4  UNK   294      65.451  22.617  32.273  1.00  0.00           C
ATOM   4400  C5  UNK   294      64.534  18.918  31.168  1.00  0.00           C
ATOM   4401  H6  UNK   294      64.718  21.586  30.573  1.00  0.00           H
ATOM   4402  H7  UNK   294      63.583  21.617  31.885  1.00  0.00           H
ATOM   4403  H8  UNK   294      65.062  19.863  33.061  1.00  0.00           H
ATOM   4404  H9  UNK   294      66.270  20.010  31.721  1.00  0.00           H
ATOM   4405  H10 UNK   294      65.039  23.577  31.905  1.00  0.00           H
ATOM   4406  H11 UNK   294      65.312  22.665  33.358  1.00  0.00           H
ATOM   4407  H12 UNK   294      64.525  19.147  30.148  1.00  0.00           H
ATOM   4408  H13 UNK   294      65.143  17.942  31.261  1.00  0.00           H
ATOM   4409  H14 UNK   294      63.512  18.782  31.556  1.00  0.00           H
ATOM   4410  H15 UNK   294      66.798  22.020  31.134  1.00  0.00           H
ATOM   4411  O1  UNK   295      16.478  65.297  24.255  1.00  0.00           O
ATOM   4412  C2  UNK   295      17.650  63.144  24.373  1.00  0.00           C
ATOM   4413  C3  UNK   295      16.710  62.374  23.297  1.00  0.00           C
ATOM   4414  C4  UNK   295      17.714  64.636  24.084  1.00  0.00           C
ATOM   4415  C5  UNK   295      16.894  60.844  23.172  1.00  0.00           C
ATOM   4416  H6  UNK   295      17.187  63.043  25.338  1.00  0.00           H
ATOM   4417  H7  UNK   295      18.668  62.779  24.304  1.00  0.00           H
ATOM   4418  H8  UNK   295      16.822  62.856  22.302  1.00  0.00           H
ATOM   4419  H9  UNK   295      15.658  62.523  23.582  1.00  0.00           H
ATOM   4420  H10 UNK   295      18.496  64.962  24.800  1.00  0.00           H
ATOM   4421  H11 UNK   295      18.134  64.742  23.057  1.00  0.00           H
ATOM   4422  H12 UNK   295      16.860  60.428  24.088  1.00  0.00           H
ATOM   4423  H13 UNK   295      16.170  60.312  22.454  1.00  0.00           H
ATOM   4424  H14 UNK   295      17.896  60.717  22.668  1.00  0.00           H
ATOM   4425  H15 UNK   295      16.027  65.118  23.380  1.00  0.00           H
ATOM   4426  O1  UNK   296      57.202  44.427  34.362  1.00  0.00           O
ATOM   4427  C2  UNK   296      55.330  43.582  32.930  1.00  0.00           C
ATOM   4428  C3  UNK   296      55.142  44.906  32.161  1.00  0.00           C
ATOM   4429  C4  UNK   296      55.954  43.613  34.352  1.00  0.00           C
ATOM   4430  C5  UNK   296      54.180  44.791  31.010  1.00  0.00           C
ATOM   4431  H6  UNK   296      54.321  43.113  32.983  1.00  0.00           H
ATOM   4432  H7  UNK   296      55.796  42.749  32.260  1.00  0.00           H
ATOM   4433  H8  UNK   296      56.099  45.231  31.759  1.00  0.00           H
ATOM   4434  H9  UNK   296      54.819  45.750  32.780  1.00  0.00           H
ATOM   4435  H10 UNK   296      55.230  44.027  35.065  1.00  0.00           H
ATOM   4436  H11 UNK   296      56.176  42.612  34.723  1.00  0.00           H
ATOM   4437  H12 UNK   296      54.263  45.682  30.331  1.00  0.00           H
ATOM   4438  H13 UNK   296      54.349  43.832  30.449  1.00  0.00           H
ATOM   4439  H14 UNK   296      53.123  44.835  31.387  1.00  0.00           H
ATOM   4440  H15 UNK   296      57.756  44.146  33.544  1.00  0.00           H
ATOM   4441  O1  UNK   297      21.754  50.448  31.057  1.00  0.00           O
ATOM   4442  C2  UNK   297      19.391  50.711  31.188  1.00  0.00           C
ATOM   4443  C3  UNK   297      19.364  51.833  30.098  1.00  0.00           C
ATOM   4444  C4  UNK   297      20.590  49.729  30.942  1.00  0.00           C
ATOM   4445  C5  UNK   297      18.200  52.806  30.330  1.00  0.00           C
ATOM   4446  H6  UNK   297      19.399  51.122  32.201  1.00  0.00           H
ATOM   4447  H7  UNK   297      18.396  50.179  31.203  1.00  0.00           H
ATOM   4448  H8  UNK   297      19.285  51.389  29.126  1.00  0.00           H
ATOM   4449  H9  UNK   297      20.335  52.348  30.150  1.00  0.00           H
ATOM   4450  H10 UNK   297      20.546  49.023  31.751  1.00  0.00           H
ATOM   4451  H11 UNK   297      20.556  49.103  30.049  1.00  0.00           H
ATOM   4452  H12 UNK   297      17.214  52.255  30.422  1.00  0.00           H
ATOM   4453  H13 UNK   297      18.327  53.388  31.281  1.00  0.00           H
ATOM   4454  H14 UNK   297      18.062  53.445  29.452  1.00  0.00           H
ATOM   4455  H15 UNK   297      22.117  50.509  30.103  1.00  0.00           H
ATOM   4456  O1  UNK   298       5.380  21.183  60.667  1.00  0.00           O
ATOM   4457  C2  UNK   298       5.835  23.139  61.883  1.00  0.00           C
ATOM   4458  C3  UNK   298       7.304  23.191  61.634  1.00  0.00           C
ATOM   4459  C4  UNK   298       5.013  22.527  60.819  1.00  0.00           C
ATOM   4460  C5  UNK   298       7.916  24.364  62.320  1.00  0.00           C
ATOM   4461  H6  UNK   298       5.634  22.658  62.864  1.00  0.00           H
ATOM   4462  H7  UNK   298       5.489  24.187  62.060  1.00  0.00           H
ATOM   4463  H8  UNK   298       7.467  23.419  60.516  1.00  0.00           H
ATOM   4464  H9  UNK   298       7.740  22.273  61.843  1.00  0.00           H
ATOM   4465  H10 UNK   298       3.979  22.645  61.190  1.00  0.00           H
ATOM   4466  H11 UNK   298       5.069  23.129  59.930  1.00  0.00           H
ATOM   4467  H12 UNK   298       7.726  24.392  63.357  1.00  0.00           H
ATOM   4468  H13 UNK   298       9.028  24.419  62.182  1.00  0.00           H
ATOM   4469  H14 UNK   298       7.380  25.261  61.943  1.00  0.00           H
ATOM   4470  H15 UNK   298       5.959  21.182  59.926  1.00  0.00           H
ATOM   4471  O1  UNK   299      13.245  58.391  43.009  1.00  0.00           O
ATOM   4472  C2  UNK   299      15.417  59.307  42.553  1.00  0.00           C
ATOM   4473  C3  UNK   299      16.585  59.284  41.611  1.00  0.00           C
ATOM   4474  C4  UNK   299      14.290  58.413  42.066  1.00  0.00           C
ATOM   4475  C5  UNK   299      17.768  60.151  42.100  1.00  0.00           C
ATOM   4476  H6  UNK   299      15.868  58.921  43.488  1.00  0.00           H
ATOM   4477  H7  UNK   299      15.097  60.349  42.745  1.00  0.00           H
ATOM   4478  H8  UNK   299      16.340  59.548  40.554  1.00  0.00           H
ATOM   4479  H9  UNK   299      16.916  58.256  41.376  1.00  0.00           H
ATOM   4480  H10 UNK   299      13.825  58.809  41.206  1.00  0.00           H
ATOM   4481  H11 UNK   299      14.674  57.397  41.768  1.00  0.00           H
ATOM   4482  H12 UNK   299      17.977  60.023  43.152  1.00  0.00           H
ATOM   4483  H13 UNK   299      18.648  59.925  41.443  1.00  0.00           H
ATOM   4484  H14 UNK   299      17.620  61.251  42.030  1.00  0.00           H
ATOM   4485  H15 UNK   299      12.763  57.540  42.765  1.00  0.00           H
ATOM   4486  O1  UNK   300      42.885  65.898  45.265  1.00  0.00           O
ATOM   4487  C2  UNK   300      41.307  64.764  43.638  1.00  0.00           C
ATOM   4488  C3  UNK   300      40.986  63.660  44.615  1.00  0.00           C
ATOM   4489  C4  UNK   300      41.958  66.030  44.141  1.00  0.00           C
ATOM   4490  C5  UNK   300      40.832  62.292  43.852  1.00  0.00           C
ATOM   4491  H6  UNK   300      41.986  64.326  42.935  1.00  0.00           H
ATOM   4492  H7  UNK   300      40.350  64.905  43.106  1.00  0.00           H
ATOM   4493  H8  UNK   300      40.011  63.940  44.996  1.00  0.00           H
ATOM   4494  H9  UNK   300      41.751  63.572  45.431  1.00  0.00           H
ATOM   4495  H10 UNK   300      42.439  66.469  43.309  1.00  0.00           H
ATOM   4496  H11 UNK   300      41.170  66.716  44.466  1.00  0.00           H
ATOM   4497  H12 UNK   300      40.843  61.483  44.550  1.00  0.00           H
ATOM   4498  H13 UNK   300      39.872  62.302  43.346  1.00  0.00           H
ATOM   4499  H14 UNK   300      41.655  62.220  43.127  1.00  0.00           H
ATOM   4500  H15 UNK   300      43.724  65.652  44.920  1.00  0.00           H
ATOM   4501  O1  UNK   301      33.577  56.586  24.337  1.00  0.00           O
ATOM   4502  C2  UNK   301      35.521  57.823  24.623  1.00  0.00           C
ATOM   4503  C3  UNK   301      36.042  59.197  25.213  1.00  0.00           C
ATOM   4504  C4  UNK   301      33.997  57.840  24.602  1.00  0.00           C
ATOM   4505  C5  UNK   301      37.553  59.405  25.293  1.00  0.00           C
ATOM   4506  H6  UNK   301      35.851  57.729  23.551  1.00  0.00           H
ATOM   4507  H7  UNK   301      35.905  56.992  25.159  1.00  0.00           H
ATOM   4508  H8  UNK   301      35.554  59.288  26.224  1.00  0.00           H
ATOM   4509  H9  UNK   301      35.579  60.055  24.583  1.00  0.00           H
ATOM   4510  H10 UNK   301      33.639  58.296  25.537  1.00  0.00           H
ATOM   4511  H11 UNK   301      33.628  58.493  23.872  1.00  0.00           H
ATOM   4512  H12 UNK   301      37.792  60.358  25.650  1.00  0.00           H
ATOM   4513  H13 UNK   301      38.067  58.609  25.840  1.00  0.00           H
ATOM   4514  H14 UNK   301      37.860  59.425  24.216  1.00  0.00           H
ATOM   4515  H15 UNK   301      32.736  56.679  23.840  1.00  0.00           H
ATOM   4516  O1  UNK   302      63.030  63.134  12.082  1.00  0.00           O
ATOM   4517  C2  UNK   302      64.098  65.015  11.108  1.00  0.00           C
ATOM   4518  C3  UNK   302      64.993  66.300  11.376  1.00  0.00           C
ATOM   4519  C4  UNK   302      63.376  64.488  12.339  1.00  0.00           C
ATOM   4520  C5  UNK   302      64.066  67.482  11.405  1.00  0.00           C
ATOM   4521  H6  UNK   302      63.380  65.104  10.324  1.00  0.00           H
ATOM   4522  H7  UNK   302      64.780  64.251  10.736  1.00  0.00           H
ATOM   4523  H8  UNK   302      65.723  66.441  10.602  1.00  0.00           H
ATOM   4524  H9  UNK   302      65.511  66.129  12.347  1.00  0.00           H
ATOM   4525  H10 UNK   302      64.031  64.645  13.169  1.00  0.00           H
ATOM   4526  H11 UNK   302      62.428  65.034  12.513  1.00  0.00           H
ATOM   4527  H12 UNK   302      64.506  68.392  11.683  1.00  0.00           H
ATOM   4528  H13 UNK   302      63.548  67.644  10.455  1.00  0.00           H
ATOM   4529  H14 UNK   302      63.298  67.371  12.146  1.00  0.00           H
ATOM   4530  H15 UNK   302      63.836  62.625  11.813  1.00  0.00           H
ATOM   4531  O1  UNK   303      50.441  18.467  52.222  1.00  0.00           O
ATOM   4532  C2  UNK   303      51.183  17.995  49.970  1.00  0.00           C
ATOM   4533  C3  UNK   303      50.706  17.384  48.618  1.00  0.00           C
ATOM   4534  C4  UNK   303      50.164  17.659  51.120  1.00  0.00           C
ATOM   4535  C5  UNK   303      51.644  17.507  47.448  1.00  0.00           C
ATOM   4536  H6  UNK   303      52.169  17.540  50.085  1.00  0.00           H
ATOM   4537  H7  UNK   303      51.338  19.064  49.799  1.00  0.00           H
ATOM   4538  H8  UNK   303      49.775  17.963  48.367  1.00  0.00           H
ATOM   4539  H9  UNK   303      50.475  16.337  48.897  1.00  0.00           H
ATOM   4540  H10 UNK   303      49.071  17.722  50.824  1.00  0.00           H
ATOM   4541  H11 UNK   303      50.220  16.608  51.327  1.00  0.00           H
ATOM   4542  H12 UNK   303      52.560  16.997  47.701  1.00  0.00           H
ATOM   4543  H13 UNK   303      51.291  17.014  46.510  1.00  0.00           H
ATOM   4544  H14 UNK   303      51.819  18.623  47.199  1.00  0.00           H
ATOM   4545  H15 UNK   303      50.127  18.008  53.078  1.00  0.00           H
ATOM   4546  O1  UNK   304      54.773  -0.451  24.255  1.00  0.00           O
ATOM   4547  C2  UNK   304      56.508   1.255  23.657  1.00  0.00           C
ATOM   4548  C3  UNK   304      56.419   1.458  22.136  1.00  0.00           C
ATOM   4549  C4  UNK   304      56.218  -0.197  24.176  1.00  0.00           C
ATOM   4550  C5  UNK   304      57.699   1.111  21.438  1.00  0.00           C
ATOM   4551  H6  UNK   304      57.437   1.621  24.080  1.00  0.00           H
ATOM   4552  H7  UNK   304      55.817   1.966  24.168  1.00  0.00           H
ATOM   4553  H8  UNK   304      56.280   2.499  21.922  1.00  0.00           H
ATOM   4554  H9  UNK   304      55.488   0.980  21.810  1.00  0.00           H
ATOM   4555  H10 UNK   304      56.675  -1.003  23.587  1.00  0.00           H
ATOM   4556  H11 UNK   304      56.644  -0.347  25.144  1.00  0.00           H
ATOM   4557  H12 UNK   304      57.588   1.480  20.450  1.00  0.00           H
ATOM   4558  H13 UNK   304      58.593   1.681  21.730  1.00  0.00           H
ATOM   4559  H14 UNK   304      57.901   0.072  21.529  1.00  0.00           H
ATOM   4560  H15 UNK   304      54.673  -1.441  24.290  1.00  0.00           H
ATOM   4561  O1  UNK   305      60.219  27.822  61.710  1.00  0.00           O
ATOM   4562  C2  UNK   305      60.556  29.014  59.699  1.00  0.00           C
ATOM   4563  C3  UNK   305      60.290  30.360  58.969  1.00  0.00           C
ATOM   4564  C4  UNK   305      59.873  28.980  61.043  1.00  0.00           C
ATOM   4565  C5  UNK   305      61.032  30.515  57.616  1.00  0.00           C
ATOM   4566  H6  UNK   305      60.027  28.228  59.196  1.00  0.00           H
ATOM   4567  H7  UNK   305      61.645  28.863  59.722  1.00  0.00           H
ATOM   4568  H8  UNK   305      60.616  31.160  59.648  1.00  0.00           H
ATOM   4569  H9  UNK   305      59.231  30.532  58.841  1.00  0.00           H
ATOM   4570  H10 UNK   305      60.178  29.823  61.660  1.00  0.00           H
ATOM   4571  H11 UNK   305      58.795  28.977  60.963  1.00  0.00           H
ATOM   4572  H12 UNK   305      61.267  31.658  57.569  1.00  0.00           H
ATOM   4573  H13 UNK   305      61.939  29.974  57.769  1.00  0.00           H
ATOM   4574  H14 UNK   305      60.529  30.108  56.737  1.00  0.00           H
ATOM   4575  H15 UNK   305      59.467  27.193  61.573  1.00  0.00           H
ATOM   4576  O1  UNK   306      59.357  59.513  66.608  1.00  0.00           O
ATOM   4577  C2  UNK   306      61.328  60.135  65.294  1.00  0.00           C
ATOM   4578  C3  UNK   306      62.145  61.303  64.683  1.00  0.00           C
ATOM   4579  C4  UNK   306      60.034  60.596  65.947  1.00  0.00           C
ATOM   4580  C5  UNK   306      63.611  60.984  64.247  1.00  0.00           C
ATOM   4581  H6  UNK   306      61.006  59.370  64.661  1.00  0.00           H
ATOM   4582  H7  UNK   306      62.011  59.650  66.004  1.00  0.00           H
ATOM   4583  H8  UNK   306      62.170  62.116  65.475  1.00  0.00           H
ATOM   4584  H9  UNK   306      61.729  61.807  63.831  1.00  0.00           H
ATOM   4585  H10 UNK   306      60.378  61.294  66.758  1.00  0.00           H
ATOM   4586  H11 UNK   306      59.365  61.169  65.299  1.00  0.00           H
ATOM   4587  H12 UNK   306      63.814  60.177  63.482  1.00  0.00           H
ATOM   4588  H13 UNK   306      64.160  61.939  63.892  1.00  0.00           H
ATOM   4589  H14 UNK   306      64.127  60.601  65.054  1.00  0.00           H
ATOM   4590  H15 UNK   306      58.746  59.147  65.895  1.00  0.00           H
ATOM   4591  O1  UNK   307      38.178  38.101  21.428  1.00  0.00           O
ATOM   4592  C2  UNK   307      39.038  36.281  23.003  1.00  0.00           C
ATOM   4593  C3  UNK   307      38.662  37.097  24.305  1.00  0.00           C
ATOM   4594  C4  UNK   307      39.327  37.181  21.733  1.00  0.00           C
ATOM   4595  C5  UNK   307      37.290  37.720  24.314  1.00  0.00           C
ATOM   4596  H6  UNK   307      39.831  35.565  23.071  1.00  0.00           H
ATOM   4597  H7  UNK   307      38.139  35.670  22.745  1.00  0.00           H
ATOM   4598  H8  UNK   307      39.488  37.748  24.690  1.00  0.00           H
ATOM   4599  H9  UNK   307      38.666  36.363  25.095  1.00  0.00           H
ATOM   4600  H10 UNK   307      40.276  37.688  21.919  1.00  0.00           H
ATOM   4601  H11 UNK   307      39.554  36.581  20.877  1.00  0.00           H
ATOM   4602  H12 UNK   307      36.421  37.171  23.948  1.00  0.00           H
ATOM   4603  H13 UNK   307      37.218  38.192  25.323  1.00  0.00           H
ATOM   4604  H14 UNK   307      37.345  38.612  23.645  1.00  0.00           H
ATOM   4605  H15 UNK   307      37.643  38.174  22.210  1.00  0.00           H
ATOM   4606  O1  UNK   308      63.090  33.864  16.131  1.00  0.00           O
ATOM   4607  C2  UNK   308      61.715  33.030  14.257  1.00  0.00           C
ATOM   4608  C3  UNK   308      60.303  32.954  13.565  1.00  0.00           C
ATOM   4609  C4  UNK   308      61.728  33.843  15.637  1.00  0.00           C
ATOM   4610  C5  UNK   308      59.908  34.291  12.935  1.00  0.00           C
ATOM   4611  H6  UNK   308      62.171  32.071  14.521  1.00  0.00           H
ATOM   4612  H7  UNK   308      62.417  33.517  13.611  1.00  0.00           H
ATOM   4613  H8  UNK   308      59.504  32.656  14.248  1.00  0.00           H
ATOM   4614  H9  UNK   308      60.299  32.153  12.821  1.00  0.00           H
ATOM   4615  H10 UNK   308      61.351  34.892  15.550  1.00  0.00           H
ATOM   4616  H11 UNK   308      61.116  33.294  16.350  1.00  0.00           H
ATOM   4617  H12 UNK   308      60.677  34.526  12.169  1.00  0.00           H
ATOM   4618  H13 UNK   308      58.925  34.241  12.483  1.00  0.00           H
ATOM   4619  H14 UNK   308      59.895  35.135  13.624  1.00  0.00           H
ATOM   4620  H15 UNK   308      63.129  34.085  17.100  1.00  0.00           H
ATOM   4621  O1  UNK   309      15.476  37.791   3.126  1.00  0.00           O
ATOM   4622  C2  UNK   309      17.220  36.463   4.097  1.00  0.00           C
ATOM   4623  C3  UNK   309      17.469  35.739   5.489  1.00  0.00           C
ATOM   4624  C4  UNK   309      15.716  36.601   3.823  1.00  0.00           C
ATOM   4625  C5  UNK   309      18.860  36.053   6.060  1.00  0.00           C
ATOM   4626  H6  UNK   309      17.643  37.482   4.142  1.00  0.00           H
ATOM   4627  H7  UNK   309      17.792  35.974   3.243  1.00  0.00           H
ATOM   4628  H8  UNK   309      17.493  34.698   5.288  1.00  0.00           H
ATOM   4629  H9  UNK   309      16.643  35.827   6.278  1.00  0.00           H
ATOM   4630  H10 UNK   309      15.444  35.667   3.327  1.00  0.00           H
ATOM   4631  H11 UNK   309      15.167  36.562   4.780  1.00  0.00           H
ATOM   4632  H12 UNK   309      18.798  35.920   7.129  1.00  0.00           H
ATOM   4633  H13 UNK   309      19.747  35.470   5.763  1.00  0.00           H
ATOM   4634  H14 UNK   309      18.954  37.156   5.996  1.00  0.00           H
ATOM   4635  H15 UNK   309      14.557  37.838   2.910  1.00  0.00           H
ATOM   4636  O1  UNK   310      19.853  43.766  33.794  1.00  0.00           O
ATOM   4637  C2  UNK   310      20.995  44.550  35.776  1.00  0.00           C
ATOM   4638  C3  UNK   310      20.677  45.516  36.953  1.00  0.00           C
ATOM   4639  C4  UNK   310      19.700  43.957  35.190  1.00  0.00           C
ATOM   4640  C5  UNK   310      21.848  46.339  37.448  1.00  0.00           C
ATOM   4641  H6  UNK   310      21.528  45.109  35.010  1.00  0.00           H
ATOM   4642  H7  UNK   310      21.673  43.709  36.113  1.00  0.00           H
ATOM   4643  H8  UNK   310      20.193  44.940  37.737  1.00  0.00           H
ATOM   4644  H9  UNK   310      19.925  46.236  36.622  1.00  0.00           H
ATOM   4645  H10 UNK   310      19.450  42.968  35.620  1.00  0.00           H
ATOM   4646  H11 UNK   310      18.967  44.720  35.282  1.00  0.00           H
ATOM   4647  H12 UNK   310      22.319  46.988  36.793  1.00  0.00           H
ATOM   4648  H13 UNK   310      21.585  46.859  38.346  1.00  0.00           H
ATOM   4649  H14 UNK   310      22.701  45.731  37.805  1.00  0.00           H
ATOM   4650  H15 UNK   310      19.504  44.531  33.281  1.00  0.00           H
ATOM   4651  O1  UNK   311      13.829  65.990  14.811  1.00  0.00           O
ATOM   4652  C2  UNK   311      15.711  66.620  16.154  1.00  0.00           C
ATOM   4653  C3  UNK   311      16.547  65.346  15.898  1.00  0.00           C
ATOM   4654  C4  UNK   311      14.875  66.993  14.950  1.00  0.00           C
ATOM   4655  C5  UNK   311      17.408  65.074  17.148  1.00  0.00           C
ATOM   4656  H6  UNK   311      15.099  66.582  17.006  1.00  0.00           H
ATOM   4657  H7  UNK   311      16.458  67.373  16.400  1.00  0.00           H
ATOM   4658  H8  UNK   311      17.306  65.491  15.030  1.00  0.00           H
ATOM   4659  H9  UNK   311      15.969  64.453  15.597  1.00  0.00           H
ATOM   4660  H10 UNK   311      14.381  67.973  15.012  1.00  0.00           H
ATOM   4661  H11 UNK   311      15.542  66.814  14.051  1.00  0.00           H
ATOM   4662  H12 UNK   311      17.992  65.915  17.399  1.00  0.00           H
ATOM   4663  H13 UNK   311      16.895  64.717  18.128  1.00  0.00           H
ATOM   4664  H14 UNK   311      18.208  64.270  17.021  1.00  0.00           H
ATOM   4665  H15 UNK   311      12.954  66.468  14.764  1.00  0.00           H
ATOM   4666  O1  UNK   312      24.210  58.992  40.806  1.00  0.00           O
ATOM   4667  C2  UNK   312      22.866  57.680  42.273  1.00  0.00           C
ATOM   4668  C3  UNK   312      22.210  58.939  42.998  1.00  0.00           C
ATOM   4669  C4  UNK   312      24.333  57.974  41.759  1.00  0.00           C
ATOM   4670  C5  UNK   312      20.691  58.594  43.211  1.00  0.00           C
ATOM   4671  H6  UNK   312      22.892  56.866  43.040  1.00  0.00           H
ATOM   4672  H7  UNK   312      22.235  57.415  41.434  1.00  0.00           H
ATOM   4673  H8  UNK   312      22.321  59.795  42.317  1.00  0.00           H
ATOM   4674  H9  UNK   312      22.623  59.162  44.011  1.00  0.00           H
ATOM   4675  H10 UNK   312      24.977  58.466  42.556  1.00  0.00           H
ATOM   4676  H11 UNK   312      24.866  57.132  41.346  1.00  0.00           H
ATOM   4677  H12 UNK   312      20.150  58.153  42.374  1.00  0.00           H
ATOM   4678  H13 UNK   312      20.624  57.860  44.000  1.00  0.00           H
ATOM   4679  H14 UNK   312      20.232  59.504  43.578  1.00  0.00           H
ATOM   4680  H15 UNK   312      23.884  58.531  40.018  1.00  0.00           H
ATOM   4681  O1  UNK   313      62.181  63.899  27.111  1.00  0.00           O
ATOM   4682  C2  UNK   313      60.871  65.473  25.653  1.00  0.00           C
ATOM   4683  C3  UNK   313      60.828  64.745  24.295  1.00  0.00           C
ATOM   4684  C4  UNK   313      62.130  65.206  26.558  1.00  0.00           C
ATOM   4685  C5  UNK   313      59.620  65.102  23.366  1.00  0.00           C
ATOM   4686  H6  UNK   313      60.904  66.542  25.510  1.00  0.00           H
ATOM   4687  H7  UNK   313      59.954  65.217  26.201  1.00  0.00           H
ATOM   4688  H8  UNK   313      60.673  63.678  24.619  1.00  0.00           H
ATOM   4689  H9  UNK   313      61.757  64.816  23.682  1.00  0.00           H
ATOM   4690  H10 UNK   313      63.044  65.466  25.927  1.00  0.00           H
ATOM   4691  H11 UNK   313      62.081  65.958  27.348  1.00  0.00           H
ATOM   4692  H12 UNK   313      59.420  66.220  23.364  1.00  0.00           H
ATOM   4693  H13 UNK   313      59.630  64.732  22.315  1.00  0.00           H
ATOM   4694  H14 UNK   313      58.707  64.765  23.790  1.00  0.00           H
ATOM   4695  H15 UNK   313      63.015  63.474  26.597  1.00  0.00           H
ATOM   4696  O1  UNK   314       4.719  56.060  48.132  1.00  0.00           O
ATOM   4697  C2  UNK   314       4.443  57.597  50.008  1.00  0.00           C
ATOM   4698  C3  UNK   314       4.682  58.835  49.033  1.00  0.00           C
ATOM   4699  C4  UNK   314       5.090  56.361  49.445  1.00  0.00           C
ATOM   4700  C5  UNK   314       6.115  59.403  48.970  1.00  0.00           C
ATOM   4701  H6  UNK   314       4.806  57.829  51.065  1.00  0.00           H
ATOM   4702  H7  UNK   314       3.335  57.446  49.905  1.00  0.00           H
ATOM   4703  H8  UNK   314       3.968  59.617  49.229  1.00  0.00           H
ATOM   4704  H9  UNK   314       4.438  58.495  48.001  1.00  0.00           H
ATOM   4705  H10 UNK   314       6.223  56.502  49.487  1.00  0.00           H
ATOM   4706  H11 UNK   314       4.874  55.431  50.070  1.00  0.00           H
ATOM   4707  H12 UNK   314       6.338  59.834  49.911  1.00  0.00           H
ATOM   4708  H13 UNK   314       6.942  58.641  48.707  1.00  0.00           H
ATOM   4709  H14 UNK   314       6.179  60.157  48.231  1.00  0.00           H
ATOM   4710  H15 UNK   314       3.770  56.179  47.999  1.00  0.00           H
ATOM   4711  O1  UNK   315      42.950  11.440   7.198  1.00  0.00           O
ATOM   4712  C2  UNK   315      43.657  11.152   4.872  1.00  0.00           C
ATOM   4713  C3  UNK   315      44.764  10.184   4.466  1.00  0.00           C
ATOM   4714  C4  UNK   315      43.862  11.840   6.234  1.00  0.00           C
ATOM   4715  C5  UNK   315      44.343   9.696   3.127  1.00  0.00           C
ATOM   4716  H6  UNK   315      43.493  11.953   4.035  1.00  0.00           H
ATOM   4717  H7  UNK   315      42.718  10.677   4.877  1.00  0.00           H
ATOM   4718  H8  UNK   315      44.862   9.390   5.247  1.00  0.00           H
ATOM   4719  H9  UNK   315      45.719  10.673   4.429  1.00  0.00           H
ATOM   4720  H10 UNK   315      44.966  11.735   6.472  1.00  0.00           H
ATOM   4721  H11 UNK   315      43.744  12.959   6.181  1.00  0.00           H
ATOM   4722  H12 UNK   315      44.918   8.853   2.903  1.00  0.00           H
ATOM   4723  H13 UNK   315      43.344   9.319   3.134  1.00  0.00           H
ATOM   4724  H14 UNK   315      44.420  10.536   2.385  1.00  0.00           H
ATOM   4725  H15 UNK   315      43.455  10.964   7.851  1.00  0.00           H
ATOM   4726  O1  UNK   316       5.945  33.558   4.312  1.00  0.00           O
ATOM   4727  C2  UNK   316       8.274  33.178   3.605  1.00  0.00           C
ATOM   4728  C3  UNK   316       8.482  32.048   4.626  1.00  0.00           C
ATOM   4729  C4  UNK   316       6.782  33.440   3.159  1.00  0.00           C
ATOM   4730  C5  UNK   316       8.355  30.636   3.885  1.00  0.00           C
ATOM   4731  H6  UNK   316       8.813  34.053   4.072  1.00  0.00           H
ATOM   4732  H7  UNK   316       8.888  33.026   2.681  1.00  0.00           H
ATOM   4733  H8  UNK   316       7.873  32.129   5.453  1.00  0.00           H
ATOM   4734  H9  UNK   316       9.488  32.119   5.045  1.00  0.00           H
ATOM   4735  H10 UNK   316       6.706  34.410   2.693  1.00  0.00           H
ATOM   4736  H11 UNK   316       6.355  32.765   2.480  1.00  0.00           H
ATOM   4737  H12 UNK   316       9.078  30.601   3.050  1.00  0.00           H
ATOM   4738  H13 UNK   316       8.512  29.746   4.614  1.00  0.00           H
ATOM   4739  H14 UNK   316       7.423  30.466   3.322  1.00  0.00           H
ATOM   4740  H15 UNK   316       5.100  33.910   3.915  1.00  0.00           H
ATOM   4741  O1  UNK   317       9.326  45.554  42.641  1.00  0.00           O
ATOM   4742  C2  UNK   317       8.372  44.240  44.537  1.00  0.00           C
ATOM   4743  C3  UNK   317       8.748  42.823  43.928  1.00  0.00           C
ATOM   4744  C4  UNK   317       9.279  45.413  44.133  1.00  0.00           C
ATOM   4745  C5  UNK   317       9.962  42.193  44.666  1.00  0.00           C
ATOM   4746  H6  UNK   317       7.379  44.565  44.205  1.00  0.00           H
ATOM   4747  H7  UNK   317       8.372  44.091  45.613  1.00  0.00           H
ATOM   4748  H8  UNK   317       8.923  42.757  42.840  1.00  0.00           H
ATOM   4749  H9  UNK   317       7.859  42.245  43.994  1.00  0.00           H
ATOM   4750  H10 UNK   317       8.889  46.310  44.638  1.00  0.00           H
ATOM   4751  H11 UNK   317      10.242  45.165  44.579  1.00  0.00           H
ATOM   4752  H12 UNK   317       9.681  42.129  45.733  1.00  0.00           H
ATOM   4753  H13 UNK   317      10.079  41.123  44.354  1.00  0.00           H
ATOM   4754  H14 UNK   317      10.928  42.790  44.624  1.00  0.00           H
ATOM   4755  H15 UNK   317       9.758  46.419  42.485  1.00  0.00           H
ATOM   4756  O1  UNK   318      56.791  57.566  32.523  1.00  0.00           O
ATOM   4757  C2  UNK   318      58.977  57.169  31.567  1.00  0.00           C
ATOM   4758  C3  UNK   318      58.712  57.795  30.138  1.00  0.00           C
ATOM   4759  C4  UNK   318      57.716  56.569  32.217  1.00  0.00           C
ATOM   4760  C5  UNK   318      59.946  58.396  29.475  1.00  0.00           C
ATOM   4761  H6  UNK   318      59.681  56.321  31.420  1.00  0.00           H
ATOM   4762  H7  UNK   318      59.495  57.976  32.203  1.00  0.00           H
ATOM   4763  H8  UNK   318      57.887  58.579  30.093  1.00  0.00           H
ATOM   4764  H9  UNK   318      58.396  56.888  29.545  1.00  0.00           H
ATOM   4765  H10 UNK   318      57.301  55.721  31.665  1.00  0.00           H
ATOM   4766  H11 UNK   318      57.933  56.205  33.195  1.00  0.00           H
ATOM   4767  H12 UNK   318      59.769  58.640  28.391  1.00  0.00           H
ATOM   4768  H13 UNK   318      60.354  59.285  29.967  1.00  0.00           H
ATOM   4769  H14 UNK   318      60.687  57.599  29.542  1.00  0.00           H
ATOM   4770  H15 UNK   318      56.060  57.233  33.109  1.00  0.00           H
ATOM   4771  O1  UNK   319      15.508  47.598  15.503  1.00  0.00           O
ATOM   4772  C2  UNK   319      15.285  45.400  16.625  1.00  0.00           C
ATOM   4773  C3  UNK   319      15.667  43.860  16.621  1.00  0.00           C
ATOM   4774  C4  UNK   319      15.813  46.217  15.390  1.00  0.00           C
ATOM   4775  C5  UNK   319      14.870  43.141  17.750  1.00  0.00           C
ATOM   4776  H6  UNK   319      14.184  45.599  16.569  1.00  0.00           H
ATOM   4777  H7  UNK   319      15.773  45.826  17.549  1.00  0.00           H
ATOM   4778  H8  UNK   319      16.739  43.768  16.924  1.00  0.00           H
ATOM   4779  H9  UNK   319      15.415  43.350  15.639  1.00  0.00           H
ATOM   4780  H10 UNK   319      16.919  46.124  15.397  1.00  0.00           H
ATOM   4781  H11 UNK   319      15.441  45.866  14.447  1.00  0.00           H
ATOM   4782  H12 UNK   319      15.264  43.565  18.765  1.00  0.00           H
ATOM   4783  H13 UNK   319      13.786  43.290  17.540  1.00  0.00           H
ATOM   4784  H14 UNK   319      15.070  42.107  17.808  1.00  0.00           H
ATOM   4785  H15 UNK   319      16.457  47.928  15.514  1.00  0.00           H
ATOM   4786  O1  UNK   320      65.157  54.182  33.465  1.00  0.00           O
ATOM   4787  C2  UNK   320      62.781  54.813  33.128  1.00  0.00           C
ATOM   4788  C3  UNK   320      61.666  55.840  33.491  1.00  0.00           C
ATOM   4789  C4  UNK   320      64.284  55.230  33.521  1.00  0.00           C
ATOM   4790  C5  UNK   320      61.633  56.215  35.019  1.00  0.00           C
ATOM   4791  H6  UNK   320      62.611  53.868  33.641  1.00  0.00           H
ATOM   4792  H7  UNK   320      62.774  54.649  32.104  1.00  0.00           H
ATOM   4793  H8  UNK   320      60.730  55.418  33.241  1.00  0.00           H
ATOM   4794  H9  UNK   320      61.833  56.823  32.952  1.00  0.00           H
ATOM   4795  H10 UNK   320      64.513  56.012  32.814  1.00  0.00           H
ATOM   4796  H11 UNK   320      64.265  55.703  34.543  1.00  0.00           H
ATOM   4797  H12 UNK   320      61.635  55.347  35.602  1.00  0.00           H
ATOM   4798  H13 UNK   320      62.535  56.643  35.353  1.00  0.00           H
ATOM   4799  H14 UNK   320      60.677  56.793  35.295  1.00  0.00           H
ATOM   4800  H15 UNK   320      64.855  53.636  34.224  1.00  0.00           H
ATOM   4801  O1  UNK   321      61.760  50.786   9.567  1.00  0.00           O
ATOM   4802  C2  UNK   321      60.949  49.220   7.827  1.00  0.00           C
ATOM   4803  C3  UNK   321      59.891  49.046   6.707  1.00  0.00           C
ATOM   4804  C4  UNK   321      60.760  50.613   8.498  1.00  0.00           C
ATOM   4805  C5  UNK   321      58.627  48.360   7.233  1.00  0.00           C
ATOM   4806  H6  UNK   321      60.873  48.455   8.609  1.00  0.00           H
ATOM   4807  H7  UNK   321      61.918  49.155   7.289  1.00  0.00           H
ATOM   4808  H8  UNK   321      60.181  48.339   5.941  1.00  0.00           H
ATOM   4809  H9  UNK   321      59.574  49.961   6.181  1.00  0.00           H
ATOM   4810  H10 UNK   321      61.004  51.406   7.804  1.00  0.00           H
ATOM   4811  H11 UNK   321      59.772  50.646   8.907  1.00  0.00           H
ATOM   4812  H12 UNK   321      58.841  47.363   7.552  1.00  0.00           H
ATOM   4813  H13 UNK   321      58.307  48.954   8.092  1.00  0.00           H
ATOM   4814  H14 UNK   321      57.861  48.357   6.503  1.00  0.00           H
ATOM   4815  H15 UNK   321      62.600  50.265   9.480  1.00  0.00           H
ATOM   4816  O1  UNK   322      13.742  57.222   5.816  1.00  0.00           O
ATOM   4817  C2  UNK   322      12.522  56.314   7.651  1.00  0.00           C
ATOM   4818  C3  UNK   322      12.579  55.466   8.965  1.00  0.00           C
ATOM   4819  C4  UNK   322      13.931  56.585   7.088  1.00  0.00           C
ATOM   4820  C5  UNK   322      11.242  55.382   9.719  1.00  0.00           C
ATOM   4821  H6  UNK   322      11.849  55.808   6.967  1.00  0.00           H
ATOM   4822  H7  UNK   322      12.074  57.328   7.771  1.00  0.00           H
ATOM   4823  H8  UNK   322      13.286  55.881   9.701  1.00  0.00           H
ATOM   4824  H9  UNK   322      12.880  54.446   8.625  1.00  0.00           H
ATOM   4825  H10 UNK   322      14.593  57.283   7.750  1.00  0.00           H
ATOM   4826  H11 UNK   322      14.390  55.574   7.053  1.00  0.00           H
ATOM   4827  H12 UNK   322      10.412  54.911   9.116  1.00  0.00           H
ATOM   4828  H13 UNK   322      11.497  54.738  10.637  1.00  0.00           H
ATOM   4829  H14 UNK   322      10.959  56.388  10.107  1.00  0.00           H
ATOM   4830  H15 UNK   322      14.608  57.663   5.514  1.00  0.00           H
ATOM   4831  O1  UNK   323      17.210  36.956  25.482  1.00  0.00           O
ATOM   4832  C2  UNK   323      15.349  38.390  24.761  1.00  0.00           C
ATOM   4833  C3  UNK   323      14.207  37.589  25.434  1.00  0.00           C
ATOM   4834  C4  UNK   323      16.655  38.304  25.627  1.00  0.00           C
ATOM   4835  C5  UNK   323      13.731  38.169  26.820  1.00  0.00           C
ATOM   4836  H6  UNK   323      15.575  37.910  23.785  1.00  0.00           H
ATOM   4837  H7  UNK   323      15.109  39.434  24.581  1.00  0.00           H
ATOM   4838  H8  UNK   323      14.557  36.571  25.576  1.00  0.00           H
ATOM   4839  H9  UNK   323      13.297  37.413  24.735  1.00  0.00           H
ATOM   4840  H10 UNK   323      17.222  39.089  25.147  1.00  0.00           H
ATOM   4841  H11 UNK   323      16.629  38.673  26.652  1.00  0.00           H
ATOM   4842  H12 UNK   323      14.508  38.462  27.460  1.00  0.00           H
ATOM   4843  H13 UNK   323      13.066  39.079  26.772  1.00  0.00           H
ATOM   4844  H14 UNK   323      13.108  37.346  27.232  1.00  0.00           H
ATOM   4845  H15 UNK   323      18.163  37.070  25.518  1.00  0.00           H
ATOM   4846  O1  UNK   324      42.489   4.418  59.756  1.00  0.00           O
ATOM   4847  C2  UNK   324      44.472   3.428  60.876  1.00  0.00           C
ATOM   4848  C3  UNK   324      45.647   3.865  61.773  1.00  0.00           C
ATOM   4849  C4  UNK   324      43.670   4.695  60.373  1.00  0.00           C
ATOM   4850  C5  UNK   324      46.720   2.805  62.065  1.00  0.00           C
ATOM   4851  H6  UNK   324      44.898   2.900  60.023  1.00  0.00           H
ATOM   4852  H7  UNK   324      43.768   2.754  61.381  1.00  0.00           H
ATOM   4853  H8  UNK   324      45.363   4.259  62.722  1.00  0.00           H
ATOM   4854  H9  UNK   324      46.162   4.625  61.290  1.00  0.00           H
ATOM   4855  H10 UNK   324      43.465   5.446  61.177  1.00  0.00           H
ATOM   4856  H11 UNK   324      44.378   5.172  59.690  1.00  0.00           H
ATOM   4857  H12 UNK   324      47.594   3.384  62.277  1.00  0.00           H
ATOM   4858  H13 UNK   324      46.432   2.076  62.797  1.00  0.00           H
ATOM   4859  H14 UNK   324      46.918   2.320  61.121  1.00  0.00           H
ATOM   4860  H15 UNK   324      42.268   5.270  59.363  1.00  0.00           H
ATOM   4861  O1  UNK   325      47.621  63.190  33.078  1.00  0.00           O
ATOM   4862  C2  UNK   325      47.118  64.367  35.036  1.00  0.00           C
ATOM   4863  C3  UNK   325      47.485  64.353  36.539  1.00  0.00           C
ATOM   4864  C4  UNK   325      47.957  63.266  34.487  1.00  0.00           C
ATOM   4865  C5  UNK   325      46.751  63.175  37.316  1.00  0.00           C
ATOM   4866  H6  UNK   325      46.094  64.211  34.927  1.00  0.00           H
ATOM   4867  H7  UNK   325      47.456  65.280  34.616  1.00  0.00           H
ATOM   4868  H8  UNK   325      47.149  65.277  36.943  1.00  0.00           H
ATOM   4869  H9  UNK   325      48.558  64.441  36.753  1.00  0.00           H
ATOM   4870  H10 UNK   325      49.048  63.528  34.547  1.00  0.00           H
ATOM   4871  H11 UNK   325      47.590  62.378  34.946  1.00  0.00           H
ATOM   4872  H12 UNK   325      47.211  62.170  37.150  1.00  0.00           H
ATOM   4873  H13 UNK   325      46.968  63.364  38.377  1.00  0.00           H
ATOM   4874  H14 UNK   325      45.719  63.179  37.109  1.00  0.00           H
ATOM   4875  H15 UNK   325      48.191  63.779  32.523  1.00  0.00           H
ATOM   4876  O1  UNK   326      53.897  65.933  39.600  1.00  0.00           O
ATOM   4877  C2  UNK   326      54.367  63.914  41.007  1.00  0.00           C
ATOM   4878  C3  UNK   326      54.031  64.345  42.443  1.00  0.00           C
ATOM   4879  C4  UNK   326      54.930  65.162  40.175  1.00  0.00           C
ATOM   4880  C5  UNK   326      55.066  63.848  43.480  1.00  0.00           C
ATOM   4881  H6  UNK   326      55.046  63.080  41.063  1.00  0.00           H
ATOM   4882  H7  UNK   326      53.466  63.544  40.425  1.00  0.00           H
ATOM   4883  H8  UNK   326      53.143  63.718  42.729  1.00  0.00           H
ATOM   4884  H9  UNK   326      53.840  65.461  42.579  1.00  0.00           H
ATOM   4885  H10 UNK   326      55.564  65.831  40.857  1.00  0.00           H
ATOM   4886  H11 UNK   326      55.627  64.876  39.356  1.00  0.00           H
ATOM   4887  H12 UNK   326      54.701  63.838  44.494  1.00  0.00           H
ATOM   4888  H13 UNK   326      55.532  62.882  43.281  1.00  0.00           H
ATOM   4889  H14 UNK   326      55.942  64.471  43.434  1.00  0.00           H
ATOM   4890  H15 UNK   326      53.890  65.783  38.599  1.00  0.00           H
ATOM   4891  O1  UNK   327       5.050   5.159  17.770  1.00  0.00           O
ATOM   4892  C2  UNK   327       7.101   6.047  16.964  1.00  0.00           C
ATOM   4893  C3  UNK   327       6.809   7.448  17.653  1.00  0.00           C
ATOM   4894  C4  UNK   327       5.918   5.194  16.577  1.00  0.00           C
ATOM   4895  C5  UNK   327       6.104   8.348  16.630  1.00  0.00           C
ATOM   4896  H6  UNK   327       7.770   6.372  16.100  1.00  0.00           H
ATOM   4897  H7  UNK   327       7.672   5.439  17.671  1.00  0.00           H
ATOM   4898  H8  UNK   327       7.706   8.039  17.987  1.00  0.00           H
ATOM   4899  H9  UNK   327       6.247   7.410  18.642  1.00  0.00           H
ATOM   4900  H10 UNK   327       5.479   5.732  15.694  1.00  0.00           H
ATOM   4901  H11 UNK   327       6.203   4.108  16.286  1.00  0.00           H
ATOM   4902  H12 UNK   327       6.816   8.370  15.816  1.00  0.00           H
ATOM   4903  H13 UNK   327       5.137   7.965  16.285  1.00  0.00           H
ATOM   4904  H14 UNK   327       5.928   9.345  16.988  1.00  0.00           H
ATOM   4905  H15 UNK   327       4.555   6.037  17.774  1.00  0.00           H
ATOM   4906  O1  UNK   328      29.890  36.372   7.335  1.00  0.00           O
ATOM   4907  C2  UNK   328      29.120  38.587   7.866  1.00  0.00           C
ATOM   4908  C3  UNK   328      28.014  38.040   8.747  1.00  0.00           C
ATOM   4909  C4  UNK   328      30.315  37.640   7.760  1.00  0.00           C
ATOM   4910  C5  UNK   328      26.795  38.901   8.672  1.00  0.00           C
ATOM   4911  H6  UNK   328      28.779  38.916   6.855  1.00  0.00           H
ATOM   4912  H7  UNK   328      29.455  39.526   8.321  1.00  0.00           H
ATOM   4913  H8  UNK   328      28.491  38.022   9.738  1.00  0.00           H
ATOM   4914  H9  UNK   328      27.629  37.076   8.378  1.00  0.00           H
ATOM   4915  H10 UNK   328      30.967  37.980   6.995  1.00  0.00           H
ATOM   4916  H11 UNK   328      30.716  37.531   8.782  1.00  0.00           H
ATOM   4917  H12 UNK   328      26.936  40.005   8.830  1.00  0.00           H
ATOM   4918  H13 UNK   328      26.372  38.738   7.760  1.00  0.00           H
ATOM   4919  H14 UNK   328      26.047  38.529   9.363  1.00  0.00           H
ATOM   4920  H15 UNK   328      30.673  35.834   7.487  1.00  0.00           H
ATOM   4921  O1  UNK   329       3.232  64.755  47.572  1.00  0.00           O
ATOM   4922  C2  UNK   329       4.185  66.628  46.344  1.00  0.00           C
ATOM   4923  C3  UNK   329       4.862  65.683  45.225  1.00  0.00           C
ATOM   4924  C4  UNK   329       2.926  66.039  47.010  1.00  0.00           C
ATOM   4925  C5  UNK   329       5.952  66.349  44.283  1.00  0.00           C
ATOM   4926  H6  UNK   329       4.982  66.747  47.156  1.00  0.00           H
ATOM   4927  H7  UNK   329       3.818  67.594  45.973  1.00  0.00           H
ATOM   4928  H8  UNK   329       4.121  65.139  44.638  1.00  0.00           H
ATOM   4929  H9  UNK   329       5.502  64.894  45.757  1.00  0.00           H
ATOM   4930  H10 UNK   329       2.604  66.798  47.700  1.00  0.00           H
ATOM   4931  H11 UNK   329       2.122  65.890  46.245  1.00  0.00           H
ATOM   4932  H12 UNK   329       6.177  65.693  43.444  1.00  0.00           H
ATOM   4933  H13 UNK   329       5.516  67.294  43.932  1.00  0.00           H
ATOM   4934  H14 UNK   329       6.842  66.614  44.833  1.00  0.00           H
ATOM   4935  H15 UNK   329       3.678  64.884  48.498  1.00  0.00           H
ATOM   4936  O1  UNK   330       8.181  43.896  23.205  1.00  0.00           O
ATOM   4937  C2  UNK   330       7.478  43.762  20.894  1.00  0.00           C
ATOM   4938  C3  UNK   330       8.033  43.868  19.439  1.00  0.00           C
ATOM   4939  C4  UNK   330       8.639  43.622  21.899  1.00  0.00           C
ATOM   4940  C5  UNK   330       8.994  45.030  19.218  1.00  0.00           C
ATOM   4941  H6  UNK   330       6.900  44.687  21.201  1.00  0.00           H
ATOM   4942  H7  UNK   330       6.771  42.969  21.036  1.00  0.00           H
ATOM   4943  H8  UNK   330       7.222  44.030  18.728  1.00  0.00           H
ATOM   4944  H9  UNK   330       8.435  42.867  19.203  1.00  0.00           H
ATOM   4945  H10 UNK   330       9.102  42.563  21.784  1.00  0.00           H
ATOM   4946  H11 UNK   330       9.411  44.367  21.681  1.00  0.00           H
ATOM   4947  H12 UNK   330       9.066  45.079  18.076  1.00  0.00           H
ATOM   4948  H13 UNK   330       8.651  46.082  19.700  1.00  0.00           H
ATOM   4949  H14 UNK   330       9.995  44.790  19.480  1.00  0.00           H
ATOM   4950  H15 UNK   330       8.832  43.425  23.758  1.00  0.00           H
ATOM   4951  O1  UNK   331       0.524  60.061  15.304  1.00  0.00           O
ATOM   4952  C2  UNK   331       1.798  58.014  15.854  1.00  0.00           C
ATOM   4953  C3  UNK   331       0.835  57.358  16.886  1.00  0.00           C
ATOM   4954  C4  UNK   331       1.007  58.823  14.823  1.00  0.00           C
ATOM   4955  C5  UNK   331       1.495  56.550  17.923  1.00  0.00           C
ATOM   4956  H6  UNK   331       2.458  58.770  16.330  1.00  0.00           H
ATOM   4957  H7  UNK   331       2.505  57.195  15.448  1.00  0.00           H
ATOM   4958  H8  UNK   331       0.096  56.701  16.408  1.00  0.00           H
ATOM   4959  H9  UNK   331       0.220  58.096  17.368  1.00  0.00           H
ATOM   4960  H10 UNK   331       1.544  59.010  13.948  1.00  0.00           H
ATOM   4961  H11 UNK   331       0.137  58.218  14.517  1.00  0.00           H
ATOM   4962  H12 UNK   331       2.330  55.986  17.453  1.00  0.00           H
ATOM   4963  H13 UNK   331       1.951  57.190  18.723  1.00  0.00           H
ATOM   4964  H14 UNK   331       0.826  55.828  18.362  1.00  0.00           H
ATOM   4965  H15 UNK   331       1.351  60.658  15.458  1.00  0.00           H
ATOM   4966  O1  UNK   332      27.705  28.079  40.701  1.00  0.00           O
ATOM   4967  C2  UNK   332      25.722  28.345  39.154  1.00  0.00           C
ATOM   4968  C3  UNK   332      26.203  27.304  38.013  1.00  0.00           C
ATOM   4969  C4  UNK   332      26.244  27.914  40.568  1.00  0.00           C
ATOM   4970  C5  UNK   332      25.467  27.654  36.719  1.00  0.00           C
ATOM   4971  H6  UNK   332      26.076  29.374  38.992  1.00  0.00           H
ATOM   4972  H7  UNK   332      24.596  28.437  39.216  1.00  0.00           H
ATOM   4973  H8  UNK   332      26.000  26.224  38.259  1.00  0.00           H
ATOM   4974  H9  UNK   332      27.267  27.382  37.956  1.00  0.00           H
ATOM   4975  H10 UNK   332      25.639  28.429  41.370  1.00  0.00           H
ATOM   4976  H11 UNK   332      26.065  26.854  40.757  1.00  0.00           H
ATOM   4977  H12 UNK   332      24.435  27.615  36.946  1.00  0.00           H
ATOM   4978  H13 UNK   332      25.836  28.650  36.427  1.00  0.00           H
ATOM   4979  H14 UNK   332      25.788  26.930  35.981  1.00  0.00           H
ATOM   4980  H15 UNK   332      27.951  28.015  41.708  1.00  0.00           H
ATOM   4981  O1  UNK   333       3.316  33.930  67.236  1.00  0.00           O
ATOM   4982  C2  UNK   333       3.918  32.040  65.934  1.00  0.00           C
ATOM   4983  C3  UNK   333       5.037  31.238  65.159  1.00  0.00           C
ATOM   4984  C4  UNK   333       4.397  33.092  66.875  1.00  0.00           C
ATOM   4985  C5  UNK   333       4.524  30.071  64.354  1.00  0.00           C
ATOM   4986  H6  UNK   333       3.276  32.486  65.192  1.00  0.00           H
ATOM   4987  H7  UNK   333       3.242  31.387  66.560  1.00  0.00           H
ATOM   4988  H8  UNK   333       5.549  30.820  66.080  1.00  0.00           H
ATOM   4989  H9  UNK   333       5.741  31.919  64.659  1.00  0.00           H
ATOM   4990  H10 UNK   333       4.694  32.606  67.787  1.00  0.00           H
ATOM   4991  H11 UNK   333       5.244  33.680  66.493  1.00  0.00           H
ATOM   4992  H12 UNK   333       3.510  30.058  63.968  1.00  0.00           H
ATOM   4993  H13 UNK   333       5.320  29.793  63.671  1.00  0.00           H
ATOM   4994  H14 UNK   333       4.530  29.225  65.111  1.00  0.00           H
ATOM   4995  H15 UNK   333       3.079  34.421  66.467  1.00  0.00           H
ATOM   4996  O1  UNK   334       3.076  56.367  28.170  1.00  0.00           O
ATOM   4997  C2  UNK   334       2.043  55.844  30.315  1.00  0.00           C
ATOM   4998  C3  UNK   334       0.789  55.191  29.668  1.00  0.00           C
ATOM   4999  C4  UNK   334       3.307  55.818  29.471  1.00  0.00           C
ATOM   5000  C5  UNK   334      -0.358  55.070  30.660  1.00  0.00           C
ATOM   5001  H6  UNK   334       1.793  56.911  30.422  1.00  0.00           H
ATOM   5002  H7  UNK   334       2.040  55.521  31.388  1.00  0.00           H
ATOM   5003  H8  UNK   334       1.019  54.208  29.315  1.00  0.00           H
ATOM   5004  H9  UNK   334       0.508  55.834  28.802  1.00  0.00           H
ATOM   5005  H10 UNK   334       3.986  56.531  29.924  1.00  0.00           H
ATOM   5006  H11 UNK   334       3.781  54.833  29.303  1.00  0.00           H
ATOM   5007  H12 UNK   334      -1.263  54.663  30.252  1.00  0.00           H
ATOM   5008  H13 UNK   334       0.022  54.514  31.537  1.00  0.00           H
ATOM   5009  H14 UNK   334      -0.727  56.063  30.949  1.00  0.00           H
ATOM   5010  H15 UNK   334       2.827  55.650  27.627  1.00  0.00           H
ATOM   5011  O1  UNK   335      14.204  14.355  32.384  1.00  0.00           O
ATOM   5012  C2  UNK   335      12.047  14.447  31.422  1.00  0.00           C
ATOM   5013  C3  UNK   335      12.416  14.031  29.956  1.00  0.00           C
ATOM   5014  C4  UNK   335      13.104  15.267  31.996  1.00  0.00           C
ATOM   5015  C5  UNK   335      11.174  13.782  29.095  1.00  0.00           C
ATOM   5016  H6  UNK   335      11.094  15.107  31.334  1.00  0.00           H
ATOM   5017  H7  UNK   335      11.863  13.618  32.051  1.00  0.00           H
ATOM   5018  H8  UNK   335      13.044  13.125  29.951  1.00  0.00           H
ATOM   5019  H9  UNK   335      13.003  14.832  29.476  1.00  0.00           H
ATOM   5020  H10 UNK   335      13.446  16.033  31.279  1.00  0.00           H
ATOM   5021  H11 UNK   335      12.564  15.738  32.797  1.00  0.00           H
ATOM   5022  H12 UNK   335      10.723  14.712  28.925  1.00  0.00           H
ATOM   5023  H13 UNK   335      11.421  13.461  28.086  1.00  0.00           H
ATOM   5024  H14 UNK   335      10.413  13.147  29.442  1.00  0.00           H
ATOM   5025  H15 UNK   335      14.861  14.847  32.783  1.00  0.00           H
ATOM   5026  O1  UNK   336      29.114  45.063  39.690  1.00  0.00           O
ATOM   5027  C2  UNK   336      27.235  46.512  39.660  1.00  0.00           C
ATOM   5028  C3  UNK   336      26.381  47.444  38.696  1.00  0.00           C
ATOM   5029  C4  UNK   336      27.995  45.515  38.853  1.00  0.00           C
ATOM   5030  C5  UNK   336      25.467  48.359  39.502  1.00  0.00           C
ATOM   5031  H6  UNK   336      27.872  47.048  40.369  1.00  0.00           H
ATOM   5032  H7  UNK   336      26.450  45.993  40.206  1.00  0.00           H
ATOM   5033  H8  UNK   336      25.840  46.884  37.861  1.00  0.00           H
ATOM   5034  H9  UNK   336      27.095  48.122  38.130  1.00  0.00           H
ATOM   5035  H10 UNK   336      27.318  44.678  38.605  1.00  0.00           H
ATOM   5036  H11 UNK   336      28.422  45.923  37.914  1.00  0.00           H
ATOM   5037  H12 UNK   336      24.578  47.801  39.680  1.00  0.00           H
ATOM   5038  H13 UNK   336      25.968  48.639  40.422  1.00  0.00           H
ATOM   5039  H14 UNK   336      25.292  49.347  38.882  1.00  0.00           H
ATOM   5040  H15 UNK   336      29.828  45.776  39.456  1.00  0.00           H
ATOM   5041  O1  UNK   337      10.317   9.469  62.712  1.00  0.00           O
ATOM   5042  C2  UNK   337       9.052  10.667  60.934  1.00  0.00           C
ATOM   5043  C3  UNK   337       9.115  11.958  60.122  1.00  0.00           C
ATOM   5044  C4  UNK   337      10.177  10.645  61.967  1.00  0.00           C
ATOM   5045  C5  UNK   337       8.121  11.926  58.935  1.00  0.00           C
ATOM   5046  H6  UNK   337       8.088  10.568  61.417  1.00  0.00           H
ATOM   5047  H7  UNK   337       9.212   9.778  60.313  1.00  0.00           H
ATOM   5048  H8  UNK   337      10.151  12.152  59.813  1.00  0.00           H
ATOM   5049  H9  UNK   337       8.815  12.803  60.781  1.00  0.00           H
ATOM   5050  H10 UNK   337      11.176  10.816  61.469  1.00  0.00           H
ATOM   5051  H11 UNK   337      10.049  11.443  62.646  1.00  0.00           H
ATOM   5052  H12 UNK   337       8.337  11.230  58.126  1.00  0.00           H
ATOM   5053  H13 UNK   337       7.150  11.602  59.299  1.00  0.00           H
ATOM   5054  H14 UNK   337       8.096  12.913  58.502  1.00  0.00           H
ATOM   5055  H15 UNK   337      10.692   9.684  63.564  1.00  0.00           H
ATOM   5056  O1  UNK   338       3.076   8.066  26.044  1.00  0.00           O
ATOM   5057  C2  UNK   338       2.863  10.528  25.729  1.00  0.00           C
ATOM   5058  C3  UNK   338       4.332  10.797  25.527  1.00  0.00           C
ATOM   5059  C4  UNK   338       2.477   9.100  25.264  1.00  0.00           C
ATOM   5060  C5  UNK   338       4.659  12.271  25.625  1.00  0.00           C
ATOM   5061  H6  UNK   338       2.530  10.669  26.795  1.00  0.00           H
ATOM   5062  H7  UNK   338       2.237  11.246  25.124  1.00  0.00           H
[truncated: 1,970,113 more chars]
