# Supplementary material for: Supramolecular Structure of Phenyl Derivatives of Butanol Isomers
Source: J Phys Chem B. 2022 May 6;126(19):3563–71. doi: 10.1021/acs.jpcb.2c01269 (PMC9125557; doi:10.1021/acs.jpcb.2c01269)
Supplement: Supplementary file 3 — jp2c01269_si_003.pdb [file jp2c01269_si_003.pdb]

CRYST1   67.456   67.456   67.456  90.00  90.00  90.00 P 1           1
MODEL      100
ATOM      1  C1  UNK A   1       2.427  14.474  41.039  1.00  0.00           C
ATOM      2  C2  UNK A   1       2.631  15.811  41.819  1.00  0.00           C
ATOM      3  C3  UNK A   1       4.055  16.483  41.532  1.00  0.00           C
ATOM      4  C4  UNK A   1       1.508  16.841  41.686  1.00  0.00           C
ATOM      5  O5  UNK A   1       1.415  13.706  41.595  1.00  0.00           O
ATOM      6  H6  UNK A   1       2.441  14.593  39.917  1.00  0.00           H
ATOM      7  H7  UNK A   1       3.392  13.900  41.113  1.00  0.00           H
ATOM      8  H8  UNK A   1       2.541  15.446  42.835  1.00  0.00           H
ATOM      9  H9  UNK A   1       4.236  17.231  42.234  1.00  0.00           H
ATOM     10  H10 UNK A   1       4.025  16.791  40.479  1.00  0.00           H
ATOM     11  H11 UNK A   1       4.835  15.751  41.611  1.00  0.00           H
ATOM     12  H12 UNK A   1       1.819  17.756  42.140  1.00  0.00           H
ATOM     13  H13 UNK A   1       0.503  16.592  42.067  1.00  0.00           H
ATOM     14  H14 UNK A   1       1.383  17.049  40.586  1.00  0.00           H
ATOM     15  H15 UNK A   1       0.564  14.195  41.465  1.00  0.00           H
ATOM     16  C1  UNK B   2       9.365  19.145  31.288  1.00  0.00           C
ATOM     17  C2  UNK B   2       9.224  20.559  30.503  1.00  0.00           C
ATOM     18  C3  UNK B   2       7.863  20.690  29.758  1.00  0.00           C
ATOM     19  C4  UNK B   2       9.430  21.824  31.347  1.00  0.00           C
ATOM     20  O5  UNK B   2       8.669  19.116  32.556  1.00  0.00           O
ATOM     21  H6  UNK B   2       8.976  18.233  30.659  1.00  0.00           H
ATOM     22  H7  UNK B   2      10.455  18.867  31.333  1.00  0.00           H
ATOM     23  H8  UNK B   2      10.030  20.466  29.722  1.00  0.00           H
ATOM     24  H9  UNK B   2       7.927  21.503  28.987  1.00  0.00           H
ATOM     25  H10 UNK B   2       7.054  20.846  30.499  1.00  0.00           H
ATOM     26  H11 UNK B   2       7.703  19.759  29.214  1.00  0.00           H
ATOM     27  H12 UNK B   2       8.651  21.909  32.086  1.00  0.00           H
ATOM     28  H13 UNK B   2       9.396  22.686  30.677  1.00  0.00           H
ATOM     29  H14 UNK B   2      10.324  21.852  31.942  1.00  0.00           H
ATOM     30  H15 UNK B   2       9.150  18.521  33.159  1.00  0.00           H
ATOM     31  C1  UNK C   3      49.868  33.330  48.176  1.00  0.00           C
ATOM     32  C2  UNK C   3      50.989  32.253  48.188  1.00  0.00           C
ATOM     33  C3  UNK C   3      52.092  32.517  49.229  1.00  0.00           C
ATOM     34  C4  UNK C   3      50.407  30.917  48.533  1.00  0.00           C
ATOM     35  O5  UNK C   3      48.818  33.136  47.304  1.00  0.00           O
ATOM     36  H6  UNK C   3      49.338  33.367  49.169  1.00  0.00           H
ATOM     37  H7  UNK C   3      50.362  34.322  48.114  1.00  0.00           H
ATOM     38  H8  UNK C   3      51.488  32.355  47.242  1.00  0.00           H
ATOM     39  H9  UNK C   3      52.751  33.316  48.800  1.00  0.00           H
ATOM     40  H10 UNK C   3      52.824  31.704  49.375  1.00  0.00           H
ATOM     41  H11 UNK C   3      51.728  32.820  50.186  1.00  0.00           H
ATOM     42  H12 UNK C   3      49.504  30.754  47.881  1.00  0.00           H
ATOM     43  H13 UNK C   3      50.074  30.772  49.535  1.00  0.00           H
ATOM     44  H14 UNK C   3      51.110  30.149  48.311  1.00  0.00           H
ATOM     45  H15 UNK C   3      48.069  33.747  47.545  1.00  0.00           H
ATOM     46  C1  UNK D   4      61.081  19.190  28.794  1.00  0.00           C
ATOM     47  C2  UNK D   4      61.565  19.992  30.042  1.00  0.00           C
ATOM     48  C3  UNK D   4      62.223  19.096  31.146  1.00  0.00           C
ATOM     49  C4  UNK D   4      62.404  21.223  29.670  1.00  0.00           C
ATOM     50  O5  UNK D   4      60.476  17.944  29.162  1.00  0.00           O
ATOM     51  H6  UNK D   4      60.459  19.807  28.142  1.00  0.00           H
ATOM     52  H7  UNK D   4      62.036  18.910  28.340  1.00  0.00           H
ATOM     53  H8  UNK D   4      60.713  20.452  30.513  1.00  0.00           H
ATOM     54  H9  UNK D   4      63.097  18.660  30.656  1.00  0.00           H
ATOM     55  H10 UNK D   4      61.544  18.443  31.547  1.00  0.00           H
ATOM     56  H11 UNK D   4      62.626  19.624  31.991  1.00  0.00           H
ATOM     57  H12 UNK D   4      62.914  21.468  30.580  1.00  0.00           H
ATOM     58  H13 UNK D   4      61.723  22.005  29.449  1.00  0.00           H
ATOM     59  H14 UNK D   4      63.121  21.027  28.861  1.00  0.00           H
ATOM     60  H15 UNK D   4      60.957  17.268  28.652  1.00  0.00           H
ATOM     61  C1  UNK E   5      26.342  13.454  49.068  1.00  0.00           C
ATOM     62  C2  UNK E   5      27.184  14.357  48.111  1.00  0.00           C
ATOM     63  C3  UNK E   5      26.567  14.328  46.713  1.00  0.00           C
ATOM     64  C4  UNK E   5      27.511  15.752  48.648  1.00  0.00           C
ATOM     65  O5  UNK E   5      26.075  12.134  48.610  1.00  0.00           O
ATOM     66  H6  UNK E   5      26.943  13.406  50.072  1.00  0.00           H
ATOM     67  H7  UNK E   5      25.429  13.918  49.416  1.00  0.00           H
ATOM     68  H8  UNK E   5      28.251  13.900  47.951  1.00  0.00           H
ATOM     69  H9  UNK E   5      27.192  14.657  45.880  1.00  0.00           H
ATOM     70  H10 UNK E   5      25.638  14.980  46.808  1.00  0.00           H
ATOM     71  H11 UNK E   5      26.118  13.335  46.481  1.00  0.00           H
ATOM     72  H12 UNK E   5      27.964  15.700  49.578  1.00  0.00           H
ATOM     73  H13 UNK E   5      26.581  16.386  48.656  1.00  0.00           H
ATOM     74  H14 UNK E   5      28.242  16.233  48.020  1.00  0.00           H
ATOM     75  H15 UNK E   5      25.598  11.701  49.311  1.00  0.00           H
ATOM     76  C1  UNK F   6       1.693  63.456  26.770  1.00  0.00           C
ATOM     77  C2  UNK F   6       3.083  63.283  26.103  1.00  0.00           C
ATOM     78  C3  UNK F   6       4.309  63.551  26.996  1.00  0.00           C
ATOM     79  C4  UNK F   6       3.284  61.842  25.615  1.00  0.00           C
ATOM     80  O5  UNK F   6       1.493  64.825  26.948  1.00  0.00           O
ATOM     81  H6  UNK F   6       0.948  62.962  26.166  1.00  0.00           H
ATOM     82  H7  UNK F   6       1.707  62.957  27.749  1.00  0.00           H
ATOM     83  H8  UNK F   6       3.173  63.951  25.249  1.00  0.00           H
ATOM     84  H9  UNK F   6       4.283  63.085  28.001  1.00  0.00           H
ATOM     85  H10 UNK F   6       4.315  64.654  27.156  1.00  0.00           H
ATOM     86  H11 UNK F   6       5.289  63.262  26.542  1.00  0.00           H
ATOM     87  H12 UNK F   6       3.218  61.139  26.387  1.00  0.00           H
ATOM     88  H13 UNK F   6       4.091  61.646  24.985  1.00  0.00           H
ATOM     89  H14 UNK F   6       2.426  61.570  24.953  1.00  0.00           H
ATOM     90  H15 UNK F   6       2.006  65.173  27.676  1.00  0.00           H
ATOM     91  C1  UNK G   7      64.550  31.984  38.786  1.00  0.00           C
ATOM     92  C2  UNK G   7      65.103  33.422  39.126  1.00  0.00           C
ATOM     93  C3  UNK G   7      66.068  33.318  40.320  1.00  0.00           C
ATOM     94  C4  UNK G   7      65.689  34.091  37.921  1.00  0.00           C
ATOM     95  O5  UNK G   7      63.604  32.092  37.715  1.00  0.00           O
ATOM     96  H6  UNK G   7      65.387  31.271  38.642  1.00  0.00           H
ATOM     97  H7  UNK G   7      64.095  31.580  39.654  1.00  0.00           H
ATOM     98  H8  UNK G   7      64.296  34.044  39.523  1.00  0.00           H
ATOM     99  H9  UNK G   7      66.865  34.124  40.430  1.00  0.00           H
ATOM    100  H10 UNK G   7      66.552  32.344  40.302  1.00  0.00           H
ATOM    101  H11 UNK G   7      65.547  33.409  41.316  1.00  0.00           H
ATOM    102  H12 UNK G   7      64.954  34.224  37.124  1.00  0.00           H
ATOM    103  H13 UNK G   7      66.493  33.586  37.435  1.00  0.00           H
ATOM    104  H14 UNK G   7      66.104  35.052  38.303  1.00  0.00           H
ATOM    105  H15 UNK G   7      63.446  31.142  37.514  1.00  0.00           H
ATOM    106  C1  UNK H   8       8.179  30.784  30.031  1.00  0.00           C
ATOM    107  C2  UNK H   8       7.317  31.458  31.131  1.00  0.00           C
ATOM    108  C3  UNK H   8       8.211  32.306  32.117  1.00  0.00           C
ATOM    109  C4  UNK H   8       6.209  32.359  30.522  1.00  0.00           C
ATOM    110  O5  UNK H   8       8.961  29.782  30.640  1.00  0.00           O
ATOM    111  H6  UNK H   8       7.494  30.333  29.259  1.00  0.00           H
ATOM    112  H7  UNK H   8       8.868  31.624  29.661  1.00  0.00           H
ATOM    113  H8  UNK H   8       6.878  30.622  31.699  1.00  0.00           H
ATOM    114  H9  UNK H   8       9.008  31.704  32.657  1.00  0.00           H
ATOM    115  H10 UNK H   8       7.585  32.791  32.888  1.00  0.00           H
ATOM    116  H11 UNK H   8       8.843  33.000  31.476  1.00  0.00           H
ATOM    117  H12 UNK H   8       6.677  33.224  30.186  1.00  0.00           H
ATOM    118  H13 UNK H   8       5.398  32.732  31.179  1.00  0.00           H
ATOM    119  H14 UNK H   8       5.773  31.987  29.672  1.00  0.00           H
ATOM    120  H15 UNK H   8       9.540  29.393  29.943  1.00  0.00           H
ATOM    121  C1  UNK I   9      60.644  32.749  67.507  1.00  0.00           C
ATOM    122  C2  UNK I   9      61.350  33.163  66.211  1.00  0.00           C
ATOM    123  C3  UNK I   9      62.789  32.684  66.151  1.00  0.00           C
ATOM    124  C4  UNK I   9      60.547  32.705  64.998  1.00  0.00           C
ATOM    125  O5  UNK I   9      61.463  32.980  68.726  1.00  0.00           O
ATOM    126  H6  UNK I   9      59.723  33.326  67.556  1.00  0.00           H
ATOM    127  H7  UNK I   9      60.345  31.702  67.327  1.00  0.00           H
ATOM    128  H8  UNK I   9      61.376  34.211  66.258  1.00  0.00           H
ATOM    129  H9  UNK I   9      63.329  33.111  66.984  1.00  0.00           H
ATOM    130  H10 UNK I   9      63.198  32.947  65.209  1.00  0.00           H
ATOM    131  H11 UNK I   9      62.716  31.619  66.296  1.00  0.00           H
ATOM    132  H12 UNK I   9      60.617  31.569  64.927  1.00  0.00           H
ATOM    133  H13 UNK I   9      61.007  33.065  64.052  1.00  0.00           H
ATOM    134  H14 UNK I   9      59.485  32.863  65.098  1.00  0.00           H
ATOM    135  H15 UNK I   9      61.036  32.585  69.630  1.00  0.00           H
ATOM    136  C1  UNK J  10       9.412  44.794  24.805  1.00  0.00           C
ATOM    137  C2  UNK J  10       8.398  44.295  23.761  1.00  0.00           C
ATOM    138  C3  UNK J  10       7.117  43.579  24.281  1.00  0.00           C
ATOM    139  C4  UNK J  10       8.093  45.442  22.734  1.00  0.00           C
ATOM    140  O5  UNK J  10       9.981  43.679  25.455  1.00  0.00           O
ATOM    141  H6  UNK J  10      10.180  45.518  24.359  1.00  0.00           H
ATOM    142  H7  UNK J  10       8.838  45.349  25.573  1.00  0.00           H
ATOM    143  H8  UNK J  10       8.925  43.475  23.289  1.00  0.00           H
ATOM    144  H9  UNK J  10       6.580  44.349  24.790  1.00  0.00           H
ATOM    145  H10 UNK J  10       7.247  42.721  24.921  1.00  0.00           H
ATOM    146  H11 UNK J  10       6.488  43.165  23.455  1.00  0.00           H
ATOM    147  H12 UNK J  10       9.040  45.631  22.209  1.00  0.00           H
ATOM    148  H13 UNK J  10       7.638  46.269  23.351  1.00  0.00           H
ATOM    149  H14 UNK J  10       7.488  45.047  22.005  1.00  0.00           H
ATOM    150  H15 UNK J  10       9.168  43.283  25.886  1.00  0.00           H
ATOM    151  C1  UNK K  11      23.788  32.079  64.427  1.00  0.00           C
ATOM    152  C2  UNK K  11      23.207  33.435  63.980  1.00  0.00           C
ATOM    153  C3  UNK K  11      21.733  33.325  63.534  1.00  0.00           C
ATOM    154  C4  UNK K  11      23.427  34.522  65.029  1.00  0.00           C
ATOM    155  O5  UNK K  11      23.044  31.518  65.527  1.00  0.00           O
ATOM    156  H6  UNK K  11      23.658  31.477  63.589  1.00  0.00           H
ATOM    157  H7  UNK K  11      24.869  32.065  64.657  1.00  0.00           H
ATOM    158  H8  UNK K  11      23.752  33.791  63.138  1.00  0.00           H
ATOM    159  H9  UNK K  11      21.485  34.298  63.125  1.00  0.00           H
ATOM    160  H10 UNK K  11      21.098  33.226  64.399  1.00  0.00           H
ATOM    161  H11 UNK K  11      21.453  32.552  62.733  1.00  0.00           H
ATOM    162  H12 UNK K  11      24.495  34.513  65.254  1.00  0.00           H
ATOM    163  H13 UNK K  11      22.844  34.369  65.953  1.00  0.00           H
ATOM    164  H14 UNK K  11      23.303  35.460  64.701  1.00  0.00           H
ATOM    165  H15 UNK K  11      23.567  31.578  66.376  1.00  0.00           H
ATOM    166  C1  UNK L  12      39.473  30.967  34.836  1.00  0.00           C
ATOM    167  C2  UNK L  12      38.396  31.776  34.071  1.00  0.00           C
ATOM    168  C3  UNK L  12      38.963  32.961  33.255  1.00  0.00           C
ATOM    169  C4  UNK L  12      37.689  30.798  33.051  1.00  0.00           C
ATOM    170  O5  UNK L  12      38.958  29.899  35.594  1.00  0.00           O
ATOM    171  H6  UNK L  12      40.225  30.611  34.053  1.00  0.00           H
ATOM    172  H7  UNK L  12      39.843  31.708  35.536  1.00  0.00           H
ATOM    173  H8  UNK L  12      37.533  32.082  34.669  1.00  0.00           H
ATOM    174  H9  UNK L  12      38.362  33.259  32.377  1.00  0.00           H
ATOM    175  H10 UNK L  12      39.944  32.631  32.870  1.00  0.00           H
ATOM    176  H11 UNK L  12      39.152  33.734  33.990  1.00  0.00           H
ATOM    177  H12 UNK L  12      37.026  31.387  32.347  1.00  0.00           H
ATOM    178  H13 UNK L  12      37.169  29.933  33.586  1.00  0.00           H
ATOM    179  H14 UNK L  12      38.481  30.368  32.410  1.00  0.00           H
ATOM    180  H15 UNK L  12      39.714  29.662  36.187  1.00  0.00           H
ATOM    181  C1  UNK M  13      30.123  47.844  24.229  1.00  0.00           C
ATOM    182  C2  UNK M  13      30.565  49.228  23.690  1.00  0.00           C
ATOM    183  C3  UNK M  13      30.262  50.235  24.834  1.00  0.00           C
ATOM    184  C4  UNK M  13      32.039  49.263  23.248  1.00  0.00           C
ATOM    185  O5  UNK M  13      30.207  46.854  23.241  1.00  0.00           O
ATOM    186  H6  UNK M  13      30.644  47.539  25.129  1.00  0.00           H
ATOM    187  H7  UNK M  13      29.062  47.921  24.558  1.00  0.00           H
ATOM    188  H8  UNK M  13      29.921  49.505  22.820  1.00  0.00           H
ATOM    189  H9  UNK M  13      29.251  50.198  25.244  1.00  0.00           H
ATOM    190  H10 UNK M  13      30.327  51.277  24.475  1.00  0.00           H
ATOM    191  H11 UNK M  13      30.911  50.278  25.771  1.00  0.00           H
ATOM    192  H12 UNK M  13      32.464  50.272  23.292  1.00  0.00           H
ATOM    193  H13 UNK M  13      32.235  48.835  22.251  1.00  0.00           H
ATOM    194  H14 UNK M  13      32.649  48.704  23.979  1.00  0.00           H
ATOM    195  H15 UNK M  13      29.605  46.102  23.613  1.00  0.00           H
ATOM    196  C1  UNK N  14      42.724   2.828  63.587  1.00  0.00           C
ATOM    197  C2  UNK N  14      42.548   1.783  64.746  1.00  0.00           C
ATOM    198  C3  UNK N  14      43.234   2.189  66.038  1.00  0.00           C
ATOM    199  C4  UNK N  14      41.064   1.473  65.062  1.00  0.00           C
ATOM    200  O5  UNK N  14      42.141   4.098  64.075  1.00  0.00           O
ATOM    201  H6  UNK N  14      43.775   2.938  63.268  1.00  0.00           H
ATOM    202  H7  UNK N  14      42.113   2.416  62.819  1.00  0.00           H
ATOM    203  H8  UNK N  14      42.908   0.827  64.399  1.00  0.00           H
ATOM    204  H9  UNK N  14      44.281   2.265  65.813  1.00  0.00           H
ATOM    205  H10 UNK N  14      43.161   1.418  66.831  1.00  0.00           H
ATOM    206  H11 UNK N  14      42.822   3.130  66.442  1.00  0.00           H
ATOM    207  H12 UNK N  14      40.630   2.399  65.510  1.00  0.00           H
ATOM    208  H13 UNK N  14      41.025   0.677  65.858  1.00  0.00           H
ATOM    209  H14 UNK N  14      40.440   1.240  64.244  1.00  0.00           H
ATOM    210  H15 UNK N  14      42.350   4.831  63.431  1.00  0.00           H
ATOM    211  C1  UNK O  15      18.201  33.190   6.316  1.00  0.00           C
ATOM    212  C2  UNK O  15      17.590  32.630   5.031  1.00  0.00           C
ATOM    213  C3  UNK O  15      16.123  32.238   5.287  1.00  0.00           C
ATOM    214  C4  UNK O  15      17.714  33.724   3.971  1.00  0.00           C
ATOM    215  O5  UNK O  15      18.500  32.203   7.276  1.00  0.00           O
ATOM    216  H6  UNK O  15      19.143  33.700   6.065  1.00  0.00           H
ATOM    217  H7  UNK O  15      17.554  33.895   6.847  1.00  0.00           H
ATOM    218  H8  UNK O  15      18.086  31.687   4.775  1.00  0.00           H
ATOM    219  H9  UNK O  15      15.519  33.085   5.562  1.00  0.00           H
ATOM    220  H10 UNK O  15      16.076  31.611   6.172  1.00  0.00           H
ATOM    221  H11 UNK O  15      15.618  31.844   4.434  1.00  0.00           H
ATOM    222  H12 UNK O  15      17.416  34.665   4.400  1.00  0.00           H
ATOM    223  H13 UNK O  15      17.139  33.454   3.075  1.00  0.00           H
ATOM    224  H14 UNK O  15      18.766  33.879   3.618  1.00  0.00           H
ATOM    225  H15 UNK O  15      19.182  31.680   6.796  1.00  0.00           H
ATOM    226  C1  UNK P  16      31.421  62.011  21.977  1.00  0.00           C
ATOM    227  C2  UNK P  16      32.543  62.843  21.212  1.00  0.00           C
ATOM    228  C3  UNK P  16      32.239  62.918  19.661  1.00  0.00           C
ATOM    229  C4  UNK P  16      32.864  64.201  21.841  1.00  0.00           C
ATOM    230  O5  UNK P  16      31.814  61.693  23.372  1.00  0.00           O
ATOM    231  H6  UNK P  16      30.488  62.568  21.964  1.00  0.00           H
ATOM    232  H7  UNK P  16      31.218  61.165  21.377  1.00  0.00           H
ATOM    233  H8  UNK P  16      33.471  62.274  21.234  1.00  0.00           H
ATOM    234  H9  UNK P  16      32.203  61.971  19.229  1.00  0.00           H
ATOM    235  H10 UNK P  16      32.929  63.501  19.056  1.00  0.00           H
ATOM    236  H11 UNK P  16      31.261  63.298  19.405  1.00  0.00           H
ATOM    237  H12 UNK P  16      31.936  64.718  21.797  1.00  0.00           H
ATOM    238  H13 UNK P  16      33.546  64.750  21.171  1.00  0.00           H
ATOM    239  H14 UNK P  16      33.269  64.113  22.826  1.00  0.00           H
ATOM    240  H15 UNK P  16      30.923  61.846  23.783  1.00  0.00           H
ATOM    241  C1  UNK Q  17      17.203  29.041  49.480  1.00  0.00           C
ATOM    242  C2  UNK Q  17      18.244  30.123  49.348  1.00  0.00           C
ATOM    243  C3  UNK Q  17      18.034  30.920  47.985  1.00  0.00           C
ATOM    244  C4  UNK Q  17      18.244  31.159  50.467  1.00  0.00           C
ATOM    245  O5  UNK Q  17      17.499  28.003  48.629  1.00  0.00           O
ATOM    246  H6  UNK Q  17      17.305  28.599  50.488  1.00  0.00           H
ATOM    247  H7  UNK Q  17      16.283  29.596  49.279  1.00  0.00           H
ATOM    248  H8  UNK Q  17      19.218  29.602  49.308  1.00  0.00           H
ATOM    249  H9  UNK Q  17      17.143  31.496  47.976  1.00  0.00           H
ATOM    250  H10 UNK Q  17      17.929  30.250  47.024  1.00  0.00           H
ATOM    251  H11 UNK Q  17      18.794  31.605  47.815  1.00  0.00           H
ATOM    252  H12 UNK Q  17      18.648  30.815  51.440  1.00  0.00           H
ATOM    253  H13 UNK Q  17      17.244  31.552  50.592  1.00  0.00           H
ATOM    254  H14 UNK Q  17      18.820  32.030  50.265  1.00  0.00           H
ATOM    255  H15 UNK Q  17      18.477  27.841  48.633  1.00  0.00           H
ATOM    256  C1  UNK R  18      66.671   5.057  27.527  1.00  0.00           C
ATOM    257  C2  UNK R  18      67.515   5.204  28.817  1.00  0.00           C
ATOM    258  C3  UNK R  18      68.446   6.469  28.709  1.00  0.00           C
ATOM    259  C4  UNK R  18      66.735   5.301  30.116  1.00  0.00           C
ATOM    260  O5  UNK R  18      65.422   5.710  27.640  1.00  0.00           O
ATOM    261  H6  UNK R  18      67.177   5.429  26.655  1.00  0.00           H
ATOM    262  H7  UNK R  18      66.524   3.985  27.363  1.00  0.00           H
ATOM    263  H8  UNK R  18      68.276   4.373  28.897  1.00  0.00           H
ATOM    264  H9  UNK R  18      68.994   6.508  27.742  1.00  0.00           H
ATOM    265  H10 UNK R  18      69.105   6.486  29.600  1.00  0.00           H
ATOM    266  H11 UNK R  18      67.865   7.398  28.798  1.00  0.00           H
ATOM    267  H12 UNK R  18      67.294   5.494  31.087  1.00  0.00           H
ATOM    268  H13 UNK R  18      66.137   4.408  30.231  1.00  0.00           H
ATOM    269  H14 UNK R  18      66.042   6.096  30.128  1.00  0.00           H
ATOM    270  H15 UNK R  18      65.692   6.680  27.561  1.00  0.00           H
ATOM    271  C1  UNK S  19      17.422  40.796  25.332  1.00  0.00           C
ATOM    272  C2  UNK S  19      18.930  40.732  24.935  1.00  0.00           C
ATOM    273  C3  UNK S  19      19.403  42.103  24.600  1.00  0.00           C
ATOM    274  C4  UNK S  19      19.757  39.965  26.050  1.00  0.00           C
ATOM    275  O5  UNK S  19      16.860  39.488  25.317  1.00  0.00           O
ATOM    276  H6  UNK S  19      17.368  41.291  26.343  1.00  0.00           H
ATOM    277  H7  UNK S  19      16.908  41.352  24.542  1.00  0.00           H
ATOM    278  H8  UNK S  19      18.924  40.045  24.016  1.00  0.00           H
ATOM    279  H9  UNK S  19      20.475  42.049  24.589  1.00  0.00           H
ATOM    280  H10 UNK S  19      19.272  42.779  25.475  1.00  0.00           H
ATOM    281  H11 UNK S  19      18.925  42.534  23.752  1.00  0.00           H
ATOM    282  H12 UNK S  19      20.590  39.408  25.582  1.00  0.00           H
ATOM    283  H13 UNK S  19      19.186  39.176  26.617  1.00  0.00           H
ATOM    284  H14 UNK S  19      20.260  40.661  26.803  1.00  0.00           H
ATOM    285  H15 UNK S  19      16.419  39.338  24.401  1.00  0.00           H
ATOM    286  C1  UNK T  20      15.122  37.456  40.360  1.00  0.00           C
ATOM    287  C2  UNK T  20      14.687  37.804  41.790  1.00  0.00           C
ATOM    288  C3  UNK T  20      13.186  38.206  41.719  1.00  0.00           C
ATOM    289  C4  UNK T  20      14.842  36.661  42.791  1.00  0.00           C
ATOM    290  O5  UNK T  20      16.535  37.216  40.449  1.00  0.00           O
ATOM    291  H6  UNK T  20      14.647  36.557  40.042  1.00  0.00           H
ATOM    292  H7  UNK T  20      14.852  38.231  39.699  1.00  0.00           H
ATOM    293  H8  UNK T  20      15.311  38.645  42.149  1.00  0.00           H
ATOM    294  H9  UNK T  20      12.511  37.381  41.393  1.00  0.00           H
ATOM    295  H10 UNK T  20      12.946  39.000  40.988  1.00  0.00           H
ATOM    296  H11 UNK T  20      12.706  38.392  42.671  1.00  0.00           H
ATOM    297  H12 UNK T  20      14.469  35.725  42.316  1.00  0.00           H
ATOM    298  H13 UNK T  20      14.310  36.824  43.700  1.00  0.00           H
ATOM    299  H14 UNK T  20      15.872  36.476  43.134  1.00  0.00           H
ATOM    300  H15 UNK T  20      16.841  37.945  41.065  1.00  0.00           H
ATOM    301  C1  UNK U  21      14.967  38.083   1.116  1.00  0.00           C
ATOM    302  C2  UNK U  21      14.806  39.297   2.101  1.00  0.00           C
ATOM    303  C3  UNK U  21      14.215  38.767   3.408  1.00  0.00           C
ATOM    304  C4  UNK U  21      16.162  39.961   2.420  1.00  0.00           C
ATOM    305  O5  UNK U  21      15.467  38.422  -0.191  1.00  0.00           O
ATOM    306  H6  UNK U  21      15.580  37.332   1.499  1.00  0.00           H
ATOM    307  H7  UNK U  21      13.970  37.712   0.843  1.00  0.00           H
ATOM    308  H8  UNK U  21      14.097  40.053   1.720  1.00  0.00           H
ATOM    309  H9  UNK U  21      13.170  38.468   3.279  1.00  0.00           H
ATOM    310  H10 UNK U  21      14.393  39.477   4.219  1.00  0.00           H
ATOM    311  H11 UNK U  21      14.654  37.811   3.634  1.00  0.00           H
ATOM    312  H12 UNK U  21      16.801  39.204   2.881  1.00  0.00           H
ATOM    313  H13 UNK U  21      15.987  40.791   3.145  1.00  0.00           H
ATOM    314  H14 UNK U  21      16.724  40.385   1.623  1.00  0.00           H
ATOM    315  H15 UNK U  21      16.443  38.497  -0.071  1.00  0.00           H
ATOM    316  C1  UNK V  22      15.225  53.043  40.252  1.00  0.00           C
ATOM    317  C2  UNK V  22      13.713  53.489  40.386  1.00  0.00           C
ATOM    318  C3  UNK V  22      13.463  54.757  41.258  1.00  0.00           C
ATOM    319  C4  UNK V  22      12.975  53.532  39.048  1.00  0.00           C
ATOM    320  O5  UNK V  22      15.720  52.490  41.462  1.00  0.00           O
ATOM    321  H6  UNK V  22      15.339  52.249  39.559  1.00  0.00           H
ATOM    322  H7  UNK V  22      15.895  53.879  40.017  1.00  0.00           H
ATOM    323  H8  UNK V  22      13.153  52.673  40.873  1.00  0.00           H
ATOM    324  H9  UNK V  22      13.722  55.586  40.631  1.00  0.00           H
ATOM    325  H10 UNK V  22      14.155  54.804  42.120  1.00  0.00           H
ATOM    326  H11 UNK V  22      12.404  54.906  41.639  1.00  0.00           H
ATOM    327  H12 UNK V  22      13.461  54.348  38.489  1.00  0.00           H
ATOM    328  H13 UNK V  22      11.892  53.787  39.037  1.00  0.00           H
ATOM    329  H14 UNK V  22      13.111  52.619  38.518  1.00  0.00           H
ATOM    330  H15 UNK V  22      15.222  51.694  41.594  1.00  0.00           H
ATOM    331  C1  UNK W  23       5.811   0.500  39.283  1.00  0.00           C
ATOM    332  C2  UNK W  23       6.230  -0.217  37.994  1.00  0.00           C
ATOM    333  C3  UNK W  23       5.071  -1.052  37.409  1.00  0.00           C
ATOM    334  C4  UNK W  23       6.865   0.596  36.798  1.00  0.00           C
ATOM    335  O5  UNK W  23       4.748   1.374  39.054  1.00  0.00           O
ATOM    336  H6  UNK W  23       5.574  -0.244  40.056  1.00  0.00           H
ATOM    337  H7  UNK W  23       6.686   1.024  39.699  1.00  0.00           H
ATOM    338  H8  UNK W  23       7.092  -0.833  38.309  1.00  0.00           H
ATOM    339  H9  UNK W  23       5.238  -1.722  36.515  1.00  0.00           H
ATOM    340  H10 UNK W  23       4.250  -0.325  37.247  1.00  0.00           H
ATOM    341  H11 UNK W  23       4.781  -1.699  38.200  1.00  0.00           H
ATOM    342  H12 UNK W  23       7.801   1.087  37.118  1.00  0.00           H
ATOM    343  H13 UNK W  23       6.244   1.388  36.503  1.00  0.00           H
ATOM    344  H14 UNK W  23       6.987  -0.163  36.047  1.00  0.00           H
ATOM    345  H15 UNK W  23       4.099   1.194  39.784  1.00  0.00           H
ATOM    346  C1  UNK X  24      43.194  43.599  29.867  1.00  0.00           C
ATOM    347  C2  UNK X  24      44.559  43.013  29.341  1.00  0.00           C
ATOM    348  C3  UNK X  24      44.399  42.101  28.074  1.00  0.00           C
ATOM    349  C4  UNK X  24      45.583  44.138  28.968  1.00  0.00           C
ATOM    350  O5  UNK X  24      42.318  42.490  30.304  1.00  0.00           O
ATOM    351  H6  UNK X  24      43.401  44.242  30.720  1.00  0.00           H
ATOM    352  H7  UNK X  24      42.605  44.180  29.102  1.00  0.00           H
ATOM    353  H8  UNK X  24      44.945  42.386  30.167  1.00  0.00           H
ATOM    354  H9  UNK X  24      43.908  42.599  27.310  1.00  0.00           H
ATOM    355  H10 UNK X  24      43.820  41.232  28.297  1.00  0.00           H
ATOM    356  H11 UNK X  24      45.370  41.787  27.685  1.00  0.00           H
ATOM    357  H12 UNK X  24      45.843  44.799  29.796  1.00  0.00           H
ATOM    358  H13 UNK X  24      45.087  44.764  28.195  1.00  0.00           H
ATOM    359  H14 UNK X  24      46.518  43.777  28.589  1.00  0.00           H
ATOM    360  H15 UNK X  24      42.907  41.887  30.967  1.00  0.00           H
ATOM    361  C1  UNK Y  25      54.815  57.920  31.406  1.00  0.00           C
ATOM    362  C2  UNK Y  25      54.896  59.426  31.172  1.00  0.00           C
ATOM    363  C3  UNK Y  25      56.348  59.938  30.996  1.00  0.00           C
ATOM    364  C4  UNK Y  25      54.115  59.780  29.909  1.00  0.00           C
ATOM    365  O5  UNK Y  25      53.501  57.500  31.554  1.00  0.00           O
ATOM    366  H6  UNK Y  25      55.351  57.323  30.681  1.00  0.00           H
ATOM    367  H7  UNK Y  25      55.178  57.812  32.380  1.00  0.00           H
ATOM    368  H8  UNK Y  25      54.434  59.880  32.072  1.00  0.00           H
ATOM    369  H9  UNK Y  25      56.411  60.969  30.744  1.00  0.00           H
ATOM    370  H10 UNK Y  25      56.836  59.248  30.249  1.00  0.00           H
ATOM    371  H11 UNK Y  25      56.808  59.779  31.995  1.00  0.00           H
ATOM    372  H12 UNK Y  25      53.054  59.980  30.142  1.00  0.00           H
ATOM    373  H13 UNK Y  25      54.076  59.004  29.125  1.00  0.00           H
ATOM    374  H14 UNK Y  25      54.522  60.745  29.482  1.00  0.00           H
ATOM    375  H15 UNK Y  25      53.525  56.504  31.569  1.00  0.00           H
ATOM    376  C1  UNK Z  26      24.382   3.326  12.865  1.00  0.00           C
ATOM    377  C2  UNK Z  26      24.811   4.607  13.683  1.00  0.00           C
ATOM    378  C3  UNK Z  26      25.892   4.312  14.807  1.00  0.00           C
ATOM    379  C4  UNK Z  26      25.525   5.487  12.599  1.00  0.00           C
ATOM    380  O5  UNK Z  26      23.288   3.585  12.025  1.00  0.00           O
ATOM    381  H6  UNK Z  26      25.243   2.912  12.251  1.00  0.00           H
ATOM    382  H7  UNK Z  26      24.039   2.638  13.542  1.00  0.00           H
ATOM    383  H8  UNK Z  26      23.936   5.043  14.101  1.00  0.00           H
ATOM    384  H9  UNK Z  26      25.521   3.625  15.494  1.00  0.00           H
ATOM    385  H10 UNK Z  26      26.063   5.224  15.365  1.00  0.00           H
ATOM    386  H11 UNK Z  26      26.858   3.960  14.408  1.00  0.00           H
ATOM    387  H12 UNK Z  26      25.936   6.464  13.006  1.00  0.00           H
ATOM    388  H13 UNK Z  26      24.863   5.849  11.815  1.00  0.00           H
ATOM    389  H14 UNK Z  26      26.304   4.967  12.078  1.00  0.00           H
ATOM    390  H15 UNK Z  26      22.566   4.075  12.504  1.00  0.00           H
ATOM    391  C1  UNK a  27      49.805  58.164  43.342  1.00  0.00           C
ATOM    392  C2  UNK a  27      50.903  57.866  44.329  1.00  0.00           C
ATOM    393  C3  UNK a  27      52.211  58.428  43.839  1.00  0.00           C
ATOM    394  C4  UNK a  27      50.424  58.479  45.652  1.00  0.00           C
ATOM    395  O5  UNK a  27      48.590  57.489  43.668  1.00  0.00           O
ATOM    396  H6  UNK a  27      49.684  59.282  43.350  1.00  0.00           H
ATOM    397  H7  UNK a  27      50.100  57.777  42.309  1.00  0.00           H
ATOM    398  H8  UNK a  27      50.943  56.798  44.390  1.00  0.00           H
ATOM    399  H9  UNK a  27      52.458  57.957  42.979  1.00  0.00           H
ATOM    400  H10 UNK a  27      53.084  58.271  44.430  1.00  0.00           H
ATOM    401  H11 UNK a  27      52.185  59.507  43.544  1.00  0.00           H
ATOM    402  H12 UNK a  27      50.264  59.541  45.580  1.00  0.00           H
ATOM    403  H13 UNK a  27      51.221  58.302  46.392  1.00  0.00           H
ATOM    404  H14 UNK a  27      49.499  58.103  46.006  1.00  0.00           H
ATOM    405  H15 UNK a  27      48.069  57.387  42.826  1.00  0.00           H
ATOM    406  C1  UNK b  28      56.911  66.108  62.210  1.00  0.00           C
ATOM    407  C2  UNK b  28      57.904  66.864  63.231  1.00  0.00           C
ATOM    408  C3  UNK b  28      59.249  66.160  63.481  1.00  0.00           C
ATOM    409  C4  UNK b  28      58.231  68.311  62.844  1.00  0.00           C
ATOM    410  O5  UNK b  28      57.732  65.525  61.142  1.00  0.00           O
ATOM    411  H6  UNK b  28      56.341  65.293  62.786  1.00  0.00           H
ATOM    412  H7  UNK b  28      56.121  66.816  61.851  1.00  0.00           H
ATOM    413  H8  UNK b  28      57.455  66.889  64.243  1.00  0.00           H
ATOM    414  H9  UNK b  28      59.085  65.309  64.107  1.00  0.00           H
ATOM    415  H10 UNK b  28      59.954  66.838  64.025  1.00  0.00           H
ATOM    416  H11 UNK b  28      59.790  65.969  62.477  1.00  0.00           H
ATOM    417  H12 UNK b  28      58.971  68.748  63.592  1.00  0.00           H
ATOM    418  H13 UNK b  28      57.339  68.938  62.939  1.00  0.00           H
ATOM    419  H14 UNK b  28      58.642  68.389  61.863  1.00  0.00           H
ATOM    420  H15 UNK b  28      57.072  65.135  60.438  1.00  0.00           H
ATOM    421  C1  UNK c  29      58.368  62.722  65.377  1.00  0.00           C
ATOM    422  C2  UNK c  29      57.126  63.527  65.625  1.00  0.00           C
ATOM    423  C3  UNK c  29      55.873  62.740  66.217  1.00  0.00           C
ATOM    424  C4  UNK c  29      57.367  64.852  66.425  1.00  0.00           C
ATOM    425  O5  UNK c  29      59.052  62.384  66.596  1.00  0.00           O
ATOM    426  H6  UNK c  29      58.068  61.828  64.855  1.00  0.00           H
ATOM    427  H7  UNK c  29      58.975  63.328  64.756  1.00  0.00           H
ATOM    428  H8  UNK c  29      56.806  63.794  64.576  1.00  0.00           H
ATOM    429  H9  UNK c  29      56.012  62.561  67.278  1.00  0.00           H
ATOM    430  H10 UNK c  29      55.855  61.763  65.646  1.00  0.00           H
ATOM    431  H11 UNK c  29      54.936  63.251  66.022  1.00  0.00           H
ATOM    432  H12 UNK c  29      57.551  64.532  67.544  1.00  0.00           H
ATOM    433  H13 UNK c  29      56.435  65.429  66.568  1.00  0.00           H
ATOM    434  H14 UNK c  29      58.206  65.472  66.016  1.00  0.00           H
ATOM    435  H15 UNK c  29      59.813  62.962  66.740  1.00  0.00           H
ATOM    436  C1  UNK d  30      61.037  21.478  65.229  1.00  0.00           C
ATOM    437  C2  UNK d  30      59.992  20.476  64.682  1.00  0.00           C
ATOM    438  C3  UNK d  30      59.318  19.655  65.847  1.00  0.00           C
ATOM    439  C4  UNK d  30      58.925  21.084  63.797  1.00  0.00           C
ATOM    440  O5  UNK d  30      60.471  22.437  66.094  1.00  0.00           O
ATOM    441  H6  UNK d  30      61.934  20.974  65.661  1.00  0.00           H
ATOM    442  H7  UNK d  30      61.536  22.033  64.406  1.00  0.00           H
ATOM    443  H8  UNK d  30      60.578  19.733  64.149  1.00  0.00           H
ATOM    444  H9  UNK d  30      58.701  18.850  65.528  1.00  0.00           H
ATOM    445  H10 UNK d  30      58.620  20.328  66.345  1.00  0.00           H
ATOM    446  H11 UNK d  30      60.151  19.196  66.466  1.00  0.00           H
ATOM    447  H12 UNK d  30      58.274  21.819  64.339  1.00  0.00           H
ATOM    448  H13 UNK d  30      58.257  20.320  63.506  1.00  0.00           H
ATOM    449  H14 UNK d  30      59.363  21.395  62.826  1.00  0.00           H
ATOM    450  H15 UNK d  30      61.136  23.218  66.197  1.00  0.00           H
ATOM    451  C1  UNK e  31      24.745  52.805  51.549  1.00  0.00           C
ATOM    452  C2  UNK e  31      25.609  51.757  50.891  1.00  0.00           C
ATOM    453  C3  UNK e  31      24.906  50.472  50.564  1.00  0.00           C
ATOM    454  C4  UNK e  31      26.320  52.318  49.582  1.00  0.00           C
ATOM    455  O5  UNK e  31      24.081  52.257  52.719  1.00  0.00           O
ATOM    456  H6  UNK e  31      25.427  53.617  51.795  1.00  0.00           H
ATOM    457  H7  UNK e  31      24.050  53.152  50.753  1.00  0.00           H
ATOM    458  H8  UNK e  31      26.452  51.554  51.512  1.00  0.00           H
ATOM    459  H9  UNK e  31      24.237  50.618  49.750  1.00  0.00           H
ATOM    460  H10 UNK e  31      24.430  50.047  51.427  1.00  0.00           H
ATOM    461  H11 UNK e  31      25.694  49.691  50.216  1.00  0.00           H
ATOM    462  H12 UNK e  31      27.047  51.533  49.236  1.00  0.00           H
ATOM    463  H13 UNK e  31      26.733  53.289  49.812  1.00  0.00           H
ATOM    464  H14 UNK e  31      25.667  52.598  48.805  1.00  0.00           H
ATOM    465  H15 UNK e  31      23.069  52.344  52.523  1.00  0.00           H
ATOM    466  C1  UNK f  32      51.843  59.040  24.193  1.00  0.00           C
ATOM    467  C2  UNK f  32      52.177  57.914  25.218  1.00  0.00           C
ATOM    468  C3  UNK f  32      53.066  56.867  24.569  1.00  0.00           C
ATOM    469  C4  UNK f  32      52.804  58.403  26.481  1.00  0.00           C
ATOM    470  O5  UNK f  32      53.137  59.668  23.887  1.00  0.00           O
ATOM    471  H6  UNK f  32      51.354  58.631  23.299  1.00  0.00           H
ATOM    472  H7  UNK f  32      51.252  59.841  24.607  1.00  0.00           H
ATOM    473  H8  UNK f  32      51.226  57.540  25.521  1.00  0.00           H
ATOM    474  H9  UNK f  32      53.911  57.324  23.940  1.00  0.00           H
ATOM    475  H10 UNK f  32      52.459  56.196  23.933  1.00  0.00           H
ATOM    476  H11 UNK f  32      53.505  56.210  25.291  1.00  0.00           H
ATOM    477  H12 UNK f  32      53.162  57.511  27.031  1.00  0.00           H
ATOM    478  H13 UNK f  32      52.048  58.874  27.122  1.00  0.00           H
ATOM    479  H14 UNK f  32      53.653  59.047  26.324  1.00  0.00           H
ATOM    480  H15 UNK f  32      52.935  60.396  23.217  1.00  0.00           H
ATOM    481  C1  UNK g  33      57.590  64.977  47.968  1.00  0.00           C
ATOM    482  C2  UNK g  33      56.420  65.886  47.456  1.00  0.00           C
ATOM    483  C3  UNK g  33      55.510  66.400  48.630  1.00  0.00           C
ATOM    484  C4  UNK g  33      56.948  67.040  46.628  1.00  0.00           C
ATOM    485  O5  UNK g  33      58.731  65.764  48.468  1.00  0.00           O
ATOM    486  H6  UNK g  33      57.149  64.348  48.795  1.00  0.00           H
ATOM    487  H7  UNK g  33      58.005  64.405  47.117  1.00  0.00           H
ATOM    488  H8  UNK g  33      55.781  65.297  46.779  1.00  0.00           H
ATOM    489  H9  UNK g  33      54.810  67.146  48.193  1.00  0.00           H
ATOM    490  H10 UNK g  33      56.167  66.786  49.402  1.00  0.00           H
ATOM    491  H11 UNK g  33      54.903  65.693  49.146  1.00  0.00           H
ATOM    492  H12 UNK g  33      57.203  67.920  47.239  1.00  0.00           H
ATOM    493  H13 UNK g  33      56.282  67.437  45.849  1.00  0.00           H
ATOM    494  H14 UNK g  33      57.828  66.626  46.177  1.00  0.00           H
ATOM    495  H15 UNK g  33      59.631  65.426  48.013  1.00  0.00           H
ATOM    496  C1  UNK h  34      25.310  65.706  30.797  1.00  0.00           C
ATOM    497  C2  UNK h  34      26.328  65.219  29.742  1.00  0.00           C
ATOM    498  C3  UNK h  34      27.639  66.070  29.758  1.00  0.00           C
ATOM    499  C4  UNK h  34      26.691  63.724  29.879  1.00  0.00           C
ATOM    500  O5  UNK h  34      24.099  65.134  30.402  1.00  0.00           O
ATOM    501  H6  UNK h  34      25.568  65.256  31.834  1.00  0.00           H
ATOM    502  H7  UNK h  34      25.304  66.842  30.853  1.00  0.00           H
ATOM    503  H8  UNK h  34      25.845  65.371  28.728  1.00  0.00           H
ATOM    504  H9  UNK h  34      28.458  65.649  29.208  1.00  0.00           H
ATOM    505  H10 UNK h  34      28.004  66.240  30.803  1.00  0.00           H
ATOM    506  H11 UNK h  34      27.424  67.113  29.483  1.00  0.00           H
ATOM    507  H12 UNK h  34      27.410  63.449  30.719  1.00  0.00           H
ATOM    508  H13 UNK h  34      27.334  63.383  29.025  1.00  0.00           H
ATOM    509  H14 UNK h  34      25.844  63.007  30.025  1.00  0.00           H
ATOM    510  H15 UNK h  34      24.157  64.507  29.590  1.00  0.00           H
ATOM    511  C1  UNK i  35      36.947  48.983  60.631  1.00  0.00           C
ATOM    512  C2  UNK i  35      36.781  49.777  61.953  1.00  0.00           C
ATOM    513  C3  UNK i  35      37.384  48.931  63.084  1.00  0.00           C
ATOM    514  C4  UNK i  35      37.395  51.178  61.789  1.00  0.00           C
ATOM    515  O5  UNK i  35      36.162  47.774  60.587  1.00  0.00           O
ATOM    516  H6  UNK i  35      36.724  49.583  59.743  1.00  0.00           H
ATOM    517  H7  UNK i  35      38.052  48.824  60.410  1.00  0.00           H
ATOM    518  H8  UNK i  35      35.712  49.887  62.237  1.00  0.00           H
ATOM    519  H9  UNK i  35      37.498  49.584  63.928  1.00  0.00           H
ATOM    520  H10 UNK i  35      38.399  48.547  62.714  1.00  0.00           H
ATOM    521  H11 UNK i  35      36.830  48.006  63.325  1.00  0.00           H
ATOM    522  H12 UNK i  35      37.084  51.575  60.857  1.00  0.00           H
ATOM    523  H13 UNK i  35      38.511  51.078  61.723  1.00  0.00           H
ATOM    524  H14 UNK i  35      37.176  51.807  62.701  1.00  0.00           H
ATOM    525  H15 UNK i  35      36.744  46.985  60.605  1.00  0.00           H
ATOM    526  C1  UNK j  36      37.591  58.065   8.169  1.00  0.00           C
ATOM    527  C2  UNK j  36      36.752  58.696   9.263  1.00  0.00           C
ATOM    528  C3  UNK j  36      35.199  58.777   8.849  1.00  0.00           C
ATOM    529  C4  UNK j  36      37.060  58.016  10.622  1.00  0.00           C
ATOM    530  O5  UNK j  36      37.573  58.827   7.015  1.00  0.00           O
ATOM    531  H6  UNK j  36      38.660  58.019   8.498  1.00  0.00           H
ATOM    532  H7  UNK j  36      37.135  57.075   8.008  1.00  0.00           H
ATOM    533  H8  UNK j  36      37.088  59.709   9.454  1.00  0.00           H
ATOM    534  H9  UNK j  36      34.958  59.482   7.978  1.00  0.00           H
ATOM    535  H10 UNK j  36      34.532  59.091   9.753  1.00  0.00           H
ATOM    536  H11 UNK j  36      34.750  57.740   8.649  1.00  0.00           H
ATOM    537  H12 UNK j  36      36.439  58.429  11.445  1.00  0.00           H
ATOM    538  H13 UNK j  36      38.145  58.090  10.837  1.00  0.00           H
ATOM    539  H14 UNK j  36      36.726  56.971  10.566  1.00  0.00           H
ATOM    540  H15 UNK j  36      37.798  59.748   7.361  1.00  0.00           H
ATOM    541  C1  UNK k  37      59.562  30.038   2.719  1.00  0.00           C
ATOM    542  C2  UNK k  37      60.266  28.757   2.335  1.00  0.00           C
ATOM    543  C3  UNK k  37      60.897  28.088   3.575  1.00  0.00           C
ATOM    544  C4  UNK k  37      59.250  27.805   1.690  1.00  0.00           C
ATOM    545  O5  UNK k  37      60.563  30.946   3.266  1.00  0.00           O
ATOM    546  H6  UNK k  37      58.999  30.561   1.900  1.00  0.00           H
ATOM    547  H7  UNK k  37      58.820  29.779   3.499  1.00  0.00           H
ATOM    548  H8  UNK k  37      61.093  28.883   1.569  1.00  0.00           H
ATOM    549  H9  UNK k  37      60.028  27.779   4.201  1.00  0.00           H
ATOM    550  H10 UNK k  37      61.556  28.795   4.060  1.00  0.00           H
ATOM    551  H11 UNK k  37      61.483  27.244   3.307  1.00  0.00           H
ATOM    552  H12 UNK k  37      58.610  28.386   1.069  1.00  0.00           H
ATOM    553  H13 UNK k  37      58.647  27.308   2.452  1.00  0.00           H
ATOM    554  H14 UNK k  37      59.742  27.012   1.132  1.00  0.00           H
ATOM    555  H15 UNK k  37      61.428  30.678   2.811  1.00  0.00           H
ATOM    556  C1  UNK l  38       5.762  14.749  31.788  1.00  0.00           C
ATOM    557  C2  UNK l  38       6.416  13.363  31.768  1.00  0.00           C
ATOM    558  C3  UNK l  38       7.607  13.196  32.767  1.00  0.00           C
ATOM    559  C4  UNK l  38       5.323  12.291  32.057  1.00  0.00           C
ATOM    560  O5  UNK l  38       6.747  15.739  31.625  1.00  0.00           O
ATOM    561  H6  UNK l  38       5.096  14.882  30.856  1.00  0.00           H
ATOM    562  H7  UNK l  38       5.157  14.839  32.718  1.00  0.00           H
ATOM    563  H8  UNK l  38       6.870  13.255  30.748  1.00  0.00           H
ATOM    564  H9  UNK l  38       7.883  12.160  32.795  1.00  0.00           H
ATOM    565  H10 UNK l  38       7.294  13.367  33.790  1.00  0.00           H
ATOM    566  H11 UNK l  38       8.383  13.879  32.487  1.00  0.00           H
ATOM    567  H12 UNK l  38       4.778  12.217  31.092  1.00  0.00           H
ATOM    568  H13 UNK l  38       4.716  12.650  32.917  1.00  0.00           H
ATOM    569  H14 UNK l  38       5.834  11.339  32.214  1.00  0.00           H
ATOM    570  H15 UNK l  38       6.328  16.582  31.529  1.00  0.00           H
ATOM    571  C1  UNK m  39      47.174  33.482  38.699  1.00  0.00           C
ATOM    572  C2  UNK m  39      46.250  34.743  38.804  1.00  0.00           C
ATOM    573  C3  UNK m  39      44.854  34.385  39.429  1.00  0.00           C
ATOM    574  C4  UNK m  39      46.965  35.747  39.748  1.00  0.00           C
ATOM    575  O5  UNK m  39      46.655  32.452  37.916  1.00  0.00           O
ATOM    576  H6  UNK m  39      48.247  33.779  38.337  1.00  0.00           H
ATOM    577  H7  UNK m  39      47.260  33.051  39.723  1.00  0.00           H
ATOM    578  H8  UNK m  39      46.157  35.054  37.743  1.00  0.00           H
ATOM    579  H9  UNK m  39      44.377  33.506  38.919  1.00  0.00           H
ATOM    580  H10 UNK m  39      44.171  35.252  39.417  1.00  0.00           H
ATOM    581  H11 UNK m  39      45.042  34.138  40.482  1.00  0.00           H
ATOM    582  H12 UNK m  39      47.064  35.298  40.769  1.00  0.00           H
ATOM    583  H13 UNK m  39      46.380  36.647  39.951  1.00  0.00           H
ATOM    584  H14 UNK m  39      47.874  36.101  39.310  1.00  0.00           H
ATOM    585  H15 UNK m  39      46.657  32.803  36.946  1.00  0.00           H
ATOM    586  C1  UNK n  40      52.287  17.358  56.197  1.00  0.00           C
ATOM    587  C2  UNK n  40      52.932  18.742  56.529  1.00  0.00           C
ATOM    588  C3  UNK n  40      54.380  18.684  57.081  1.00  0.00           C
ATOM    589  C4  UNK n  40      52.887  19.685  55.317  1.00  0.00           C
ATOM    590  O5  UNK n  40      50.903  17.306  55.915  1.00  0.00           O
ATOM    591  H6  UNK n  40      52.850  16.836  55.372  1.00  0.00           H
ATOM    592  H7  UNK n  40      52.394  16.738  57.130  1.00  0.00           H
ATOM    593  H8  UNK n  40      52.258  19.156  57.285  1.00  0.00           H
ATOM    594  H9  UNK n  40      54.716  19.627  57.486  1.00  0.00           H
ATOM    595  H10 UNK n  40      55.067  18.333  56.350  1.00  0.00           H
ATOM    596  H11 UNK n  40      54.329  17.931  57.908  1.00  0.00           H
ATOM    597  H12 UNK n  40      53.210  20.771  55.518  1.00  0.00           H
ATOM    598  H13 UNK n  40      51.947  19.774  54.801  1.00  0.00           H
ATOM    599  H14 UNK n  40      53.462  19.217  54.575  1.00  0.00           H
ATOM    600  H15 UNK n  40      50.713  17.589  54.976  1.00  0.00           H
ATOM    601  C1  UNK o  41      30.439   6.621  28.214  1.00  0.00           C
ATOM    602  C2  UNK o  41      30.987   7.782  29.037  1.00  0.00           C
ATOM    603  C3  UNK o  41      32.206   7.468  29.836  1.00  0.00           C
ATOM    604  C4  UNK o  41      31.280   9.069  28.276  1.00  0.00           C
ATOM    605  O5  UNK o  41      30.115   5.634  29.154  1.00  0.00           O
ATOM    606  H6  UNK o  41      29.552   6.965  27.736  1.00  0.00           H
ATOM    607  H7  UNK o  41      31.079   6.200  27.462  1.00  0.00           H
ATOM    608  H8  UNK o  41      30.255   8.016  29.840  1.00  0.00           H
ATOM    609  H9  UNK o  41      33.118   7.436  29.181  1.00  0.00           H
ATOM    610  H10 UNK o  41      32.119   6.573  30.490  1.00  0.00           H
ATOM    611  H11 UNK o  41      32.401   8.251  30.536  1.00  0.00           H
ATOM    612  H12 UNK o  41      31.465   9.967  28.930  1.00  0.00           H
ATOM    613  H13 UNK o  41      30.372   9.169  27.634  1.00  0.00           H
ATOM    614  H14 UNK o  41      32.198   8.939  27.671  1.00  0.00           H
ATOM    615  H15 UNK o  41      30.932   5.038  29.413  1.00  0.00           H
ATOM    616  C1  UNK p  42      20.261   4.078  30.081  1.00  0.00           C
ATOM    617  C2  UNK p  42      19.241   4.743  29.090  1.00  0.00           C
ATOM    618  C3  UNK p  42      19.749   4.885  27.658  1.00  0.00           C
ATOM    619  C4  UNK p  42      17.899   3.915  29.020  1.00  0.00           C
ATOM    620  O5  UNK p  42      19.787   4.323  31.428  1.00  0.00           O
ATOM    621  H6  UNK p  42      20.282   3.052  29.805  1.00  0.00           H
ATOM    622  H7  UNK p  42      21.266   4.542  29.899  1.00  0.00           H
ATOM    623  H8  UNK p  42      19.079   5.815  29.490  1.00  0.00           H
ATOM    624  H9  UNK p  42      19.062   5.498  27.166  1.00  0.00           H
ATOM    625  H10 UNK p  42      19.611   3.941  27.158  1.00  0.00           H
ATOM    626  H11 UNK p  42      20.681   5.309  27.470  1.00  0.00           H
ATOM    627  H12 UNK p  42      17.205   4.586  28.487  1.00  0.00           H
ATOM    628  H13 UNK p  42      17.455   3.705  30.002  1.00  0.00           H
ATOM    629  H14 UNK p  42      18.061   2.915  28.567  1.00  0.00           H
ATOM    630  H15 UNK p  42      20.172   5.187  31.684  1.00  0.00           H
ATOM    631  C1  UNK q  43      65.298  42.634  28.251  1.00  0.00           C
ATOM    632  C2  UNK q  43      64.132  43.594  28.628  1.00  0.00           C
ATOM    633  C3  UNK q  43      64.196  44.100  30.089  1.00  0.00           C
ATOM    634  C4  UNK q  43      63.953  44.778  27.655  1.00  0.00           C
ATOM    635  O5  UNK q  43      66.462  43.360  27.865  1.00  0.00           O
ATOM    636  H6  UNK q  43      65.399  41.902  29.055  1.00  0.00           H
ATOM    637  H7  UNK q  43      65.052  42.066  27.328  1.00  0.00           H
ATOM    638  H8  UNK q  43      63.218  42.989  28.456  1.00  0.00           H
ATOM    639  H9  UNK q  43      64.845  44.918  30.260  1.00  0.00           H
ATOM    640  H10 UNK q  43      64.538  43.261  30.717  1.00  0.00           H
ATOM    641  H11 UNK q  43      63.190  44.543  30.405  1.00  0.00           H
ATOM    642  H12 UNK q  43      62.949  45.204  27.880  1.00  0.00           H
ATOM    643  H13 UNK q  43      64.043  44.485  26.624  1.00  0.00           H
ATOM    644  H14 UNK q  43      64.680  45.549  27.787  1.00  0.00           H
ATOM    645  H15 UNK q  43      66.574  43.138  26.863  1.00  0.00           H
ATOM    646  C1  UNK r  44      43.021  34.464   1.738  1.00  0.00           C
ATOM    647  C2  UNK r  44      42.587  35.058   3.127  1.00  0.00           C
ATOM    648  C3  UNK r  44      41.128  34.609   3.567  1.00  0.00           C
ATOM    649  C4  UNK r  44      43.606  34.743   4.262  1.00  0.00           C
ATOM    650  O5  UNK r  44      42.883  33.086   1.645  1.00  0.00           O
ATOM    651  H6  UNK r  44      42.513  34.949   0.899  1.00  0.00           H
ATOM    652  H7  UNK r  44      44.032  34.760   1.509  1.00  0.00           H
ATOM    653  H8  UNK r  44      42.622  36.182   2.930  1.00  0.00           H
ATOM    654  H9  UNK r  44      41.096  33.546   3.867  1.00  0.00           H
ATOM    655  H10 UNK r  44      40.422  34.809   2.787  1.00  0.00           H
ATOM    656  H11 UNK r  44      40.780  35.118   4.389  1.00  0.00           H
ATOM    657  H12 UNK r  44      44.596  35.227   4.057  1.00  0.00           H
ATOM    658  H13 UNK r  44      43.700  33.646   4.326  1.00  0.00           H
ATOM    659  H14 UNK r  44      43.311  35.165   5.230  1.00  0.00           H
ATOM    660  H15 UNK r  44      43.747  32.726   1.672  1.00  0.00           H
ATOM    661  C1  UNK s  45      19.607   0.132  37.070  1.00  0.00           C
ATOM    662  C2  UNK s  45      18.712   1.396  37.130  1.00  0.00           C
ATOM    663  C3  UNK s  45      19.081   2.319  38.244  1.00  0.00           C
ATOM    664  C4  UNK s  45      18.591   2.231  35.799  1.00  0.00           C
ATOM    665  O5  UNK s  45      18.938  -0.754  36.233  1.00  0.00           O
ATOM    666  H6  UNK s  45      20.627   0.428  36.701  1.00  0.00           H
ATOM    667  H7  UNK s  45      19.738  -0.326  38.116  1.00  0.00           H
ATOM    668  H8  UNK s  45      17.629   1.056  37.406  1.00  0.00           H
ATOM    669  H9  UNK s  45      18.482   3.321  38.274  1.00  0.00           H
ATOM    670  H10 UNK s  45      20.172   2.624  38.122  1.00  0.00           H
ATOM    671  H11 UNK s  45      18.834   1.815  39.151  1.00  0.00           H
ATOM    672  H12 UNK s  45      17.864   3.053  35.826  1.00  0.00           H
ATOM    673  H13 UNK s  45      18.289   1.608  34.950  1.00  0.00           H
ATOM    674  H14 UNK s  45      19.608   2.681  35.569  1.00  0.00           H
ATOM    675  H15 UNK s  45      18.937  -0.309  35.290  1.00  0.00           H
ATOM    676  C1  UNK t  46       7.183  26.678  64.378  1.00  0.00           C
ATOM    677  C2  UNK t  46       8.336  25.695  64.216  1.00  0.00           C
ATOM    678  C3  UNK t  46       8.660  25.330  62.718  1.00  0.00           C
ATOM    679  C4  UNK t  46       9.571  26.011  65.008  1.00  0.00           C
ATOM    680  O5  UNK t  46       6.038  26.228  63.724  1.00  0.00           O
ATOM    681  H6  UNK t  46       7.048  26.861  65.447  1.00  0.00           H
ATOM    682  H7  UNK t  46       7.457  27.629  63.986  1.00  0.00           H
ATOM    683  H8  UNK t  46       7.992  24.762  64.685  1.00  0.00           H
ATOM    684  H9  UNK t  46       7.738  25.027  62.195  1.00  0.00           H
ATOM    685  H10 UNK t  46       9.286  24.434  62.747  1.00  0.00           H
ATOM    686  H11 UNK t  46       9.130  26.200  62.139  1.00  0.00           H
ATOM    687  H12 UNK t  46       9.256  26.425  65.970  1.00  0.00           H
ATOM    688  H13 UNK t  46      10.192  26.762  64.536  1.00  0.00           H
ATOM    689  H14 UNK t  46      10.217  25.118  65.088  1.00  0.00           H
ATOM    690  H15 UNK t  46       6.089  26.404  62.722  1.00  0.00           H
ATOM    691  C1  UNK u  47      14.844  48.472  41.284  1.00  0.00           C
ATOM    692  C2  UNK u  47      13.437  47.871  41.140  1.00  0.00           C
ATOM    693  C3  UNK u  47      12.608  47.927  42.424  1.00  0.00           C
ATOM    694  C4  UNK u  47      12.736  48.437  39.926  1.00  0.00           C
ATOM    695  O5  UNK u  47      14.758  49.807  41.592  1.00  0.00           O
ATOM    696  H6  UNK u  47      15.329  47.925  42.139  1.00  0.00           H
ATOM    697  H7  UNK u  47      15.446  48.337  40.396  1.00  0.00           H
ATOM    698  H8  UNK u  47      13.634  46.814  40.980  1.00  0.00           H
ATOM    699  H9  UNK u  47      12.267  48.964  42.676  1.00  0.00           H
ATOM    700  H10 UNK u  47      13.187  47.702  43.396  1.00  0.00           H
ATOM    701  H11 UNK u  47      11.814  47.187  42.258  1.00  0.00           H
ATOM    702  H12 UNK u  47      13.275  48.099  38.992  1.00  0.00           H
ATOM    703  H13 UNK u  47      12.644  49.512  39.929  1.00  0.00           H
ATOM    704  H14 UNK u  47      11.762  47.940  39.835  1.00  0.00           H
ATOM    705  H15 UNK u  47      15.173  49.915  42.491  1.00  0.00           H
ATOM    706  C1  UNK v  48      33.682  40.847   9.604  1.00  0.00           C
ATOM    707  C2  UNK v  48      33.170  41.393   8.314  1.00  0.00           C
ATOM    708  C3  UNK v  48      32.726  42.842   8.669  1.00  0.00           C
ATOM    709  C4  UNK v  48      34.233  41.169   7.149  1.00  0.00           C
ATOM    710  O5  UNK v  48      34.396  39.636   9.384  1.00  0.00           O
ATOM    711  H6  UNK v  48      34.249  41.596  10.149  1.00  0.00           H
ATOM    712  H7  UNK v  48      32.847  40.615  10.205  1.00  0.00           H
ATOM    713  H8  UNK v  48      32.282  40.882   8.058  1.00  0.00           H
ATOM    714  H9  UNK v  48      32.057  43.160   7.838  1.00  0.00           H
ATOM    715  H10 UNK v  48      33.572  43.485   8.714  1.00  0.00           H
ATOM    716  H11 UNK v  48      32.109  42.928   9.567  1.00  0.00           H
ATOM    717  H12 UNK v  48      33.962  41.745   6.255  1.00  0.00           H
ATOM    718  H13 UNK v  48      34.360  40.077   6.899  1.00  0.00           H
ATOM    719  H14 UNK v  48      35.203  41.477   7.446  1.00  0.00           H
ATOM    720  H15 UNK v  48      34.303  39.295  10.350  1.00  0.00           H
ATOM    721  C1  UNK w  49      29.077  51.291  34.069  1.00  0.00           C
ATOM    722  C2  UNK w  49      27.815  51.176  33.104  1.00  0.00           C
ATOM    723  C3  UNK w  49      28.368  50.891  31.673  1.00  0.00           C
ATOM    724  C4  UNK w  49      26.790  50.071  33.499  1.00  0.00           C
ATOM    725  O5  UNK w  49      28.830  50.880  35.398  1.00  0.00           O
ATOM    726  H6  UNK w  49      29.877  50.615  33.677  1.00  0.00           H
ATOM    727  H7  UNK w  49      29.549  52.321  33.938  1.00  0.00           H
ATOM    728  H8  UNK w  49      27.360  52.200  32.888  1.00  0.00           H
ATOM    729  H9  UNK w  49      27.650  50.940  30.839  1.00  0.00           H
ATOM    730  H10 UNK w  49      28.703  49.809  31.626  1.00  0.00           H
ATOM    731  H11 UNK w  49      29.224  51.455  31.478  1.00  0.00           H
ATOM    732  H12 UNK w  49      27.271  49.083  33.570  1.00  0.00           H
ATOM    733  H13 UNK w  49      26.003  49.928  32.818  1.00  0.00           H
ATOM    734  H14 UNK w  49      26.377  50.392  34.438  1.00  0.00           H
ATOM    735  H15 UNK w  49      28.087  51.529  35.765  1.00  0.00           H
ATOM    736  C1  UNK x  50      32.315  35.403  46.308  1.00  0.00           C
ATOM    737  C2  UNK x  50      32.839  35.646  44.887  1.00  0.00           C
ATOM    738  C3  UNK x  50      34.310  35.104  44.770  1.00  0.00           C
ATOM    739  C4  UNK x  50      31.971  35.078  43.748  1.00  0.00           C
ATOM    740  O5  UNK x  50      33.130  35.782  47.395  1.00  0.00           O
ATOM    741  H6  UNK x  50      31.348  35.983  46.401  1.00  0.00           H
ATOM    742  H7  UNK x  50      32.052  34.307  46.380  1.00  0.00           H
ATOM    743  H8  UNK x  50      32.863  36.721  44.720  1.00  0.00           H
ATOM    744  H9  UNK x  50      35.019  35.642  45.467  1.00  0.00           H
ATOM    745  H10 UNK x  50      34.650  35.117  43.707  1.00  0.00           H
ATOM    746  H11 UNK x  50      34.389  33.991  45.121  1.00  0.00           H
ATOM    747  H12 UNK x  50      32.252  34.058  43.648  1.00  0.00           H
ATOM    748  H13 UNK x  50      32.162  35.505  42.739  1.00  0.00           H
ATOM    749  H14 UNK x  50      30.857  35.147  43.976  1.00  0.00           H
ATOM    750  H15 UNK x  50      33.155  36.750  47.467  1.00  0.00           H
ATOM    751  C1  UNK y  51      52.462  23.449  47.825  1.00  0.00           C
ATOM    752  C2  UNK y  51      52.416  24.980  48.155  1.00  0.00           C
ATOM    753  C3  UNK y  51      52.752  25.302  49.673  1.00  0.00           C
ATOM    754  C4  UNK y  51      53.337  25.732  47.146  1.00  0.00           C
ATOM    755  O5  UNK y  51      52.237  23.178  46.409  1.00  0.00           O
ATOM    756  H6  UNK y  51      53.470  23.037  48.163  1.00  0.00           H
ATOM    757  H7  UNK y  51      51.573  23.075  48.389  1.00  0.00           H
ATOM    758  H8  UNK y  51      51.473  25.309  47.959  1.00  0.00           H
ATOM    759  H9  UNK y  51      51.920  24.969  50.355  1.00  0.00           H
ATOM    760  H10 UNK y  51      52.913  26.351  49.821  1.00  0.00           H
ATOM    761  H11 UNK y  51      53.709  24.808  49.883  1.00  0.00           H
ATOM    762  H12 UNK y  51      54.398  25.492  47.456  1.00  0.00           H
ATOM    763  H13 UNK y  51      53.118  26.812  47.309  1.00  0.00           H
ATOM    764  H14 UNK y  51      53.190  25.479  46.074  1.00  0.00           H
ATOM    765  H15 UNK y  51      51.226  23.042  46.315  1.00  0.00           H
ATOM    766  C1  UNK z  52      64.968  16.799  41.189  1.00  0.00           C
ATOM    767  C2  UNK z  52      63.581  16.399  41.834  1.00  0.00           C
ATOM    768  C3  UNK z  52      62.688  15.543  40.886  1.00  0.00           C
ATOM    769  C4  UNK z  52      63.841  15.777  43.166  1.00  0.00           C
ATOM    770  O5  UNK z  52      64.903  16.996  39.794  1.00  0.00           O
ATOM    771  H6  UNK z  52      65.207  17.764  41.670  1.00  0.00           H
ATOM    772  H7  UNK z  52      65.675  16.055  41.506  1.00  0.00           H
ATOM    773  H8  UNK z  52      63.000  17.312  41.946  1.00  0.00           H
ATOM    774  H9  UNK z  52      61.612  15.344  41.105  1.00  0.00           H
ATOM    775  H10 UNK z  52      63.183  14.617  40.566  1.00  0.00           H
ATOM    776  H11 UNK z  52      62.571  16.083  39.941  1.00  0.00           H
ATOM    777  H12 UNK z  52      62.924  15.257  43.466  1.00  0.00           H
ATOM    778  H13 UNK z  52      64.080  16.508  43.917  1.00  0.00           H
ATOM    779  H14 UNK z  52      64.628  15.002  43.106  1.00  0.00           H
ATOM    780  H15 UNK z  52      64.658  17.974  39.559  1.00  0.00           H
ATOM    781  C1  UNK 0  53      34.049  45.390  37.951  1.00  0.00           C
ATOM    782  C2  UNK 0  53      35.105  46.497  38.388  1.00  0.00           C
ATOM    783  C3  UNK 0  53      36.297  45.918  39.126  1.00  0.00           C
ATOM    784  C4  UNK 0  53      35.586  47.292  37.106  1.00  0.00           C
ATOM    785  O5  UNK 0  53      33.379  44.825  39.063  1.00  0.00           O
ATOM    786  H6  UNK 0  53      33.358  45.836  37.329  1.00  0.00           H
ATOM    787  H7  UNK 0  53      34.654  44.708  37.405  1.00  0.00           H
ATOM    788  H8  UNK 0  53      34.714  47.189  39.124  1.00  0.00           H
ATOM    789  H9  UNK 0  53      37.159  46.675  39.392  1.00  0.00           H
ATOM    790  H10 UNK 0  53      36.713  45.212  38.418  1.00  0.00           H
ATOM    791  H11 UNK 0  53      36.037  45.209  39.954  1.00  0.00           H
ATOM    792  H12 UNK 0  53      34.661  47.701  36.563  1.00  0.00           H
ATOM    793  H13 UNK 0  53      36.026  46.593  36.397  1.00  0.00           H
ATOM    794  H14 UNK 0  53      36.281  48.011  37.417  1.00  0.00           H
ATOM    795  H15 UNK 0  53      32.755  44.263  38.615  1.00  0.00           H
ATOM    796  C1  UNK 1  54      39.631  32.407  64.496  1.00  0.00           C
ATOM    797  C2  UNK 1  54      38.990  32.560  63.087  1.00  0.00           C
ATOM    798  C3  UNK 1  54      38.026  33.817  62.889  1.00  0.00           C
ATOM    799  C4  UNK 1  54      40.029  32.318  61.954  1.00  0.00           C
ATOM    800  O5  UNK 1  54      38.749  32.017  65.446  1.00  0.00           O
ATOM    801  H6  UNK 1  54      40.371  31.660  64.297  1.00  0.00           H
ATOM    802  H7  UNK 1  54      40.043  33.395  64.706  1.00  0.00           H
ATOM    803  H8  UNK 1  54      38.262  31.799  63.016  1.00  0.00           H
ATOM    804  H9  UNK 1  54      37.235  33.866  63.642  1.00  0.00           H
ATOM    805  H10 UNK 1  54      37.504  33.821  61.908  1.00  0.00           H
ATOM    806  H11 UNK 1  54      38.701  34.709  62.972  1.00  0.00           H
ATOM    807  H12 UNK 1  54      40.672  31.473  62.130  1.00  0.00           H
ATOM    808  H13 UNK 1  54      40.691  33.222  61.944  1.00  0.00           H
ATOM    809  H14 UNK 1  54      39.694  32.064  60.920  1.00  0.00           H
ATOM    810  H15 UNK 1  54      39.070  32.279  66.383  1.00  0.00           H
ATOM    811  C1  UNK 2  55      28.651   6.355  23.327  1.00  0.00           C
ATOM    812  C2  UNK 2  55      29.015   4.943  23.868  1.00  0.00           C
ATOM    813  C3  UNK 2  55      28.820   4.963  25.357  1.00  0.00           C
ATOM    814  C4  UNK 2  55      27.994   3.942  23.306  1.00  0.00           C
ATOM    815  O5  UNK 2  55      28.942   6.485  21.973  1.00  0.00           O
ATOM    816  H6  UNK 2  55      27.614   6.623  23.387  1.00  0.00           H
ATOM    817  H7  UNK 2  55      29.162   7.091  23.879  1.00  0.00           H
ATOM    818  H8  UNK 2  55      30.000   4.757  23.482  1.00  0.00           H
ATOM    819  H9  UNK 2  55      29.539   5.583  25.888  1.00  0.00           H
ATOM    820  H10 UNK 2  55      29.002   3.962  25.710  1.00  0.00           H
ATOM    821  H11 UNK 2  55      27.786   5.357  25.680  1.00  0.00           H
ATOM    822  H12 UNK 2  55      27.936   2.927  23.586  1.00  0.00           H
ATOM    823  H13 UNK 2  55      27.993   3.877  22.190  1.00  0.00           H
ATOM    824  H14 UNK 2  55      27.014   4.298  23.490  1.00  0.00           H
ATOM    825  H15 UNK 2  55      28.426   7.279  21.653  1.00  0.00           H
ATOM    826  C1  UNK 3  56      31.621  49.632  18.714  1.00  0.00           C
ATOM    827  C2  UNK 3  56      31.480  51.160  18.986  1.00  0.00           C
ATOM    828  C3  UNK 3  56      32.777  51.878  18.519  1.00  0.00           C
ATOM    829  C4  UNK 3  56      30.283  51.745  18.183  1.00  0.00           C
ATOM    830  O5  UNK 3  56      32.777  49.086  19.346  1.00  0.00           O
ATOM    831  H6  UNK 3  56      30.770  49.028  18.999  1.00  0.00           H
ATOM    832  H7  UNK 3  56      31.706  49.463  17.653  1.00  0.00           H
ATOM    833  H8  UNK 3  56      31.240  51.382  20.073  1.00  0.00           H
ATOM    834  H9  UNK 3  56      33.093  51.586  17.497  1.00  0.00           H
ATOM    835  H10 UNK 3  56      33.684  51.635  19.054  1.00  0.00           H
ATOM    836  H11 UNK 3  56      32.624  52.938  18.405  1.00  0.00           H
ATOM    837  H12 UNK 3  56      30.511  51.915  17.136  1.00  0.00           H
ATOM    838  H13 UNK 3  56      29.893  52.619  18.710  1.00  0.00           H
ATOM    839  H14 UNK 3  56      29.431  51.105  18.353  1.00  0.00           H
ATOM    840  H15 UNK 3  56      32.589  48.158  19.264  1.00  0.00           H
ATOM    841  C1  UNK 4  57      58.070   2.507  11.162  1.00  0.00           C
ATOM    842  C2  UNK 4  57      57.201   2.976  12.296  1.00  0.00           C
ATOM    843  C3  UNK 4  57      57.233   4.519  12.506  1.00  0.00           C
ATOM    844  C4  UNK 4  57      55.743   2.521  12.186  1.00  0.00           C
ATOM    845  O5  UNK 4  57      59.397   2.929  11.347  1.00  0.00           O
ATOM    846  H6  UNK 4  57      58.114   1.436  11.027  1.00  0.00           H
ATOM    847  H7  UNK 4  57      57.819   2.904  10.186  1.00  0.00           H
ATOM    848  H8  UNK 4  57      57.591   2.488  13.210  1.00  0.00           H
ATOM    849  H9  UNK 4  57      56.496   4.793  13.283  1.00  0.00           H
ATOM    850  H10 UNK 4  57      56.927   5.005  11.559  1.00  0.00           H
ATOM    851  H11 UNK 4  57      58.255   4.967  12.863  1.00  0.00           H
ATOM    852  H12 UNK 4  57      55.258   2.477  13.196  1.00  0.00           H
ATOM    853  H13 UNK 4  57      55.581   1.569  11.813  1.00  0.00           H
ATOM    854  H14 UNK 4  57      55.211   3.235  11.553  1.00  0.00           H
ATOM    855  H15 UNK 4  57      59.780   2.635  12.174  1.00  0.00           H
ATOM    856  C1  UNK 5  58      58.658   7.894  17.565  1.00  0.00           C
ATOM    857  C2  UNK 5  58      57.247   7.257  17.531  1.00  0.00           C
ATOM    858  C3  UNK 5  58      57.361   5.739  17.643  1.00  0.00           C
ATOM    859  C4  UNK 5  58      56.323   7.721  18.707  1.00  0.00           C
ATOM    860  O5  UNK 5  58      58.449   9.274  17.143  1.00  0.00           O
ATOM    861  H6  UNK 5  58      59.041   7.784  18.579  1.00  0.00           H
ATOM    862  H7  UNK 5  58      59.281   7.352  16.872  1.00  0.00           H
ATOM    863  H8  UNK 5  58      56.720   7.638  16.607  1.00  0.00           H
ATOM    864  H9  UNK 5  58      58.098   5.370  16.931  1.00  0.00           H
ATOM    865  H10 UNK 5  58      56.452   5.172  17.363  1.00  0.00           H
ATOM    866  H11 UNK 5  58      57.665   5.242  18.600  1.00  0.00           H
ATOM    867  H12 UNK 5  58      55.269   7.465  18.511  1.00  0.00           H
ATOM    868  H13 UNK 5  58      56.281   8.797  18.863  1.00  0.00           H
ATOM    869  H14 UNK 5  58      56.640   7.216  19.624  1.00  0.00           H
ATOM    870  H15 UNK 5  58      59.339   9.763  17.186  1.00  0.00           H
ATOM    871  C1  UNK 6  59      43.469  20.542  23.115  1.00  0.00           C
ATOM    872  C2  UNK 6  59      42.395  19.472  23.234  1.00  0.00           C
ATOM    873  C3  UNK 6  59      41.164  19.677  22.360  1.00  0.00           C
ATOM    874  C4  UNK 6  59      43.129  18.130  22.839  1.00  0.00           C
ATOM    875  O5  UNK 6  59      43.091  21.874  23.390  1.00  0.00           O
ATOM    876  H6  UNK 6  59      44.256  20.267  23.798  1.00  0.00           H
ATOM    877  H7  UNK 6  59      43.838  20.406  22.106  1.00  0.00           H
ATOM    878  H8  UNK 6  59      42.038  19.517  24.271  1.00  0.00           H
ATOM    879  H9  UNK 6  59      41.508  19.766  21.310  1.00  0.00           H
ATOM    880  H10 UNK 6  59      40.578  20.560  22.680  1.00  0.00           H
ATOM    881  H11 UNK 6  59      40.500  18.862  22.535  1.00  0.00           H
ATOM    882  H12 UNK 6  59      42.694  17.237  23.274  1.00  0.00           H
ATOM    883  H13 UNK 6  59      44.146  18.199  23.309  1.00  0.00           H
ATOM    884  H14 UNK 6  59      43.322  18.171  21.816  1.00  0.00           H
ATOM    885  H15 UNK 6  59      42.767  21.971  24.344  1.00  0.00           H
ATOM    886  C1  UNK 7  60      43.500   6.047  60.691  1.00  0.00           C
ATOM    887  C2  UNK 7  60      44.788   5.255  60.633  1.00  0.00           C
ATOM    888  C3  UNK 7  60      45.580   5.680  61.857  1.00  0.00           C
ATOM    889  C4  UNK 7  60      44.584   3.727  60.578  1.00  0.00           C
ATOM    890  O5  UNK 7  60      42.712   5.880  61.906  1.00  0.00           O
ATOM    891  H6  UNK 7  60      43.844   7.035  60.511  1.00  0.00           H
ATOM    892  H7  UNK 7  60      42.879   5.813  59.855  1.00  0.00           H
ATOM    893  H8  UNK 7  60      45.390   5.562  59.766  1.00  0.00           H
ATOM    894  H9  UNK 7  60      45.094   5.233  62.678  1.00  0.00           H
ATOM    895  H10 UNK 7  60      45.559   6.799  61.947  1.00  0.00           H
ATOM    896  H11 UNK 7  60      46.583   5.319  61.816  1.00  0.00           H
ATOM    897  H12 UNK 7  60      45.546   3.167  60.844  1.00  0.00           H
ATOM    898  H13 UNK 7  60      44.222   3.379  59.593  1.00  0.00           H
ATOM    899  H14 UNK 7  60      43.832   3.504  61.299  1.00  0.00           H
ATOM    900  H15 UNK 7  60      41.901   6.379  61.701  1.00  0.00           H
ATOM    901  C1  UNK 8  61      37.481  59.757  52.567  1.00  0.00           C
ATOM    902  C2  UNK 8  61      38.154  60.875  51.728  1.00  0.00           C
ATOM    903  C3  UNK 8  61      37.466  62.257  51.905  1.00  0.00           C
ATOM    904  C4  UNK 8  61      39.629  61.052  51.809  1.00  0.00           C
ATOM    905  O5  UNK 8  61      38.070  58.518  52.118  1.00  0.00           O
ATOM    906  H6  UNK 8  61      37.556  59.817  53.666  1.00  0.00           H
ATOM    907  H7  UNK 8  61      36.430  59.836  52.287  1.00  0.00           H
ATOM    908  H8  UNK 8  61      37.944  60.559  50.722  1.00  0.00           H
ATOM    909  H9  UNK 8  61      38.029  62.990  51.254  1.00  0.00           H
ATOM    910  H10 UNK 8  61      37.418  62.577  52.907  1.00  0.00           H
ATOM    911  H11 UNK 8  61      36.471  62.308  51.470  1.00  0.00           H
ATOM    912  H12 UNK 8  61      40.188  60.141  51.495  1.00  0.00           H
ATOM    913  H13 UNK 8  61      39.914  61.366  52.852  1.00  0.00           H
ATOM    914  H14 UNK 8  61      39.898  61.735  51.054  1.00  0.00           H
ATOM    915  H15 UNK 8  61      38.775  58.226  52.740  1.00  0.00           H
ATOM    916  C1  UNK 9  62       2.179  25.698  15.029  1.00  0.00           C
ATOM    917  C2  UNK 9  62       2.738  26.937  15.837  1.00  0.00           C
ATOM    918  C3  UNK 9  62       4.337  27.058  15.693  1.00  0.00           C
ATOM    919  C4  UNK 9  62       2.090  28.288  15.395  1.00  0.00           C
ATOM    920  O5  UNK 9  62       0.831  25.371  15.339  1.00  0.00           O
ATOM    921  H6  UNK 9  62       2.292  25.930  13.962  1.00  0.00           H
ATOM    922  H7  UNK 9  62       2.679  24.738  15.357  1.00  0.00           H
ATOM    923  H8  UNK 9  62       2.467  26.786  16.894  1.00  0.00           H
ATOM    924  H9  UNK 9  62       4.638  27.222  14.645  1.00  0.00           H
ATOM    925  H10 UNK 9  62       4.796  26.107  16.023  1.00  0.00           H
ATOM    926  H11 UNK 9  62       4.795  27.874  16.228  1.00  0.00           H
ATOM    927  H12 UNK 9  62       1.950  28.331  14.325  1.00  0.00           H
ATOM    928  H13 UNK 9  62       2.809  29.083  15.633  1.00  0.00           H
ATOM    929  H14 UNK 9  62       1.069  28.479  15.915  1.00  0.00           H
ATOM    930  H15 UNK 9  62       0.167  25.995  14.874  1.00  0.00           H
ATOM    931  C1  UNK    63       1.410  65.710  13.526  1.00  0.00           C
ATOM    932  C2  UNK    63      -0.063  66.057  13.497  1.00  0.00           C
ATOM    933  C3  UNK    63      -0.865  64.970  12.854  1.00  0.00           C
ATOM    934  C4  UNK    63      -0.595  66.385  14.945  1.00  0.00           C
ATOM    935  O5  UNK    63       1.991  66.096  12.294  1.00  0.00           O
ATOM    936  H6  UNK    63       1.962  66.253  14.294  1.00  0.00           H
ATOM    937  H7  UNK    63       1.549  64.659  13.792  1.00  0.00           H
ATOM    938  H8  UNK    63      -0.093  66.980  12.939  1.00  0.00           H
ATOM    939  H9  UNK    63      -0.826  65.103  11.723  1.00  0.00           H
ATOM    940  H10 UNK    63      -1.919  65.060  13.131  1.00  0.00           H
ATOM    941  H11 UNK    63      -0.506  64.046  13.150  1.00  0.00           H
ATOM    942  H12 UNK    63       0.102  67.077  15.478  1.00  0.00           H
ATOM    943  H13 UNK    63      -0.744  65.513  15.605  1.00  0.00           H
ATOM    944  H14 UNK    63      -1.564  66.940  14.935  1.00  0.00           H
ATOM    945  H15 UNK    63       2.632  65.393  11.963  1.00  0.00           H
ATOM    946  C1  UNK    64      50.826  40.150  61.551  1.00  0.00           C
ATOM    947  C2  UNK    64      50.503  38.739  62.211  1.00  0.00           C
ATOM    948  C3  UNK    64      49.023  38.557  62.695  1.00  0.00           C
ATOM    949  C4  UNK    64      50.696  37.610  61.226  1.00  0.00           C
ATOM    950  O5  UNK    64      52.221  40.274  61.652  1.00  0.00           O
ATOM    951  H6  UNK    64      50.565  40.223  60.509  1.00  0.00           H
ATOM    952  H7  UNK    64      50.253  40.968  61.981  1.00  0.00           H
ATOM    953  H8  UNK    64      51.143  38.532  63.034  1.00  0.00           H
ATOM    954  H9  UNK    64      48.743  39.458  63.285  1.00  0.00           H
ATOM    955  H10 UNK    64      48.767  37.612  63.306  1.00  0.00           H
ATOM    956  H11 UNK    64      48.285  38.564  61.902  1.00  0.00           H
ATOM    957  H12 UNK    64      50.080  37.786  60.289  1.00  0.00           H
ATOM    958  H13 UNK    64      50.403  36.689  61.676  1.00  0.00           H
ATOM    959  H14 UNK    64      51.731  37.468  60.825  1.00  0.00           H
ATOM    960  H15 UNK    64      52.386  41.281  61.654  1.00  0.00           H
ATOM    961  C1  UNK    65      38.370  32.842  57.270  1.00  0.00           C
ATOM    962  C2  UNK    65      38.792  34.010  58.174  1.00  0.00           C
ATOM    963  C3  UNK    65      40.231  34.172  58.211  1.00  0.00           C
ATOM    964  C4  UNK    65      37.966  35.245  57.865  1.00  0.00           C
ATOM    965  O5  UNK    65      37.036  32.481  57.545  1.00  0.00           O
ATOM    966  H6  UNK    65      38.400  33.196  56.258  1.00  0.00           H
ATOM    967  H7  UNK    65      39.045  31.960  57.388  1.00  0.00           H
ATOM    968  H8  UNK    65      38.516  33.662  59.184  1.00  0.00           H
ATOM    969  H9  UNK    65      40.683  33.313  58.821  1.00  0.00           H
ATOM    970  H10 UNK    65      40.456  35.113  58.824  1.00  0.00           H
ATOM    971  H11 UNK    65      40.771  34.275  57.242  1.00  0.00           H
ATOM    972  H12 UNK    65      38.279  35.976  57.034  1.00  0.00           H
ATOM    973  H13 UNK    65      37.896  35.781  58.776  1.00  0.00           H
ATOM    974  H14 UNK    65      36.878  35.088  57.659  1.00  0.00           H
ATOM    975  H15 UNK    65      36.516  32.502  56.707  1.00  0.00           H
ATOM    976  C1  UNK    66      54.702  19.520  66.299  1.00  0.00           C
ATOM    977  C2  UNK    66      55.230  19.734  64.900  1.00  0.00           C
ATOM    978  C3  UNK    66      54.639  18.764  63.815  1.00  0.00           C
ATOM    979  C4  UNK    66      54.889  21.198  64.351  1.00  0.00           C
ATOM    980  O5  UNK    66      53.283  19.566  66.225  1.00  0.00           O
ATOM    981  H6  UNK    66      55.025  18.488  66.718  1.00  0.00           H
ATOM    982  H7  UNK    66      55.205  20.273  67.003  1.00  0.00           H
ATOM    983  H8  UNK    66      56.353  19.603  64.937  1.00  0.00           H
ATOM    984  H9  UNK    66      54.946  17.712  64.066  1.00  0.00           H
ATOM    985  H10 UNK    66      55.033  18.839  62.776  1.00  0.00           H
ATOM    986  H11 UNK    66      53.477  18.765  63.709  1.00  0.00           H
ATOM    987  H12 UNK    66      53.758  21.283  64.214  1.00  0.00           H
ATOM    988  H13 UNK    66      55.441  21.373  63.435  1.00  0.00           H
ATOM    989  H14 UNK    66      55.348  21.952  64.963  1.00  0.00           H
ATOM    990  H15 UNK    66      53.056  18.696  65.866  1.00  0.00           H
ATOM    991  C1  UNK    67      57.617  42.852  17.872  1.00  0.00           C
ATOM    992  C2  UNK    67      56.837  41.958  16.888  1.00  0.00           C
ATOM    993  C3  UNK    67      56.973  42.421  15.439  1.00  0.00           C
ATOM    994  C4  UNK    67      57.242  40.428  16.842  1.00  0.00           C
ATOM    995  O5  UNK    67      57.394  42.373  19.219  1.00  0.00           O
ATOM    996  H6  UNK    67      58.670  42.901  17.526  1.00  0.00           H
ATOM    997  H7  UNK    67      57.307  43.874  17.786  1.00  0.00           H
ATOM    998  H8  UNK    67      55.791  41.956  17.210  1.00  0.00           H
ATOM    999  H9  UNK    67      58.008  42.682  15.125  1.00  0.00           H
ATOM   1000  H10 UNK    67      56.381  43.344  15.372  1.00  0.00           H
ATOM   1001  H11 UNK    67      56.483  41.684  14.741  1.00  0.00           H
ATOM   1002  H12 UNK    67      57.285  40.124  17.916  1.00  0.00           H
ATOM   1003  H13 UNK    67      58.265  40.330  16.425  1.00  0.00           H
ATOM   1004  H14 UNK    67      56.486  39.930  16.267  1.00  0.00           H
ATOM   1005  H15 UNK    67      58.066  42.676  19.806  1.00  0.00           H
ATOM   1006  C1  UNK    68       9.894   5.699  30.430  1.00  0.00           C
ATOM   1007  C2  UNK    68       9.387   6.017  31.849  1.00  0.00           C
ATOM   1008  C3  UNK    68      10.453   6.740  32.598  1.00  0.00           C
ATOM   1009  C4  UNK    68       8.134   6.955  31.752  1.00  0.00           C
ATOM   1010  O5  UNK    68      10.532   6.714  29.775  1.00  0.00           O
ATOM   1011  H6  UNK    68      10.641   4.884  30.571  1.00  0.00           H
ATOM   1012  H7  UNK    68       9.094   5.310  29.757  1.00  0.00           H
ATOM   1013  H8  UNK    68       9.104   5.058  32.261  1.00  0.00           H
ATOM   1014  H9  UNK    68      11.454   6.256  32.496  1.00  0.00           H
ATOM   1015  H10 UNK    68      10.130   6.789  33.620  1.00  0.00           H
ATOM   1016  H11 UNK    68      10.692   7.738  32.225  1.00  0.00           H
ATOM   1017  H12 UNK    68       7.746   7.231  32.824  1.00  0.00           H
ATOM   1018  H13 UNK    68       7.305   6.511  31.163  1.00  0.00           H
ATOM   1019  H14 UNK    68       8.384   7.871  31.216  1.00  0.00           H
ATOM   1020  H15 UNK    68      10.716   6.418  28.858  1.00  0.00           H
ATOM   1021  C1  UNK    69      24.102  60.345  37.716  1.00  0.00           C
ATOM   1022  C2  UNK    69      23.572  61.052  38.972  1.00  0.00           C
ATOM   1023  C3  UNK    69      24.676  61.908  39.619  1.00  0.00           C
ATOM   1024  C4  UNK    69      22.310  61.979  38.756  1.00  0.00           C
ATOM   1025  O5  UNK    69      25.191  59.488  37.949  1.00  0.00           O
ATOM   1026  H6  UNK    69      23.362  59.810  37.119  1.00  0.00           H
ATOM   1027  H7  UNK    69      24.567  61.075  37.070  1.00  0.00           H
ATOM   1028  H8  UNK    69      23.334  60.247  39.637  1.00  0.00           H
ATOM   1029  H9  UNK    69      25.213  62.661  39.062  1.00  0.00           H
ATOM   1030  H10 UNK    69      25.369  61.106  40.050  1.00  0.00           H
ATOM   1031  H11 UNK    69      24.247  62.385  40.553  1.00  0.00           H
ATOM   1032  H12 UNK    69      22.023  62.344  39.821  1.00  0.00           H
ATOM   1033  H13 UNK    69      21.487  61.588  38.195  1.00  0.00           H
ATOM   1034  H14 UNK    69      22.693  62.894  38.271  1.00  0.00           H
ATOM   1035  H15 UNK    69      24.875  58.684  38.350  1.00  0.00           H
ATOM   1036  C1  UNK    70      50.762   1.116  51.411  1.00  0.00           C
ATOM   1037  C2  UNK    70      50.271  -0.101  50.666  1.00  0.00           C
ATOM   1038  C3  UNK    70      51.389  -0.522  49.689  1.00  0.00           C
ATOM   1039  C4  UNK    70      49.723  -1.256  51.508  1.00  0.00           C
ATOM   1040  O5  UNK    70      49.732   1.628  52.232  1.00  0.00           O
ATOM   1041  H6  UNK    70      51.607   0.854  51.972  1.00  0.00           H
ATOM   1042  H7  UNK    70      51.051   1.885  50.649  1.00  0.00           H
ATOM   1043  H8  UNK    70      49.480   0.223  49.991  1.00  0.00           H
ATOM   1044  H9  UNK    70      51.781   0.315  49.123  1.00  0.00           H
ATOM   1045  H10 UNK    70      50.989  -1.261  49.050  1.00  0.00           H
ATOM   1046  H11 UNK    70      52.191  -1.019  50.259  1.00  0.00           H
ATOM   1047  H12 UNK    70      48.924  -1.773  50.988  1.00  0.00           H
ATOM   1048  H13 UNK    70      49.251  -0.906  52.430  1.00  0.00           H
ATOM   1049  H14 UNK    70      50.599  -1.931  51.728  1.00  0.00           H
ATOM   1050  H15 UNK    70      50.291   2.105  52.941  1.00  0.00           H
ATOM   1051  C1  UNK    71      55.020  32.391  46.947  1.00  0.00           C
ATOM   1052  C2  UNK    71      55.249  33.732  46.260  1.00  0.00           C
ATOM   1053  C3  UNK    71      55.024  33.610  44.741  1.00  0.00           C
ATOM   1054  C4  UNK    71      54.257  34.803  46.916  1.00  0.00           C
ATOM   1055  O5  UNK    71      56.248  31.666  46.869  1.00  0.00           O
ATOM   1056  H6  UNK    71      54.751  32.553  48.030  1.00  0.00           H
ATOM   1057  H7  UNK    71      54.334  31.745  46.514  1.00  0.00           H
ATOM   1058  H8  UNK    71      56.302  33.946  46.440  1.00  0.00           H
ATOM   1059  H9  UNK    71      55.672  32.837  44.408  1.00  0.00           H
ATOM   1060  H10 UNK    71      55.402  34.532  44.270  1.00  0.00           H
ATOM   1061  H11 UNK    71      53.996  33.453  44.489  1.00  0.00           H
ATOM   1062  H12 UNK    71      54.163  35.663  46.218  1.00  0.00           H
ATOM   1063  H13 UNK    71      54.561  35.253  47.869  1.00  0.00           H
ATOM   1064  H14 UNK    71      53.273  34.483  46.894  1.00  0.00           H
ATOM   1065  H15 UNK    71      56.114  30.781  47.210  1.00  0.00           H
ATOM   1066  C1  UNK    72      22.066  30.999  60.373  1.00  0.00           C
ATOM   1067  C2  UNK    72      23.163  30.629  59.402  1.00  0.00           C
ATOM   1068  C3  UNK    72      24.431  30.336  60.224  1.00  0.00           C
ATOM   1069  C4  UNK    72      22.842  29.392  58.492  1.00  0.00           C
ATOM   1070  O5  UNK    72      21.183  31.907  59.708  1.00  0.00           O
ATOM   1071  H6  UNK    72      21.509  30.108  60.705  1.00  0.00           H
ATOM   1072  H7  UNK    72      22.476  31.494  61.218  1.00  0.00           H
ATOM   1073  H8  UNK    72      23.389  31.492  58.760  1.00  0.00           H
ATOM   1074  H9  UNK    72      24.220  29.553  60.988  1.00  0.00           H
ATOM   1075  H10 UNK    72      24.728  31.241  60.801  1.00  0.00           H
ATOM   1076  H11 UNK    72      25.334  29.951  59.685  1.00  0.00           H
ATOM   1077  H12 UNK    72      22.892  28.458  59.119  1.00  0.00           H
ATOM   1078  H13 UNK    72      23.572  29.348  57.641  1.00  0.00           H
ATOM   1079  H14 UNK    72      21.903  29.557  57.906  1.00  0.00           H
ATOM   1080  H15 UNK    72      20.350  31.915  60.204  1.00  0.00           H
ATOM   1081  C1  UNK    73       1.288  34.168  20.863  1.00  0.00           C
ATOM   1082  C2  UNK    73       0.754  35.282  21.794  1.00  0.00           C
ATOM   1083  C3  UNK    73      -0.699  34.948  22.356  1.00  0.00           C
ATOM   1084  C4  UNK    73       1.665  35.448  23.048  1.00  0.00           C
ATOM   1085  O5  UNK    73       1.192  32.838  21.297  1.00  0.00           O
ATOM   1086  H6  UNK    73       0.682  34.301  19.911  1.00  0.00           H
ATOM   1087  H7  UNK    73       2.342  34.337  20.564  1.00  0.00           H
ATOM   1088  H8  UNK    73       0.646  36.238  21.245  1.00  0.00           H
ATOM   1089  H9  UNK    73      -1.484  35.161  21.586  1.00  0.00           H
ATOM   1090  H10 UNK    73      -0.862  35.491  23.328  1.00  0.00           H
ATOM   1091  H11 UNK    73      -0.851  33.911  22.587  1.00  0.00           H
ATOM   1092  H12 UNK    73       1.680  34.532  23.658  1.00  0.00           H
ATOM   1093  H13 UNK    73       1.258  36.306  23.634  1.00  0.00           H
ATOM   1094  H14 UNK    73       2.747  35.768  22.826  1.00  0.00           H
ATOM   1095  H15 UNK    73       0.304  32.540  21.024  1.00  0.00           H
ATOM   1096  C1  UNK    74      51.284  16.670  52.543  1.00  0.00           C
ATOM   1097  C2  UNK    74      50.253  15.546  52.989  1.00  0.00           C
ATOM   1098  C3  UNK    74      48.799  16.049  52.903  1.00  0.00           C
ATOM   1099  C4  UNK    74      50.495  14.410  52.061  1.00  0.00           C
ATOM   1100  O5  UNK    74      51.021  17.927  53.092  1.00  0.00           O
ATOM   1101  H6  UNK    74      52.268  16.354  52.879  1.00  0.00           H
ATOM   1102  H7  UNK    74      51.288  16.726  51.394  1.00  0.00           H
ATOM   1103  H8  UNK    74      50.441  15.221  54.048  1.00  0.00           H
ATOM   1104  H9  UNK    74      48.446  16.803  53.584  1.00  0.00           H
ATOM   1105  H10 UNK    74      48.094  15.222  52.679  1.00  0.00           H
ATOM   1106  H11 UNK    74      48.748  16.538  51.934  1.00  0.00           H
ATOM   1107  H12 UNK    74      51.444  14.009  52.104  1.00  0.00           H
ATOM   1108  H13 UNK    74      50.387  14.688  51.009  1.00  0.00           H
ATOM   1109  H14 UNK    74      49.787  13.634  52.028  1.00  0.00           H
ATOM   1110  H15 UNK    74      51.566  18.600  52.578  1.00  0.00           H
ATOM   1111  C1  UNK    75      19.735  44.764  53.525  1.00  0.00           C
ATOM   1112  C2  UNK    75      20.947  43.948  54.108  1.00  0.00           C
ATOM   1113  C3  UNK    75      21.138  44.188  55.599  1.00  0.00           C
ATOM   1114  C4  UNK    75      20.803  42.425  53.778  1.00  0.00           C
ATOM   1115  O5  UNK    75      19.694  46.092  53.992  1.00  0.00           O
ATOM   1116  H6  UNK    75      19.761  44.839  52.432  1.00  0.00           H
ATOM   1117  H7  UNK    75      18.841  44.297  53.915  1.00  0.00           H
ATOM   1118  H8  UNK    75      21.920  44.313  53.720  1.00  0.00           H
ATOM   1119  H9  UNK    75      22.108  43.780  55.952  1.00  0.00           H
ATOM   1120  H10 UNK    75      20.335  43.708  56.163  1.00  0.00           H
ATOM   1121  H11 UNK    75      21.211  45.213  55.885  1.00  0.00           H
ATOM   1122  H12 UNK    75      21.594  41.847  54.254  1.00  0.00           H
ATOM   1123  H13 UNK    75      20.913  42.273  52.703  1.00  0.00           H
ATOM   1124  H14 UNK    75      19.818  42.072  54.133  1.00  0.00           H
ATOM   1125  H15 UNK    75      18.958  46.525  53.495  1.00  0.00           H
ATOM   1126  C1  UNK    76      24.491  35.572  37.142  1.00  0.00           C
ATOM   1127  C2  UNK    76      25.984  35.756  37.412  1.00  0.00           C
ATOM   1128  C3  UNK    76      26.306  36.039  38.890  1.00  0.00           C
ATOM   1129  C4  UNK    76      26.821  34.535  36.896  1.00  0.00           C
ATOM   1130  O5  UNK    76      24.269  35.655  35.782  1.00  0.00           O
ATOM   1131  H6  UNK    76      24.176  34.629  37.424  1.00  0.00           H
ATOM   1132  H7  UNK    76      24.009  36.370  37.734  1.00  0.00           H
ATOM   1133  H8  UNK    76      26.315  36.689  36.913  1.00  0.00           H
ATOM   1134  H9  UNK    76      25.887  35.284  39.554  1.00  0.00           H
ATOM   1135  H10 UNK    76      25.890  36.952  39.109  1.00  0.00           H
ATOM   1136  H11 UNK    76      27.384  36.076  39.106  1.00  0.00           H
ATOM   1137  H12 UNK    76      27.880  34.790  37.148  1.00  0.00           H
ATOM   1138  H13 UNK    76      26.742  34.477  35.790  1.00  0.00           H
ATOM   1139  H14 UNK    76      26.475  33.576  37.281  1.00  0.00           H
ATOM   1140  H15 UNK    76      24.987  36.083  35.279  1.00  0.00           H
ATOM   1141  C1  UNK    77      17.876   6.139  11.969  1.00  0.00           C
ATOM   1142  C2  UNK    77      17.875   6.053  10.367  1.00  0.00           C
ATOM   1143  C3  UNK    77      19.245   5.520   9.793  1.00  0.00           C
ATOM   1144  C4  UNK    77      16.815   5.260   9.677  1.00  0.00           C
ATOM   1145  O5  UNK    77      18.668   5.213  12.676  1.00  0.00           O
ATOM   1146  H6  UNK    77      18.142   7.162  12.358  1.00  0.00           H
ATOM   1147  H7  UNK    77      16.898   5.956  12.394  1.00  0.00           H
ATOM   1148  H8  UNK    77      17.795   7.069   9.997  1.00  0.00           H
ATOM   1149  H9  UNK    77      19.169   4.412   9.504  1.00  0.00           H
ATOM   1150  H10 UNK    77      20.098   5.694  10.500  1.00  0.00           H
ATOM   1151  H11 UNK    77      19.534   6.092   8.891  1.00  0.00           H
ATOM   1152  H12 UNK    77      15.810   5.708   9.678  1.00  0.00           H
ATOM   1153  H13 UNK    77      16.763   4.247  10.063  1.00  0.00           H
ATOM   1154  H14 UNK    77      17.008   5.280   8.576  1.00  0.00           H
ATOM   1155  H15 UNK    77      18.949   4.507  12.014  1.00  0.00           H
ATOM   1156  C1  UNK    78      51.764  -0.115  29.948  1.00  0.00           C
ATOM   1157  C2  UNK    78      52.606   0.723  28.982  1.00  0.00           C
ATOM   1158  C3  UNK    78      54.149   0.829  29.272  1.00  0.00           C
ATOM   1159  C4  UNK    78      52.324   0.306  27.523  1.00  0.00           C
ATOM   1160  O5  UNK    78      51.677   0.409  31.209  1.00  0.00           O
ATOM   1161  H6  UNK    78      50.725  -0.006  29.558  1.00  0.00           H
ATOM   1162  H7  UNK    78      52.050  -1.199  30.037  1.00  0.00           H
ATOM   1163  H8  UNK    78      52.135   1.661  29.003  1.00  0.00           H
ATOM   1164  H9  UNK    78      54.416   1.163  30.328  1.00  0.00           H
ATOM   1165  H10 UNK    78      54.677   1.597  28.641  1.00  0.00           H
ATOM   1166  H11 UNK    78      54.630  -0.166  29.168  1.00  0.00           H
ATOM   1167  H12 UNK    78      52.873   1.053  26.900  1.00  0.00           H
ATOM   1168  H13 UNK    78      51.259   0.512  27.364  1.00  0.00           H
ATOM   1169  H14 UNK    78      52.578  -0.743  27.279  1.00  0.00           H
ATOM   1170  H15 UNK    78      51.777  -0.298  31.904  1.00  0.00           H
ATOM   1171  C1  UNK    79      19.654   1.802  10.825  1.00  0.00           C
ATOM   1172  C2  UNK    79      19.153   0.737  11.906  1.00  0.00           C
ATOM   1173  C3  UNK    79      17.806   1.279  12.567  1.00  0.00           C
ATOM   1174  C4  UNK    79      19.026  -0.681  11.185  1.00  0.00           C
ATOM   1175  O5  UNK    79      20.199   2.963  11.414  1.00  0.00           O
ATOM   1176  H6  UNK    79      20.512   1.357  10.283  1.00  0.00           H
ATOM   1177  H7  UNK    79      18.772   1.986  10.268  1.00  0.00           H
ATOM   1178  H8  UNK    79      19.895   0.574  12.695  1.00  0.00           H
ATOM   1179  H9  UNK    79      16.923   1.096  11.860  1.00  0.00           H
ATOM   1180  H10 UNK    79      17.967   2.379  12.696  1.00  0.00           H
ATOM   1181  H11 UNK    79      17.717   0.776  13.515  1.00  0.00           H
ATOM   1182  H12 UNK    79      18.192  -0.760  10.466  1.00  0.00           H
ATOM   1183  H13 UNK    79      18.734  -1.305  12.080  1.00  0.00           H
ATOM   1184  H14 UNK    79      19.974  -0.988  10.852  1.00  0.00           H
ATOM   1185  H15 UNK    79      21.116   2.829  11.216  1.00  0.00           H
ATOM   1186  C1  UNK    80       7.611  33.107   4.600  1.00  0.00           C
ATOM   1187  C2  UNK    80       7.562  32.638   6.009  1.00  0.00           C
ATOM   1188  C3  UNK    80       7.316  33.691   7.042  1.00  0.00           C
ATOM   1189  C4  UNK    80       6.615  31.483   6.080  1.00  0.00           C
ATOM   1190  O5  UNK    80       8.639  34.051   4.388  1.00  0.00           O
ATOM   1191  H6  UNK    80       7.756  32.217   4.019  1.00  0.00           H
ATOM   1192  H7  UNK    80       6.718  33.611   4.249  1.00  0.00           H
ATOM   1193  H8  UNK    80       8.496  32.060   6.239  1.00  0.00           H
ATOM   1194  H9  UNK    80       7.179  33.277   7.988  1.00  0.00           H
ATOM   1195  H10 UNK    80       6.430  34.276   6.867  1.00  0.00           H
ATOM   1196  H11 UNK    80       8.085  34.420   7.048  1.00  0.00           H
ATOM   1197  H12 UNK    80       6.960  30.551   5.547  1.00  0.00           H
ATOM   1198  H13 UNK    80       5.583  31.816   5.739  1.00  0.00           H
ATOM   1199  H14 UNK    80       6.461  31.168   7.108  1.00  0.00           H
ATOM   1200  H15 UNK    80       8.625  34.432   3.487  1.00  0.00           H
ATOM   1201  C1  UNK    81      67.233  36.961  65.873  1.00  0.00           C
ATOM   1202  C2  UNK    81      66.133  36.766  67.000  1.00  0.00           C
ATOM   1203  C3  UNK    81      65.789  38.175  67.367  1.00  0.00           C
ATOM   1204  C4  UNK    81      64.969  35.850  66.630  1.00  0.00           C
ATOM   1205  O5  UNK    81      68.441  37.651  66.342  1.00  0.00           O
ATOM   1206  H6  UNK    81      67.673  36.022  65.538  1.00  0.00           H
ATOM   1207  H7  UNK    81      66.779  37.567  65.067  1.00  0.00           H
ATOM   1208  H8  UNK    81      66.612  36.202  67.799  1.00  0.00           H
ATOM   1209  H9  UNK    81      65.297  38.757  66.550  1.00  0.00           H
ATOM   1210  H10 UNK    81      66.599  38.789  67.641  1.00  0.00           H
ATOM   1211  H11 UNK    81      65.047  38.136  68.202  1.00  0.00           H
ATOM   1212  H12 UNK    81      64.393  35.806  67.524  1.00  0.00           H
ATOM   1213  H13 UNK    81      65.180  34.890  66.089  1.00  0.00           H
ATOM   1214  H14 UNK    81      64.339  36.362  65.893  1.00  0.00           H
ATOM   1215  H15 UNK    81      68.263  38.536  66.636  1.00  0.00           H
ATOM   1216  C1  UNK    82      52.631  50.981   4.628  1.00  0.00           C
ATOM   1217  C2  UNK    82      53.926  51.026   5.491  1.00  0.00           C
ATOM   1218  C3  UNK    82      55.047  51.042   4.399  1.00  0.00           C
ATOM   1219  C4  UNK    82      54.055  52.318   6.426  1.00  0.00           C
ATOM   1220  O5  UNK    82      51.564  51.036   5.528  1.00  0.00           O
ATOM   1221  H6  UNK    82      52.563  51.921   3.996  1.00  0.00           H
ATOM   1222  H7  UNK    82      52.543  50.074   4.068  1.00  0.00           H
ATOM   1223  H8  UNK    82      54.045  50.066   6.086  1.00  0.00           H
ATOM   1224  H9  UNK    82      55.058  50.157   3.722  1.00  0.00           H
ATOM   1225  H10 UNK    82      56.045  51.019   4.856  1.00  0.00           H
ATOM   1226  H11 UNK    82      55.008  51.930   3.771  1.00  0.00           H
ATOM   1227  H12 UNK    82      54.067  53.214   5.790  1.00  0.00           H
ATOM   1228  H13 UNK    82      54.981  52.221   6.958  1.00  0.00           H
ATOM   1229  H14 UNK    82      53.306  52.411   7.191  1.00  0.00           H
ATOM   1230  H15 UNK    82      51.481  50.114   5.938  1.00  0.00           H
ATOM   1231  C1  UNK    83      15.922  54.769  67.046  1.00  0.00           C
ATOM   1232  C2  UNK    83      15.579  54.756  65.542  1.00  0.00           C
ATOM   1233  C3  UNK    83      15.988  53.329  64.992  1.00  0.00           C
ATOM   1234  C4  UNK    83      14.097  55.020  65.259  1.00  0.00           C
ATOM   1235  O5  UNK    83      15.933  56.117  67.509  1.00  0.00           O
ATOM   1236  H6  UNK    83      15.243  54.145  67.631  1.00  0.00           H
ATOM   1237  H7  UNK    83      16.905  54.300  67.293  1.00  0.00           H
ATOM   1238  H8  UNK    83      16.139  55.573  65.019  1.00  0.00           H
ATOM   1239  H9  UNK    83      15.521  52.614  65.548  1.00  0.00           H
ATOM   1240  H10 UNK    83      17.082  53.121  65.066  1.00  0.00           H
ATOM   1241  H11 UNK    83      15.668  53.176  63.969  1.00  0.00           H
ATOM   1242  H12 UNK    83      13.482  54.305  65.745  1.00  0.00           H
ATOM   1243  H13 UNK    83      13.824  55.140  64.165  1.00  0.00           H
ATOM   1244  H14 UNK    83      13.848  55.998  65.731  1.00  0.00           H
ATOM   1245  H15 UNK    83      16.439  56.100  68.371  1.00  0.00           H
ATOM   1246  C1  UNK    84      64.151   5.628  43.648  1.00  0.00           C
ATOM   1247  C2  UNK    84      64.817   5.766  45.073  1.00  0.00           C
ATOM   1248  C3  UNK    84      65.900   4.650  45.340  1.00  0.00           C
ATOM   1249  C4  UNK    84      65.318   7.223  45.417  1.00  0.00           C
ATOM   1250  O5  UNK    84      65.102   5.477  42.564  1.00  0.00           O
ATOM   1251  H6  UNK    84      63.451   4.816  43.711  1.00  0.00           H
ATOM   1252  H7  UNK    84      63.530   6.530  43.561  1.00  0.00           H
ATOM   1253  H8  UNK    84      64.033   5.599  45.812  1.00  0.00           H
ATOM   1254  H9  UNK    84      66.797   4.927  44.753  1.00  0.00           H
ATOM   1255  H10 UNK    84      65.600   3.653  45.006  1.00  0.00           H
ATOM   1256  H11 UNK    84      66.286   4.666  46.378  1.00  0.00           H
ATOM   1257  H12 UNK    84      64.401   7.878  45.479  1.00  0.00           H
ATOM   1258  H13 UNK    84      66.050   7.630  44.690  1.00  0.00           H
ATOM   1259  H14 UNK    84      65.722   7.216  46.419  1.00  0.00           H
ATOM   1260  H15 UNK    84      64.582   5.610  41.696  1.00  0.00           H
ATOM   1261  C1  UNK    85      20.896  36.943  35.234  1.00  0.00           C
ATOM   1262  C2  UNK    85      20.010  36.111  34.284  1.00  0.00           C
ATOM   1263  C3  UNK    85      19.485  37.040  33.127  1.00  0.00           C
ATOM   1264  C4  UNK    85      20.730  34.834  33.787  1.00  0.00           C
ATOM   1265  O5  UNK    85      21.489  36.101  36.156  1.00  0.00           O
ATOM   1266  H6  UNK    85      21.603  37.590  34.693  1.00  0.00           H
ATOM   1267  H7  UNK    85      20.210  37.605  35.801  1.00  0.00           H
ATOM   1268  H8  UNK    85      19.049  35.774  34.758  1.00  0.00           H
ATOM   1269  H9  UNK    85      20.277  37.403  32.538  1.00  0.00           H
ATOM   1270  H10 UNK    85      18.911  37.889  33.525  1.00  0.00           H
ATOM   1271  H11 UNK    85      18.851  36.365  32.479  1.00  0.00           H
ATOM   1272  H12 UNK    85      20.232  34.219  33.036  1.00  0.00           H
ATOM   1273  H13 UNK    85      20.791  34.154  34.672  1.00  0.00           H
ATOM   1274  H14 UNK    85      21.690  35.024  33.380  1.00  0.00           H
ATOM   1275  H15 UNK    85      22.466  36.107  35.914  1.00  0.00           H
ATOM   1276  C1  UNK    86      57.722  37.605  24.443  1.00  0.00           C
ATOM   1277  C2  UNK    86      57.522  38.884  25.273  1.00  0.00           C
ATOM   1278  C3  UNK    86      58.683  39.141  26.272  1.00  0.00           C
ATOM   1279  C4  UNK    86      57.164  40.048  24.409  1.00  0.00           C
ATOM   1280  O5  UNK    86      58.235  36.515  25.178  1.00  0.00           O
ATOM   1281  H6  UNK    86      56.714  37.277  24.058  1.00  0.00           H
ATOM   1282  H7  UNK    86      58.279  37.785  23.537  1.00  0.00           H
ATOM   1283  H8  UNK    86      56.651  38.712  25.860  1.00  0.00           H
ATOM   1284  H9  UNK    86      58.782  38.436  27.047  1.00  0.00           H
ATOM   1285  H10 UNK    86      58.676  40.138  26.709  1.00  0.00           H
ATOM   1286  H11 UNK    86      59.609  39.184  25.691  1.00  0.00           H
ATOM   1287  H12 UNK    86      58.041  40.431  23.814  1.00  0.00           H
ATOM   1288  H13 UNK    86      56.813  40.853  25.041  1.00  0.00           H
ATOM   1289  H14 UNK    86      56.304  39.764  23.801  1.00  0.00           H
ATOM   1290  H15 UNK    86      57.694  36.524  26.011  1.00  0.00           H
ATOM   1291  C1  UNK    87      16.191  53.672  31.184  1.00  0.00           C
ATOM   1292  C2  UNK    87      15.721  53.316  29.780  1.00  0.00           C
ATOM   1293  C3  UNK    87      14.429  53.981  29.387  1.00  0.00           C
ATOM   1294  C4  UNK    87      16.855  53.723  28.878  1.00  0.00           C
ATOM   1295  O5  UNK    87      15.291  53.180  32.182  1.00  0.00           O
ATOM   1296  H6  UNK    87      17.154  53.164  31.265  1.00  0.00           H
ATOM   1297  H7  UNK    87      16.342  54.764  31.213  1.00  0.00           H
ATOM   1298  H8  UNK    87      15.681  52.283  29.786  1.00  0.00           H
ATOM   1299  H9  UNK    87      13.603  53.552  29.872  1.00  0.00           H
ATOM   1300  H10 UNK    87      14.274  53.977  28.293  1.00  0.00           H
ATOM   1301  H11 UNK    87      14.459  54.971  29.655  1.00  0.00           H
ATOM   1302  H12 UNK    87      17.049  54.807  28.828  1.00  0.00           H
ATOM   1303  H13 UNK    87      16.736  53.385  27.819  1.00  0.00           H
ATOM   1304  H14 UNK    87      17.787  53.330  29.208  1.00  0.00           H
ATOM   1305  H15 UNK    87      14.430  53.656  32.138  1.00  0.00           H
ATOM   1306  C1  UNK    88      38.068  63.280  57.990  1.00  0.00           C
ATOM   1307  C2  UNK    88      38.534  64.308  56.892  1.00  0.00           C
ATOM   1308  C3  UNK    88      38.209  64.031  55.383  1.00  0.00           C
ATOM   1309  C4  UNK    88      37.971  65.703  57.303  1.00  0.00           C
ATOM   1310  O5  UNK    88      38.435  61.925  57.644  1.00  0.00           O
ATOM   1311  H6  UNK    88      38.437  63.571  58.997  1.00  0.00           H
ATOM   1312  H7  UNK    88      36.972  63.343  58.072  1.00  0.00           H
ATOM   1313  H8  UNK    88      39.570  64.226  57.014  1.00  0.00           H
ATOM   1314  H9  UNK    88      37.145  64.022  55.274  1.00  0.00           H
ATOM   1315  H10 UNK    88      38.576  63.004  55.060  1.00  0.00           H
ATOM   1316  H11 UNK    88      38.684  64.798  54.744  1.00  0.00           H
ATOM   1317  H12 UNK    88      38.146  65.827  58.421  1.00  0.00           H
ATOM   1318  H13 UNK    88      36.968  65.872  57.133  1.00  0.00           H
ATOM   1319  H14 UNK    88      38.652  66.519  56.952  1.00  0.00           H
ATOM   1320  H15 UNK    88      37.898  61.250  58.140  1.00  0.00           H
ATOM   1321  C1  UNK    89       9.921  38.313  23.521  1.00  0.00           C
ATOM   1322  C2  UNK    89       9.901  38.891  24.935  1.00  0.00           C
ATOM   1323  C3  UNK    89      11.267  38.615  25.652  1.00  0.00           C
ATOM   1324  C4  UNK    89       9.522  40.413  24.992  1.00  0.00           C
ATOM   1325  O5  UNK    89      10.852  38.841  22.515  1.00  0.00           O
ATOM   1326  H6  UNK    89      10.255  37.286  23.612  1.00  0.00           H
ATOM   1327  H7  UNK    89       8.899  38.232  23.132  1.00  0.00           H
ATOM   1328  H8  UNK    89       9.063  38.415  25.496  1.00  0.00           H
ATOM   1329  H9  UNK    89      12.063  38.841  24.908  1.00  0.00           H
ATOM   1330  H10 UNK    89      11.353  37.527  25.865  1.00  0.00           H
ATOM   1331  H11 UNK    89      11.471  39.206  26.541  1.00  0.00           H
ATOM   1332  H12 UNK    89       8.466  40.658  24.785  1.00  0.00           H
ATOM   1333  H13 UNK    89      10.231  41.042  24.374  1.00  0.00           H
ATOM   1334  H14 UNK    89       9.773  40.816  26.022  1.00  0.00           H
ATOM   1335  H15 UNK    89      10.901  39.723  22.832  1.00  0.00           H
ATOM   1336  C1  UNK    90      59.034   2.983  67.211  1.00  0.00           C
ATOM   1337  C2  UNK    90      57.818   2.079  67.513  1.00  0.00           C
ATOM   1338  C3  UNK    90      56.629   3.010  67.873  1.00  0.00           C
ATOM   1339  C4  UNK    90      57.420   1.156  66.377  1.00  0.00           C
ATOM   1340  O5  UNK    90      58.833   3.884  66.086  1.00  0.00           O
ATOM   1341  H6  UNK    90      59.158   3.605  68.015  1.00  0.00           H
ATOM   1342  H7  UNK    90      59.995   2.461  67.099  1.00  0.00           H
ATOM   1343  H8  UNK    90      58.006   1.464  68.402  1.00  0.00           H
ATOM   1344  H9  UNK    90      55.732   2.445  68.240  1.00  0.00           H
ATOM   1345  H10 UNK    90      56.396   3.667  67.077  1.00  0.00           H
ATOM   1346  H11 UNK    90      56.906   3.674  68.693  1.00  0.00           H
ATOM   1347  H12 UNK    90      57.383   1.810  65.506  1.00  0.00           H
ATOM   1348  H13 UNK    90      56.429   0.732  66.571  1.00  0.00           H
ATOM   1349  H14 UNK    90      58.168   0.338  66.174  1.00  0.00           H
ATOM   1350  H15 UNK    90      59.719   3.936  65.677  1.00  0.00           H
ATOM   1351  C1  UNK    91      51.631  42.525  37.130  1.00  0.00           C
ATOM   1352  C2  UNK    91      50.484  43.182  36.284  1.00  0.00           C
ATOM   1353  C3  UNK    91      50.651  44.699  36.226  1.00  0.00           C
ATOM   1354  C4  UNK    91      50.280  42.492  34.902  1.00  0.00           C
ATOM   1355  O5  UNK    91      52.810  42.558  36.406  1.00  0.00           O
ATOM   1356  H6  UNK    91      51.780  42.996  38.125  1.00  0.00           H
ATOM   1357  H7  UNK    91      51.234  41.489  37.352  1.00  0.00           H
ATOM   1358  H8  UNK    91      49.510  43.019  36.810  1.00  0.00           H
ATOM   1359  H9  UNK    91      49.892  45.248  35.712  1.00  0.00           H
ATOM   1360  H10 UNK    91      51.603  44.935  35.720  1.00  0.00           H
ATOM   1361  H11 UNK    91      50.706  45.178  37.182  1.00  0.00           H
ATOM   1362  H12 UNK    91      51.098  42.629  34.287  1.00  0.00           H
ATOM   1363  H13 UNK    91      49.410  42.737  34.333  1.00  0.00           H
ATOM   1364  H14 UNK    91      50.298  41.413  35.011  1.00  0.00           H
ATOM   1365  H15 UNK    91      53.559  42.346  37.062  1.00  0.00           H
ATOM   1366  C1  UNK    92      66.084  50.051  24.242  1.00  0.00           C
ATOM   1367  C2  UNK    92      66.591  48.896  23.413  1.00  0.00           C
ATOM   1368  C3  UNK    92      66.032  47.507  23.827  1.00  0.00           C
ATOM   1369  C4  UNK    92      66.227  49.135  21.968  1.00  0.00           C
ATOM   1370  O5  UNK    92      66.967  51.230  24.076  1.00  0.00           O
ATOM   1371  H6  UNK    92      65.019  50.265  23.917  1.00  0.00           H
ATOM   1372  H7  UNK    92      66.049  49.812  25.298  1.00  0.00           H
ATOM   1373  H8  UNK    92      67.627  48.781  23.537  1.00  0.00           H
ATOM   1374  H9  UNK    92      64.966  47.323  23.569  1.00  0.00           H
ATOM   1375  H10 UNK    92      66.169  47.325  24.896  1.00  0.00           H
ATOM   1376  H11 UNK    92      66.522  46.742  23.332  1.00  0.00           H
ATOM   1377  H12 UNK    92      66.803  50.024  21.699  1.00  0.00           H
ATOM   1378  H13 UNK    92      65.193  49.389  21.775  1.00  0.00           H
ATOM   1379  H14 UNK    92      66.556  48.358  21.279  1.00  0.00           H
ATOM   1380  H15 UNK    92      66.331  51.980  24.069  1.00  0.00           H
ATOM   1381  C1  UNK    93      16.922  56.350   3.547  1.00  0.00           C
ATOM   1382  C2  UNK    93      16.050  55.119   3.674  1.00  0.00           C
ATOM   1383  C3  UNK    93      16.836  53.836   3.653  1.00  0.00           C
ATOM   1384  C4  UNK    93      15.170  55.160   4.952  1.00  0.00           C
ATOM   1385  O5  UNK    93      17.581  56.489   2.269  1.00  0.00           O
ATOM   1386  H6  UNK    93      16.375  57.278   3.776  1.00  0.00           H
ATOM   1387  H7  UNK    93      17.576  56.396   4.436  1.00  0.00           H
ATOM   1388  H8  UNK    93      15.361  55.087   2.807  1.00  0.00           H
ATOM   1389  H9  UNK    93      16.127  53.015   3.689  1.00  0.00           H
ATOM   1390  H10 UNK    93      17.536  53.732   4.535  1.00  0.00           H
ATOM   1391  H11 UNK    93      17.545  53.791   2.782  1.00  0.00           H
ATOM   1392  H12 UNK    93      14.354  54.355   4.919  1.00  0.00           H
ATOM   1393  H13 UNK    93      14.528  56.062   5.004  1.00  0.00           H
ATOM   1394  H14 UNK    93      15.852  55.118   5.891  1.00  0.00           H
ATOM   1395  H15 UNK    93      18.536  56.746   2.416  1.00  0.00           H
ATOM   1396  C1  UNK    94      53.364  -0.571  34.403  1.00  0.00           C
ATOM   1397  C2  UNK    94      53.932   0.880  34.187  1.00  0.00           C
ATOM   1398  C3  UNK    94      52.901   1.914  34.720  1.00  0.00           C
ATOM   1399  C4  UNK    94      55.253   1.173  34.826  1.00  0.00           C
ATOM   1400  O5  UNK    94      52.149  -0.659  33.673  1.00  0.00           O
ATOM   1401  H6  UNK    94      54.029  -1.440  34.177  1.00  0.00           H
ATOM   1402  H7  UNK    94      53.062  -0.670  35.486  1.00  0.00           H
ATOM   1403  H8  UNK    94      54.093   1.013  33.073  1.00  0.00           H
ATOM   1404  H9  UNK    94      52.763   1.679  35.770  1.00  0.00           H
ATOM   1405  H10 UNK    94      51.947   1.941  34.181  1.00  0.00           H
ATOM   1406  H11 UNK    94      53.439   2.893  34.545  1.00  0.00           H
ATOM   1407  H12 UNK    94      55.252   1.256  35.888  1.00  0.00           H
ATOM   1408  H13 UNK    94      55.614   2.138  34.381  1.00  0.00           H
ATOM   1409  H14 UNK    94      55.894   0.345  34.651  1.00  0.00           H
ATOM   1410  H15 UNK    94      51.412  -1.041  34.189  1.00  0.00           H
ATOM   1411  C1  UNK    95      39.756  50.206  14.007  1.00  0.00           C
ATOM   1412  C2  UNK    95      38.551  49.585  14.923  1.00  0.00           C
ATOM   1413  C3  UNK    95      37.973  48.262  14.266  1.00  0.00           C
ATOM   1414  C4  UNK    95      39.175  49.265  16.358  1.00  0.00           C
ATOM   1415  O5  UNK    95      39.144  50.736  12.865  1.00  0.00           O
ATOM   1416  H6  UNK    95      40.134  50.982  14.679  1.00  0.00           H
ATOM   1417  H7  UNK    95      40.591  49.579  13.720  1.00  0.00           H
ATOM   1418  H8  UNK    95      37.825  50.371  15.067  1.00  0.00           H
ATOM   1419  H9  UNK    95      38.729  47.443  14.086  1.00  0.00           H
ATOM   1420  H10 UNK    95      37.415  48.504  13.354  1.00  0.00           H
ATOM   1421  H11 UNK    95      37.198  47.803  14.872  1.00  0.00           H
ATOM   1422  H12 UNK    95      38.338  49.017  17.013  1.00  0.00           H
ATOM   1423  H13 UNK    95      39.642  50.097  16.734  1.00  0.00           H
ATOM   1424  H14 UNK    95      39.791  48.419  16.479  1.00  0.00           H
ATOM   1425  H15 UNK    95      38.270  51.005  13.133  1.00  0.00           H
ATOM   1426  C1  UNK    96       1.583  13.985  14.410  1.00  0.00           C
ATOM   1427  C2  UNK    96       0.984  13.072  13.268  1.00  0.00           C
ATOM   1428  C3  UNK    96      -0.336  13.472  12.569  1.00  0.00           C
ATOM   1429  C4  UNK    96       2.106  12.554  12.311  1.00  0.00           C
ATOM   1430  O5  UNK    96       2.261  15.100  13.795  1.00  0.00           O
ATOM   1431  H6  UNK    96       0.733  14.326  15.080  1.00  0.00           H
ATOM   1432  H7  UNK    96       2.326  13.418  15.007  1.00  0.00           H
ATOM   1433  H8  UNK    96       0.739  12.183  13.840  1.00  0.00           H
ATOM   1434  H9  UNK    96      -0.202  14.284  11.858  1.00  0.00           H
ATOM   1435  H10 UNK    96      -0.889  13.895  13.358  1.00  0.00           H
ATOM   1436  H11 UNK    96      -0.923  12.738  12.091  1.00  0.00           H
ATOM   1437  H12 UNK    96       2.855  12.131  12.998  1.00  0.00           H
ATOM   1438  H13 UNK    96       2.624  13.428  11.806  1.00  0.00           H
ATOM   1439  H14 UNK    96       1.722  11.911  11.521  1.00  0.00           H
ATOM   1440  H15 UNK    96       2.132  15.045  12.856  1.00  0.00           H
ATOM   1441  C1  UNK    97      62.469  31.212  20.168  1.00  0.00           C
ATOM   1442  C2  UNK    97      62.191  31.247  21.672  1.00  0.00           C
ATOM   1443  C3  UNK    97      60.935  30.460  21.925  1.00  0.00           C
ATOM   1444  C4  UNK    97      63.419  30.842  22.489  1.00  0.00           C
ATOM   1445  O5  UNK    97      63.619  31.922  19.663  1.00  0.00           O
ATOM   1446  H6  UNK    97      62.726  30.187  19.880  1.00  0.00           H
ATOM   1447  H7  UNK    97      61.568  31.540  19.630  1.00  0.00           H
ATOM   1448  H8  UNK    97      61.943  32.319  21.981  1.00  0.00           H
ATOM   1449  H9  UNK    97      60.014  30.918  21.532  1.00  0.00           H
ATOM   1450  H10 UNK    97      60.723  30.424  22.988  1.00  0.00           H
ATOM   1451  H11 UNK    97      61.047  29.386  21.580  1.00  0.00           H
ATOM   1452  H12 UNK    97      64.237  31.543  22.325  1.00  0.00           H
ATOM   1453  H13 UNK    97      63.709  29.839  22.111  1.00  0.00           H
ATOM   1454  H14 UNK    97      63.121  30.759  23.541  1.00  0.00           H
ATOM   1455  H15 UNK    97      63.496  32.879  19.661  1.00  0.00           H
ATOM   1456  C1  UNK    98      30.638   9.881  40.154  1.00  0.00           C
ATOM   1457  C2  UNK    98      30.619   9.535  41.630  1.00  0.00           C
ATOM   1458  C3  UNK    98      30.637  10.702  42.612  1.00  0.00           C
ATOM   1459  C4  UNK    98      29.358   8.703  42.080  1.00  0.00           C
ATOM   1460  O5  UNK    98      31.876  10.424  39.748  1.00  0.00           O
ATOM   1461  H6  UNK    98      30.408   9.011  39.561  1.00  0.00           H
ATOM   1462  H7  UNK    98      29.844  10.576  39.900  1.00  0.00           H
ATOM   1463  H8  UNK    98      31.548   8.845  41.843  1.00  0.00           H
ATOM   1464  H9  UNK    98      29.756  11.265  42.675  1.00  0.00           H
ATOM   1465  H10 UNK    98      31.375  11.454  42.396  1.00  0.00           H
ATOM   1466  H11 UNK    98      30.821  10.310  43.564  1.00  0.00           H
ATOM   1467  H12 UNK    98      29.448   7.754  41.556  1.00  0.00           H
ATOM   1468  H13 UNK    98      28.497   9.224  41.737  1.00  0.00           H
ATOM   1469  H14 UNK    98      29.436   8.438  43.162  1.00  0.00           H
ATOM   1470  H15 UNK    98      32.557  10.038  40.355  1.00  0.00           H
ATOM   1471  C1  UNK    99      66.379  58.501  13.024  1.00  0.00           C
ATOM   1472  C2  UNK    99      66.213  59.575  11.914  1.00  0.00           C
ATOM   1473  C3  UNK    99      65.966  59.026  10.483  1.00  0.00           C
ATOM   1474  C4  UNK    99      65.232  60.678  12.460  1.00  0.00           C
ATOM   1475  O5  UNK    99      65.262  57.651  13.105  1.00  0.00           O
ATOM   1476  H6  UNK    99      67.245  57.890  12.808  1.00  0.00           H
ATOM   1477  H7  UNK    99      66.542  58.889  13.975  1.00  0.00           H
ATOM   1478  H8  UNK    99      67.188  60.075  12.006  1.00  0.00           H
ATOM   1479  H9  UNK    99      65.693  59.847   9.913  1.00  0.00           H
ATOM   1480  H10 UNK    99      65.101  58.392  10.543  1.00  0.00           H
ATOM   1481  H11 UNK    99      66.760  58.431  10.028  1.00  0.00           H
ATOM   1482  H12 UNK    99      65.054  61.348  11.610  1.00  0.00           H
ATOM   1483  H13 UNK    99      65.619  61.234  13.305  1.00  0.00           H
ATOM   1484  H14 UNK    99      64.210  60.278  12.695  1.00  0.00           H
ATOM   1485  H15 UNK    99      64.494  58.255  13.312  1.00  0.00           H
ATOM   1486  C1  UNK   100       1.256  58.607  26.745  1.00  0.00           C
ATOM   1487  C2  UNK   100       1.574  57.438  25.890  1.00  0.00           C
ATOM   1488  C3  UNK   100       0.651  57.234  24.778  1.00  0.00           C
ATOM   1489  C4  UNK   100       3.095  57.461  25.450  1.00  0.00           C
ATOM   1490  O5  UNK   100      -0.068  58.495  27.376  1.00  0.00           O
ATOM   1491  H6  UNK   100       2.072  58.900  27.475  1.00  0.00           H
ATOM   1492  H7  UNK   100       1.240  59.480  25.991  1.00  0.00           H
ATOM   1493  H8  UNK   100       1.562  56.550  26.543  1.00  0.00           H
ATOM   1494  H9  UNK   100       0.717  57.979  23.993  1.00  0.00           H
ATOM   1495  H10 UNK   100      -0.391  57.155  25.125  1.00  0.00           H
ATOM   1496  H11 UNK   100       0.926  56.241  24.408  1.00  0.00           H
ATOM   1497  H12 UNK   100       3.794  57.287  26.272  1.00  0.00           H
ATOM   1498  H13 UNK   100       3.310  58.433  24.937  1.00  0.00           H
ATOM   1499  H14 UNK   100       3.226  56.668  24.743  1.00  0.00           H
ATOM   1500  H15 UNK   100      -0.791  58.866  26.815  1.00  0.00           H
ATOM   1501  C1  UNK   101      23.130  59.691  11.671  1.00  0.00           C
ATOM   1502  C2  UNK   101      22.166  58.972  12.606  1.00  0.00           C
ATOM   1503  C3  UNK   101      20.929  59.848  12.876  1.00  0.00           C
ATOM   1504  C4  UNK   101      21.702  57.613  12.047  1.00  0.00           C
ATOM   1505  O5  UNK   101      22.630  59.638  10.311  1.00  0.00           O
ATOM   1506  H6  UNK   101      23.435  60.702  12.088  1.00  0.00           H
ATOM   1507  H7  UNK   101      24.109  59.165  11.716  1.00  0.00           H
ATOM   1508  H8  UNK   101      22.747  58.821  13.565  1.00  0.00           H
ATOM   1509  H9  UNK   101      20.283  59.829  12.025  1.00  0.00           H
ATOM   1510  H10 UNK   101      21.204  60.927  12.929  1.00  0.00           H
ATOM   1511  H11 UNK   101      20.427  59.519  13.811  1.00  0.00           H
ATOM   1512  H12 UNK   101      21.253  56.974  12.786  1.00  0.00           H
ATOM   1513  H13 UNK   101      22.601  57.099  11.559  1.00  0.00           H
ATOM   1514  H14 UNK   101      20.906  57.662  11.227  1.00  0.00           H
ATOM   1515  H15 UNK   101      21.950  60.297  10.167  1.00  0.00           H
ATOM   1516  C1  UNK   102      57.883   8.373  29.393  1.00  0.00           C
ATOM   1517  C2  UNK   102      58.710   8.338  30.696  1.00  0.00           C
ATOM   1518  C3  UNK   102      60.068   8.929  30.468  1.00  0.00           C
ATOM   1519  C4  UNK   102      58.151   9.225  31.875  1.00  0.00           C
ATOM   1520  O5  UNK   102      58.434   7.529  28.412  1.00  0.00           O
ATOM   1521  H6  UNK   102      56.940   8.010  29.768  1.00  0.00           H
ATOM   1522  H7  UNK   102      57.844   9.353  29.021  1.00  0.00           H
ATOM   1523  H8  UNK   102      58.922   7.264  30.996  1.00  0.00           H
ATOM   1524  H9  UNK   102      60.600   8.523  29.567  1.00  0.00           H
ATOM   1525  H10 UNK   102      60.607   8.979  31.425  1.00  0.00           H
ATOM   1526  H11 UNK   102      59.970   9.991  30.122  1.00  0.00           H
ATOM   1527  H12 UNK   102      58.841   9.363  32.789  1.00  0.00           H
ATOM   1528  H13 UNK   102      57.213   8.825  32.187  1.00  0.00           H
ATOM   1529  H14 UNK   102      57.885  10.206  31.425  1.00  0.00           H
ATOM   1530  H15 UNK   102      58.493   8.021  27.528  1.00  0.00           H
ATOM   1531  C1  UNK   103       6.548  66.298  22.466  1.00  0.00           C
ATOM   1532  C2  UNK   103       5.454  67.340  22.269  1.00  0.00           C
ATOM   1533  C3  UNK   103       4.954  67.386  20.823  1.00  0.00           C
ATOM   1534  C4  UNK   103       4.220  67.020  23.131  1.00  0.00           C
ATOM   1535  O5  UNK   103       5.943  64.931  22.272  1.00  0.00           O
ATOM   1536  H6  UNK   103       7.481  66.356  21.834  1.00  0.00           H
ATOM   1537  H7  UNK   103       6.845  66.309  23.521  1.00  0.00           H
ATOM   1538  H8  UNK   103       5.884  68.308  22.528  1.00  0.00           H
ATOM   1539  H9  UNK   103       5.792  67.800  20.222  1.00  0.00           H
ATOM   1540  H10 UNK   103       4.143  68.063  20.720  1.00  0.00           H
ATOM   1541  H11 UNK   103       4.704  66.420  20.454  1.00  0.00           H
ATOM   1542  H12 UNK   103       3.699  66.111  22.703  1.00  0.00           H
ATOM   1543  H13 UNK   103       3.592  67.901  23.348  1.00  0.00           H
ATOM   1544  H14 UNK   103       4.538  66.677  24.163  1.00  0.00           H
ATOM   1545  H15 UNK   103       6.671  64.306  22.473  1.00  0.00           H
ATOM   1546  C1  UNK   104      24.686  16.260   4.036  1.00  0.00           C
ATOM   1547  C2  UNK   104      24.498  14.873   3.293  1.00  0.00           C
ATOM   1548  C3  UNK   104      23.350  14.922   2.315  1.00  0.00           C
ATOM   1549  C4  UNK   104      25.854  14.391   2.634  1.00  0.00           C
ATOM   1550  O5  UNK   104      25.728  16.215   4.988  1.00  0.00           O
ATOM   1551  H6  UNK   104      24.843  17.027   3.283  1.00  0.00           H
ATOM   1552  H7  UNK   104      23.751  16.579   4.483  1.00  0.00           H
ATOM   1553  H8  UNK   104      24.259  14.054   3.942  1.00  0.00           H
ATOM   1554  H9  UNK   104      23.230  14.017   1.690  1.00  0.00           H
ATOM   1555  H10 UNK   104      23.474  15.813   1.671  1.00  0.00           H
ATOM   1556  H11 UNK   104      22.417  15.089   2.898  1.00  0.00           H
ATOM   1557  H12 UNK   104      25.717  13.552   1.850  1.00  0.00           H
ATOM   1558  H13 UNK   104      26.559  13.992   3.423  1.00  0.00           H
ATOM   1559  H14 UNK   104      26.326  15.186   2.047  1.00  0.00           H
ATOM   1560  H15 UNK   104      25.758  15.258   5.232  1.00  0.00           H
ATOM   1561  C1  UNK   105      44.835   5.337  56.904  1.00  0.00           C
ATOM   1562  C2  UNK   105      45.020   4.082  56.017  1.00  0.00           C
ATOM   1563  C3  UNK   105      45.354   4.292  54.552  1.00  0.00           C
ATOM   1564  C4  UNK   105      46.164   3.163  56.556  1.00  0.00           C
ATOM   1565  O5  UNK   105      44.032   6.390  56.253  1.00  0.00           O
ATOM   1566  H6  UNK   105      44.349   4.967  57.820  1.00  0.00           H
ATOM   1567  H7  UNK   105      45.855   5.697  57.237  1.00  0.00           H
ATOM   1568  H8  UNK   105      44.023   3.603  56.006  1.00  0.00           H
ATOM   1569  H9  UNK   105      45.205   3.388  54.012  1.00  0.00           H
ATOM   1570  H10 UNK   105      46.379   4.693  54.534  1.00  0.00           H
ATOM   1571  H11 UNK   105      44.702   5.117  54.258  1.00  0.00           H
ATOM   1572  H12 UNK   105      46.111   2.249  56.027  1.00  0.00           H
ATOM   1573  H13 UNK   105      46.103   3.125  57.673  1.00  0.00           H
ATOM   1574  H14 UNK   105      47.114   3.622  56.293  1.00  0.00           H
ATOM   1575  H15 UNK   105      44.645   6.793  55.545  1.00  0.00           H
ATOM   1576  C1  UNK   106      14.779  49.386   7.633  1.00  0.00           C
ATOM   1577  C2  UNK   106      14.941  50.751   6.948  1.00  0.00           C
ATOM   1578  C3  UNK   106      16.303  51.518   7.221  1.00  0.00           C
ATOM   1579  C4  UNK   106      14.747  50.651   5.400  1.00  0.00           C
ATOM   1580  O5  UNK   106      15.224  49.483   9.008  1.00  0.00           O
ATOM   1581  H6  UNK   106      13.734  49.044   7.648  1.00  0.00           H
ATOM   1582  H7  UNK   106      15.512  48.653   7.193  1.00  0.00           H
ATOM   1583  H8  UNK   106      14.103  51.345   7.400  1.00  0.00           H
ATOM   1584  H9  UNK   106      16.541  51.543   8.274  1.00  0.00           H
ATOM   1585  H10 UNK   106      16.304  52.552   6.972  1.00  0.00           H
ATOM   1586  H11 UNK   106      17.072  50.996   6.672  1.00  0.00           H
ATOM   1587  H12 UNK   106      15.547  50.368   4.789  1.00  0.00           H
ATOM   1588  H13 UNK   106      14.313  51.551   4.934  1.00  0.00           H
ATOM   1589  H14 UNK   106      13.962  49.895   5.249  1.00  0.00           H
ATOM   1590  H15 UNK   106      14.447  49.565   9.693  1.00  0.00           H
ATOM   1591  C1  UNK   107      63.804  14.575   3.366  1.00  0.00           C
ATOM   1592  C2  UNK   107      64.484  15.194   2.154  1.00  0.00           C
ATOM   1593  C3  UNK   107      63.995  16.597   2.012  1.00  0.00           C
ATOM   1594  C4  UNK   107      66.055  15.028   2.282  1.00  0.00           C
ATOM   1595  O5  UNK   107      64.263  14.966   4.625  1.00  0.00           O
ATOM   1596  H6  UNK   107      62.754  14.771   3.278  1.00  0.00           H
ATOM   1597  H7  UNK   107      63.893  13.509   3.310  1.00  0.00           H
ATOM   1598  H8  UNK   107      64.072  14.577   1.368  1.00  0.00           H
ATOM   1599  H9  UNK   107      64.312  17.279   2.783  1.00  0.00           H
ATOM   1600  H10 UNK   107      62.917  16.665   1.892  1.00  0.00           H
ATOM   1601  H11 UNK   107      64.298  17.021   1.043  1.00  0.00           H
ATOM   1602  H12 UNK   107      66.611  15.460   1.392  1.00  0.00           H
ATOM   1603  H13 UNK   107      66.239  13.979   2.372  1.00  0.00           H
ATOM   1604  H14 UNK   107      66.582  15.397   3.155  1.00  0.00           H
ATOM   1605  H15 UNK   107      63.579  14.563   5.319  1.00  0.00           H
ATOM   1606  C1  UNK   108      20.377   9.261  60.864  1.00  0.00           C
ATOM   1607  C2  UNK   108      20.120  10.602  61.579  1.00  0.00           C
ATOM   1608  C3  UNK   108      21.082  10.902  62.799  1.00  0.00           C
ATOM   1609  C4  UNK   108      20.258  11.890  60.633  1.00  0.00           C
ATOM   1610  O5  UNK   108      19.194   9.054  60.061  1.00  0.00           O
ATOM   1611  H6  UNK   108      21.288   9.297  60.284  1.00  0.00           H
ATOM   1612  H7  UNK   108      20.448   8.438  61.615  1.00  0.00           H
ATOM   1613  H8  UNK   108      19.123  10.598  61.990  1.00  0.00           H
ATOM   1614  H9  UNK   108      20.745  11.820  63.243  1.00  0.00           H
ATOM   1615  H10 UNK   108      22.108  10.770  62.365  1.00  0.00           H
ATOM   1616  H11 UNK   108      21.057  10.127  63.538  1.00  0.00           H
ATOM   1617  H12 UNK   108      19.948  12.769  61.219  1.00  0.00           H
ATOM   1618  H13 UNK   108      19.637  11.846  59.691  1.00  0.00           H
ATOM   1619  H14 UNK   108      21.337  12.044  60.267  1.00  0.00           H
ATOM   1620  H15 UNK   108      19.550   8.450  59.351  1.00  0.00           H
ATOM   1621  C1  UNK   109      50.210  60.200  55.422  1.00  0.00           C
ATOM   1622  C2  UNK   109      51.653  60.796  55.385  1.00  0.00           C
ATOM   1623  C3  UNK   109      52.715  59.762  55.039  1.00  0.00           C
ATOM   1624  C4  UNK   109      51.698  62.151  54.563  1.00  0.00           C
ATOM   1625  O5  UNK   109      49.227  60.988  56.196  1.00  0.00           O
ATOM   1626  H6  UNK   109      49.839  60.031  54.399  1.00  0.00           H
ATOM   1627  H7  UNK   109      50.321  59.123  55.787  1.00  0.00           H
ATOM   1628  H8  UNK   109      51.882  61.109  56.396  1.00  0.00           H
ATOM   1629  H9  UNK   109      52.466  59.345  54.068  1.00  0.00           H
ATOM   1630  H10 UNK   109      52.939  58.925  55.686  1.00  0.00           H
ATOM   1631  H11 UNK   109      53.663  60.275  54.924  1.00  0.00           H
ATOM   1632  H12 UNK   109      50.906  62.920  54.797  1.00  0.00           H
ATOM   1633  H13 UNK   109      51.560  61.800  53.505  1.00  0.00           H
ATOM   1634  H14 UNK   109      52.621  62.741  54.679  1.00  0.00           H
ATOM   1635  H15 UNK   109      48.410  60.533  56.194  1.00  0.00           H
ATOM   1636  C1  UNK   110      65.586  55.637  55.032  1.00  0.00           C
ATOM   1637  C2  UNK   110      67.044  55.381  55.381  1.00  0.00           C
ATOM   1638  C3  UNK   110      67.410  56.070  56.682  1.00  0.00           C
ATOM   1639  C4  UNK   110      67.338  53.954  55.338  1.00  0.00           C
ATOM   1640  O5  UNK   110      65.244  55.272  53.716  1.00  0.00           O
ATOM   1641  H6  UNK   110      64.949  55.192  55.808  1.00  0.00           H
ATOM   1642  H7  UNK   110      65.350  56.714  55.058  1.00  0.00           H
ATOM   1643  H8  UNK   110      67.612  55.835  54.592  1.00  0.00           H
ATOM   1644  H9  UNK   110      67.066  57.116  56.763  1.00  0.00           H
ATOM   1645  H10 UNK   110      68.468  56.090  56.918  1.00  0.00           H
ATOM   1646  H11 UNK   110      66.891  55.582  57.548  1.00  0.00           H
ATOM   1647  H12 UNK   110      66.743  53.324  56.002  1.00  0.00           H
ATOM   1648  H13 UNK   110      68.364  53.761  55.725  1.00  0.00           H
ATOM   1649  H14 UNK   110      67.232  53.585  54.286  1.00  0.00           H
ATOM   1650  H15 UNK   110      64.318  55.666  53.594  1.00  0.00           H
ATOM   1651  C1  UNK   111      49.111  34.169  44.043  1.00  0.00           C
ATOM   1652  C2  UNK   111      50.214  35.175  43.777  1.00  0.00           C
ATOM   1653  C3  UNK   111      49.751  36.274  42.925  1.00  0.00           C
ATOM   1654  C4  UNK   111      50.917  35.642  45.083  1.00  0.00           C
ATOM   1655  O5  UNK   111      49.625  32.947  44.626  1.00  0.00           O
ATOM   1656  H6  UNK   111      48.267  34.553  44.660  1.00  0.00           H
ATOM   1657  H7  UNK   111      48.626  33.974  43.089  1.00  0.00           H
ATOM   1658  H8  UNK   111      50.976  34.584  43.219  1.00  0.00           H
ATOM   1659  H9  UNK   111      49.282  35.822  42.029  1.00  0.00           H
ATOM   1660  H10 UNK   111      50.645  36.853  42.526  1.00  0.00           H
ATOM   1661  H11 UNK   111      49.096  37.021  43.513  1.00  0.00           H
ATOM   1662  H12 UNK   111      50.191  36.094  45.785  1.00  0.00           H
ATOM   1663  H13 UNK   111      51.775  36.395  44.985  1.00  0.00           H
ATOM   1664  H14 UNK   111      51.354  34.769  45.651  1.00  0.00           H
ATOM   1665  H15 UNK   111      49.385  32.987  45.607  1.00  0.00           H
ATOM   1666  C1  UNK   112      42.831   7.979  24.114  1.00  0.00           C
ATOM   1667  C2  UNK   112      42.038   8.766  23.000  1.00  0.00           C
ATOM   1668  C3  UNK   112      42.758   9.973  22.437  1.00  0.00           C
ATOM   1669  C4  UNK   112      41.589   7.804  21.883  1.00  0.00           C
ATOM   1670  O5  UNK   112      42.997   8.790  25.318  1.00  0.00           O
ATOM   1671  H6  UNK   112      42.205   7.091  24.366  1.00  0.00           H
ATOM   1672  H7  UNK   112      43.843   7.789  23.693  1.00  0.00           H
ATOM   1673  H8  UNK   112      41.137   9.021  23.469  1.00  0.00           H
ATOM   1674  H9  UNK   112      42.730  10.807  23.100  1.00  0.00           H
ATOM   1675  H10 UNK   112      42.358  10.265  21.523  1.00  0.00           H
ATOM   1676  H11 UNK   112      43.831   9.582  22.343  1.00  0.00           H
ATOM   1677  H12 UNK   112      41.038   8.289  21.108  1.00  0.00           H
ATOM   1678  H13 UNK   112      40.942   7.002  22.374  1.00  0.00           H
ATOM   1679  H14 UNK   112      42.444   7.275  21.428  1.00  0.00           H
ATOM   1680  H15 UNK   112      42.101   8.949  25.609  1.00  0.00           H
ATOM   1681  C1  UNK   113      48.600  58.704  49.525  1.00  0.00           C
ATOM   1682  C2  UNK   113      49.058  58.893  51.017  1.00  0.00           C
ATOM   1683  C3  UNK   113      50.106  57.846  51.507  1.00  0.00           C
ATOM   1684  C4  UNK   113      49.514  60.378  51.229  1.00  0.00           C
ATOM   1685  O5  UNK   113      47.615  59.706  49.217  1.00  0.00           O
ATOM   1686  H6  UNK   113      49.490  58.746  48.898  1.00  0.00           H
ATOM   1687  H7  UNK   113      48.193  57.707  49.391  1.00  0.00           H
ATOM   1688  H8  UNK   113      48.254  58.671  51.754  1.00  0.00           H
ATOM   1689  H9  UNK   113      51.091  57.941  50.883  1.00  0.00           H
ATOM   1690  H10 UNK   113      49.721  56.793  51.417  1.00  0.00           H
ATOM   1691  H11 UNK   113      50.345  58.166  52.531  1.00  0.00           H
ATOM   1692  H12 UNK   113      49.850  60.466  52.274  1.00  0.00           H
ATOM   1693  H13 UNK   113      48.786  61.122  50.954  1.00  0.00           H
ATOM   1694  H14 UNK   113      50.342  60.670  50.559  1.00  0.00           H
ATOM   1695  H15 UNK   113      47.307  59.605  48.299  1.00  0.00           H
ATOM   1696  C1  UNK   114      22.358  55.885  61.208  1.00  0.00           C
ATOM   1697  C2  UNK   114      23.612  54.938  61.214  1.00  0.00           C
ATOM   1698  C3  UNK   114      23.104  53.479  61.424  1.00  0.00           C
ATOM   1699  C4  UNK   114      24.512  55.066  59.997  1.00  0.00           C
ATOM   1700  O5  UNK   114      21.678  55.798  62.447  1.00  0.00           O
ATOM   1701  H6  UNK   114      22.674  56.922  61.016  1.00  0.00           H
ATOM   1702  H7  UNK   114      21.687  55.649  60.366  1.00  0.00           H
ATOM   1703  H8  UNK   114      24.125  55.193  62.130  1.00  0.00           H
ATOM   1704  H9  UNK   114      22.826  53.290  62.446  1.00  0.00           H
ATOM   1705  H10 UNK   114      23.857  52.758  61.138  1.00  0.00           H
ATOM   1706  H11 UNK   114      22.197  53.189  60.779  1.00  0.00           H
ATOM   1707  H12 UNK   114      23.920  55.259  59.102  1.00  0.00           H
ATOM   1708  H13 UNK   114      25.229  54.254  59.930  1.00  0.00           H
ATOM   1709  H14 UNK   114      25.209  55.925  60.048  1.00  0.00           H
ATOM   1710  H15 UNK   114      22.045  56.502  63.071  1.00  0.00           H
ATOM   1711  C1  UNK   115      39.641  57.215  48.583  1.00  0.00           C
ATOM   1712  C2  UNK   115      40.686  58.322  48.491  1.00  0.00           C
ATOM   1713  C3  UNK   115      41.932  57.907  47.671  1.00  0.00           C
ATOM   1714  C4  UNK   115      40.104  59.752  48.059  1.00  0.00           C
ATOM   1715  O5  UNK   115      38.863  57.125  47.398  1.00  0.00           O
ATOM   1716  H6  UNK   115      40.144  56.216  48.751  1.00  0.00           H
ATOM   1717  H7  UNK   115      38.965  57.371  49.482  1.00  0.00           H
ATOM   1718  H8  UNK   115      40.973  58.422  49.549  1.00  0.00           H
ATOM   1719  H9  UNK   115      42.271  56.883  47.840  1.00  0.00           H
ATOM   1720  H10 UNK   115      42.771  58.501  48.092  1.00  0.00           H
ATOM   1721  H11 UNK   115      41.769  58.043  46.583  1.00  0.00           H
ATOM   1722  H12 UNK   115      40.918  60.494  47.775  1.00  0.00           H
ATOM   1723  H13 UNK   115      39.499  60.275  48.762  1.00  0.00           H
ATOM   1724  H14 UNK   115      39.499  59.638  47.150  1.00  0.00           H
ATOM   1725  H15 UNK   115      38.199  56.414  47.590  1.00  0.00           H
ATOM   1726  C1  UNK   116      33.653  15.218  55.533  1.00  0.00           C
ATOM   1727  C2  UNK   116      34.913  15.805  54.898  1.00  0.00           C
ATOM   1728  C3  UNK   116      35.676  14.607  54.346  1.00  0.00           C
ATOM   1729  C4  UNK   116      34.455  16.875  53.904  1.00  0.00           C
ATOM   1730  O5  UNK   116      32.841  16.201  56.149  1.00  0.00           O
ATOM   1731  H6  UNK   116      33.049  14.645  54.827  1.00  0.00           H
ATOM   1732  H7  UNK   116      33.967  14.510  56.345  1.00  0.00           H
ATOM   1733  H8  UNK   116      35.458  16.354  55.722  1.00  0.00           H
ATOM   1734  H9  UNK   116      36.177  14.164  55.214  1.00  0.00           H
ATOM   1735  H10 UNK   116      36.382  15.046  53.640  1.00  0.00           H
ATOM   1736  H11 UNK   116      34.917  13.937  53.854  1.00  0.00           H
ATOM   1737  H12 UNK   116      34.059  17.763  54.484  1.00  0.00           H
ATOM   1738  H13 UNK   116      33.702  16.462  53.185  1.00  0.00           H
ATOM   1739  H14 UNK   116      35.327  17.200  53.373  1.00  0.00           H
ATOM   1740  H15 UNK   116      32.672  16.940  55.529  1.00  0.00           H
ATOM   1741  C1  UNK   117      51.406   3.551  54.766  1.00  0.00           C
ATOM   1742  C2  UNK   117      50.535   4.733  54.107  1.00  0.00           C
ATOM   1743  C3  UNK   117      50.771   6.022  54.889  1.00  0.00           C
ATOM   1744  C4  UNK   117      51.035   4.914  52.676  1.00  0.00           C
ATOM   1745  O5  UNK   117      51.623   2.470  53.832  1.00  0.00           O
ATOM   1746  H6  UNK   117      52.423   3.946  55.122  1.00  0.00           H
ATOM   1747  H7  UNK   117      50.894   3.195  55.687  1.00  0.00           H
ATOM   1748  H8  UNK   117      49.507   4.396  53.965  1.00  0.00           H
ATOM   1749  H9  UNK   117      50.600   5.850  55.951  1.00  0.00           H
ATOM   1750  H10 UNK   117      50.219   6.809  54.375  1.00  0.00           H
ATOM   1751  H11 UNK   117      51.829   6.290  54.814  1.00  0.00           H
ATOM   1752  H12 UNK   117      52.105   5.119  52.638  1.00  0.00           H
ATOM   1753  H13 UNK   117      50.527   5.758  52.174  1.00  0.00           H
ATOM   1754  H14 UNK   117      50.783   3.979  52.122  1.00  0.00           H
ATOM   1755  H15 UNK   117      52.278   1.920  54.330  1.00  0.00           H
ATOM   1756  C1  UNK   118      52.716  49.115  25.790  1.00  0.00           C
ATOM   1757  C2  UNK   118      52.054  48.703  24.485  1.00  0.00           C
ATOM   1758  C3  UNK   118      51.832  47.199  24.466  1.00  0.00           C
ATOM   1759  C4  UNK   118      50.708  49.446  24.197  1.00  0.00           C
ATOM   1760  O5  UNK   118      52.267  48.430  26.963  1.00  0.00           O
ATOM   1761  H6  UNK   118      53.838  48.982  25.757  1.00  0.00           H
ATOM   1762  H7  UNK   118      52.548  50.237  25.825  1.00  0.00           H
ATOM   1763  H8  UNK   118      52.645  48.840  23.679  1.00  0.00           H
ATOM   1764  H9  UNK   118      51.770  46.768  23.436  1.00  0.00           H
ATOM   1765  H10 UNK   118      50.878  46.916  24.989  1.00  0.00           H
ATOM   1766  H11 UNK   118      52.560  46.633  25.004  1.00  0.00           H
ATOM   1767  H12 UNK   118      50.285  48.872  23.383  1.00  0.00           H
ATOM   1768  H13 UNK   118      50.871  50.492  23.845  1.00  0.00           H
ATOM   1769  H14 UNK   118      50.005  49.444  25.036  1.00  0.00           H
ATOM   1770  H15 UNK   118      53.058  47.971  27.324  1.00  0.00           H
ATOM   1771  C1  UNK   119       2.526   9.237   3.399  1.00  0.00           C
ATOM   1772  C2  UNK   119       1.915   8.073   4.179  1.00  0.00           C
ATOM   1773  C3  UNK   119       2.886   7.469   5.208  1.00  0.00           C
ATOM   1774  C4  UNK   119       0.562   8.376   4.793  1.00  0.00           C
ATOM   1775  O5  UNK   119       1.882   9.385   2.146  1.00  0.00           O
ATOM   1776  H6  UNK   119       2.459  10.144   4.059  1.00  0.00           H
ATOM   1777  H7  UNK   119       3.592   9.082   3.275  1.00  0.00           H
ATOM   1778  H8  UNK   119       1.874   7.201   3.490  1.00  0.00           H
ATOM   1779  H9  UNK   119       2.372   6.603   5.707  1.00  0.00           H
ATOM   1780  H10 UNK   119       3.199   8.160   5.996  1.00  0.00           H
ATOM   1781  H11 UNK   119       3.753   6.968   4.811  1.00  0.00           H
ATOM   1782  H12 UNK   119      -0.197   8.911   4.160  1.00  0.00           H
ATOM   1783  H13 UNK   119       0.660   8.914   5.777  1.00  0.00           H
ATOM   1784  H14 UNK   119       0.078   7.374   4.852  1.00  0.00           H
ATOM   1785  H15 UNK   119       2.445   9.906   1.438  1.00  0.00           H
ATOM   1786  C1  UNK   120       8.512  62.661  21.400  1.00  0.00           C
ATOM   1787  C2  UNK   120       9.975  63.107  21.043  1.00  0.00           C
ATOM   1788  C3  UNK   120      10.618  62.302  19.875  1.00  0.00           C
ATOM   1789  C4  UNK   120      10.044  64.649  20.841  1.00  0.00           C
ATOM   1790  O5  UNK   120       7.921  63.168  22.614  1.00  0.00           O
ATOM   1791  H6  UNK   120       7.900  62.922  20.536  1.00  0.00           H
ATOM   1792  H7  UNK   120       8.392  61.520  21.356  1.00  0.00           H
ATOM   1793  H8  UNK   120      10.609  62.980  21.908  1.00  0.00           H
ATOM   1794  H9  UNK   120      10.105  62.221  18.918  1.00  0.00           H
ATOM   1795  H10 UNK   120      10.852  61.348  20.317  1.00  0.00           H
ATOM   1796  H11 UNK   120      11.587  62.744  19.705  1.00  0.00           H
ATOM   1797  H12 UNK   120       9.627  65.131  21.772  1.00  0.00           H
ATOM   1798  H13 UNK   120       9.362  64.916  20.022  1.00  0.00           H
ATOM   1799  H14 UNK   120      11.027  65.069  20.809  1.00  0.00           H
ATOM   1800  H15 UNK   120       8.339  62.738  23.422  1.00  0.00           H
ATOM   1801  C1  UNK   121      19.380  53.324  61.522  1.00  0.00           C
ATOM   1802  C2  UNK   121      18.977  51.883  61.642  1.00  0.00           C
ATOM   1803  C3  UNK   121      18.201  51.301  60.380  1.00  0.00           C
ATOM   1804  C4  UNK   121      20.238  51.042  61.862  1.00  0.00           C
ATOM   1805  O5  UNK   121      18.235  54.096  61.133  1.00  0.00           O
ATOM   1806  H6  UNK   121      19.808  53.634  62.475  1.00  0.00           H
ATOM   1807  H7  UNK   121      20.181  53.369  60.719  1.00  0.00           H
ATOM   1808  H8  UNK   121      18.265  51.734  62.460  1.00  0.00           H
ATOM   1809  H9  UNK   121      18.888  51.359  59.535  1.00  0.00           H
ATOM   1810  H10 UNK   121      17.280  51.839  60.062  1.00  0.00           H
ATOM   1811  H11 UNK   121      18.018  50.192  60.505  1.00  0.00           H
ATOM   1812  H12 UNK   121      20.087  50.012  61.710  1.00  0.00           H
ATOM   1813  H13 UNK   121      20.408  51.220  62.963  1.00  0.00           H
ATOM   1814  H14 UNK   121      21.092  51.378  61.291  1.00  0.00           H
ATOM   1815  H15 UNK   121      18.400  54.944  61.556  1.00  0.00           H
ATOM   1816  C1  UNK   122       9.902  21.001   8.649  1.00  0.00           C
ATOM   1817  C2  UNK   122       8.741  21.157   9.641  1.00  0.00           C
ATOM   1818  C3  UNK   122       8.792  22.630  10.257  1.00  0.00           C
ATOM   1819  C4  UNK   122       7.490  20.734   9.048  1.00  0.00           C
ATOM   1820  O5  UNK   122      11.162  21.073   9.290  1.00  0.00           O
ATOM   1821  H6  UNK   122       9.852  20.046   8.137  1.00  0.00           H
ATOM   1822  H7  UNK   122       9.846  21.804   7.892  1.00  0.00           H
ATOM   1823  H8  UNK   122       8.823  20.511  10.571  1.00  0.00           H
ATOM   1824  H9  UNK   122       9.809  22.700  10.633  1.00  0.00           H
ATOM   1825  H10 UNK   122       8.087  22.785  11.060  1.00  0.00           H
ATOM   1826  H11 UNK   122       8.623  23.425   9.523  1.00  0.00           H
ATOM   1827  H12 UNK   122       6.586  20.976   9.672  1.00  0.00           H
ATOM   1828  H13 UNK   122       7.383  19.651   8.982  1.00  0.00           H
ATOM   1829  H14 UNK   122       7.278  21.274   8.121  1.00  0.00           H
ATOM   1830  H15 UNK   122      11.241  22.038   9.398  1.00  0.00           H
ATOM   1831  C1  UNK   123       1.341  59.725  55.627  1.00  0.00           C
ATOM   1832  C2  UNK   123       0.583  59.929  54.351  1.00  0.00           C
ATOM   1833  C3  UNK   123       1.401  59.567  53.079  1.00  0.00           C
ATOM   1834  C4  UNK   123      -0.790  59.210  54.351  1.00  0.00           C
ATOM   1835  O5  UNK   123       2.478  60.538  55.691  1.00  0.00           O
ATOM   1836  H6  UNK   123       0.618  60.032  56.342  1.00  0.00           H
ATOM   1837  H7  UNK   123       1.631  58.699  55.804  1.00  0.00           H
ATOM   1838  H8  UNK   123       0.377  60.991  54.227  1.00  0.00           H
ATOM   1839  H9  UNK   123       2.350  60.158  53.179  1.00  0.00           H
ATOM   1840  H10 UNK   123       0.832  59.833  52.206  1.00  0.00           H
ATOM   1841  H11 UNK   123       1.652  58.541  53.121  1.00  0.00           H
ATOM   1842  H12 UNK   123      -1.285  59.520  53.424  1.00  0.00           H
ATOM   1843  H13 UNK   123      -1.446  59.537  55.176  1.00  0.00           H
ATOM   1844  H14 UNK   123      -0.624  58.087  54.391  1.00  0.00           H
ATOM   1845  H15 UNK   123       2.226  61.509  55.667  1.00  0.00           H
ATOM   1846  C1  UNK   124      36.536  62.733  16.326  1.00  0.00           C
ATOM   1847  C2  UNK   124      37.137  62.324  14.998  1.00  0.00           C
ATOM   1848  C3  UNK   124      38.291  63.353  14.661  1.00  0.00           C
ATOM   1849  C4  UNK   124      37.735  60.903  15.013  1.00  0.00           C
ATOM   1850  O5  UNK   124      35.607  61.750  16.857  1.00  0.00           O
ATOM   1851  H6  UNK   124      37.354  62.675  17.081  1.00  0.00           H
ATOM   1852  H7  UNK   124      36.028  63.761  16.337  1.00  0.00           H
ATOM   1853  H8  UNK   124      36.399  62.382  14.241  1.00  0.00           H
ATOM   1854  H9  UNK   124      38.452  63.290  13.593  1.00  0.00           H
ATOM   1855  H10 UNK   124      39.282  63.190  15.218  1.00  0.00           H
ATOM   1856  H11 UNK   124      37.929  64.363  14.857  1.00  0.00           H
ATOM   1857  H12 UNK   124      37.087  60.197  15.535  1.00  0.00           H
ATOM   1858  H13 UNK   124      38.699  60.946  15.568  1.00  0.00           H
ATOM   1859  H14 UNK   124      37.828  60.442  14.004  1.00  0.00           H
ATOM   1860  H15 UNK   124      35.764  61.621  17.791  1.00  0.00           H
ATOM   1861  C1  UNK   125      45.024  11.015  62.627  1.00  0.00           C
ATOM   1862  C2  UNK   125      46.061  11.420  61.549  1.00  0.00           C
ATOM   1863  C3  UNK   125      45.491  12.070  60.296  1.00  0.00           C
ATOM   1864  C4  UNK   125      47.083  12.388  62.191  1.00  0.00           C
ATOM   1865  O5  UNK   125      44.077  12.047  62.873  1.00  0.00           O
ATOM   1866  H6  UNK   125      44.400  10.195  62.295  1.00  0.00           H
ATOM   1867  H7  UNK   125      45.452  10.724  63.604  1.00  0.00           H
ATOM   1868  H8  UNK   125      46.620  10.562  61.099  1.00  0.00           H
ATOM   1869  H9  UNK   125      44.809  11.381  59.779  1.00  0.00           H
ATOM   1870  H10 UNK   125      46.306  12.399  59.670  1.00  0.00           H
ATOM   1871  H11 UNK   125      44.915  12.976  60.449  1.00  0.00           H
ATOM   1872  H12 UNK   125      47.721  12.904  61.495  1.00  0.00           H
ATOM   1873  H13 UNK   125      47.738  11.877  62.875  1.00  0.00           H
ATOM   1874  H14 UNK   125      46.644  13.117  62.823  1.00  0.00           H
ATOM   1875  H15 UNK   125      43.597  11.760  63.715  1.00  0.00           H
ATOM   1876  C1  UNK   126      58.447  29.046  11.190  1.00  0.00           C
ATOM   1877  C2  UNK   126      57.659  29.851  12.266  1.00  0.00           C
ATOM   1878  C3  UNK   126      57.049  28.802  13.204  1.00  0.00           C
ATOM   1879  C4  UNK   126      58.646  30.815  12.978  1.00  0.00           C
ATOM   1880  O5  UNK   126      57.538  28.487  10.232  1.00  0.00           O
ATOM   1881  H6  UNK   126      59.201  29.726  10.729  1.00  0.00           H
ATOM   1882  H7  UNK   126      59.005  28.170  11.687  1.00  0.00           H
ATOM   1883  H8  UNK   126      56.872  30.482  11.871  1.00  0.00           H
ATOM   1884  H9  UNK   126      57.798  28.170  13.634  1.00  0.00           H
ATOM   1885  H10 UNK   126      56.392  28.114  12.575  1.00  0.00           H
ATOM   1886  H11 UNK   126      56.422  29.251  13.941  1.00  0.00           H
ATOM   1887  H12 UNK   126      58.223  31.090  13.953  1.00  0.00           H
ATOM   1888  H13 UNK   126      58.897  31.719  12.418  1.00  0.00           H
ATOM   1889  H14 UNK   126      59.583  30.324  13.214  1.00  0.00           H
ATOM   1890  H15 UNK   126      57.543  29.031   9.391  1.00  0.00           H
ATOM   1891  C1  UNK   127      60.799  65.916  51.784  1.00  0.00           C
ATOM   1892  C2  UNK   127      59.375  66.493  52.073  1.00  0.00           C
ATOM   1893  C3  UNK   127      59.071  67.804  51.324  1.00  0.00           C
ATOM   1894  C4  UNK   127      58.334  65.374  51.908  1.00  0.00           C
ATOM   1895  O5  UNK   127      61.697  66.876  52.159  1.00  0.00           O
ATOM   1896  H6  UNK   127      60.972  64.983  52.394  1.00  0.00           H
ATOM   1897  H7  UNK   127      60.802  65.538  50.743  1.00  0.00           H
ATOM   1898  H8  UNK   127      59.449  66.755  53.149  1.00  0.00           H
ATOM   1899  H9  UNK   127      58.215  68.404  51.750  1.00  0.00           H
ATOM   1900  H10 UNK   127      58.787  67.660  50.309  1.00  0.00           H
ATOM   1901  H11 UNK   127      59.984  68.435  51.415  1.00  0.00           H
ATOM   1902  H12 UNK   127      58.268  65.191  50.907  1.00  0.00           H
ATOM   1903  H13 UNK   127      57.423  65.611  52.401  1.00  0.00           H
ATOM   1904  H14 UNK   127      58.717  64.470  52.493  1.00  0.00           H
ATOM   1905  H15 UNK   127      62.123  66.718  53.029  1.00  0.00           H
ATOM   1906  C1  UNK   128       7.502  64.020  33.276  1.00  0.00           C
ATOM   1907  C2  UNK   128       6.052  64.377  32.848  1.00  0.00           C
ATOM   1908  C3  UNK   128       5.615  65.764  33.279  1.00  0.00           C
ATOM   1909  C4  UNK   128       5.899  64.219  31.271  1.00  0.00           C
ATOM   1910  O5  UNK   128       7.733  62.675  32.908  1.00  0.00           O
ATOM   1911  H6  UNK   128       8.291  64.569  32.756  1.00  0.00           H
ATOM   1912  H7  UNK   128       7.486  64.079  34.361  1.00  0.00           H
ATOM   1913  H8  UNK   128       5.399  63.629  33.339  1.00  0.00           H
ATOM   1914  H9  UNK   128       6.350  66.580  33.019  1.00  0.00           H
ATOM   1915  H10 UNK   128       5.497  65.801  34.356  1.00  0.00           H
ATOM   1916  H11 UNK   128       4.695  65.996  32.807  1.00  0.00           H
ATOM   1917  H12 UNK   128       4.874  64.363  30.872  1.00  0.00           H
ATOM   1918  H13 UNK   128       6.086  63.248  30.775  1.00  0.00           H
ATOM   1919  H14 UNK   128       6.577  64.955  30.749  1.00  0.00           H
ATOM   1920  H15 UNK   128       8.600  62.369  33.207  1.00  0.00           H
ATOM   1921  C1  UNK   129      59.998  63.690  14.532  1.00  0.00           C
ATOM   1922  C2  UNK   129      61.430  64.105  14.281  1.00  0.00           C
ATOM   1923  C3  UNK   129      62.174  64.045  15.642  1.00  0.00           C
ATOM   1924  C4  UNK   129      62.203  63.198  13.215  1.00  0.00           C
ATOM   1925  O5  UNK   129      59.121  64.170  13.514  1.00  0.00           O
ATOM   1926  H6  UNK   129      59.785  62.619  14.660  1.00  0.00           H
ATOM   1927  H7  UNK   129      59.664  64.018  15.453  1.00  0.00           H
ATOM   1928  H8  UNK   129      61.408  65.101  13.864  1.00  0.00           H
ATOM   1929  H9  UNK   129      63.263  64.351  15.561  1.00  0.00           H
ATOM   1930  H10 UNK   129      62.088  63.121  16.228  1.00  0.00           H
ATOM   1931  H11 UNK   129      61.681  64.793  16.307  1.00  0.00           H
ATOM   1932  H12 UNK   129      62.984  63.803  12.791  1.00  0.00           H
ATOM   1933  H13 UNK   129      61.495  62.861  12.459  1.00  0.00           H
ATOM   1934  H14 UNK   129      62.666  62.374  13.779  1.00  0.00           H
ATOM   1935  H15 UNK   129      58.231  64.012  13.894  1.00  0.00           H
ATOM   1936  C1  UNK   130      20.999  54.106  28.710  1.00  0.00           C
ATOM   1937  C2  UNK   130      21.069  54.347  30.288  1.00  0.00           C
ATOM   1938  C3  UNK   130      22.398  54.994  30.844  1.00  0.00           C
ATOM   1939  C4  UNK   130      19.854  55.234  30.728  1.00  0.00           C
ATOM   1940  O5  UNK   130      22.185  53.632  28.207  1.00  0.00           O
ATOM   1941  H6  UNK   130      20.230  53.365  28.483  1.00  0.00           H
ATOM   1942  H7  UNK   130      20.825  55.054  28.207  1.00  0.00           H
ATOM   1943  H8  UNK   130      20.978  53.434  30.739  1.00  0.00           H
ATOM   1944  H9  UNK   130      23.224  54.391  30.572  1.00  0.00           H
ATOM   1945  H10 UNK   130      22.274  55.024  31.980  1.00  0.00           H
ATOM   1946  H11 UNK   130      22.570  56.005  30.404  1.00  0.00           H
ATOM   1947  H12 UNK   130      19.690  55.368  31.806  1.00  0.00           H
ATOM   1948  H13 UNK   130      19.024  54.579  30.379  1.00  0.00           H
ATOM   1949  H14 UNK   130      20.013  56.204  30.227  1.00  0.00           H
ATOM   1950  H15 UNK   130      22.813  53.628  28.961  1.00  0.00           H
ATOM   1951  C1  UNK   131      50.465  29.016  57.764  1.00  0.00           C
ATOM   1952  C2  UNK   131      49.077  29.784  57.855  1.00  0.00           C
ATOM   1953  C3  UNK   131      48.537  30.296  56.538  1.00  0.00           C
ATOM   1954  C4  UNK   131      48.105  28.779  58.506  1.00  0.00           C
ATOM   1955  O5  UNK   131      51.034  28.753  59.059  1.00  0.00           O
ATOM   1956  H6  UNK   131      50.222  28.068  57.346  1.00  0.00           H
ATOM   1957  H7  UNK   131      51.110  29.452  57.053  1.00  0.00           H
ATOM   1958  H8  UNK   131      49.068  30.623  58.567  1.00  0.00           H
ATOM   1959  H9  UNK   131      48.435  29.538  55.724  1.00  0.00           H
ATOM   1960  H10 UNK   131      49.247  30.999  56.188  1.00  0.00           H
ATOM   1961  H11 UNK   131      47.616  30.916  56.780  1.00  0.00           H
ATOM   1962  H12 UNK   131      47.920  27.907  57.839  1.00  0.00           H
ATOM   1963  H13 UNK   131      47.151  29.264  58.670  1.00  0.00           H
ATOM   1964  H14 UNK   131      48.423  28.423  59.474  1.00  0.00           H
ATOM   1965  H15 UNK   131      51.409  29.599  59.350  1.00  0.00           H
ATOM   1966  C1  UNK   132      15.506   1.159  66.030  1.00  0.00           C
ATOM   1967  C2  UNK   132      15.819   2.671  65.820  1.00  0.00           C
ATOM   1968  C3  UNK   132      14.602   3.491  66.316  1.00  0.00           C
ATOM   1969  C4  UNK   132      17.185   3.102  66.485  1.00  0.00           C
ATOM   1970  O5  UNK   132      16.343   0.326  65.223  1.00  0.00           O
ATOM   1971  H6  UNK   132      15.595   0.962  67.081  1.00  0.00           H
ATOM   1972  H7  UNK   132      14.409   0.833  65.796  1.00  0.00           H
ATOM   1973  H8  UNK   132      15.836   2.762  64.727  1.00  0.00           H
ATOM   1974  H9  UNK   132      13.794   3.230  65.694  1.00  0.00           H
ATOM   1975  H10 UNK   132      14.812   4.529  66.206  1.00  0.00           H
ATOM   1976  H11 UNK   132      14.404   3.346  67.369  1.00  0.00           H
ATOM   1977  H12 UNK   132      17.235   2.970  67.532  1.00  0.00           H
ATOM   1978  H13 UNK   132      17.456   4.166  66.269  1.00  0.00           H
ATOM   1979  H14 UNK   132      17.915   2.413  65.943  1.00  0.00           H
ATOM   1980  H15 UNK   132      15.808   0.223  64.391  1.00  0.00           H
ATOM   1981  C1  UNK   133      36.244  55.494  16.273  1.00  0.00           C
ATOM   1982  C2  UNK   133      36.697  55.322  17.713  1.00  0.00           C
ATOM   1983  C3  UNK   133      36.148  56.428  18.571  1.00  0.00           C
ATOM   1984  C4  UNK   133      36.399  53.976  18.507  1.00  0.00           C
ATOM   1985  O5  UNK   133      37.031  54.614  15.514  1.00  0.00           O
ATOM   1986  H6  UNK   133      35.129  55.131  16.251  1.00  0.00           H
ATOM   1987  H7  UNK   133      36.179  56.517  15.911  1.00  0.00           H
ATOM   1988  H8  UNK   133      37.772  55.657  17.694  1.00  0.00           H
ATOM   1989  H9  UNK   133      36.291  57.434  18.228  1.00  0.00           H
ATOM   1990  H10 UNK   133      36.541  56.239  19.563  1.00  0.00           H
ATOM   1991  H11 UNK   133      35.081  56.183  18.489  1.00  0.00           H
ATOM   1992  H12 UNK   133      35.395  53.805  18.450  1.00  0.00           H
ATOM   1993  H13 UNK   133      36.749  53.970  19.582  1.00  0.00           H
ATOM   1994  H14 UNK   133      36.911  53.151  18.100  1.00  0.00           H
ATOM   1995  H15 UNK   133      37.970  54.756  15.791  1.00  0.00           H
ATOM   1996  C1  UNK   134      19.440  40.471  30.169  1.00  0.00           C
ATOM   1997  C2  UNK   134      20.969  40.918  30.477  1.00  0.00           C
ATOM   1998  C3  UNK   134      21.789  39.795  31.068  1.00  0.00           C
ATOM   1999  C4  UNK   134      21.591  41.418  29.157  1.00  0.00           C
ATOM   2000  O5  UNK   134      18.639  40.660  31.376  1.00  0.00           O
ATOM   2001  H6  UNK   134      19.024  41.091  29.326  1.00  0.00           H
ATOM   2002  H7  UNK   134      19.485  39.362  29.857  1.00  0.00           H
ATOM   2003  H8  UNK   134      20.974  41.777  31.172  1.00  0.00           H
ATOM   2004  H9  UNK   134      21.337  39.491  31.988  1.00  0.00           H
ATOM   2005  H10 UNK   134      22.779  40.203  31.209  1.00  0.00           H
ATOM   2006  H11 UNK   134      21.683  38.947  30.428  1.00  0.00           H
ATOM   2007  H12 UNK   134      21.716  40.651  28.408  1.00  0.00           H
ATOM   2008  H13 UNK   134      22.621  41.702  29.309  1.00  0.00           H
ATOM   2009  H14 UNK   134      20.994  42.261  28.759  1.00  0.00           H
ATOM   2010  H15 UNK   134      17.731  40.537  31.023  1.00  0.00           H
ATOM   2011  C1  UNK   135       8.357  58.372  44.649  1.00  0.00           C
ATOM   2012  C2  UNK   135       8.099  59.910  44.841  1.00  0.00           C
ATOM   2013  C3  UNK   135       9.139  60.378  45.887  1.00  0.00           C
ATOM   2014  C4  UNK   135       8.354  60.773  43.554  1.00  0.00           C
ATOM   2015  O5  UNK   135       7.651  57.677  43.601  1.00  0.00           O
ATOM   2016  H6  UNK   135       9.458  58.309  44.443  1.00  0.00           H
ATOM   2017  H7  UNK   135       8.133  57.725  45.573  1.00  0.00           H
ATOM   2018  H8  UNK   135       7.109  60.155  45.295  1.00  0.00           H
ATOM   2019  H9  UNK   135       8.823  61.387  46.148  1.00  0.00           H
ATOM   2020  H10 UNK   135      10.160  60.480  45.496  1.00  0.00           H
ATOM   2021  H11 UNK   135       9.046  59.765  46.711  1.00  0.00           H
ATOM   2022  H12 UNK   135       7.506  60.787  42.827  1.00  0.00           H
ATOM   2023  H13 UNK   135       9.241  60.376  42.968  1.00  0.00           H
ATOM   2024  H14 UNK   135       8.548  61.856  43.911  1.00  0.00           H
ATOM   2025  H15 UNK   135       6.745  57.524  44.052  1.00  0.00           H
ATOM   2026  C1  UNK   136       9.664   8.660  36.215  1.00  0.00           C
ATOM   2027  C2  UNK   136      10.497   9.943  36.105  1.00  0.00           C
ATOM   2028  C3  UNK   136      11.891   9.819  36.863  1.00  0.00           C
ATOM   2029  C4  UNK   136      10.772  10.267  34.676  1.00  0.00           C
ATOM   2030  O5  UNK   136       9.531   8.237  37.656  1.00  0.00           O
ATOM   2031  H6  UNK   136       8.658   8.905  35.924  1.00  0.00           H
ATOM   2032  H7  UNK   136      10.015   7.852  35.631  1.00  0.00           H
ATOM   2033  H8  UNK   136       9.913  10.825  36.439  1.00  0.00           H
ATOM   2034  H9  UNK   136      11.667   9.915  37.903  1.00  0.00           H
ATOM   2035  H10 UNK   136      12.680  10.582  36.661  1.00  0.00           H
ATOM   2036  H11 UNK   136      12.381   8.843  36.746  1.00  0.00           H
ATOM   2037  H12 UNK   136      11.296   9.463  34.150  1.00  0.00           H
ATOM   2038  H13 UNK   136      11.466  11.093  34.634  1.00  0.00           H
ATOM   2039  H14 UNK   136       9.854  10.556  34.170  1.00  0.00           H
ATOM   2040  H15 UNK   136       9.644   7.253  37.822  1.00  0.00           H
ATOM   2041  C1  UNK   137      12.667  24.786  38.810  1.00  0.00           C
ATOM   2042  C2  UNK   137      11.282  24.358  39.176  1.00  0.00           C
ATOM   2043  C3  UNK   137      11.459  23.003  39.966  1.00  0.00           C
ATOM   2044  C4  UNK   137      10.413  25.338  40.012  1.00  0.00           C
ATOM   2045  O5  UNK   137      13.392  23.976  37.931  1.00  0.00           O
ATOM   2046  H6  UNK   137      12.582  25.734  38.416  1.00  0.00           H
ATOM   2047  H7  UNK   137      13.287  25.029  39.670  1.00  0.00           H
ATOM   2048  H8  UNK   137      10.653  24.062  38.353  1.00  0.00           H
ATOM   2049  H9  UNK   137      11.861  22.288  39.298  1.00  0.00           H
ATOM   2050  H10 UNK   137      10.609  22.611  40.440  1.00  0.00           H
ATOM   2051  H11 UNK   137      12.141  23.196  40.820  1.00  0.00           H
ATOM   2052  H12 UNK   137      10.396  26.339  39.609  1.00  0.00           H
ATOM   2053  H13 UNK   137      10.740  25.329  41.047  1.00  0.00           H
ATOM   2054  H14 UNK   137       9.349  24.960  40.045  1.00  0.00           H
ATOM   2055  H15 UNK   137      12.851  24.036  37.068  1.00  0.00           H
ATOM   2056  C1  UNK   138      40.503  65.527  51.031  1.00  0.00           C
ATOM   2057  C2  UNK   138      41.104  65.005  52.336  1.00  0.00           C
ATOM   2058  C3  UNK   138      42.288  64.040  52.002  1.00  0.00           C
ATOM   2059  C4  UNK   138      41.544  66.073  53.389  1.00  0.00           C
ATOM   2060  O5  UNK   138      39.897  64.525  50.098  1.00  0.00           O
ATOM   2061  H6  UNK   138      39.790  66.261  51.340  1.00  0.00           H
ATOM   2062  H7  UNK   138      41.180  66.096  50.385  1.00  0.00           H
ATOM   2063  H8  UNK   138      40.247  64.434  52.801  1.00  0.00           H
ATOM   2064  H9  UNK   138      43.041  64.469  51.366  1.00  0.00           H
ATOM   2065  H10 UNK   138      42.016  63.208  51.344  1.00  0.00           H
ATOM   2066  H11 UNK   138      42.897  63.683  52.900  1.00  0.00           H
ATOM   2067  H12 UNK   138      42.261  66.825  52.952  1.00  0.00           H
ATOM   2068  H13 UNK   138      42.105  65.635  54.273  1.00  0.00           H
ATOM   2069  H14 UNK   138      40.665  66.579  53.751  1.00  0.00           H
ATOM   2070  H15 UNK   138      39.366  65.074  49.552  1.00  0.00           H
ATOM   2071  C1  UNK   139       4.278  54.291   3.442  1.00  0.00           C
ATOM   2072  C2  UNK   139       5.646  53.670   3.125  1.00  0.00           C
ATOM   2073  C3  UNK   139       6.161  52.931   4.369  1.00  0.00           C
ATOM   2074  C4  UNK   139       5.514  52.634   1.954  1.00  0.00           C
ATOM   2075  O5  UNK   139       3.231  53.450   4.036  1.00  0.00           O
ATOM   2076  H6  UNK   139       4.514  55.109   4.154  1.00  0.00           H
ATOM   2077  H7  UNK   139       3.949  54.807   2.598  1.00  0.00           H
ATOM   2078  H8  UNK   139       6.326  54.491   2.889  1.00  0.00           H
ATOM   2079  H9  UNK   139       6.416  53.603   5.213  1.00  0.00           H
ATOM   2080  H10 UNK   139       6.919  52.333   4.079  1.00  0.00           H
ATOM   2081  H11 UNK   139       5.405  52.207   4.750  1.00  0.00           H
ATOM   2082  H12 UNK   139       4.893  53.149   1.099  1.00  0.00           H
ATOM   2083  H13 UNK   139       4.894  51.779   2.237  1.00  0.00           H
ATOM   2084  H14 UNK   139       6.477  52.343   1.471  1.00  0.00           H
ATOM   2085  H15 UNK   139       2.851  53.047   3.243  1.00  0.00           H
ATOM   2086  C1  UNK   140      44.914  53.489  50.048  1.00  0.00           C
ATOM   2087  C2  UNK   140      45.757  54.519  50.840  1.00  0.00           C
ATOM   2088  C3  UNK   140      47.220  54.512  50.381  1.00  0.00           C
ATOM   2089  C4  UNK   140      45.181  55.932  50.529  1.00  0.00           C
ATOM   2090  O5  UNK   140      45.227  52.190  50.595  1.00  0.00           O
ATOM   2091  H6  UNK   140      43.849  53.671  50.157  1.00  0.00           H
ATOM   2092  H7  UNK   140      45.165  53.532  49.001  1.00  0.00           H
ATOM   2093  H8  UNK   140      45.691  54.486  51.898  1.00  0.00           H
ATOM   2094  H9  UNK   140      47.716  53.550  50.537  1.00  0.00           H
ATOM   2095  H10 UNK   140      47.790  55.247  50.895  1.00  0.00           H
ATOM   2096  H11 UNK   140      47.190  54.770  49.315  1.00  0.00           H
ATOM   2097  H12 UNK   140      45.615  56.754  51.049  1.00  0.00           H
ATOM   2098  H13 UNK   140      44.057  55.882  50.680  1.00  0.00           H
ATOM   2099  H14 UNK   140      45.281  56.152  49.480  1.00  0.00           H
ATOM   2100  H15 UNK   140      45.007  52.146  51.596  1.00  0.00           H
ATOM   2101  C1  UNK   141       4.694  50.282  50.097  1.00  0.00           C
ATOM   2102  C2  UNK   141       5.979  50.227  50.951  1.00  0.00           C
ATOM   2103  C3  UNK   141       7.254  49.678  50.208  1.00  0.00           C
ATOM   2104  C4  UNK   141       6.337  51.527  51.614  1.00  0.00           C
ATOM   2105  O5  UNK   141       4.935  50.935  48.884  1.00  0.00           O
ATOM   2106  H6  UNK   141       4.217  49.307  49.985  1.00  0.00           H
ATOM   2107  H7  UNK   141       3.945  50.838  50.742  1.00  0.00           H
ATOM   2108  H8  UNK   141       5.865  49.570  51.802  1.00  0.00           H
ATOM   2109  H9  UNK   141       7.094  48.771  49.619  1.00  0.00           H
ATOM   2110  H10 UNK   141       8.090  49.374  50.844  1.00  0.00           H
ATOM   2111  H11 UNK   141       7.642  50.434  49.591  1.00  0.00           H
ATOM   2112  H12 UNK   141       7.292  51.417  52.035  1.00  0.00           H
ATOM   2113  H13 UNK   141       5.589  51.670  52.427  1.00  0.00           H
ATOM   2114  H14 UNK   141       6.302  52.392  50.929  1.00  0.00           H
ATOM   2115  H15 UNK   141       4.758  51.881  49.066  1.00  0.00           H
ATOM   2116  C1  UNK   142      51.557  37.102  24.259  1.00  0.00           C
ATOM   2117  C2  UNK   142      52.888  36.781  24.939  1.00  0.00           C
ATOM   2118  C3  UNK   142      53.916  36.103  23.982  1.00  0.00           C
ATOM   2119  C4  UNK   142      53.580  38.069  25.420  1.00  0.00           C
ATOM   2120  O5  UNK   142      50.900  35.954  23.636  1.00  0.00           O
ATOM   2121  H6  UNK   142      50.807  37.455  25.019  1.00  0.00           H
ATOM   2122  H7  UNK   142      51.623  37.914  23.527  1.00  0.00           H
ATOM   2123  H8  UNK   142      52.639  36.072  25.732  1.00  0.00           H
ATOM   2124  H9  UNK   142      53.958  36.743  23.064  1.00  0.00           H
ATOM   2125  H10 UNK   142      53.583  35.101  23.682  1.00  0.00           H
ATOM   2126  H11 UNK   142      54.844  35.962  24.475  1.00  0.00           H
ATOM   2127  H12 UNK   142      54.561  37.882  25.930  1.00  0.00           H
ATOM   2128  H13 UNK   142      53.094  38.470  26.336  1.00  0.00           H
ATOM   2129  H14 UNK   142      53.726  38.790  24.604  1.00  0.00           H
ATOM   2130  H15 UNK   142      50.428  35.510  24.396  1.00  0.00           H
ATOM   2131  C1  UNK   143       0.985  20.958  57.064  1.00  0.00           C
ATOM   2132  C2  UNK   143      -0.524  21.137  57.277  1.00  0.00           C
ATOM   2133  C3  UNK   143      -0.961  21.760  58.655  1.00  0.00           C
ATOM   2134  C4  UNK   143      -1.230  21.820  56.029  1.00  0.00           C
ATOM   2135  O5  UNK   143       1.776  22.127  57.004  1.00  0.00           O
ATOM   2136  H6  UNK   143       1.357  20.329  57.825  1.00  0.00           H
ATOM   2137  H7  UNK   143       1.166  20.425  56.069  1.00  0.00           H
ATOM   2138  H8  UNK   143      -0.934  20.168  57.292  1.00  0.00           H
ATOM   2139  H9  UNK   143      -0.402  22.681  58.864  1.00  0.00           H
ATOM   2140  H10 UNK   143      -0.893  21.104  59.609  1.00  0.00           H
ATOM   2141  H11 UNK   143      -2.055  21.992  58.589  1.00  0.00           H
ATOM   2142  H12 UNK   143      -2.129  22.281  56.371  1.00  0.00           H
ATOM   2143  H13 UNK   143      -1.523  21.046  55.345  1.00  0.00           H
ATOM   2144  H14 UNK   143      -0.566  22.545  55.528  1.00  0.00           H
ATOM   2145  H15 UNK   143       2.693  21.865  57.121  1.00  0.00           H
ATOM   2146  C1  UNK   144      55.712  47.328  28.716  1.00  0.00           C
ATOM   2147  C2  UNK   144      56.785  48.470  28.591  1.00  0.00           C
ATOM   2148  C3  UNK   144      57.760  48.366  27.466  1.00  0.00           C
ATOM   2149  C4  UNK   144      56.114  49.838  28.656  1.00  0.00           C
ATOM   2150  O5  UNK   144      54.867  47.370  27.588  1.00  0.00           O
ATOM   2151  H6  UNK   144      56.223  46.347  28.806  1.00  0.00           H
ATOM   2152  H7  UNK   144      55.125  47.511  29.688  1.00  0.00           H
ATOM   2153  H8  UNK   144      57.420  48.441  29.478  1.00  0.00           H
ATOM   2154  H9  UNK   144      58.479  49.228  27.537  1.00  0.00           H
ATOM   2155  H10 UNK   144      57.205  48.436  26.536  1.00  0.00           H
ATOM   2156  H11 UNK   144      58.314  47.384  27.439  1.00  0.00           H
ATOM   2157  H12 UNK   144      55.584  50.002  27.740  1.00  0.00           H
ATOM   2158  H13 UNK   144      56.862  50.675  28.771  1.00  0.00           H
ATOM   2159  H14 UNK   144      55.451  49.898  29.495  1.00  0.00           H
ATOM   2160  H15 UNK   144      55.543  46.909  27.016  1.00  0.00           H
ATOM   2161  C1  UNK   145       3.901  44.930  51.560  1.00  0.00           C
ATOM   2162  C2  UNK   145       2.887  46.058  51.818  1.00  0.00           C
ATOM   2163  C3  UNK   145       1.473  45.429  51.656  1.00  0.00           C
ATOM   2164  C4  UNK   145       3.052  46.631  53.282  1.00  0.00           C
ATOM   2165  O5  UNK   145       4.120  44.624  50.189  1.00  0.00           O
ATOM   2166  H6  UNK   145       4.926  45.125  51.964  1.00  0.00           H
ATOM   2167  H7  UNK   145       3.549  44.018  52.143  1.00  0.00           H
ATOM   2168  H8  UNK   145       3.082  46.881  51.048  1.00  0.00           H
ATOM   2169  H9  UNK   145       1.137  45.165  50.585  1.00  0.00           H
ATOM   2170  H10 UNK   145       0.742  46.173  51.995  1.00  0.00           H
ATOM   2171  H11 UNK   145       1.332  44.525  52.249  1.00  0.00           H
ATOM   2172  H12 UNK   145       2.941  45.798  53.980  1.00  0.00           H
ATOM   2173  H13 UNK   145       2.339  47.380  53.436  1.00  0.00           H
ATOM   2174  H14 UNK   145       4.048  47.016  53.423  1.00  0.00           H
ATOM   2175  H15 UNK   145       3.349  44.074  49.858  1.00  0.00           H
ATOM   2176  C1  UNK   146      55.237  29.391   4.711  1.00  0.00           C
ATOM   2177  C2  UNK   146      54.396  30.732   5.089  1.00  0.00           C
ATOM   2178  C3  UNK   146      55.407  31.890   5.149  1.00  0.00           C
ATOM   2179  C4  UNK   146      53.256  31.027   4.120  1.00  0.00           C
ATOM   2180  O5  UNK   146      56.143  29.008   5.690  1.00  0.00           O
ATOM   2181  H6  UNK   146      54.487  28.596   4.517  1.00  0.00           H
ATOM   2182  H7  UNK   146      55.760  29.549   3.762  1.00  0.00           H
ATOM   2183  H8  UNK   146      54.029  30.581   6.181  1.00  0.00           H
ATOM   2184  H9  UNK   146      56.037  31.991   4.251  1.00  0.00           H
ATOM   2185  H10 UNK   146      56.127  31.791   5.957  1.00  0.00           H
ATOM   2186  H11 UNK   146      54.827  32.789   5.279  1.00  0.00           H
ATOM   2187  H12 UNK   146      52.782  31.904   4.480  1.00  0.00           H
ATOM   2188  H13 UNK   146      52.450  30.181   4.149  1.00  0.00           H
ATOM   2189  H14 UNK   146      53.654  31.047   3.113  1.00  0.00           H
ATOM   2190  H15 UNK   146      56.443  28.062   5.402  1.00  0.00           H
ATOM   2191  C1  UNK   147      28.819  66.801  39.714  1.00  0.00           C
ATOM   2192  C2  UNK   147      30.138  66.093  39.701  1.00  0.00           C
ATOM   2193  C3  UNK   147      31.350  67.029  39.793  1.00  0.00           C
ATOM   2194  C4  UNK   147      30.190  65.123  40.864  1.00  0.00           C
ATOM   2195  O5  UNK   147      28.589  67.379  38.451  1.00  0.00           O
ATOM   2196  H6  UNK   147      28.046  66.079  39.809  1.00  0.00           H
ATOM   2197  H7  UNK   147      28.908  67.543  40.495  1.00  0.00           H
ATOM   2198  H8  UNK   147      30.090  65.517  38.787  1.00  0.00           H
ATOM   2199  H9  UNK   147      32.265  66.390  39.984  1.00  0.00           H
ATOM   2200  H10 UNK   147      31.062  67.774  40.573  1.00  0.00           H
ATOM   2201  H11 UNK   147      31.338  67.551  38.920  1.00  0.00           H
ATOM   2202  H12 UNK   147      29.460  64.330  40.724  1.00  0.00           H
ATOM   2203  H13 UNK   147      30.029  65.599  41.841  1.00  0.00           H
ATOM   2204  H14 UNK   147      31.224  64.650  40.896  1.00  0.00           H
ATOM   2205  H15 UNK   147      27.687  67.885  38.525  1.00  0.00           H
ATOM   2206  C1  UNK   148       9.099  45.384  32.772  1.00  0.00           C
ATOM   2207  C2  UNK   148       7.644  45.406  33.210  1.00  0.00           C
ATOM   2208  C3  UNK   148       7.057  46.733  32.635  1.00  0.00           C
ATOM   2209  C4  UNK   148       6.812  44.138  32.864  1.00  0.00           C
ATOM   2210  O5  UNK   148       9.273  45.049  31.381  1.00  0.00           O
ATOM   2211  H6  UNK   148       9.453  46.399  32.903  1.00  0.00           H
ATOM   2212  H7  UNK   148       9.634  44.644  33.404  1.00  0.00           H
ATOM   2213  H8  UNK   148       7.593  45.464  34.311  1.00  0.00           H
ATOM   2214  H9  UNK   148       6.916  46.634  31.534  1.00  0.00           H
ATOM   2215  H10 UNK   148       7.562  47.670  32.953  1.00  0.00           H
ATOM   2216  H11 UNK   148       6.015  46.835  32.935  1.00  0.00           H
ATOM   2217  H12 UNK   148       6.737  44.181  31.760  1.00  0.00           H
ATOM   2218  H13 UNK   148       5.765  44.072  33.210  1.00  0.00           H
ATOM   2219  H14 UNK   148       7.412  43.299  33.315  1.00  0.00           H
ATOM   2220  H15 UNK   148       8.963  45.939  30.903  1.00  0.00           H
ATOM   2221  C1  UNK   149      33.861  55.863  35.809  1.00  0.00           C
ATOM   2222  C2  UNK   149      32.730  56.278  36.750  1.00  0.00           C
ATOM   2223  C3  UNK   149      33.238  57.280  37.835  1.00  0.00           C
ATOM   2224  C4  UNK   149      31.509  56.737  35.895  1.00  0.00           C
ATOM   2225  O5  UNK   149      34.929  55.393  36.675  1.00  0.00           O
ATOM   2226  H6  UNK   149      33.497  55.104  35.164  1.00  0.00           H
ATOM   2227  H7  UNK   149      34.238  56.766  35.319  1.00  0.00           H
ATOM   2228  H8  UNK   149      32.503  55.383  37.210  1.00  0.00           H
ATOM   2229  H9  UNK   149      32.363  57.668  38.483  1.00  0.00           H
ATOM   2230  H10 UNK   149      33.597  58.197  37.374  1.00  0.00           H
ATOM   2231  H11 UNK   149      34.116  56.988  38.472  1.00  0.00           H
ATOM   2232  H12 UNK   149      31.767  57.652  35.350  1.00  0.00           H
ATOM   2233  H13 UNK   149      30.679  57.031  36.449  1.00  0.00           H
ATOM   2234  H14 UNK   149      31.229  55.955  35.224  1.00  0.00           H
ATOM   2235  H15 UNK   149      35.684  54.947  36.139  1.00  0.00           H
ATOM   2236  C1  UNK   150      55.218  21.622  45.686  1.00  0.00           C
ATOM   2237  C2  UNK   150      55.293  21.999  44.146  1.00  0.00           C
ATOM   2238  C3  UNK   150      56.440  22.958  43.738  1.00  0.00           C
ATOM   2239  C4  UNK   150      55.492  20.682  43.352  1.00  0.00           C
ATOM   2240  O5  UNK   150      55.036  22.830  46.443  1.00  0.00           O
ATOM   2241  H6  UNK   150      54.262  21.008  45.845  1.00  0.00           H
ATOM   2242  H7  UNK   150      56.052  21.103  46.075  1.00  0.00           H
ATOM   2243  H8  UNK   150      54.275  22.454  43.889  1.00  0.00           H
ATOM   2244  H9  UNK   150      56.472  23.033  42.639  1.00  0.00           H
ATOM   2245  H10 UNK   150      57.406  22.572  44.095  1.00  0.00           H
ATOM   2246  H11 UNK   150      56.285  23.934  44.339  1.00  0.00           H
ATOM   2247  H12 UNK   150      56.226  20.761  42.555  1.00  0.00           H
ATOM   2248  H13 UNK   150      54.565  20.327  42.879  1.00  0.00           H
ATOM   2249  H14 UNK   150      55.875  19.962  44.031  1.00  0.00           H
ATOM   2250  H15 UNK   150      54.095  23.163  46.311  1.00  0.00           H
ATOM   2251  C1  UNK   151      66.437  25.928  30.440  1.00  0.00           C
ATOM   2252  C2  UNK   151      65.166  25.395  31.163  1.00  0.00           C
ATOM   2253  C3  UNK   151      64.240  26.526  31.728  1.00  0.00           C
ATOM   2254  C4  UNK   151      64.266  24.328  30.477  1.00  0.00           C
ATOM   2255  O5  UNK   151      67.269  26.740  31.243  1.00  0.00           O
ATOM   2256  H6  UNK   151      66.901  25.027  30.130  1.00  0.00           H
ATOM   2257  H7  UNK   151      66.129  26.473  29.560  1.00  0.00           H
ATOM   2258  H8  UNK   151      65.509  24.834  32.043  1.00  0.00           H
ATOM   2259  H9  UNK   151      64.644  27.206  32.437  1.00  0.00           H
ATOM   2260  H10 UNK   151      63.286  26.040  31.994  1.00  0.00           H
ATOM   2261  H11 UNK   151      63.953  27.247  30.904  1.00  0.00           H
ATOM   2262  H12 UNK   151      63.486  23.991  31.152  1.00  0.00           H
ATOM   2263  H13 UNK   151      64.881  23.497  30.186  1.00  0.00           H
ATOM   2264  H14 UNK   151      63.713  24.763  29.656  1.00  0.00           H
ATOM   2265  H15 UNK   151      68.155  26.843  30.729  1.00  0.00           H
ATOM   2266  C1  UNK   152      20.559  50.732  27.501  1.00  0.00           C
ATOM   2267  C2  UNK   152      21.425  49.479  27.891  1.00  0.00           C
ATOM   2268  C3  UNK   152      22.988  49.759  28.150  1.00  0.00           C
ATOM   2269  C4  UNK   152      20.958  48.732  29.137  1.00  0.00           C
ATOM   2270  O5  UNK   152      21.218  51.551  26.504  1.00  0.00           O
ATOM   2271  H6  UNK   152      19.601  50.353  27.122  1.00  0.00           H
ATOM   2272  H7  UNK   152      20.445  51.307  28.383  1.00  0.00           H
ATOM   2273  H8  UNK   152      21.428  48.890  27.021  1.00  0.00           H
ATOM   2274  H9  UNK   152      23.460  50.144  27.262  1.00  0.00           H
ATOM   2275  H10 UNK   152      23.509  48.785  28.219  1.00  0.00           H
ATOM   2276  H11 UNK   152      23.127  50.319  29.052  1.00  0.00           H
ATOM   2277  H12 UNK   152      19.846  48.581  29.130  1.00  0.00           H
ATOM   2278  H13 UNK   152      21.291  49.113  30.073  1.00  0.00           H
ATOM   2279  H14 UNK   152      21.424  47.705  29.129  1.00  0.00           H
ATOM   2280  H15 UNK   152      21.807  52.182  26.986  1.00  0.00           H
ATOM   2281  C1  UNK   153      12.474  22.332  67.666  1.00  0.00           C
ATOM   2282  C2  UNK   153      12.635  23.625  66.740  1.00  0.00           C
ATOM   2283  C3  UNK   153      12.280  24.992  67.411  1.00  0.00           C
ATOM   2284  C4  UNK   153      14.101  23.690  66.209  1.00  0.00           C
ATOM   2285  O5  UNK   153      12.506  21.186  66.785  1.00  0.00           O
ATOM   2286  H6  UNK   153      13.311  22.358  68.342  1.00  0.00           H
ATOM   2287  H7  UNK   153      11.535  22.312  68.261  1.00  0.00           H
ATOM   2288  H8  UNK   153      11.959  23.523  65.921  1.00  0.00           H
ATOM   2289  H9  UNK   153      12.610  25.814  66.754  1.00  0.00           H
ATOM   2290  H10 UNK   153      12.698  25.177  68.440  1.00  0.00           H
ATOM   2291  H11 UNK   153      11.185  24.925  67.540  1.00  0.00           H
ATOM   2292  H12 UNK   153      14.782  23.671  67.045  1.00  0.00           H
ATOM   2293  H13 UNK   153      14.279  24.566  65.556  1.00  0.00           H
ATOM   2294  H14 UNK   153      14.280  22.844  65.581  1.00  0.00           H
ATOM   2295  H15 UNK   153      13.448  21.091  66.579  1.00  0.00           H
ATOM   2296  C1  UNK   154      51.308  14.888  28.056  1.00  0.00           C
ATOM   2297  C2  UNK   154      52.198  15.087  29.355  1.00  0.00           C
ATOM   2298  C3  UNK   154      53.456  15.900  28.983  1.00  0.00           C
ATOM   2299  C4  UNK   154      51.444  15.664  30.583  1.00  0.00           C
ATOM   2300  O5  UNK   154      50.063  14.241  28.348  1.00  0.00           O
ATOM   2301  H6  UNK   154      51.090  15.917  27.656  1.00  0.00           H
ATOM   2302  H7  UNK   154      51.878  14.475  27.190  1.00  0.00           H
ATOM   2303  H8  UNK   154      52.559  14.126  29.633  1.00  0.00           H
ATOM   2304  H9  UNK   154      54.008  15.475  28.141  1.00  0.00           H
ATOM   2305  H10 UNK   154      54.124  15.751  29.803  1.00  0.00           H
ATOM   2306  H11 UNK   154      53.331  16.991  28.870  1.00  0.00           H
ATOM   2307  H12 UNK   154      50.946  16.623  30.273  1.00  0.00           H
ATOM   2308  H13 UNK   154      52.119  15.981  31.379  1.00  0.00           H
ATOM   2309  H14 UNK   154      50.780  14.932  30.933  1.00  0.00           H
ATOM   2310  H15 UNK   154      50.112  13.260  28.240  1.00  0.00           H
ATOM   2311  C1  UNK   155      44.868  14.123  34.464  1.00  0.00           C
ATOM   2312  C2  UNK   155      44.055  15.073  33.527  1.00  0.00           C
ATOM   2313  C3  UNK   155      43.393  14.337  32.321  1.00  0.00           C
ATOM   2314  C4  UNK   155      42.913  15.784  34.258  1.00  0.00           C
ATOM   2315  O5  UNK   155      43.896  13.136  34.945  1.00  0.00           O
ATOM   2316  H6  UNK   155      45.691  13.676  33.942  1.00  0.00           H
ATOM   2317  H7  UNK   155      45.174  14.629  35.372  1.00  0.00           H
ATOM   2318  H8  UNK   155      44.748  15.807  33.163  1.00  0.00           H
ATOM   2319  H9  UNK   155      44.076  13.534  31.987  1.00  0.00           H
ATOM   2320  H10 UNK   155      43.275  15.141  31.572  1.00  0.00           H
ATOM   2321  H11 UNK   155      42.375  13.918  32.532  1.00  0.00           H
ATOM   2322  H12 UNK   155      42.155  15.205  34.684  1.00  0.00           H
ATOM   2323  H13 UNK   155      42.424  16.471  33.554  1.00  0.00           H
ATOM   2324  H14 UNK   155      43.377  16.358  35.148  1.00  0.00           H
ATOM   2325  H15 UNK   155      44.254  12.900  35.815  1.00  0.00           H
ATOM   2326  C1  UNK   156      32.807  46.881  61.776  1.00  0.00           C
ATOM   2327  C2  UNK   156      32.802  46.151  63.133  1.00  0.00           C
ATOM   2328  C3  UNK   156      34.230  45.729  63.465  1.00  0.00           C
ATOM   2329  C4  UNK   156      32.098  46.940  64.241  1.00  0.00           C
ATOM   2330  O5  UNK   156      33.563  48.130  61.987  1.00  0.00           O
ATOM   2331  H6  UNK   156      33.285  46.340  60.952  1.00  0.00           H
ATOM   2332  H7  UNK   156      31.774  47.164  61.605  1.00  0.00           H
ATOM   2333  H8  UNK   156      32.290  45.202  62.989  1.00  0.00           H
ATOM   2334  H9  UNK   156      34.093  44.978  64.231  1.00  0.00           H
ATOM   2335  H10 UNK   156      34.834  46.578  63.774  1.00  0.00           H
ATOM   2336  H11 UNK   156      34.751  45.290  62.622  1.00  0.00           H
ATOM   2337  H12 UNK   156      31.137  47.334  63.925  1.00  0.00           H
ATOM   2338  H13 UNK   156      32.686  47.850  64.511  1.00  0.00           H
ATOM   2339  H14 UNK   156      31.932  46.218  65.061  1.00  0.00           H
ATOM   2340  H15 UNK   156      34.397  48.176  61.452  1.00  0.00           H
ATOM   2341  C1  UNK   157       7.493  59.331  52.347  1.00  0.00           C
ATOM   2342  C2  UNK   157       7.696  59.735  50.868  1.00  0.00           C
ATOM   2343  C3  UNK   157       6.394  59.471  50.087  1.00  0.00           C
ATOM   2344  C4  UNK   157       8.195  61.145  50.645  1.00  0.00           C
ATOM   2345  O5  UNK   157       6.620  60.298  53.022  1.00  0.00           O
ATOM   2346  H6  UNK   157       7.075  58.322  52.515  1.00  0.00           H
ATOM   2347  H7  UNK   157       8.472  59.326  52.885  1.00  0.00           H
ATOM   2348  H8  UNK   157       8.510  59.044  50.495  1.00  0.00           H
ATOM   2349  H9  UNK   157       6.088  58.402  50.072  1.00  0.00           H
ATOM   2350  H10 UNK   157       6.533  59.641  49.007  1.00  0.00           H
ATOM   2351  H11 UNK   157       5.555  60.104  50.458  1.00  0.00           H
ATOM   2352  H12 UNK   157       8.397  61.036  49.536  1.00  0.00           H
ATOM   2353  H13 UNK   157       9.171  61.318  51.171  1.00  0.00           H
ATOM   2354  H14 UNK   157       7.448  62.039  50.818  1.00  0.00           H
ATOM   2355  H15 UNK   157       6.050  59.869  53.724  1.00  0.00           H
ATOM   2356  C1  UNK   158      20.524   8.309  30.577  1.00  0.00           C
ATOM   2357  C2  UNK   158      21.313   8.384  31.939  1.00  0.00           C
ATOM   2358  C3  UNK   158      20.332   7.953  33.124  1.00  0.00           C
ATOM   2359  C4  UNK   158      22.668   7.664  31.977  1.00  0.00           C
ATOM   2360  O5  UNK   158      19.269   8.914  30.623  1.00  0.00           O
ATOM   2361  H6  UNK   158      21.046   8.762  29.816  1.00  0.00           H
ATOM   2362  H7  UNK   158      20.391   7.314  30.240  1.00  0.00           H
ATOM   2363  H8  UNK   158      21.535   9.416  32.138  1.00  0.00           H
ATOM   2364  H9  UNK   158      19.893   6.894  32.998  1.00  0.00           H
ATOM   2365  H10 UNK   158      19.526   8.668  33.175  1.00  0.00           H
ATOM   2366  H11 UNK   158      20.821   7.917  34.155  1.00  0.00           H
ATOM   2367  H12 UNK   158      22.664   6.593  31.940  1.00  0.00           H
ATOM   2368  H13 UNK   158      23.105   7.913  32.974  1.00  0.00           H
ATOM   2369  H14 UNK   158      23.268   7.926  31.116  1.00  0.00           H
ATOM   2370  H15 UNK   158      19.274   9.669  30.052  1.00  0.00           H
ATOM   2371  C1  UNK   159       3.499  63.068  20.921  1.00  0.00           C
ATOM   2372  C2  UNK   159       3.357  61.549  21.310  1.00  0.00           C
ATOM   2373  C3  UNK   159       2.704  60.771  20.127  1.00  0.00           C
ATOM   2374  C4  UNK   159       4.725  60.910  21.720  1.00  0.00           C
ATOM   2375  O5  UNK   159       4.650  63.289  20.123  1.00  0.00           O
ATOM   2376  H6  UNK   159       2.526  63.411  20.397  1.00  0.00           H
ATOM   2377  H7  UNK   159       3.660  63.585  21.878  1.00  0.00           H
ATOM   2378  H8  UNK   159       2.676  61.593  22.148  1.00  0.00           H
ATOM   2379  H9  UNK   159       3.040  61.104  19.118  1.00  0.00           H
ATOM   2380  H10 UNK   159       1.567  60.990  20.160  1.00  0.00           H
ATOM   2381  H11 UNK   159       2.838  59.727  20.293  1.00  0.00           H
ATOM   2382  H12 UNK   159       5.398  60.915  20.921  1.00  0.00           H
ATOM   2383  H13 UNK   159       4.654  59.919  22.066  1.00  0.00           H
ATOM   2384  H14 UNK   159       5.250  61.538  22.535  1.00  0.00           H
ATOM   2385  H15 UNK   159       5.031  64.171  20.409  1.00  0.00           H
ATOM   2386  C1  UNK   160       7.031  43.304  27.864  1.00  0.00           C
ATOM   2387  C2  UNK   160       5.837  42.282  27.856  1.00  0.00           C
ATOM   2388  C3  UNK   160       5.861  41.646  29.291  1.00  0.00           C
ATOM   2389  C4  UNK   160       4.489  43.103  27.714  1.00  0.00           C
ATOM   2390  O5  UNK   160       8.364  42.686  27.611  1.00  0.00           O
ATOM   2391  H6  UNK   160       6.931  44.199  27.217  1.00  0.00           H
ATOM   2392  H7  UNK   160       7.177  43.672  28.915  1.00  0.00           H
ATOM   2393  H8  UNK   160       5.946  41.522  27.066  1.00  0.00           H
ATOM   2394  H9  UNK   160       5.130  40.988  29.501  1.00  0.00           H
ATOM   2395  H10 UNK   160       5.799  42.388  30.085  1.00  0.00           H
ATOM   2396  H11 UNK   160       6.760  41.051  29.391  1.00  0.00           H
ATOM   2397  H12 UNK   160       3.599  42.510  27.477  1.00  0.00           H
ATOM   2398  H13 UNK   160       4.558  43.851  26.892  1.00  0.00           H
ATOM   2399  H14 UNK   160       4.261  43.684  28.584  1.00  0.00           H
ATOM   2400  H15 UNK   160       8.674  42.225  28.503  1.00  0.00           H
ATOM   2401  C1  UNK   161      35.406  62.880  28.080  1.00  0.00           C
ATOM   2402  C2  UNK   161      34.303  62.268  27.219  1.00  0.00           C
ATOM   2403  C3  UNK   161      33.397  61.391  28.141  1.00  0.00           C
ATOM   2404  C4  UNK   161      33.499  63.378  26.428  1.00  0.00           C
ATOM   2405  O5  UNK   161      36.123  61.858  28.771  1.00  0.00           O
ATOM   2406  H6  UNK   161      36.006  63.585  27.462  1.00  0.00           H
ATOM   2407  H7  UNK   161      34.922  63.545  28.833  1.00  0.00           H
ATOM   2408  H8  UNK   161      34.664  61.572  26.532  1.00  0.00           H
ATOM   2409  H9  UNK   161      33.227  62.188  28.939  1.00  0.00           H
ATOM   2410  H10 UNK   161      33.868  60.446  28.498  1.00  0.00           H
ATOM   2411  H11 UNK   161      32.452  61.198  27.663  1.00  0.00           H
ATOM   2412  H12 UNK   161      34.187  63.915  25.753  1.00  0.00           H
ATOM   2413  H13 UNK   161      33.045  64.135  27.094  1.00  0.00           H
ATOM   2414  H14 UNK   161      32.654  62.868  25.929  1.00  0.00           H
ATOM   2415  H15 UNK   161      36.763  62.375  29.335  1.00  0.00           H
ATOM   2416  C1  UNK   162      17.475  13.841  17.605  1.00  0.00           C
ATOM   2417  C2  UNK   162      18.832  14.073  16.875  1.00  0.00           C
ATOM   2418  C3  UNK   162      19.493  15.444  17.017  1.00  0.00           C
ATOM   2419  C4  UNK   162      19.943  12.952  17.163  1.00  0.00           C
ATOM   2420  O5  UNK   162      17.710  13.929  19.018  1.00  0.00           O
ATOM   2421  H6  UNK   162      16.675  14.520  17.396  1.00  0.00           H
ATOM   2422  H7  UNK   162      17.021  12.840  17.350  1.00  0.00           H
ATOM   2423  H8  UNK   162      18.711  14.046  15.804  1.00  0.00           H
ATOM   2424  H9  UNK   162      20.468  15.436  16.527  1.00  0.00           H
ATOM   2425  H10 UNK   162      19.770  15.711  18.031  1.00  0.00           H
ATOM   2426  H11 UNK   162      18.962  16.244  16.533  1.00  0.00           H
ATOM   2427  H12 UNK   162      20.404  13.120  18.119  1.00  0.00           H
ATOM   2428  H13 UNK   162      20.652  12.890  16.328  1.00  0.00           H
ATOM   2429  H14 UNK   162      19.383  11.937  17.128  1.00  0.00           H
ATOM   2430  H15 UNK   162      17.822  12.987  19.375  1.00  0.00           H
ATOM   2431  C1  UNK   163      44.431  39.313  31.998  1.00  0.00           C
ATOM   2432  C2  UNK   163      45.748  38.700  31.590  1.00  0.00           C
ATOM   2433  C3  UNK   163      46.046  39.141  30.126  1.00  0.00           C
ATOM   2434  C4  UNK   163      46.867  38.973  32.576  1.00  0.00           C
ATOM   2435  O5  UNK   163      44.338  40.718  31.850  1.00  0.00           O
ATOM   2436  H6  UNK   163      43.705  38.925  31.329  1.00  0.00           H
ATOM   2437  H7  UNK   163      44.159  38.901  32.909  1.00  0.00           H
ATOM   2438  H8  UNK   163      45.710  37.613  31.555  1.00  0.00           H
ATOM   2439  H9  UNK   163      46.027  40.246  30.090  1.00  0.00           H
ATOM   2440  H10 UNK   163      45.169  38.806  29.543  1.00  0.00           H
ATOM   2441  H11 UNK   163      46.937  38.784  29.614  1.00  0.00           H
ATOM   2442  H12 UNK   163      46.944  40.026  32.640  1.00  0.00           H
ATOM   2443  H13 UNK   163      47.891  38.663  32.242  1.00  0.00           H
ATOM   2444  H14 UNK   163      46.728  38.486  33.519  1.00  0.00           H
ATOM   2445  H15 UNK   163      44.907  41.014  32.647  1.00  0.00           H
ATOM   2446  C1  UNK   164      34.414  60.433  31.587  1.00  0.00           C
ATOM   2447  C2  UNK   164      33.034  60.382  32.234  1.00  0.00           C
ATOM   2448  C3  UNK   164      33.163  61.045  33.634  1.00  0.00           C
ATOM   2449  C4  UNK   164      31.905  60.744  31.258  1.00  0.00           C
ATOM   2450  O5  UNK   164      34.562  61.749  30.998  1.00  0.00           O
ATOM   2451  H6  UNK   164      35.116  60.255  32.340  1.00  0.00           H
ATOM   2452  H7  UNK   164      34.470  59.648  30.841  1.00  0.00           H
ATOM   2453  H8  UNK   164      32.764  59.372  32.588  1.00  0.00           H
ATOM   2454  H9  UNK   164      32.227  61.248  34.131  1.00  0.00           H
ATOM   2455  H10 UNK   164      33.434  62.105  33.380  1.00  0.00           H
ATOM   2456  H11 UNK   164      33.909  60.589  34.290  1.00  0.00           H
ATOM   2457  H12 UNK   164      31.871  61.846  31.093  1.00  0.00           H
ATOM   2458  H13 UNK   164      30.932  60.425  31.673  1.00  0.00           H
ATOM   2459  H14 UNK   164      31.988  60.218  30.240  1.00  0.00           H
ATOM   2460  H15 UNK   164      35.000  61.665  30.184  1.00  0.00           H
ATOM   2461  C1  UNK   165      11.304  44.599  39.800  1.00  0.00           C
ATOM   2462  C2  UNK   165       9.947  45.172  39.397  1.00  0.00           C
ATOM   2463  C3  UNK   165       9.351  46.061  40.441  1.00  0.00           C
ATOM   2464  C4  UNK   165       9.979  45.999  38.069  1.00  0.00           C
ATOM   2465  O5  UNK   165      11.182  43.595  40.770  1.00  0.00           O
ATOM   2466  H6  UNK   165      11.752  44.070  38.926  1.00  0.00           H
ATOM   2467  H7  UNK   165      12.057  45.310  40.004  1.00  0.00           H
ATOM   2468  H8  UNK   165       9.240  44.320  39.265  1.00  0.00           H
ATOM   2469  H9  UNK   165       9.196  45.595  41.414  1.00  0.00           H
ATOM   2470  H10 UNK   165       8.563  46.702  40.194  1.00  0.00           H
ATOM   2471  H11 UNK   165      10.124  46.758  40.644  1.00  0.00           H
ATOM   2472  H12 UNK   165      10.101  45.401  37.123  1.00  0.00           H
ATOM   2473  H13 UNK   165      10.778  46.780  38.051  1.00  0.00           H
ATOM   2474  H14 UNK   165       9.059  46.520  37.992  1.00  0.00           H
ATOM   2475  H15 UNK   165      10.475  42.932  40.513  1.00  0.00           H
ATOM   2476  C1  UNK   166      65.795  13.682  38.961  1.00  0.00           C
ATOM   2477  C2  UNK   166      66.016  12.204  38.617  1.00  0.00           C
ATOM   2478  C3  UNK   166      64.893  11.581  37.710  1.00  0.00           C
ATOM   2479  C4  UNK   166      67.331  12.052  37.848  1.00  0.00           C
ATOM   2480  O5  UNK   166      66.716  14.289  39.891  1.00  0.00           O
ATOM   2481  H6  UNK   166      65.702  14.237  38.058  1.00  0.00           H
ATOM   2482  H7  UNK   166      64.839  13.733  39.518  1.00  0.00           H
ATOM   2483  H8  UNK   166      66.037  11.761  39.583  1.00  0.00           H
ATOM   2484  H9  UNK   166      65.010  10.490  37.800  1.00  0.00           H
ATOM   2485  H10 UNK   166      64.879  12.008  36.695  1.00  0.00           H
ATOM   2486  H11 UNK   166      63.946  11.813  38.207  1.00  0.00           H
ATOM   2487  H12 UNK   166      67.262  12.679  36.928  1.00  0.00           H
ATOM   2488  H13 UNK   166      67.642  11.093  37.380  1.00  0.00           H
ATOM   2489  H14 UNK   166      68.195  12.450  38.342  1.00  0.00           H
ATOM   2490  H15 UNK   166      66.463  15.193  39.980  1.00  0.00           H
ATOM   2491  C1  UNK   167      19.518  12.330  11.678  1.00  0.00           C
ATOM   2492  C2  UNK   167      18.525  11.271  11.213  1.00  0.00           C
ATOM   2493  C3  UNK   167      18.216  10.358  12.333  1.00  0.00           C
ATOM   2494  C4  UNK   167      17.262  12.004  10.717  1.00  0.00           C
ATOM   2495  O5  UNK   167      20.181  12.976  10.640  1.00  0.00           O
ATOM   2496  H6  UNK   167      19.016  13.123  12.288  1.00  0.00           H
ATOM   2497  H7  UNK   167      20.144  11.802  12.284  1.00  0.00           H
ATOM   2498  H8  UNK   167      18.890  10.751  10.381  1.00  0.00           H
ATOM   2499  H9  UNK   167      17.545   9.542  12.038  1.00  0.00           H
ATOM   2500  H10 UNK   167      17.637  10.844  13.244  1.00  0.00           H
ATOM   2501  H11 UNK   167      19.110   9.905  12.748  1.00  0.00           H
ATOM   2502  H12 UNK   167      16.858  12.525  11.555  1.00  0.00           H
ATOM   2503  H13 UNK   167      16.516  11.231  10.386  1.00  0.00           H
ATOM   2504  H14 UNK   167      17.457  12.775   9.908  1.00  0.00           H
ATOM   2505  H15 UNK   167      21.064  13.154  11.025  1.00  0.00           H
ATOM   2506  C1  UNK   168      20.745  56.811   8.601  1.00  0.00           C
ATOM   2507  C2  UNK   168      20.332  56.060   7.353  1.00  0.00           C
ATOM   2508  C3  UNK   168      18.955  55.382   7.678  1.00  0.00           C
ATOM   2509  C4  UNK   168      20.343  57.078   6.135  1.00  0.00           C
ATOM   2510  O5  UNK   168      22.036  57.400   8.513  1.00  0.00           O
ATOM   2511  H6  UNK   168      20.026  57.662   8.616  1.00  0.00           H
ATOM   2512  H7  UNK   168      20.688  56.232   9.517  1.00  0.00           H
ATOM   2513  H8  UNK   168      21.143  55.358   7.182  1.00  0.00           H
ATOM   2514  H9  UNK   168      18.895  54.668   8.456  1.00  0.00           H
ATOM   2515  H10 UNK   168      18.646  54.807   6.780  1.00  0.00           H
ATOM   2516  H11 UNK   168      18.127  56.165   7.845  1.00  0.00           H
ATOM   2517  H12 UNK   168      19.831  56.652   5.200  1.00  0.00           H
ATOM   2518  H13 UNK   168      21.348  57.402   5.955  1.00  0.00           H
ATOM   2519  H14 UNK   168      19.801  57.990   6.383  1.00  0.00           H
ATOM   2520  H15 UNK   168      22.109  58.159   9.214  1.00  0.00           H
ATOM   2521  C1  UNK   169      16.313  59.853  43.503  1.00  0.00           C
ATOM   2522  C2  UNK   169      15.447  60.492  44.585  1.00  0.00           C
ATOM   2523  C3  UNK   169      14.252  59.560  44.774  1.00  0.00           C
ATOM   2524  C4  UNK   169      16.206  60.572  45.967  1.00  0.00           C
ATOM   2525  O5  UNK   169      17.598  60.465  43.337  1.00  0.00           O
ATOM   2526  H6  UNK   169      16.440  58.778  43.715  1.00  0.00           H
ATOM   2527  H7  UNK   169      15.766  59.972  42.539  1.00  0.00           H
ATOM   2528  H8  UNK   169      15.112  61.443  44.233  1.00  0.00           H
ATOM   2529  H9  UNK   169      13.732  59.179  43.866  1.00  0.00           H
ATOM   2530  H10 UNK   169      13.497  60.149  45.341  1.00  0.00           H
ATOM   2531  H11 UNK   169      14.466  58.633  45.308  1.00  0.00           H
ATOM   2532  H12 UNK   169      17.188  61.241  45.976  1.00  0.00           H
ATOM   2533  H13 UNK   169      16.294  59.522  46.311  1.00  0.00           H
ATOM   2534  H14 UNK   169      15.470  61.133  46.633  1.00  0.00           H
ATOM   2535  H15 UNK   169      18.080  59.895  42.713  1.00  0.00           H
ATOM   2536  C1  UNK   170      44.477  42.589  43.592  1.00  0.00           C
ATOM   2537  C2  UNK   170      43.536  42.080  44.765  1.00  0.00           C
ATOM   2538  C3  UNK   170      44.351  41.393  45.929  1.00  0.00           C
ATOM   2539  C4  UNK   170      42.693  43.318  45.300  1.00  0.00           C
ATOM   2540  O5  UNK   170      45.477  43.395  44.099  1.00  0.00           O
ATOM   2541  H6  UNK   170      44.842  41.720  43.029  1.00  0.00           H
ATOM   2542  H7  UNK   170      43.907  43.273  42.980  1.00  0.00           H
ATOM   2543  H8  UNK   170      42.889  41.336  44.236  1.00  0.00           H
ATOM   2544  H9  UNK   170      44.725  42.104  46.624  1.00  0.00           H
ATOM   2545  H10 UNK   170      45.147  40.762  45.618  1.00  0.00           H
ATOM   2546  H11 UNK   170      43.619  40.922  46.539  1.00  0.00           H
ATOM   2547  H12 UNK   170      42.372  43.826  44.433  1.00  0.00           H
ATOM   2548  H13 UNK   170      43.274  44.077  45.897  1.00  0.00           H
ATOM   2549  H14 UNK   170      41.909  43.084  45.999  1.00  0.00           H
ATOM   2550  H15 UNK   170      45.310  44.307  43.693  1.00  0.00           H
ATOM   2551  C1  UNK   171      45.291  61.201  50.536  1.00  0.00           C
ATOM   2552  C2  UNK   171      43.809  60.960  50.830  1.00  0.00           C
ATOM   2553  C3  UNK   171      42.955  61.317  49.556  1.00  0.00           C
ATOM   2554  C4  UNK   171      43.513  59.529  51.246  1.00  0.00           C
ATOM   2555  O5  UNK   171      46.078  60.446  51.352  1.00  0.00           O
ATOM   2556  H6  UNK   171      45.438  60.986  49.473  1.00  0.00           H
ATOM   2557  H7  UNK   171      45.556  62.252  50.682  1.00  0.00           H
ATOM   2558  H8  UNK   171      43.502  61.680  51.677  1.00  0.00           H
ATOM   2559  H9  UNK   171      43.181  60.632  48.648  1.00  0.00           H
ATOM   2560  H10 UNK   171      43.067  62.332  49.213  1.00  0.00           H
ATOM   2561  H11 UNK   171      41.910  61.125  49.821  1.00  0.00           H
ATOM   2562  H12 UNK   171      43.924  59.206  52.211  1.00  0.00           H
ATOM   2563  H13 UNK   171      43.886  58.783  50.576  1.00  0.00           H
ATOM   2564  H14 UNK   171      42.440  59.422  51.373  1.00  0.00           H
ATOM   2565  H15 UNK   171      46.771  60.255  50.703  1.00  0.00           H
ATOM   2566  C1  UNK   172      17.545  50.970  33.748  1.00  0.00           C
ATOM   2567  C2  UNK   172      17.501  50.116  32.426  1.00  0.00           C
ATOM   2568  C3  UNK   172      18.866  50.043  31.729  1.00  0.00           C
ATOM   2569  C4  UNK   172      16.795  48.752  32.633  1.00  0.00           C
ATOM   2570  O5  UNK   172      16.273  51.297  34.137  1.00  0.00           O
ATOM   2571  H6  UNK   172      18.074  50.412  34.570  1.00  0.00           H
ATOM   2572  H7  UNK   172      18.080  51.873  33.520  1.00  0.00           H
ATOM   2573  H8  UNK   172      16.876  50.691  31.704  1.00  0.00           H
ATOM   2574  H9  UNK   172      19.467  49.420  32.355  1.00  0.00           H
ATOM   2575  H10 UNK   172      19.471  50.965  31.645  1.00  0.00           H
ATOM   2576  H11 UNK   172      18.710  49.576  30.768  1.00  0.00           H
ATOM   2577  H12 UNK   172      16.217  48.475  31.734  1.00  0.00           H
ATOM   2578  H13 UNK   172      16.078  48.709  33.472  1.00  0.00           H
ATOM   2579  H14 UNK   172      17.524  47.928  32.811  1.00  0.00           H
ATOM   2580  H15 UNK   172      15.858  51.819  33.407  1.00  0.00           H
ATOM   2581  C1  UNK   173       6.314  36.587  29.882  1.00  0.00           C
ATOM   2582  C2  UNK   173       7.183  37.381  28.852  1.00  0.00           C
ATOM   2583  C3  UNK   173       8.591  36.803  28.637  1.00  0.00           C
ATOM   2584  C4  UNK   173       6.383  37.455  27.532  1.00  0.00           C
ATOM   2585  O5  UNK   173       5.332  37.460  30.393  1.00  0.00           O
ATOM   2586  H6  UNK   173       5.834  35.709  29.410  1.00  0.00           H
ATOM   2587  H7  UNK   173       6.799  36.133  30.797  1.00  0.00           H
ATOM   2588  H8  UNK   173       7.307  38.439  29.167  1.00  0.00           H
ATOM   2589  H9  UNK   173       8.488  35.811  28.236  1.00  0.00           H
ATOM   2590  H10 UNK   173       9.155  36.844  29.563  1.00  0.00           H
ATOM   2591  H11 UNK   173       9.060  37.486  27.890  1.00  0.00           H
ATOM   2592  H12 UNK   173       7.074  37.975  26.837  1.00  0.00           H
ATOM   2593  H13 UNK   173       5.388  37.910  27.669  1.00  0.00           H
ATOM   2594  H14 UNK   173       6.089  36.407  27.170  1.00  0.00           H
ATOM   2595  H15 UNK   173       5.841  37.970  31.048  1.00  0.00           H
ATOM   2596  C1  UNK   174      43.239   4.624  18.060  1.00  0.00           C
ATOM   2597  C2  UNK   174      43.955   3.836  19.193  1.00  0.00           C
ATOM   2598  C3  UNK   174      42.865   2.960  19.915  1.00  0.00           C
ATOM   2599  C4  UNK   174      45.028   2.885  18.545  1.00  0.00           C
ATOM   2600  O5  UNK   174      42.470   3.744  17.237  1.00  0.00           O
ATOM   2601  H6  UNK   174      42.694   5.466  18.421  1.00  0.00           H
ATOM   2602  H7  UNK   174      44.010   5.152  17.481  1.00  0.00           H
ATOM   2603  H8  UNK   174      44.430   4.467  19.911  1.00  0.00           H
ATOM   2604  H9  UNK   174      42.034   3.658  20.195  1.00  0.00           H
ATOM   2605  H10 UNK   174      43.201   2.407  20.820  1.00  0.00           H
ATOM   2606  H11 UNK   174      42.517   2.184  19.286  1.00  0.00           H
ATOM   2607  H12 UNK   174      45.701   3.515  18.034  1.00  0.00           H
ATOM   2608  H13 UNK   174      44.590   2.286  17.778  1.00  0.00           H
ATOM   2609  H14 UNK   174      45.501   2.190  19.233  1.00  0.00           H
ATOM   2610  H15 UNK   174      41.526   3.831  17.447  1.00  0.00           H
ATOM   2611  C1  UNK   175      55.541  30.265  60.249  1.00  0.00           C
ATOM   2612  C2  UNK   175      55.993  30.434  58.789  1.00  0.00           C
ATOM   2613  C3  UNK   175      57.271  29.571  58.562  1.00  0.00           C
ATOM   2614  C4  UNK   175      54.862  30.337  57.745  1.00  0.00           C
ATOM   2615  O5  UNK   175      54.390  31.174  60.575  1.00  0.00           O
ATOM   2616  H6  UNK   175      55.373  29.172  60.369  1.00  0.00           H
ATOM   2617  H7  UNK   175      56.405  30.474  60.958  1.00  0.00           H
ATOM   2618  H8  UNK   175      56.276  31.471  58.753  1.00  0.00           H
ATOM   2619  H9  UNK   175      57.664  29.927  57.564  1.00  0.00           H
ATOM   2620  H10 UNK   175      57.014  28.570  58.596  1.00  0.00           H
ATOM   2621  H11 UNK   175      57.876  29.841  59.411  1.00  0.00           H
ATOM   2622  H12 UNK   175      54.480  29.308  57.756  1.00  0.00           H
ATOM   2623  H13 UNK   175      55.292  30.485  56.722  1.00  0.00           H
ATOM   2624  H14 UNK   175      54.097  31.015  57.928  1.00  0.00           H
ATOM   2625  H15 UNK   175      54.737  31.750  61.336  1.00  0.00           H
ATOM   2626  C1  UNK   176      15.161  -0.448  23.842  1.00  0.00           C
ATOM   2627  C2  UNK   176      14.459   0.804  24.397  1.00  0.00           C
ATOM   2628  C3  UNK   176      13.121   0.409  25.033  1.00  0.00           C
ATOM   2629  C4  UNK   176      15.415   1.546  25.279  1.00  0.00           C
ATOM   2630  O5  UNK   176      16.239  -0.191  23.075  1.00  0.00           O
ATOM   2631  H6  UNK   176      15.481  -1.120  24.664  1.00  0.00           H
ATOM   2632  H7  UNK   176      14.332  -0.870  23.270  1.00  0.00           H
ATOM   2633  H8  UNK   176      14.172   1.514  23.639  1.00  0.00           H
ATOM   2634  H9  UNK   176      12.357  -0.106  24.454  1.00  0.00           H
ATOM   2635  H10 UNK   176      12.550   1.392  25.177  1.00  0.00           H
ATOM   2636  H11 UNK   176      13.248  -0.197  25.912  1.00  0.00           H
ATOM   2637  H12 UNK   176      16.190   2.040  24.615  1.00  0.00           H
ATOM   2638  H13 UNK   176      15.864   0.812  25.942  1.00  0.00           H
ATOM   2639  H14 UNK   176      14.932   2.397  25.847  1.00  0.00           H
ATOM   2640  H15 UNK   176      15.826  -0.107  22.130  1.00  0.00           H
ATOM   2641  C1  UNK   177       6.691  37.144  42.374  1.00  0.00           C
ATOM   2642  C2  UNK   177       5.205  36.761  42.535  1.00  0.00           C
ATOM   2643  C3  UNK   177       4.270  37.819  41.966  1.00  0.00           C
ATOM   2644  C4  UNK   177       4.841  35.334  42.193  1.00  0.00           C
ATOM   2645  O5  UNK   177       7.037  37.154  40.943  1.00  0.00           O
ATOM   2646  H6  UNK   177       6.874  38.078  42.751  1.00  0.00           H
ATOM   2647  H7  UNK   177       7.329  36.493  42.955  1.00  0.00           H
ATOM   2648  H8  UNK   177       5.017  36.931  43.587  1.00  0.00           H
ATOM   2649  H9  UNK   177       4.728  38.832  41.892  1.00  0.00           H
ATOM   2650  H10 UNK   177       3.432  37.809  42.648  1.00  0.00           H
ATOM   2651  H11 UNK   177       3.896  37.561  41.003  1.00  0.00           H
ATOM   2652  H12 UNK   177       5.496  34.580  42.701  1.00  0.00           H
ATOM   2653  H13 UNK   177       5.012  35.207  41.106  1.00  0.00           H
ATOM   2654  H14 UNK   177       3.754  35.167  42.419  1.00  0.00           H
ATOM   2655  H15 UNK   177       7.514  36.362  40.661  1.00  0.00           H
ATOM   2656  C1  UNK   178      49.372  60.006  20.781  1.00  0.00           C
ATOM   2657  C2  UNK   178      48.692  58.769  20.072  1.00  0.00           C
ATOM   2658  C3  UNK   178      48.086  57.725  21.041  1.00  0.00           C
ATOM   2659  C4  UNK   178      47.685  59.248  19.030  1.00  0.00           C
ATOM   2660  O5  UNK   178      49.968  60.870  19.820  1.00  0.00           O
ATOM   2661  H6  UNK   178      48.590  60.571  21.280  1.00  0.00           H
ATOM   2662  H7  UNK   178      50.187  59.615  21.428  1.00  0.00           H
ATOM   2663  H8  UNK   178      49.359  58.178  19.480  1.00  0.00           H
ATOM   2664  H9  UNK   178      47.739  56.817  20.526  1.00  0.00           H
ATOM   2665  H10 UNK   178      47.168  58.073  21.567  1.00  0.00           H
ATOM   2666  H11 UNK   178      48.902  57.375  21.733  1.00  0.00           H
ATOM   2667  H12 UNK   178      46.951  59.908  19.511  1.00  0.00           H
ATOM   2668  H13 UNK   178      47.186  58.377  18.569  1.00  0.00           H
ATOM   2669  H14 UNK   178      48.136  59.840  18.182  1.00  0.00           H
ATOM   2670  H15 UNK   178      49.262  61.356  19.415  1.00  0.00           H
ATOM   2671  C1  UNK   179      42.095  47.246  64.715  1.00  0.00           C
ATOM   2672  C2  UNK   179      42.922  47.881  65.763  1.00  0.00           C
ATOM   2673  C3  UNK   179      42.077  47.751  67.058  1.00  0.00           C
ATOM   2674  C4  UNK   179      44.313  47.181  65.890  1.00  0.00           C
ATOM   2675  O5  UNK   179      40.848  47.892  64.419  1.00  0.00           O
ATOM   2676  H6  UNK   179      42.582  47.278  63.756  1.00  0.00           H
ATOM   2677  H7  UNK   179      41.920  46.180  64.946  1.00  0.00           H
ATOM   2678  H8  UNK   179      43.035  48.984  65.505  1.00  0.00           H
ATOM   2679  H9  UNK   179      41.646  46.773  67.198  1.00  0.00           H
ATOM   2680  H10 UNK   179      41.213  48.448  67.138  1.00  0.00           H
ATOM   2681  H11 UNK   179      42.657  47.896  67.951  1.00  0.00           H
ATOM   2682  H12 UNK   179      44.714  47.272  66.872  1.00  0.00           H
ATOM   2683  H13 UNK   179      45.045  47.598  65.227  1.00  0.00           H
ATOM   2684  H14 UNK   179      44.248  46.117  65.641  1.00  0.00           H
ATOM   2685  H15 UNK   179      41.003  48.538  63.677  1.00  0.00           H
ATOM   2686  C1  UNK   180      15.871  64.275  57.211  1.00  0.00           C
ATOM   2687  C2  UNK   180      17.072  63.583  56.724  1.00  0.00           C
ATOM   2688  C3  UNK   180      16.912  62.203  56.076  1.00  0.00           C
ATOM   2689  C4  UNK   180      17.969  64.459  55.878  1.00  0.00           C
ATOM   2690  O5  UNK   180      14.967  64.623  56.202  1.00  0.00           O
ATOM   2691  H6  UNK   180      15.403  63.606  57.969  1.00  0.00           H
ATOM   2692  H7  UNK   180      16.239  65.121  57.806  1.00  0.00           H
ATOM   2693  H8  UNK   180      17.677  63.353  57.605  1.00  0.00           H
ATOM   2694  H9  UNK   180      16.372  61.558  56.769  1.00  0.00           H
ATOM   2695  H10 UNK   180      17.983  61.828  55.933  1.00  0.00           H
ATOM   2696  H11 UNK   180      16.383  62.200  55.158  1.00  0.00           H
ATOM   2697  H12 UNK   180      17.593  64.694  54.903  1.00  0.00           H
ATOM   2698  H13 UNK   180      18.882  63.858  55.723  1.00  0.00           H
ATOM   2699  H14 UNK   180      18.275  65.370  56.416  1.00  0.00           H
ATOM   2700  H15 UNK   180      15.255  65.503  55.797  1.00  0.00           H
ATOM   2701  C1  UNK   181      58.051  12.319  24.786  1.00  0.00           C
ATOM   2702  C2  UNK   181      59.180  12.098  25.732  1.00  0.00           C
ATOM   2703  C3  UNK   181      60.307  13.135  25.679  1.00  0.00           C
ATOM   2704  C4  UNK   181      58.704  12.196  27.198  1.00  0.00           C
ATOM   2705  O5  UNK   181      57.073  11.392  25.112  1.00  0.00           O
ATOM   2706  H6  UNK   181      57.658  13.334  24.870  1.00  0.00           H
ATOM   2707  H7  UNK   181      58.398  12.133  23.807  1.00  0.00           H
ATOM   2708  H8  UNK   181      59.791  11.229  25.528  1.00  0.00           H
ATOM   2709  H9  UNK   181      59.982  14.030  26.072  1.00  0.00           H
ATOM   2710  H10 UNK   181      60.719  13.302  24.615  1.00  0.00           H
ATOM   2711  H11 UNK   181      61.114  12.742  26.342  1.00  0.00           H
ATOM   2712  H12 UNK   181      58.379  11.217  27.347  1.00  0.00           H
ATOM   2713  H13 UNK   181      57.900  12.951  27.346  1.00  0.00           H
ATOM   2714  H14 UNK   181      59.593  12.470  27.926  1.00  0.00           H
ATOM   2715  H15 UNK   181      56.331  11.387  24.494  1.00  0.00           H
ATOM   2716  C1  UNK   182      35.779  55.195  47.772  1.00  0.00           C
ATOM   2717  C2  UNK   182      35.545  54.603  46.353  1.00  0.00           C
ATOM   2718  C3  UNK   182      36.347  55.271  45.192  1.00  0.00           C
ATOM   2719  C4  UNK   182      35.714  53.051  46.371  1.00  0.00           C
ATOM   2720  O5  UNK   182      37.146  55.223  48.134  1.00  0.00           O
ATOM   2721  H6  UNK   182      35.465  56.277  47.648  1.00  0.00           H
ATOM   2722  H7  UNK   182      35.170  54.607  48.481  1.00  0.00           H
ATOM   2723  H8  UNK   182      34.516  54.875  46.137  1.00  0.00           H
ATOM   2724  H9  UNK   182      35.867  55.002  44.221  1.00  0.00           H
ATOM   2725  H10 UNK   182      37.418  55.099  45.249  1.00  0.00           H
ATOM   2726  H11 UNK   182      36.487  56.384  45.309  1.00  0.00           H
ATOM   2727  H12 UNK   182      35.035  52.568  47.040  1.00  0.00           H
ATOM   2728  H13 UNK   182      36.697  52.703  46.729  1.00  0.00           H
ATOM   2729  H14 UNK   182      35.465  52.702  45.332  1.00  0.00           H
ATOM   2730  H15 UNK   182      37.374  55.457  49.069  1.00  0.00           H
ATOM   2731  C1  UNK   183      41.117  38.702   0.680  1.00  0.00           C
ATOM   2732  C2  UNK   183      39.825  37.826   0.749  1.00  0.00           C
ATOM   2733  C3  UNK   183      39.913  36.498  -0.075  1.00  0.00           C
ATOM   2734  C4  UNK   183      39.409  37.681   2.205  1.00  0.00           C
ATOM   2735  O5  UNK   183      41.431  39.039  -0.694  1.00  0.00           O
ATOM   2736  H6  UNK   183      40.956  39.709   1.188  1.00  0.00           H
ATOM   2737  H7  UNK   183      41.975  38.224   1.201  1.00  0.00           H
ATOM   2738  H8  UNK   183      39.071  38.344   0.246  1.00  0.00           H
ATOM   2739  H9  UNK   183      40.885  36.049   0.087  1.00  0.00           H
ATOM   2740  H10 UNK   183      39.948  36.651  -1.130  1.00  0.00           H
ATOM   2741  H11 UNK   183      39.170  35.729   0.168  1.00  0.00           H
ATOM   2742  H12 UNK   183      39.232  38.623   2.651  1.00  0.00           H
ATOM   2743  H13 UNK   183      40.121  37.175   2.842  1.00  0.00           H
ATOM   2744  H14 UNK   183      38.438  37.065   2.193  1.00  0.00           H
ATOM   2745  H15 UNK   183      42.176  39.664  -0.621  1.00  0.00           H
ATOM   2746  C1  UNK   184      32.716  52.510  64.156  1.00  0.00           C
ATOM   2747  C2  UNK   184      33.472  51.889  65.363  1.00  0.00           C
ATOM   2748  C3  UNK   184      33.573  50.349  65.372  1.00  0.00           C
ATOM   2749  C4  UNK   184      34.896  52.475  65.598  1.00  0.00           C
ATOM   2750  O5  UNK   184      31.352  52.143  64.120  1.00  0.00           O
ATOM   2751  H6  UNK   184      32.838  53.592  64.454  1.00  0.00           H
ATOM   2752  H7  UNK   184      33.131  52.324  63.130  1.00  0.00           H
ATOM   2753  H8  UNK   184      32.916  52.077  66.321  1.00  0.00           H
ATOM   2754  H9  UNK   184      34.150  49.914  66.225  1.00  0.00           H
ATOM   2755  H10 UNK   184      34.091  50.049  64.440  1.00  0.00           H
ATOM   2756  H11 UNK   184      32.581  49.932  65.309  1.00  0.00           H
ATOM   2757  H12 UNK   184      35.398  52.296  64.592  1.00  0.00           H
ATOM   2758  H13 UNK   184      35.514  51.902  66.289  1.00  0.00           H
ATOM   2759  H14 UNK   184      34.937  53.530  65.876  1.00  0.00           H
ATOM   2760  H15 UNK   184      31.348  51.216  63.771  1.00  0.00           H
ATOM   2761  C1  UNK   185       6.462  60.661  18.332  1.00  0.00           C
ATOM   2762  C2  UNK   185       7.035  60.046  17.061  1.00  0.00           C
ATOM   2763  C3  UNK   185       7.915  61.088  16.246  1.00  0.00           C
ATOM   2764  C4  UNK   185       7.989  58.925  17.447  1.00  0.00           C
ATOM   2765  O5  UNK   185       5.438  61.683  18.124  1.00  0.00           O
ATOM   2766  H6  UNK   185       6.055  59.839  19.011  1.00  0.00           H
ATOM   2767  H7  UNK   185       7.246  61.009  18.936  1.00  0.00           H
ATOM   2768  H8  UNK   185       6.191  59.634  16.462  1.00  0.00           H
ATOM   2769  H9  UNK   185       7.277  61.850  15.807  1.00  0.00           H
ATOM   2770  H10 UNK   185       8.300  60.569  15.344  1.00  0.00           H
ATOM   2771  H11 UNK   185       8.722  61.451  16.912  1.00  0.00           H
ATOM   2772  H12 UNK   185       7.494  58.220  18.137  1.00  0.00           H
ATOM   2773  H13 UNK   185       8.901  59.303  18.012  1.00  0.00           H
ATOM   2774  H14 UNK   185       8.471  58.455  16.570  1.00  0.00           H
ATOM   2775  H15 UNK   185       5.305  62.187  19.002  1.00  0.00           H
ATOM   2776  C1  UNK   186      50.396  22.177  17.771  1.00  0.00           C
ATOM   2777  C2  UNK   186      51.060  20.957  17.034  1.00  0.00           C
ATOM   2778  C3  UNK   186      50.143  20.485  15.874  1.00  0.00           C
ATOM   2779  C4  UNK   186      52.396  21.358  16.464  1.00  0.00           C
ATOM   2780  O5  UNK   186      49.041  21.837  18.054  1.00  0.00           O
ATOM   2781  H6  UNK   186      50.897  22.294  18.707  1.00  0.00           H
ATOM   2782  H7  UNK   186      50.299  23.154  17.226  1.00  0.00           H
ATOM   2783  H8  UNK   186      51.259  20.072  17.715  1.00  0.00           H
ATOM   2784  H9  UNK   186      50.807  19.801  15.294  1.00  0.00           H
ATOM   2785  H10 UNK   186      49.851  21.229  15.131  1.00  0.00           H
ATOM   2786  H11 UNK   186      49.334  19.890  16.291  1.00  0.00           H
ATOM   2787  H12 UNK   186      52.834  20.498  15.967  1.00  0.00           H
ATOM   2788  H13 UNK   186      53.030  21.624  17.256  1.00  0.00           H
ATOM   2789  H14 UNK   186      52.320  22.144  15.716  1.00  0.00           H
ATOM   2790  H15 UNK   186      48.661  22.547  17.460  1.00  0.00           H
ATOM   2791  C1  UNK   187      50.849  10.422  40.267  1.00  0.00           C
ATOM   2792  C2  UNK   187      51.526   9.863  39.046  1.00  0.00           C
ATOM   2793  C3  UNK   187      52.395  10.955  38.394  1.00  0.00           C
ATOM   2794  C4  UNK   187      52.384   8.577  39.324  1.00  0.00           C
ATOM   2795  O5  UNK   187      49.919   9.580  40.977  1.00  0.00           O
ATOM   2796  H6  UNK   187      51.615  10.613  40.977  1.00  0.00           H
ATOM   2797  H7  UNK   187      50.322  11.361  39.954  1.00  0.00           H
ATOM   2798  H8  UNK   187      50.712   9.648  38.421  1.00  0.00           H
ATOM   2799  H9  UNK   187      52.734  10.739  37.400  1.00  0.00           H
ATOM   2800  H10 UNK   187      53.332  11.007  39.002  1.00  0.00           H
ATOM   2801  H11 UNK   187      51.836  11.919  38.389  1.00  0.00           H
ATOM   2802  H12 UNK   187      51.795   7.687  39.567  1.00  0.00           H
ATOM   2803  H13 UNK   187      53.037   8.740  40.194  1.00  0.00           H
ATOM   2804  H14 UNK   187      53.153   8.298  38.591  1.00  0.00           H
ATOM   2805  H15 UNK   187      49.576   8.805  40.414  1.00  0.00           H
ATOM   2806  C1  UNK   188      37.881  45.812  52.399  1.00  0.00           C
ATOM   2807  C2  UNK   188      37.526  44.394  52.766  1.00  0.00           C
ATOM   2808  C3  UNK   188      37.372  43.553  51.503  1.00  0.00           C
ATOM   2809  C4  UNK   188      38.538  43.750  53.698  1.00  0.00           C
ATOM   2810  O5  UNK   188      38.070  46.669  53.579  1.00  0.00           O
ATOM   2811  H6  UNK   188      38.859  45.773  51.876  1.00  0.00           H
ATOM   2812  H7  UNK   188      36.988  46.190  51.764  1.00  0.00           H
ATOM   2813  H8  UNK   188      36.622  44.485  53.296  1.00  0.00           H
ATOM   2814  H9  UNK   188      37.218  42.536  51.761  1.00  0.00           H
ATOM   2815  H10 UNK   188      38.319  43.527  50.925  1.00  0.00           H
ATOM   2816  H11 UNK   188      36.529  43.810  50.812  1.00  0.00           H
ATOM   2817  H12 UNK   188      38.391  44.065  54.715  1.00  0.00           H
ATOM   2818  H13 UNK   188      39.586  44.097  53.387  1.00  0.00           H
ATOM   2819  H14 UNK   188      38.513  42.598  53.500  1.00  0.00           H
ATOM   2820  H15 UNK   188      37.226  47.264  53.611  1.00  0.00           H
ATOM   2821  C1  UNK   189      10.544  15.710  59.618  1.00  0.00           C
ATOM   2822  C2  UNK   189      10.260  14.283  59.899  1.00  0.00           C
ATOM   2823  C3  UNK   189      11.553  13.522  60.260  1.00  0.00           C
ATOM   2824  C4  UNK   189       9.292  14.195  61.158  1.00  0.00           C
ATOM   2825  O5  UNK   189       9.465  16.474  59.106  1.00  0.00           O
ATOM   2826  H6  UNK   189      10.802  16.148  60.582  1.00  0.00           H
ATOM   2827  H7  UNK   189      11.465  15.768  59.049  1.00  0.00           H
ATOM   2828  H8  UNK   189       9.771  13.733  59.083  1.00  0.00           H
ATOM   2829  H9  UNK   189      12.389  13.626  59.564  1.00  0.00           H
ATOM   2830  H10 UNK   189      11.302  12.452  60.421  1.00  0.00           H
ATOM   2831  H11 UNK   189      12.082  13.921  61.152  1.00  0.00           H
ATOM   2832  H12 UNK   189       9.845  14.540  62.065  1.00  0.00           H
ATOM   2833  H13 UNK   189       8.958  13.189  61.378  1.00  0.00           H
ATOM   2834  H14 UNK   189       8.443  14.877  61.177  1.00  0.00           H
ATOM   2835  H15 UNK   189       9.087  15.928  58.443  1.00  0.00           H
ATOM   2836  C1  UNK   190      13.214  57.912  48.855  1.00  0.00           C
ATOM   2837  C2  UNK   190      13.397  58.650  50.183  1.00  0.00           C
ATOM   2838  C3  UNK   190      13.667  60.176  49.959  1.00  0.00           C
ATOM   2839  C4  UNK   190      12.219  58.573  51.143  1.00  0.00           C
ATOM   2840  O5  UNK   190      13.084  56.556  49.125  1.00  0.00           O
ATOM   2841  H6  UNK   190      12.375  58.293  48.255  1.00  0.00           H
ATOM   2842  H7  UNK   190      14.092  57.994  48.151  1.00  0.00           H
ATOM   2843  H8  UNK   190      14.257  58.270  50.672  1.00  0.00           H
ATOM   2844  H9  UNK   190      14.453  60.297  49.232  1.00  0.00           H
ATOM   2845  H10 UNK   190      13.961  60.703  50.829  1.00  0.00           H
ATOM   2846  H11 UNK   190      12.748  60.611  49.615  1.00  0.00           H
ATOM   2847  H12 UNK   190      12.456  59.158  52.046  1.00  0.00           H
ATOM   2848  H13 UNK   190      12.120  57.518  51.572  1.00  0.00           H
ATOM   2849  H14 UNK   190      11.288  58.900  50.721  1.00  0.00           H
ATOM   2850  H15 UNK   190      12.967  56.087  48.276  1.00  0.00           H
ATOM   2851  C1  UNK   191       0.835  45.351   7.598  1.00  0.00           C
ATOM   2852  C2  UNK   191      -0.206  46.513   7.473  1.00  0.00           C
ATOM   2853  C3  UNK   191      -1.247  46.420   8.551  1.00  0.00           C
ATOM   2854  C4  UNK   191       0.588  47.824   7.401  1.00  0.00           C
ATOM   2855  O5  UNK   191       1.399  45.097   6.345  1.00  0.00           O
ATOM   2856  H6  UNK   191       1.580  45.683   8.259  1.00  0.00           H
ATOM   2857  H7  UNK   191       0.474  44.423   8.045  1.00  0.00           H
ATOM   2858  H8  UNK   191      -0.705  46.238   6.513  1.00  0.00           H
ATOM   2859  H9  UNK   191      -1.782  45.445   8.482  1.00  0.00           H
ATOM   2860  H10 UNK   191      -2.040  47.255   8.554  1.00  0.00           H
ATOM   2861  H11 UNK   191      -0.689  46.459   9.522  1.00  0.00           H
ATOM   2862  H12 UNK   191       1.374  47.771   6.554  1.00  0.00           H
ATOM   2863  H13 UNK   191       0.973  48.065   8.409  1.00  0.00           H
ATOM   2864  H14 UNK   191      -0.189  48.484   6.997  1.00  0.00           H
ATOM   2865  H15 UNK   191       2.183  44.549   6.518  1.00  0.00           H
ATOM   2866  C1  UNK   192      60.418  50.544  15.507  1.00  0.00           C
ATOM   2867  C2  UNK   192      60.894  51.507  14.408  1.00  0.00           C
ATOM   2868  C3  UNK   192      60.382  50.932  13.018  1.00  0.00           C
ATOM   2869  C4  UNK   192      60.453  52.975  14.540  1.00  0.00           C
ATOM   2870  O5  UNK   192      58.941  50.389  15.462  1.00  0.00           O
ATOM   2871  H6  UNK   192      60.818  49.539  15.422  1.00  0.00           H
ATOM   2872  H7  UNK   192      60.776  50.987  16.462  1.00  0.00           H
ATOM   2873  H8  UNK   192      61.978  51.556  14.362  1.00  0.00           H
ATOM   2874  H9  UNK   192      60.836  50.019  12.964  1.00  0.00           H
ATOM   2875  H10 UNK   192      60.811  51.511  12.188  1.00  0.00           H
ATOM   2876  H11 UNK   192      59.277  50.917  12.735  1.00  0.00           H
ATOM   2877  H12 UNK   192      60.657  53.278  15.562  1.00  0.00           H
ATOM   2878  H13 UNK   192      59.385  53.056  14.315  1.00  0.00           H
ATOM   2879  H14 UNK   192      60.892  53.746  13.927  1.00  0.00           H
ATOM   2880  H15 UNK   192      58.422  51.022  16.069  1.00  0.00           H
ATOM   2881  C1  UNK   193      10.893  57.598  30.171  1.00  0.00           C
ATOM   2882  C2  UNK   193      11.929  58.513  30.992  1.00  0.00           C
ATOM   2883  C3  UNK   193      13.376  58.269  30.552  1.00  0.00           C
ATOM   2884  C4  UNK   193      11.484  59.947  31.038  1.00  0.00           C
ATOM   2885  O5  UNK   193      11.230  56.248  30.466  1.00  0.00           O
ATOM   2886  H6  UNK   193       9.852  57.812  30.464  1.00  0.00           H
ATOM   2887  H7  UNK   193      10.873  57.809  29.111  1.00  0.00           H
ATOM   2888  H8  UNK   193      11.911  58.303  32.058  1.00  0.00           H
ATOM   2889  H9  UNK   193      13.799  57.310  30.778  1.00  0.00           H
ATOM   2890  H10 UNK   193      14.047  58.936  30.996  1.00  0.00           H
ATOM   2891  H11 UNK   193      13.517  58.531  29.445  1.00  0.00           H
ATOM   2892  H12 UNK   193      12.142  60.551  31.615  1.00  0.00           H
ATOM   2893  H13 UNK   193      10.561  59.904  31.592  1.00  0.00           H
ATOM   2894  H14 UNK   193      11.356  60.367  30.005  1.00  0.00           H
ATOM   2895  H15 UNK   193      10.662  55.651  29.918  1.00  0.00           H
ATOM   2896  C1  UNK   194       4.683  23.137  65.713  1.00  0.00           C
ATOM   2897  C2  UNK   194       3.904  22.509  64.515  1.00  0.00           C
ATOM   2898  C3  UNK   194       4.807  21.562  63.644  1.00  0.00           C
ATOM   2899  C4  UNK   194       2.648  21.785  64.933  1.00  0.00           C
ATOM   2900  O5  UNK   194       3.881  23.984  66.578  1.00  0.00           O
ATOM   2901  H6  UNK   194       5.294  22.411  66.225  1.00  0.00           H
ATOM   2902  H7  UNK   194       5.406  23.848  65.201  1.00  0.00           H
ATOM   2903  H8  UNK   194       3.483  23.357  63.878  1.00  0.00           H
ATOM   2904  H9  UNK   194       5.508  20.930  64.141  1.00  0.00           H
ATOM   2905  H10 UNK   194       5.393  22.197  63.049  1.00  0.00           H
ATOM   2906  H11 UNK   194       4.154  20.947  62.978  1.00  0.00           H
ATOM   2907  H12 UNK   194       2.880  21.026  65.746  1.00  0.00           H
ATOM   2908  H13 UNK   194       2.120  21.345  64.091  1.00  0.00           H
ATOM   2909  H14 UNK   194       1.918  22.480  65.391  1.00  0.00           H
ATOM   2910  H15 UNK   194       3.785  24.800  66.059  1.00  0.00           H
ATOM   2911  C1  UNK   195      46.306   0.748  51.890  1.00  0.00           C
ATOM   2912  C2  UNK   195      45.045   0.810  51.052  1.00  0.00           C
ATOM   2913  C3  UNK   195      44.413  -0.523  50.822  1.00  0.00           C
ATOM   2914  C4  UNK   195      43.967   1.711  51.711  1.00  0.00           C
ATOM   2915  O5  UNK   195      46.971   1.997  51.765  1.00  0.00           O
ATOM   2916  H6  UNK   195      46.061   0.384  52.919  1.00  0.00           H
ATOM   2917  H7  UNK   195      46.904  -0.071  51.517  1.00  0.00           H
ATOM   2918  H8  UNK   195      45.311   1.263  50.104  1.00  0.00           H
ATOM   2919  H9  UNK   195      45.104  -1.281  50.386  1.00  0.00           H
ATOM   2920  H10 UNK   195      43.481  -0.320  50.277  1.00  0.00           H
ATOM   2921  H11 UNK   195      44.214  -1.052  51.758  1.00  0.00           H
ATOM   2922  H12 UNK   195      43.097   1.790  51.089  1.00  0.00           H
ATOM   2923  H13 UNK   195      44.369   2.759  51.863  1.00  0.00           H
ATOM   2924  H14 UNK   195      43.734   1.307  52.679  1.00  0.00           H
ATOM   2925  H15 UNK   195      47.959   1.834  51.724  1.00  0.00           H
ATOM   2926  C1  UNK   196      12.493  26.322  21.810  1.00  0.00           C
ATOM   2927  C2  UNK   196      12.858  26.589  23.276  1.00  0.00           C
ATOM   2928  C3  UNK   196      14.278  27.121  23.631  1.00  0.00           C
ATOM   2929  C4  UNK   196      11.816  27.580  23.833  1.00  0.00           C
ATOM   2930  O5  UNK   196      12.751  27.500  21.061  1.00  0.00           O
ATOM   2931  H6  UNK   196      13.184  25.647  21.223  1.00  0.00           H
ATOM   2932  H7  UNK   196      11.414  25.995  21.756  1.00  0.00           H
ATOM   2933  H8  UNK   196      12.763  25.640  23.772  1.00  0.00           H
ATOM   2934  H9  UNK   196      14.998  26.301  23.648  1.00  0.00           H
ATOM   2935  H10 UNK   196      14.227  27.450  24.619  1.00  0.00           H
ATOM   2936  H11 UNK   196      14.586  27.929  22.979  1.00  0.00           H
ATOM   2937  H12 UNK   196      10.802  27.208  23.758  1.00  0.00           H
ATOM   2938  H13 UNK   196      11.707  28.492  23.177  1.00  0.00           H
ATOM   2939  H14 UNK   196      12.006  27.893  24.807  1.00  0.00           H
ATOM   2940  H15 UNK   196      11.843  27.913  20.946  1.00  0.00           H
ATOM   2941  C1  UNK   197      28.370  63.364  34.052  1.00  0.00           C
ATOM   2942  C2  UNK   197      26.982  63.464  34.658  1.00  0.00           C
ATOM   2943  C3  UNK   197      26.064  62.273  34.279  1.00  0.00           C
ATOM   2944  C4  UNK   197      27.014  63.656  36.198  1.00  0.00           C
ATOM   2945  O5  UNK   197      28.885  62.045  34.173  1.00  0.00           O
ATOM   2946  H6  UNK   197      28.344  63.583  32.945  1.00  0.00           H
ATOM   2947  H7  UNK   197      29.004  64.177  34.476  1.00  0.00           H
ATOM   2948  H8  UNK   197      26.590  64.302  34.135  1.00  0.00           H
ATOM   2949  H9  UNK   197      25.890  62.289  33.190  1.00  0.00           H
ATOM   2950  H10 UNK   197      25.057  62.408  34.816  1.00  0.00           H
ATOM   2951  H11 UNK   197      26.452  61.356  34.564  1.00  0.00           H
ATOM   2952  H12 UNK   197      25.965  63.678  36.471  1.00  0.00           H
ATOM   2953  H13 UNK   197      27.574  64.548  36.431  1.00  0.00           H
ATOM   2954  H14 UNK   197      27.479  62.774  36.650  1.00  0.00           H
ATOM   2955  H15 UNK   197      28.648  61.715  35.078  1.00  0.00           H
ATOM   2956  C1  UNK   198      15.580  21.875  26.415  1.00  0.00           C
ATOM   2957  C2  UNK   198      15.829  23.354  26.156  1.00  0.00           C
ATOM   2958  C3  UNK   198      14.492  24.152  25.876  1.00  0.00           C
ATOM   2959  C4  UNK   198      16.627  24.034  27.321  1.00  0.00           C
ATOM   2960  O5  UNK   198      14.565  21.574  27.417  1.00  0.00           O
ATOM   2961  H6  UNK   198      15.263  21.439  25.523  1.00  0.00           H
ATOM   2962  H7  UNK   198      16.527  21.409  26.739  1.00  0.00           H
ATOM   2963  H8  UNK   198      16.434  23.391  25.244  1.00  0.00           H
ATOM   2964  H9  UNK   198      13.780  23.590  25.222  1.00  0.00           H
ATOM   2965  H10 UNK   198      14.657  25.155  25.420  1.00  0.00           H
ATOM   2966  H11 UNK   198      13.991  24.329  26.820  1.00  0.00           H
ATOM   2967  H12 UNK   198      16.114  24.132  28.265  1.00  0.00           H
ATOM   2968  H13 UNK   198      17.006  25.036  27.012  1.00  0.00           H
ATOM   2969  H14 UNK   198      17.495  23.493  27.618  1.00  0.00           H
ATOM   2970  H15 UNK   198      14.067  20.709  27.168  1.00  0.00           H
ATOM   2971  C1  UNK   199      52.966  19.715   1.839  1.00  0.00           C
ATOM   2972  C2  UNK   199      52.740  19.562   3.384  1.00  0.00           C
ATOM   2973  C3  UNK   199      53.919  18.758   4.002  1.00  0.00           C
ATOM   2974  C4  UNK   199      52.495  20.971   3.996  1.00  0.00           C
ATOM   2975  O5  UNK   199      52.478  18.548   1.190  1.00  0.00           O
ATOM   2976  H6  UNK   199      52.501  20.628   1.472  1.00  0.00           H
ATOM   2977  H7  UNK   199      54.048  19.896   1.661  1.00  0.00           H
ATOM   2978  H8  UNK   199      51.870  18.958   3.521  1.00  0.00           H
ATOM   2979  H9  UNK   199      54.864  19.378   4.012  1.00  0.00           H
ATOM   2980  H10 UNK   199      54.079  17.934   3.294  1.00  0.00           H
ATOM   2981  H11 UNK   199      53.668  18.496   5.008  1.00  0.00           H
ATOM   2982  H12 UNK   199      51.681  21.459   3.555  1.00  0.00           H
ATOM   2983  H13 UNK   199      53.366  21.548   3.762  1.00  0.00           H
ATOM   2984  H14 UNK   199      52.392  20.928   5.087  1.00  0.00           H
ATOM   2985  H15 UNK   199      52.675  18.846   0.267  1.00  0.00           H
ATOM   2986  C1  UNK   200      15.883  48.706  45.044  1.00  0.00           C
ATOM   2987  C2  UNK   200      16.583  49.584  46.103  1.00  0.00           C
ATOM   2988  C3  UNK   200      17.641  48.686  46.802  1.00  0.00           C
ATOM   2989  C4  UNK   200      17.162  50.866  45.529  1.00  0.00           C
ATOM   2990  O5  UNK   200      14.946  49.539  44.379  1.00  0.00           O
ATOM   2991  H6  UNK   200      16.531  48.283  44.216  1.00  0.00           H
ATOM   2992  H7  UNK   200      15.452  47.830  45.457  1.00  0.00           H
ATOM   2993  H8  UNK   200      15.812  49.902  46.862  1.00  0.00           H
ATOM   2994  H9  UNK   200      17.221  47.844  47.421  1.00  0.00           H
ATOM   2995  H10 UNK   200      18.331  49.287  47.471  1.00  0.00           H
ATOM   2996  H11 UNK   200      18.387  48.329  46.120  1.00  0.00           H
ATOM   2997  H12 UNK   200      16.368  51.533  45.269  1.00  0.00           H
ATOM   2998  H13 UNK   200      17.749  50.643  44.638  1.00  0.00           H
ATOM   2999  H14 UNK   200      17.839  51.261  46.194  1.00  0.00           H
ATOM   3000  H15 UNK   200      14.094  49.524  44.859  1.00  0.00           H
ATOM   3001  C1  UNK   201       5.622  67.650  61.977  1.00  0.00           C
ATOM   3002  C2  UNK   201       6.739  66.588  61.829  1.00  0.00           C
ATOM   3003  C3  UNK   201       6.543  65.387  62.734  1.00  0.00           C
ATOM   3004  C4  UNK   201       6.961  66.249  60.370  1.00  0.00           C
ATOM   3005  O5  UNK   201       4.342  67.207  61.586  1.00  0.00           O
ATOM   3006  H6  UNK   201       5.599  67.880  63.060  1.00  0.00           H
ATOM   3007  H7  UNK   201       5.961  68.580  61.519  1.00  0.00           H
ATOM   3008  H8  UNK   201       7.676  67.069  62.157  1.00  0.00           H
ATOM   3009  H9  UNK   201       7.461  64.776  62.675  1.00  0.00           H
ATOM   3010  H10 UNK   201       5.602  64.780  62.611  1.00  0.00           H
ATOM   3011  H11 UNK   201       6.377  65.796  63.736  1.00  0.00           H
ATOM   3012  H12 UNK   201       6.431  65.344  60.062  1.00  0.00           H
ATOM   3013  H13 UNK   201       8.062  66.078  60.144  1.00  0.00           H
ATOM   3014  H14 UNK   201       6.570  67.083  59.802  1.00  0.00           H
ATOM   3015  H15 UNK   201       3.584  67.890  61.544  1.00  0.00           H
ATOM   3016  C1  UNK   202      31.212  28.953   5.095  1.00  0.00           C
ATOM   3017  C2  UNK   202      31.064  27.545   4.534  1.00  0.00           C
ATOM   3018  C3  UNK   202      29.681  27.278   3.876  1.00  0.00           C
ATOM   3019  C4  UNK   202      32.184  26.997   3.598  1.00  0.00           C
ATOM   3020  O5  UNK   202      30.096  29.092   5.881  1.00  0.00           O
ATOM   3021  H6  UNK   202      32.119  29.042   5.656  1.00  0.00           H
ATOM   3022  H7  UNK   202      31.271  29.645   4.288  1.00  0.00           H
ATOM   3023  H8  UNK   202      31.089  26.898   5.398  1.00  0.00           H
ATOM   3024  H9  UNK   202      28.858  27.283   4.644  1.00  0.00           H
ATOM   3025  H10 UNK   202      29.633  26.326   3.367  1.00  0.00           H
ATOM   3026  H11 UNK   202      29.489  28.025   3.052  1.00  0.00           H
ATOM   3027  H12 UNK   202      33.140  27.111   4.079  1.00  0.00           H
ATOM   3028  H13 UNK   202      32.192  27.493   2.625  1.00  0.00           H
ATOM   3029  H14 UNK   202      32.120  25.934   3.431  1.00  0.00           H
ATOM   3030  H15 UNK   202      30.394  28.929   6.841  1.00  0.00           H
ATOM   3031  C1  UNK   203      42.647  31.079  39.769  1.00  0.00           C
ATOM   3032  C2  UNK   203      41.303  31.700  39.446  1.00  0.00           C
ATOM   3033  C3  UNK   203      40.864  32.618  40.631  1.00  0.00           C
ATOM   3034  C4  UNK   203      41.275  32.397  38.091  1.00  0.00           C
ATOM   3035  O5  UNK   203      43.035  30.178  38.773  1.00  0.00           O
ATOM   3036  H6  UNK   203      43.419  31.830  39.859  1.00  0.00           H
ATOM   3037  H7  UNK   203      42.506  30.515  40.661  1.00  0.00           H
ATOM   3038  H8  UNK   203      40.640  30.808  39.335  1.00  0.00           H
ATOM   3039  H9  UNK   203      40.962  32.130  41.665  1.00  0.00           H
ATOM   3040  H10 UNK   203      39.791  32.970  40.586  1.00  0.00           H
ATOM   3041  H11 UNK   203      41.564  33.484  40.695  1.00  0.00           H
ATOM   3042  H12 UNK   203      41.810  33.364  38.112  1.00  0.00           H
ATOM   3043  H13 UNK   203      40.269  32.752  37.797  1.00  0.00           H
ATOM   3044  H14 UNK   203      41.734  31.824  37.266  1.00  0.00           H
ATOM   3045  H15 UNK   203      44.040  30.176  38.768  1.00  0.00           H
ATOM   3046  C1  UNK   204      35.421  39.321  54.703  1.00  0.00           C
ATOM   3047  C2  UNK   204      36.773  40.018  55.129  1.00  0.00           C
ATOM   3048  C3  UNK   204      36.482  41.470  55.435  1.00  0.00           C
ATOM   3049  C4  UNK   204      37.466  39.331  56.329  1.00  0.00           C
ATOM   3050  O5  UNK   204      35.683  38.074  54.053  1.00  0.00           O
ATOM   3051  H6  UNK   204      34.935  38.980  55.631  1.00  0.00           H
ATOM   3052  H7  UNK   204      34.785  39.945  54.086  1.00  0.00           H
ATOM   3053  H8  UNK   204      37.568  40.080  54.348  1.00  0.00           H
ATOM   3054  H9  UNK   204      37.231  41.874  56.094  1.00  0.00           H
ATOM   3055  H10 UNK   204      35.579  41.620  55.981  1.00  0.00           H
ATOM   3056  H11 UNK   204      36.330  41.980  54.480  1.00  0.00           H
ATOM   3057  H12 UNK   204      36.820  38.919  57.106  1.00  0.00           H
ATOM   3058  H13 UNK   204      38.098  40.056  56.814  1.00  0.00           H
ATOM   3059  H14 UNK   204      38.270  38.581  56.085  1.00  0.00           H
ATOM   3060  H15 UNK   204      35.004  38.007  53.344  1.00  0.00           H
ATOM   3061  C1  UNK   205      32.014  30.194  48.785  1.00  0.00           C
ATOM   3062  C2  UNK   205      31.235  30.463  50.134  1.00  0.00           C
ATOM   3063  C3  UNK   205      29.829  30.885  49.815  1.00  0.00           C
ATOM   3064  C4  UNK   205      31.246  29.219  51.072  1.00  0.00           C
ATOM   3065  O5  UNK   205      31.942  31.208  47.843  1.00  0.00           O
ATOM   3066  H6  UNK   205      32.930  30.050  49.070  1.00  0.00           H
ATOM   3067  H7  UNK   205      31.758  29.194  48.293  1.00  0.00           H
ATOM   3068  H8  UNK   205      31.638  31.335  50.638  1.00  0.00           H
ATOM   3069  H9  UNK   205      29.336  30.031  49.312  1.00  0.00           H
ATOM   3070  H10 UNK   205      29.849  31.725  49.082  1.00  0.00           H
ATOM   3071  H11 UNK   205      29.270  31.230  50.672  1.00  0.00           H
ATOM   3072  H12 UNK   205      30.725  28.495  50.522  1.00  0.00           H
ATOM   3073  H13 UNK   205      30.743  29.460  52.086  1.00  0.00           H
ATOM   3074  H14 UNK   205      32.314  28.890  51.192  1.00  0.00           H
ATOM   3075  H15 UNK   205      32.532  31.913  48.206  1.00  0.00           H
ATOM   3076  C1  UNK   206      12.185  30.252  31.821  1.00  0.00           C
ATOM   3077  C2  UNK   206      12.968  30.897  32.999  1.00  0.00           C
ATOM   3078  C3  UNK   206      12.007  31.858  33.646  1.00  0.00           C
ATOM   3079  C4  UNK   206      13.485  29.945  34.085  1.00  0.00           C
ATOM   3080  O5  UNK   206      11.099  29.369  32.242  1.00  0.00           O
ATOM   3081  H6  UNK   206      11.872  30.939  31.097  1.00  0.00           H
ATOM   3082  H7  UNK   206      12.879  29.519  31.400  1.00  0.00           H
ATOM   3083  H8  UNK   206      13.896  31.438  32.658  1.00  0.00           H
ATOM   3084  H9  UNK   206      12.539  32.538  34.395  1.00  0.00           H
ATOM   3085  H10 UNK   206      11.214  31.323  34.115  1.00  0.00           H
ATOM   3086  H11 UNK   206      11.593  32.530  32.896  1.00  0.00           H
ATOM   3087  H12 UNK   206      12.767  29.256  34.423  1.00  0.00           H
ATOM   3088  H13 UNK   206      13.949  30.449  34.979  1.00  0.00           H
ATOM   3089  H14 UNK   206      14.169  29.224  33.572  1.00  0.00           H
ATOM   3090  H15 UNK   206      10.343  29.723  31.762  1.00  0.00           H
ATOM   3091  C1  UNK   207      22.507  43.506  59.099  1.00  0.00           C
ATOM   3092  C2  UNK   207      22.511  43.287  60.618  1.00  0.00           C
ATOM   3093  C3  UNK   207      23.644  44.052  61.306  1.00  0.00           C
ATOM   3094  C4  UNK   207      21.132  43.521  61.307  1.00  0.00           C
ATOM   3095  O5  UNK   207      23.671  43.131  58.554  1.00  0.00           O
ATOM   3096  H6  UNK   207      21.592  43.082  58.606  1.00  0.00           H
ATOM   3097  H7  UNK   207      22.454  44.509  58.828  1.00  0.00           H
ATOM   3098  H8  UNK   207      22.754  42.217  60.782  1.00  0.00           H
ATOM   3099  H9  UNK   207      23.490  43.965  62.394  1.00  0.00           H
ATOM   3100  H10 UNK   207      23.622  45.092  61.065  1.00  0.00           H
ATOM   3101  H11 UNK   207      24.606  43.515  61.170  1.00  0.00           H
ATOM   3102  H12 UNK   207      20.475  42.838  60.787  1.00  0.00           H
ATOM   3103  H13 UNK   207      20.737  44.518  61.229  1.00  0.00           H
ATOM   3104  H14 UNK   207      21.031  43.259  62.392  1.00  0.00           H
ATOM   3105  H15 UNK   207      24.282  43.868  58.837  1.00  0.00           H
ATOM   3106  C1  UNK   208      48.519  59.338  14.764  1.00  0.00           C
ATOM   3107  C2  UNK   208      49.423  58.054  14.615  1.00  0.00           C
ATOM   3108  C3  UNK   208      49.511  57.537  13.127  1.00  0.00           C
ATOM   3109  C4  UNK   208      50.881  58.254  15.176  1.00  0.00           C
ATOM   3110  O5  UNK   208      47.214  59.112  14.402  1.00  0.00           O
ATOM   3111  H6  UNK   208      48.606  59.712  15.769  1.00  0.00           H
ATOM   3112  H7  UNK   208      48.885  60.117  14.044  1.00  0.00           H
ATOM   3113  H8  UNK   208      49.038  57.266  15.284  1.00  0.00           H
ATOM   3114  H9  UNK   208      50.063  56.621  12.910  1.00  0.00           H
ATOM   3115  H10 UNK   208      50.005  58.254  12.433  1.00  0.00           H
ATOM   3116  H11 UNK   208      48.547  57.333  12.667  1.00  0.00           H
ATOM   3117  H12 UNK   208      51.627  57.500  14.899  1.00  0.00           H
ATOM   3118  H13 UNK   208      50.820  58.262  16.228  1.00  0.00           H
ATOM   3119  H14 UNK   208      51.245  59.190  14.780  1.00  0.00           H
ATOM   3120  H15 UNK   208      46.828  60.028  14.640  1.00  0.00           H
ATOM   3121  C1  UNK   209      51.734  11.684   8.766  1.00  0.00           C
ATOM   3122  C2  UNK   209      52.578  10.392   8.480  1.00  0.00           C
ATOM   3123  C3  UNK   209      52.836  10.238   6.986  1.00  0.00           C
ATOM   3124  C4  UNK   209      53.987  10.492   9.150  1.00  0.00           C
ATOM   3125  O5  UNK   209      51.466  11.929  10.162  1.00  0.00           O
ATOM   3126  H6  UNK   209      52.159  12.587   8.283  1.00  0.00           H
ATOM   3127  H7  UNK   209      50.842  11.533   8.213  1.00  0.00           H
ATOM   3128  H8  UNK   209      52.277   9.474   8.922  1.00  0.00           H
ATOM   3129  H9  UNK   209      53.400   9.344   6.683  1.00  0.00           H
ATOM   3130  H10 UNK   209      53.351  11.110   6.615  1.00  0.00           H
ATOM   3131  H11 UNK   209      51.861  10.236   6.463  1.00  0.00           H
ATOM   3132  H12 UNK   209      53.953  10.242  10.203  1.00  0.00           H
ATOM   3133  H13 UNK   209      54.324  11.574   9.073  1.00  0.00           H
ATOM   3134  H14 UNK   209      54.744   9.756   8.646  1.00  0.00           H
ATOM   3135  H15 UNK   209      51.269  11.085  10.606  1.00  0.00           H
ATOM   3136  C1  UNK   210      37.414  37.674  45.903  1.00  0.00           C
ATOM   3137  C2  UNK   210      38.900  37.342  46.267  1.00  0.00           C
ATOM   3138  C3  UNK   210      39.725  38.659  46.352  1.00  0.00           C
ATOM   3139  C4  UNK   210      38.709  36.609  47.554  1.00  0.00           C
ATOM   3140  O5  UNK   210      36.903  38.871  46.525  1.00  0.00           O
ATOM   3141  H6  UNK   210      37.316  37.754  44.834  1.00  0.00           H
ATOM   3142  H7  UNK   210      36.783  36.850  46.212  1.00  0.00           H
ATOM   3143  H8  UNK   210      39.285  36.569  45.555  1.00  0.00           H
ATOM   3144  H9  UNK   210      39.585  39.276  45.416  1.00  0.00           H
ATOM   3145  H10 UNK   210      40.794  38.460  46.525  1.00  0.00           H
ATOM   3146  H11 UNK   210      39.399  39.295  47.126  1.00  0.00           H
ATOM   3147  H12 UNK   210      38.128  35.695  47.452  1.00  0.00           H
ATOM   3148  H13 UNK   210      38.242  37.307  48.298  1.00  0.00           H
ATOM   3149  H14 UNK   210      39.680  36.371  47.964  1.00  0.00           H
ATOM   3150  H15 UNK   210      36.174  38.576  47.208  1.00  0.00           H
ATOM   3151  C1  UNK   211      64.925  22.799  35.911  1.00  0.00           C
ATOM   3152  C2  UNK   211      63.660  23.079  35.121  1.00  0.00           C
ATOM   3153  C3  UNK   211      63.072  21.829  34.347  1.00  0.00           C
ATOM   3154  C4  UNK   211      62.591  23.723  35.991  1.00  0.00           C
ATOM   3155  O5  UNK   211      65.900  22.356  35.014  1.00  0.00           O
ATOM   3156  H6  UNK   211      65.212  23.673  36.555  1.00  0.00           H
ATOM   3157  H7  UNK   211      64.747  21.956  36.637  1.00  0.00           H
ATOM   3158  H8  UNK   211      63.974  23.745  34.355  1.00  0.00           H
ATOM   3159  H9  UNK   211      62.717  21.191  35.096  1.00  0.00           H
ATOM   3160  H10 UNK   211      63.885  21.366  33.787  1.00  0.00           H
ATOM   3161  H11 UNK   211      62.200  22.117  33.567  1.00  0.00           H
ATOM   3162  H12 UNK   211      62.249  23.120  36.818  1.00  0.00           H
ATOM   3163  H13 UNK   211      61.700  24.095  35.429  1.00  0.00           H
ATOM   3164  H14 UNK   211      62.968  24.573  36.485  1.00  0.00           H
ATOM   3165  H15 UNK   211      66.548  23.031  34.848  1.00  0.00           H
ATOM   3166  C1  UNK   212      48.474  51.990  14.165  1.00  0.00           C
ATOM   3167  C2  UNK   212      47.628  52.750  13.066  1.00  0.00           C
ATOM   3168  C3  UNK   212      48.302  54.104  12.773  1.00  0.00           C
ATOM   3169  C4  UNK   212      47.565  51.993  11.694  1.00  0.00           C
ATOM   3170  O5  UNK   212      47.681  50.864  14.649  1.00  0.00           O
ATOM   3171  H6  UNK   212      49.373  51.601  13.644  1.00  0.00           H
ATOM   3172  H7  UNK   212      48.930  52.550  14.885  1.00  0.00           H
ATOM   3173  H8  UNK   212      46.601  53.008  13.420  1.00  0.00           H
ATOM   3174  H9  UNK   212      47.579  54.613  12.092  1.00  0.00           H
ATOM   3175  H10 UNK   212      49.283  54.058  12.338  1.00  0.00           H
ATOM   3176  H11 UNK   212      48.468  54.513  13.738  1.00  0.00           H
ATOM   3177  H12 UNK   212      48.631  51.780  11.524  1.00  0.00           H
ATOM   3178  H13 UNK   212      47.003  52.518  10.961  1.00  0.00           H
ATOM   3179  H14 UNK   212      47.129  50.995  11.966  1.00  0.00           H
ATOM   3180  H15 UNK   212      47.019  50.685  13.939  1.00  0.00           H
ATOM   3181  C1  UNK   213      37.933  38.777  15.422  1.00  0.00           C
ATOM   3182  C2  UNK   213      36.495  39.284  15.151  1.00  0.00           C
ATOM   3183  C3  UNK   213      35.860  39.821  16.416  1.00  0.00           C
ATOM   3184  C4  UNK   213      36.521  40.369  13.990  1.00  0.00           C
ATOM   3185  O5  UNK   213      38.350  37.826  14.460  1.00  0.00           O
ATOM   3186  H6  UNK   213      38.672  39.593  15.429  1.00  0.00           H
ATOM   3187  H7  UNK   213      37.937  38.240  16.427  1.00  0.00           H
ATOM   3188  H8  UNK   213      35.917  38.399  14.833  1.00  0.00           H
ATOM   3189  H9  UNK   213      34.819  40.013  16.334  1.00  0.00           H
ATOM   3190  H10 UNK   213      36.255  40.787  16.799  1.00  0.00           H
ATOM   3191  H11 UNK   213      36.008  38.935  17.126  1.00  0.00           H
ATOM   3192  H12 UNK   213      36.918  39.985  13.076  1.00  0.00           H
ATOM   3193  H13 UNK   213      37.175  41.245  14.291  1.00  0.00           H
ATOM   3194  H14 UNK   213      35.559  40.823  13.859  1.00  0.00           H
ATOM   3195  H15 UNK   213      39.179  37.482  14.772  1.00  0.00           H
ATOM   3196  C1  UNK   214      34.463  31.331  24.527  1.00  0.00           C
ATOM   3197  C2  UNK   214      33.556  30.089  24.359  1.00  0.00           C
ATOM   3198  C3  UNK   214      33.118  29.404  25.680  1.00  0.00           C
ATOM   3199  C4  UNK   214      32.269  30.465  23.608  1.00  0.00           C
ATOM   3200  O5  UNK   214      34.931  31.791  23.276  1.00  0.00           O
ATOM   3201  H6  UNK   214      33.935  32.134  25.038  1.00  0.00           H
ATOM   3202  H7  UNK   214      35.316  31.061  25.143  1.00  0.00           H
ATOM   3203  H8  UNK   214      34.079  29.310  23.839  1.00  0.00           H
ATOM   3204  H9  UNK   214      34.064  28.930  26.038  1.00  0.00           H
ATOM   3205  H10 UNK   214      32.213  28.660  25.490  1.00  0.00           H
ATOM   3206  H11 UNK   214      32.862  30.092  26.513  1.00  0.00           H
ATOM   3207  H12 UNK   214      31.708  29.658  23.233  1.00  0.00           H
ATOM   3208  H13 UNK   214      32.533  31.014  22.670  1.00  0.00           H
ATOM   3209  H14 UNK   214      31.593  31.191  24.146  1.00  0.00           H
ATOM   3210  H15 UNK   214      35.656  31.215  23.040  1.00  0.00           H
ATOM   3211  C1  UNK   215       3.266  46.812  58.260  1.00  0.00           C
ATOM   3212  C2  UNK   215       4.313  47.861  57.864  1.00  0.00           C
ATOM   3213  C3  UNK   215       5.063  48.393  59.099  1.00  0.00           C
ATOM   3214  C4  UNK   215       5.325  47.257  56.869  1.00  0.00           C
ATOM   3215  O5  UNK   215       2.580  46.251  57.101  1.00  0.00           O
ATOM   3216  H6  UNK   215       3.779  45.888  58.810  1.00  0.00           H
ATOM   3217  H7  UNK   215       2.446  47.284  58.870  1.00  0.00           H
ATOM   3218  H8  UNK   215       3.807  48.697  57.370  1.00  0.00           H
ATOM   3219  H9  UNK   215       4.300  48.807  59.758  1.00  0.00           H
ATOM   3220  H10 UNK   215       5.791  49.243  58.916  1.00  0.00           H
ATOM   3221  H11 UNK   215       5.524  47.651  59.750  1.00  0.00           H
ATOM   3222  H12 UNK   215       6.203  47.935  56.603  1.00  0.00           H
ATOM   3223  H13 UNK   215       4.875  46.972  55.877  1.00  0.00           H
ATOM   3224  H14 UNK   215       5.677  46.345  57.275  1.00  0.00           H
ATOM   3225  H15 UNK   215       3.157  45.544  56.673  1.00  0.00           H
ATOM   3226  C1  UNK   216      34.432  47.956  49.733  1.00  0.00           C
ATOM   3227  C2  UNK   216      33.913  48.504  48.382  1.00  0.00           C
ATOM   3228  C3  UNK   216      32.380  48.604  48.575  1.00  0.00           C
ATOM   3229  C4  UNK   216      34.643  49.832  48.039  1.00  0.00           C
ATOM   3230  O5  UNK   216      35.519  47.057  49.471  1.00  0.00           O
ATOM   3231  H6  UNK   216      34.789  48.797  50.396  1.00  0.00           H
ATOM   3232  H7  UNK   216      33.582  47.505  50.352  1.00  0.00           H
ATOM   3233  H8  UNK   216      34.172  47.811  47.646  1.00  0.00           H
ATOM   3234  H9  UNK   216      31.880  48.747  47.560  1.00  0.00           H
ATOM   3235  H10 UNK   216      32.067  49.431  49.242  1.00  0.00           H
ATOM   3236  H11 UNK   216      32.012  47.678  49.043  1.00  0.00           H
ATOM   3237  H12 UNK   216      34.509  50.589  48.800  1.00  0.00           H
ATOM   3238  H13 UNK   216      34.278  50.277  47.122  1.00  0.00           H
ATOM   3239  H14 UNK   216      35.716  49.666  47.877  1.00  0.00           H
ATOM   3240  H15 UNK   216      36.025  47.457  48.720  1.00  0.00           H
ATOM   3241  C1  UNK   217      51.145  55.004  20.738  1.00  0.00           C
ATOM   3242  C2  UNK   217      52.085  55.816  19.882  1.00  0.00           C
ATOM   3243  C3  UNK   217      52.683  57.002  20.644  1.00  0.00           C
ATOM   3244  C4  UNK   217      53.329  54.980  19.349  1.00  0.00           C
ATOM   3245  O5  UNK   217      50.389  54.074  19.966  1.00  0.00           O
ATOM   3246  H6  UNK   217      51.673  54.347  21.503  1.00  0.00           H
ATOM   3247  H7  UNK   217      50.459  55.673  21.259  1.00  0.00           H
ATOM   3248  H8  UNK   217      51.505  56.187  19.069  1.00  0.00           H
ATOM   3249  H9  UNK   217      53.428  57.576  20.147  1.00  0.00           H
ATOM   3250  H10 UNK   217      53.091  56.650  21.601  1.00  0.00           H
ATOM   3251  H11 UNK   217      51.843  57.624  20.981  1.00  0.00           H
ATOM   3252  H12 UNK   217      52.918  54.320  18.584  1.00  0.00           H
ATOM   3253  H13 UNK   217      53.832  54.508  20.140  1.00  0.00           H
ATOM   3254  H14 UNK   217      54.055  55.563  18.849  1.00  0.00           H
ATOM   3255  H15 UNK   217      49.864  54.553  19.313  1.00  0.00           H
ATOM   3256  C1  UNK   218      45.993   9.096  38.040  1.00  0.00           C
ATOM   3257  C2  UNK   218      44.595   8.992  38.551  1.00  0.00           C
ATOM   3258  C3  UNK   218      43.603   9.449  37.503  1.00  0.00           C
ATOM   3259  C4  UNK   218      44.107   7.549  39.013  1.00  0.00           C
ATOM   3260  O5  UNK   218      46.145   8.252  36.799  1.00  0.00           O
ATOM   3261  H6  UNK   218      46.163  10.093  37.892  1.00  0.00           H
ATOM   3262  H7  UNK   218      46.615   8.796  38.845  1.00  0.00           H
ATOM   3263  H8  UNK   218      44.547   9.730  39.323  1.00  0.00           H
ATOM   3264  H9  UNK   218      43.710  10.440  37.134  1.00  0.00           H
ATOM   3265  H10 UNK   218      42.603   9.392  37.913  1.00  0.00           H
ATOM   3266  H11 UNK   218      43.646   8.838  36.639  1.00  0.00           H
ATOM   3267  H12 UNK   218      44.175   6.921  38.109  1.00  0.00           H
ATOM   3268  H13 UNK   218      43.058   7.550  39.250  1.00  0.00           H
ATOM   3269  H14 UNK   218      44.687   7.122  39.824  1.00  0.00           H
ATOM   3270  H15 UNK   218      45.572   8.753  36.166  1.00  0.00           H
ATOM   3271  C1  UNK   219      44.783  13.777   3.478  1.00  0.00           C
ATOM   3272  C2  UNK   219      45.448  15.195   3.213  1.00  0.00           C
ATOM   3273  C3  UNK   219      46.994  15.220   3.143  1.00  0.00           C
ATOM   3274  C4  UNK   219      44.787  15.773   1.891  1.00  0.00           C
ATOM   3275  O5  UNK   219      45.220  12.826   2.581  1.00  0.00           O
ATOM   3276  H6  UNK   219      44.968  13.432   4.471  1.00  0.00           H
ATOM   3277  H7  UNK   219      43.675  13.796   3.369  1.00  0.00           H
ATOM   3278  H8  UNK   219      45.107  15.927   3.982  1.00  0.00           H
ATOM   3279  H9  UNK   219      47.368  14.680   4.001  1.00  0.00           H
ATOM   3280  H10 UNK   219      47.468  16.182   3.165  1.00  0.00           H
ATOM   3281  H11 UNK   219      47.270  14.726   2.247  1.00  0.00           H
ATOM   3282  H12 UNK   219      44.754  15.066   1.049  1.00  0.00           H
ATOM   3283  H13 UNK   219      45.202  16.722   1.418  1.00  0.00           H
ATOM   3284  H14 UNK   219      43.773  16.085   2.178  1.00  0.00           H
ATOM   3285  H15 UNK   219      44.956  11.989   3.033  1.00  0.00           H
ATOM   3286  C1  UNK   220      22.693  24.403  56.417  1.00  0.00           C
ATOM   3287  C2  UNK   220      23.149  25.791  55.899  1.00  0.00           C
ATOM   3288  C3  UNK   220      24.377  26.310  56.624  1.00  0.00           C
ATOM   3289  C4  UNK   220      23.437  25.824  54.391  1.00  0.00           C
ATOM   3290  O5  UNK   220      21.445  24.047  55.836  1.00  0.00           O
ATOM   3291  H6  UNK   220      23.482  23.763  56.060  1.00  0.00           H
ATOM   3292  H7  UNK   220      22.765  24.269  57.498  1.00  0.00           H
ATOM   3293  H8  UNK   220      22.287  26.525  56.090  1.00  0.00           H
ATOM   3294  H9  UNK   220      24.171  26.272  57.682  1.00  0.00           H
ATOM   3295  H10 UNK   220      24.559  27.399  56.313  1.00  0.00           H
ATOM   3296  H11 UNK   220      25.322  25.786  56.348  1.00  0.00           H
ATOM   3297  H12 UNK   220      24.225  25.061  54.154  1.00  0.00           H
ATOM   3298  H13 UNK   220      23.865  26.794  54.074  1.00  0.00           H
ATOM   3299  H14 UNK   220      22.532  25.522  53.869  1.00  0.00           H
ATOM   3300  H15 UNK   220      21.397  23.054  55.982  1.00  0.00           H
ATOM   3301  C1  UNK   221       1.941  -0.289   8.968  1.00  0.00           C
ATOM   3302  C2  UNK   221       3.095   0.591   8.891  1.00  0.00           C
ATOM   3303  C3  UNK   221       3.966   0.775  10.199  1.00  0.00           C
ATOM   3304  C4  UNK   221       4.027   0.186   7.771  1.00  0.00           C
ATOM   3305  O5  UNK   221       1.034  -0.163  10.116  1.00  0.00           O
ATOM   3306  H6  UNK   221       1.356  -0.250   8.031  1.00  0.00           H
ATOM   3307  H7  UNK   221       2.264  -1.310   8.947  1.00  0.00           H
ATOM   3308  H8  UNK   221       2.654   1.539   8.595  1.00  0.00           H
ATOM   3309  H9  UNK   221       4.560   1.623  10.112  1.00  0.00           H
ATOM   3310  H10 UNK   221       4.549  -0.067  10.347  1.00  0.00           H
ATOM   3311  H11 UNK   221       3.379   0.857  11.070  1.00  0.00           H
ATOM   3312  H12 UNK   221       3.567  -0.007   6.787  1.00  0.00           H
ATOM   3313  H13 UNK   221       4.604  -0.714   8.055  1.00  0.00           H
ATOM   3314  H14 UNK   221       4.837   0.993   7.727  1.00  0.00           H
ATOM   3315  H15 UNK   221       1.465  -0.607  10.958  1.00  0.00           H
ATOM   3316  C1  UNK   222      45.009  38.136  65.530  1.00  0.00           C
ATOM   3317  C2  UNK   222      45.810  38.444  66.857  1.00  0.00           C
ATOM   3318  C3  UNK   222      45.154  39.484  67.847  1.00  0.00           C
ATOM   3319  C4  UNK   222      45.918  37.150  67.622  1.00  0.00           C
ATOM   3320  O5  UNK   222      44.859  39.251  64.688  1.00  0.00           O
ATOM   3321  H6  UNK   222      45.430  37.343  64.936  1.00  0.00           H
ATOM   3322  H7  UNK   222      44.040  37.755  65.795  1.00  0.00           H
ATOM   3323  H8  UNK   222      46.773  38.771  66.517  1.00  0.00           H
ATOM   3324  H9  UNK   222      44.072  39.243  68.062  1.00  0.00           H
ATOM   3325  H10 UNK   222      45.075  40.515  67.479  1.00  0.00           H
ATOM   3326  H11 UNK   222      45.761  39.381  68.725  1.00  0.00           H
ATOM   3327  H12 UNK   222      46.714  37.281  68.373  1.00  0.00           H
ATOM   3328  H13 UNK   222      46.060  36.275  66.957  1.00  0.00           H
ATOM   3329  H14 UNK   222      44.889  37.002  67.999  1.00  0.00           H
ATOM   3330  H15 UNK   222      44.136  38.969  64.038  1.00  0.00           H
ATOM   3331  C1  UNK   223      28.655  25.050  53.200  1.00  0.00           C
ATOM   3332  C2  UNK   223      29.957  25.438  53.935  1.00  0.00           C
ATOM   3333  C3  UNK   223      31.198  25.146  53.031  1.00  0.00           C
ATOM   3334  C4  UNK   223      29.911  26.875  54.353  1.00  0.00           C
ATOM   3335  O5  UNK   223      28.534  25.750  51.930  1.00  0.00           O
ATOM   3336  H6  UNK   223      28.664  23.952  53.117  1.00  0.00           H
ATOM   3337  H7  UNK   223      27.892  25.448  53.860  1.00  0.00           H
ATOM   3338  H8  UNK   223      30.142  24.766  54.797  1.00  0.00           H
ATOM   3339  H9  UNK   223      31.187  25.600  52.074  1.00  0.00           H
ATOM   3340  H10 UNK   223      31.477  24.125  52.854  1.00  0.00           H
ATOM   3341  H11 UNK   223      32.036  25.497  53.605  1.00  0.00           H
ATOM   3342  H12 UNK   223      29.869  27.632  53.539  1.00  0.00           H
ATOM   3343  H13 UNK   223      30.807  27.136  54.948  1.00  0.00           H
ATOM   3344  H14 UNK   223      29.013  27.029  54.932  1.00  0.00           H
ATOM   3345  H15 UNK   223      27.959  25.130  51.381  1.00  0.00           H
ATOM   3346  C1  UNK   224      40.480  30.703  30.328  1.00  0.00           C
ATOM   3347  C2  UNK   224      41.997  30.891  30.004  1.00  0.00           C
ATOM   3348  C3  UNK   224      42.737  31.766  31.039  1.00  0.00           C
ATOM   3349  C4  UNK   224      42.597  29.553  29.736  1.00  0.00           C
ATOM   3350  O5  UNK   224      39.742  31.924  30.198  1.00  0.00           O
ATOM   3351  H6  UNK   224      40.007  29.951  29.678  1.00  0.00           H
ATOM   3352  H7  UNK   224      40.526  30.382  31.292  1.00  0.00           H
ATOM   3353  H8  UNK   224      42.021  31.413  29.042  1.00  0.00           H
ATOM   3354  H9  UNK   224      42.492  31.337  32.025  1.00  0.00           H
ATOM   3355  H10 UNK   224      42.356  32.813  31.014  1.00  0.00           H
ATOM   3356  H11 UNK   224      43.813  31.737  30.865  1.00  0.00           H
ATOM   3357  H12 UNK   224      41.994  29.030  28.945  1.00  0.00           H
ATOM   3358  H13 UNK   224      42.678  28.848  30.554  1.00  0.00           H
ATOM   3359  H14 UNK   224      43.570  29.668  29.304  1.00  0.00           H
ATOM   3360  H15 UNK   224      38.790  31.709  29.889  1.00  0.00           H
ATOM   3361  C1  UNK   225      18.298  48.377   9.604  1.00  0.00           C
ATOM   3362  C2  UNK   225      19.732  47.959   9.470  1.00  0.00           C
ATOM   3363  C3  UNK   225      20.350  47.394  10.765  1.00  0.00           C
ATOM   3364  C4  UNK   225      20.023  47.007   8.288  1.00  0.00           C
ATOM   3365  O5  UNK   225      17.864  49.016   8.405  1.00  0.00           O
ATOM   3366  H6  UNK   225      17.664  47.559   9.884  1.00  0.00           H
ATOM   3367  H7  UNK   225      18.294  49.040  10.476  1.00  0.00           H
ATOM   3368  H8  UNK   225      20.296  48.953   9.152  1.00  0.00           H
ATOM   3369  H9  UNK   225      20.174  47.904  11.716  1.00  0.00           H
ATOM   3370  H10 UNK   225      21.422  47.357  10.618  1.00  0.00           H
ATOM   3371  H11 UNK   225      19.984  46.369  10.921  1.00  0.00           H
ATOM   3372  H12 UNK   225      21.125  46.884   8.076  1.00  0.00           H
ATOM   3373  H13 UNK   225      19.629  47.362   7.360  1.00  0.00           H
ATOM   3374  H14 UNK   225      19.672  46.019   8.546  1.00  0.00           H
ATOM   3375  H15 UNK   225      16.863  49.152   8.629  1.00  0.00           H
ATOM   3376  C1  UNK   226      20.270  15.955  36.639  1.00  0.00           C
ATOM   3377  C2  UNK   226      20.083  16.383  38.109  1.00  0.00           C
ATOM   3378  C3  UNK   226      21.402  16.932  38.739  1.00  0.00           C
ATOM   3379  C4  UNK   226      18.882  17.389  38.304  1.00  0.00           C
ATOM   3380  O5  UNK   226      19.098  15.245  36.286  1.00  0.00           O
ATOM   3381  H6  UNK   226      20.372  16.767  35.967  1.00  0.00           H
ATOM   3382  H7  UNK   226      21.208  15.380  36.570  1.00  0.00           H
ATOM   3383  H8  UNK   226      19.759  15.423  38.547  1.00  0.00           H
ATOM   3384  H9  UNK   226      21.251  17.057  39.811  1.00  0.00           H
ATOM   3385  H10 UNK   226      21.782  17.883  38.317  1.00  0.00           H
ATOM   3386  H11 UNK   226      22.221  16.219  38.615  1.00  0.00           H
ATOM   3387  H12 UNK   226      17.937  16.864  38.031  1.00  0.00           H
ATOM   3388  H13 UNK   226      18.939  18.278  37.579  1.00  0.00           H
ATOM   3389  H14 UNK   226      18.677  17.776  39.331  1.00  0.00           H
ATOM   3390  H15 UNK   226      18.584  15.728  35.619  1.00  0.00           H
ATOM   3391  C1  UNK   227       6.793   4.049  20.351  1.00  0.00           C
ATOM   3392  C2  UNK   227       6.572   5.538  20.417  1.00  0.00           C
ATOM   3393  C3  UNK   227       7.767   6.290  21.012  1.00  0.00           C
ATOM   3394  C4  UNK   227       6.170   6.040  19.030  1.00  0.00           C
ATOM   3395  O5  UNK   227       6.944   3.389  21.634  1.00  0.00           O
ATOM   3396  H6  UNK   227       5.864   3.573  19.942  1.00  0.00           H
ATOM   3397  H7  UNK   227       7.684   3.964  19.652  1.00  0.00           H
ATOM   3398  H8  UNK   227       5.727   5.562  21.063  1.00  0.00           H
ATOM   3399  H9  UNK   227       8.583   6.105  20.298  1.00  0.00           H
ATOM   3400  H10 UNK   227       8.009   6.120  22.065  1.00  0.00           H
ATOM   3401  H11 UNK   227       7.545   7.346  20.918  1.00  0.00           H
ATOM   3402  H12 UNK   227       6.892   5.786  18.226  1.00  0.00           H
ATOM   3403  H13 UNK   227       5.966   7.115  19.039  1.00  0.00           H
ATOM   3404  H14 UNK   227       5.253   5.622  18.694  1.00  0.00           H
ATOM   3405  H15 UNK   227       6.042   3.495  22.100  1.00  0.00           H
ATOM   3406  C1  UNK   228      48.642  13.577   9.167  1.00  0.00           C
ATOM   3407  C2  UNK   228      48.246  14.151   7.779  1.00  0.00           C
ATOM   3408  C3  UNK   228      48.064  15.627   7.730  1.00  0.00           C
ATOM   3409  C4  UNK   228      49.216  13.707   6.655  1.00  0.00           C
ATOM   3410  O5  UNK   228      47.579  13.557  10.094  1.00  0.00           O
ATOM   3411  H6  UNK   228      49.032  12.533   9.036  1.00  0.00           H
ATOM   3412  H7  UNK   228      49.462  14.146   9.584  1.00  0.00           H
ATOM   3413  H8  UNK   228      47.264  13.712   7.530  1.00  0.00           H
ATOM   3414  H9  UNK   228      49.059  16.018   7.630  1.00  0.00           H
ATOM   3415  H10 UNK   228      47.555  16.075   8.635  1.00  0.00           H
ATOM   3416  H11 UNK   228      47.491  15.823   6.846  1.00  0.00           H
ATOM   3417  H12 UNK   228      49.020  12.664   6.489  1.00  0.00           H
ATOM   3418  H13 UNK   228      50.235  13.791   7.018  1.00  0.00           H
ATOM   3419  H14 UNK   228      49.104  14.017   5.654  1.00  0.00           H
ATOM   3420  H15 UNK   228      48.061  13.443  10.979  1.00  0.00           H
ATOM   3421  C1  UNK   229      33.799  39.112  32.254  1.00  0.00           C
ATOM   3422  C2  UNK   229      34.934  38.074  32.192  1.00  0.00           C
ATOM   3423  C3  UNK   229      36.351  38.656  32.530  1.00  0.00           C
ATOM   3424  C4  UNK   229      34.709  36.990  33.344  1.00  0.00           C
ATOM   3425  O5  UNK   229      33.958  40.022  33.296  1.00  0.00           O
ATOM   3426  H6  UNK   229      33.845  39.625  31.289  1.00  0.00           H
ATOM   3427  H7  UNK   229      32.730  38.750  32.373  1.00  0.00           H
ATOM   3428  H8  UNK   229      34.886  37.653  31.188  1.00  0.00           H
ATOM   3429  H9  UNK   229      36.461  38.810  33.628  1.00  0.00           H
ATOM   3430  H10 UNK   229      36.608  39.551  31.977  1.00  0.00           H
ATOM   3431  H11 UNK   229      37.094  37.935  32.256  1.00  0.00           H
ATOM   3432  H12 UNK   229      35.578  36.278  33.375  1.00  0.00           H
ATOM   3433  H13 UNK   229      33.797  36.523  33.155  1.00  0.00           H
ATOM   3434  H14 UNK   229      34.613  37.436  34.344  1.00  0.00           H
ATOM   3435  H15 UNK   229      33.439  39.652  34.029  1.00  0.00           H
ATOM   3436  C1  UNK   230      63.823  45.457  58.568  1.00  0.00           C
ATOM   3437  C2  UNK   230      63.313  45.616  60.094  1.00  0.00           C
ATOM   3438  C3  UNK   230      64.209  46.584  60.915  1.00  0.00           C
ATOM   3439  C4  UNK   230      61.871  45.998  60.131  1.00  0.00           C
ATOM   3440  O5  UNK   230      65.178  45.133  58.531  1.00  0.00           O
ATOM   3441  H6  UNK   230      63.259  44.704  58.056  1.00  0.00           H
ATOM   3442  H7  UNK   230      63.585  46.371  58.006  1.00  0.00           H
ATOM   3443  H8  UNK   230      63.252  44.736  60.622  1.00  0.00           H
ATOM   3444  H9  UNK   230      63.796  46.812  61.869  1.00  0.00           H
ATOM   3445  H10 UNK   230      64.358  47.581  60.494  1.00  0.00           H
ATOM   3446  H11 UNK   230      65.164  46.136  61.136  1.00  0.00           H
ATOM   3447  H12 UNK   230      61.529  46.197  61.162  1.00  0.00           H
ATOM   3448  H13 UNK   230      61.198  45.214  59.830  1.00  0.00           H
ATOM   3449  H14 UNK   230      61.642  46.885  59.421  1.00  0.00           H
ATOM   3450  H15 UNK   230      65.733  45.710  57.985  1.00  0.00           H
ATOM   3451  C1  UNK   231      31.872  29.012   9.229  1.00  0.00           C
ATOM   3452  C2  UNK   231      33.029  28.234   8.624  1.00  0.00           C
ATOM   3453  C3  UNK   231      34.346  28.732   9.223  1.00  0.00           C
ATOM   3454  C4  UNK   231      32.903  26.712   8.796  1.00  0.00           C
ATOM   3455  O5  UNK   231      30.652  28.796   8.549  1.00  0.00           O
ATOM   3456  H6  UNK   231      31.779  28.786  10.281  1.00  0.00           H
ATOM   3457  H7  UNK   231      32.089  30.109   9.131  1.00  0.00           H
ATOM   3458  H8  UNK   231      33.043  28.570   7.615  1.00  0.00           H
ATOM   3459  H9  UNK   231      34.360  29.780   8.980  1.00  0.00           H
ATOM   3460  H10 UNK   231      35.209  28.331   8.755  1.00  0.00           H
ATOM   3461  H11 UNK   231      34.427  28.618  10.325  1.00  0.00           H
ATOM   3462  H12 UNK   231      33.742  26.114   8.652  1.00  0.00           H
ATOM   3463  H13 UNK   231      32.130  26.287   8.062  1.00  0.00           H
ATOM   3464  H14 UNK   231      32.552  26.500   9.822  1.00  0.00           H
ATOM   3465  H15 UNK   231      29.926  29.093   9.092  1.00  0.00           H
ATOM   3466  C1  UNK   232      54.499  43.632  33.204  1.00  0.00           C
ATOM   3467  C2  UNK   232      54.931  42.283  33.500  1.00  0.00           C
ATOM   3468  C3  UNK   232      53.971  41.202  32.897  1.00  0.00           C
ATOM   3469  C4  UNK   232      56.289  41.945  32.957  1.00  0.00           C
ATOM   3470  O5  UNK   232      53.197  43.918  33.637  1.00  0.00           O
ATOM   3471  H6  UNK   232      55.224  44.274  33.672  1.00  0.00           H
ATOM   3472  H7  UNK   232      54.701  43.933  32.152  1.00  0.00           H
ATOM   3473  H8  UNK   232      54.977  42.201  34.585  1.00  0.00           H
ATOM   3474  H9  UNK   232      52.963  41.255  33.288  1.00  0.00           H
ATOM   3475  H10 UNK   232      54.341  40.213  32.983  1.00  0.00           H
ATOM   3476  H11 UNK   232      53.928  41.286  31.831  1.00  0.00           H
ATOM   3477  H12 UNK   232      56.966  42.834  33.014  1.00  0.00           H
ATOM   3478  H13 UNK   232      56.251  41.806  31.851  1.00  0.00           H
ATOM   3479  H14 UNK   232      56.751  41.028  33.295  1.00  0.00           H
ATOM   3480  H15 UNK   232      52.994  43.326  34.365  1.00  0.00           H
ATOM   3481  C1  UNK   233      42.257  67.537  31.785  1.00  0.00           C
ATOM   3482  C2  UNK   233      40.948  66.815  31.925  1.00  0.00           C
ATOM   3483  C3  UNK   233      39.647  67.765  31.833  1.00  0.00           C
ATOM   3484  C4  UNK   233      40.889  65.609  31.000  1.00  0.00           C
ATOM   3485  O5  UNK   233      42.443  68.423  30.693  1.00  0.00           O
ATOM   3486  H6  UNK   233      42.289  68.054  32.700  1.00  0.00           H
ATOM   3487  H7  UNK   233      43.103  66.798  31.740  1.00  0.00           H
ATOM   3488  H8  UNK   233      40.941  66.529  32.979  1.00  0.00           H
ATOM   3489  H9  UNK   233      39.482  68.195  30.884  1.00  0.00           H
ATOM   3490  H10 UNK   233      39.836  68.736  32.272  1.00  0.00           H
ATOM   3491  H11 UNK   233      38.745  67.298  32.217  1.00  0.00           H
ATOM   3492  H12 UNK   233      41.819  64.949  31.164  1.00  0.00           H
ATOM   3493  H13 UNK   233      40.916  65.922  29.956  1.00  0.00           H
ATOM   3494  H14 UNK   233      40.102  64.957  31.250  1.00  0.00           H
ATOM   3495  H15 UNK   233      43.384  68.516  30.528  1.00  0.00           H
ATOM   3496  C1  UNK   234      32.139   4.624  64.944  1.00  0.00           C
ATOM   3497  C2  UNK   234      33.286   4.534  66.032  1.00  0.00           C
ATOM   3498  C3  UNK   234      33.758   5.862  66.622  1.00  0.00           C
ATOM   3499  C4  UNK   234      32.797   3.548  67.143  1.00  0.00           C
ATOM   3500  O5  UNK   234      32.284   5.686  64.030  1.00  0.00           O
ATOM   3501  H6  UNK   234      32.093   3.673  64.414  1.00  0.00           H
ATOM   3502  H7  UNK   234      31.175   4.744  65.401  1.00  0.00           H
ATOM   3503  H8  UNK   234      34.120   3.986  65.544  1.00  0.00           H
ATOM   3504  H9  UNK   234      32.958   6.324  67.174  1.00  0.00           H
ATOM   3505  H10 UNK   234      34.027   6.529  65.761  1.00  0.00           H
ATOM   3506  H11 UNK   234      34.611   5.835  67.270  1.00  0.00           H
ATOM   3507  H12 UNK   234      32.051   4.102  67.764  1.00  0.00           H
ATOM   3508  H13 UNK   234      33.613   3.312  67.826  1.00  0.00           H
ATOM   3509  H14 UNK   234      32.428   2.569  66.879  1.00  0.00           H
ATOM   3510  H15 UNK   234      33.101   5.689  63.473  1.00  0.00           H
ATOM   3511  C1  UNK   235      29.313  23.580   1.188  1.00  0.00           C
ATOM   3512  C2  UNK   235      29.560  23.999  -0.251  1.00  0.00           C
ATOM   3513  C3  UNK   235      28.248  24.105  -1.072  1.00  0.00           C
ATOM   3514  C4  UNK   235      30.448  25.335  -0.180  1.00  0.00           C
ATOM   3515  O5  UNK   235      30.454  23.145   1.886  1.00  0.00           O
ATOM   3516  H6  UNK   235      28.908  24.398   1.765  1.00  0.00           H
ATOM   3517  H7  UNK   235      28.440  22.844   1.230  1.00  0.00           H
ATOM   3518  H8  UNK   235      30.238  23.276  -0.758  1.00  0.00           H
ATOM   3519  H9  UNK   235      27.765  23.108  -1.163  1.00  0.00           H
ATOM   3520  H10 UNK   235      28.536  24.289  -2.115  1.00  0.00           H
ATOM   3521  H11 UNK   235      27.655  24.998  -0.697  1.00  0.00           H
ATOM   3522  H12 UNK   235      30.798  25.667  -1.173  1.00  0.00           H
ATOM   3523  H13 UNK   235      31.329  25.079   0.372  1.00  0.00           H
ATOM   3524  H14 UNK   235      30.052  26.197   0.353  1.00  0.00           H
ATOM   3525  H15 UNK   235      30.756  22.310   1.476  1.00  0.00           H
ATOM   3526  C1  UNK   236       3.013  15.951   9.716  1.00  0.00           C
ATOM   3527  C2  UNK   236       4.071  16.836  10.361  1.00  0.00           C
ATOM   3528  C3  UNK   236       5.552  16.371  10.174  1.00  0.00           C
ATOM   3529  C4  UNK   236       3.920  18.322   9.966  1.00  0.00           C
ATOM   3530  O5  UNK   236       1.749  16.154  10.405  1.00  0.00           O
ATOM   3531  H6  UNK   236       2.824  16.296   8.709  1.00  0.00           H
ATOM   3532  H7  UNK   236       3.378  14.857   9.817  1.00  0.00           H
ATOM   3533  H8  UNK   236       3.809  16.636  11.393  1.00  0.00           H
ATOM   3534  H9  UNK   236       6.280  17.178  10.422  1.00  0.00           H
ATOM   3535  H10 UNK   236       5.655  16.149   9.044  1.00  0.00           H
ATOM   3536  H11 UNK   236       5.895  15.485  10.794  1.00  0.00           H
ATOM   3537  H12 UNK   236       3.953  18.403   8.894  1.00  0.00           H
ATOM   3538  H13 UNK   236       4.686  18.953  10.398  1.00  0.00           H
ATOM   3539  H14 UNK   236       2.916  18.599  10.316  1.00  0.00           H
ATOM   3540  H15 UNK   236       1.396  17.044  10.244  1.00  0.00           H
ATOM   3541  C1  UNK   237       0.328  36.603   7.287  1.00  0.00           C
ATOM   3542  C2  UNK   237       1.291  37.649   7.736  1.00  0.00           C
ATOM   3543  C3  UNK   237       0.741  38.426   8.933  1.00  0.00           C
ATOM   3544  C4  UNK   237       2.686  37.088   7.921  1.00  0.00           C
ATOM   3545  O5  UNK   237       0.481  36.193   5.936  1.00  0.00           O
ATOM   3546  H6  UNK   237       0.297  35.668   7.783  1.00  0.00           H
ATOM   3547  H7  UNK   237      -0.643  37.172   7.305  1.00  0.00           H
ATOM   3548  H8  UNK   237       1.332  38.352   6.890  1.00  0.00           H
ATOM   3549  H9  UNK   237      -0.372  38.533   8.892  1.00  0.00           H
ATOM   3550  H10 UNK   237       1.182  39.429   9.001  1.00  0.00           H
ATOM   3551  H11 UNK   237       1.107  37.949   9.847  1.00  0.00           H
ATOM   3552  H12 UNK   237       3.004  36.632   6.934  1.00  0.00           H
ATOM   3553  H13 UNK   237       2.658  36.401   8.718  1.00  0.00           H
ATOM   3554  H14 UNK   237       3.352  37.791   8.273  1.00  0.00           H
ATOM   3555  H15 UNK   237      -0.399  35.693   5.728  1.00  0.00           H
ATOM   3556  C1  UNK   238      13.939  21.796  30.567  1.00  0.00           C
ATOM   3557  C2  UNK   238      14.709  20.539  31.186  1.00  0.00           C
ATOM   3558  C3  UNK   238      14.885  19.458  30.095  1.00  0.00           C
ATOM   3559  C4  UNK   238      16.098  20.808  31.870  1.00  0.00           C
ATOM   3560  O5  UNK   238      14.974  22.585  29.908  1.00  0.00           O
ATOM   3561  H6  UNK   238      13.192  21.535  29.803  1.00  0.00           H
ATOM   3562  H7  UNK   238      13.576  22.435  31.414  1.00  0.00           H
ATOM   3563  H8  UNK   238      14.003  20.204  31.920  1.00  0.00           H
ATOM   3564  H9  UNK   238      14.001  19.299  29.477  1.00  0.00           H
ATOM   3565  H10 UNK   238      15.136  18.453  30.572  1.00  0.00           H
ATOM   3566  H11 UNK   238      15.814  19.714  29.486  1.00  0.00           H
ATOM   3567  H12 UNK   238      15.980  21.614  32.509  1.00  0.00           H
ATOM   3568  H13 UNK   238      16.754  21.136  31.084  1.00  0.00           H
ATOM   3569  H14 UNK   238      16.551  19.922  32.284  1.00  0.00           H
ATOM   3570  H15 UNK   238      15.093  22.269  28.988  1.00  0.00           H
ATOM   3571  C1  UNK   239      34.349  10.745  55.604  1.00  0.00           C
ATOM   3572  C2  UNK   239      33.949   9.504  56.438  1.00  0.00           C
ATOM   3573  C3  UNK   239      33.962   9.901  58.005  1.00  0.00           C
ATOM   3574  C4  UNK   239      32.637   8.908  55.824  1.00  0.00           C
ATOM   3575  O5  UNK   239      34.853  10.330  54.377  1.00  0.00           O
ATOM   3576  H6  UNK   239      33.460  11.289  55.323  1.00  0.00           H
ATOM   3577  H7  UNK   239      35.114  11.368  56.155  1.00  0.00           H
ATOM   3578  H8  UNK   239      34.689   8.679  56.287  1.00  0.00           H
ATOM   3579  H9  UNK   239      33.566   9.017  58.540  1.00  0.00           H
ATOM   3580  H10 UNK   239      33.409  10.795  58.178  1.00  0.00           H
ATOM   3581  H11 UNK   239      34.987  10.124  58.356  1.00  0.00           H
ATOM   3582  H12 UNK   239      31.705   9.526  55.868  1.00  0.00           H
ATOM   3583  H13 UNK   239      32.493   7.799  56.208  1.00  0.00           H
ATOM   3584  H14 UNK   239      32.922   8.704  54.823  1.00  0.00           H
ATOM   3585  H15 UNK   239      35.477   9.608  54.566  1.00  0.00           H
ATOM   3586  C1  UNK   240      18.630  39.708  62.964  1.00  0.00           C
ATOM   3587  C2  UNK   240      17.879  38.342  62.648  1.00  0.00           C
ATOM   3588  C3  UNK   240      16.649  38.224  63.523  1.00  0.00           C
ATOM   3589  C4  UNK   240      17.654  38.072  61.131  1.00  0.00           C
ATOM   3590  O5  UNK   240      19.104  39.768  64.303  1.00  0.00           O
ATOM   3591  H6  UNK   240      19.391  39.973  62.198  1.00  0.00           H
ATOM   3592  H7  UNK   240      17.823  40.489  62.916  1.00  0.00           H
ATOM   3593  H8  UNK   240      18.578  37.588  63.008  1.00  0.00           H
ATOM   3594  H9  UNK   240      16.897  38.311  64.596  1.00  0.00           H
ATOM   3595  H10 UNK   240      16.175  37.246  63.319  1.00  0.00           H
ATOM   3596  H11 UNK   240      15.948  39.035  63.264  1.00  0.00           H
ATOM   3597  H12 UNK   240      16.907  38.815  60.705  1.00  0.00           H
ATOM   3598  H13 UNK   240      17.161  37.072  61.114  1.00  0.00           H
ATOM   3599  H14 UNK   240      18.602  38.013  60.466  1.00  0.00           H
ATOM   3600  H15 UNK   240      20.102  39.628  64.315  1.00  0.00           H
ATOM   3601  C1  UNK   241       2.143  27.430  29.023  1.00  0.00           C
ATOM   3602  C2  UNK   241       2.568  28.461  30.045  1.00  0.00           C
ATOM   3603  C3  UNK   241       4.046  28.156  30.638  1.00  0.00           C
ATOM   3604  C4  UNK   241       2.576  29.863  29.400  1.00  0.00           C
ATOM   3605  O5  UNK   241       2.015  26.192  29.776  1.00  0.00           O
ATOM   3606  H6  UNK   241       1.153  27.709  28.528  1.00  0.00           H
ATOM   3607  H7  UNK   241       2.838  27.328  28.259  1.00  0.00           H
ATOM   3608  H8  UNK   241       1.989  28.510  30.947  1.00  0.00           H
ATOM   3609  H9  UNK   241       4.069  27.180  31.163  1.00  0.00           H
ATOM   3610  H10 UNK   241       4.346  28.876  31.475  1.00  0.00           H
ATOM   3611  H11 UNK   241       4.906  28.118  29.956  1.00  0.00           H
ATOM   3612  H12 UNK   241       3.261  29.969  28.563  1.00  0.00           H
ATOM   3613  H13 UNK   241       2.951  30.539  30.150  1.00  0.00           H
ATOM   3614  H14 UNK   241       1.642  30.318  29.136  1.00  0.00           H
ATOM   3615  H15 UNK   241       2.310  25.445  29.196  1.00  0.00           H
ATOM   3616  C1  UNK   242      16.106  13.249  46.124  1.00  0.00           C
ATOM   3617  C2  UNK   242      14.582  13.169  46.024  1.00  0.00           C
ATOM   3618  C3  UNK   242      13.816  14.270  46.858  1.00  0.00           C
ATOM   3619  C4  UNK   242      14.090  13.190  44.619  1.00  0.00           C
ATOM   3620  O5  UNK   242      16.526  13.260  47.489  1.00  0.00           O
ATOM   3621  H6  UNK   242      16.531  12.391  45.618  1.00  0.00           H
ATOM   3622  H7  UNK   242      16.566  14.080  45.505  1.00  0.00           H
ATOM   3623  H8  UNK   242      14.395  12.189  46.373  1.00  0.00           H
ATOM   3624  H9  UNK   242      14.278  14.479  47.859  1.00  0.00           H
ATOM   3625  H10 UNK   242      12.777  13.997  47.132  1.00  0.00           H
ATOM   3626  H11 UNK   242      13.929  15.251  46.346  1.00  0.00           H
ATOM   3627  H12 UNK   242      12.984  13.055  44.568  1.00  0.00           H
ATOM   3628  H13 UNK   242      14.593  12.437  44.006  1.00  0.00           H
ATOM   3629  H14 UNK   242      14.298  14.132  44.080  1.00  0.00           H
ATOM   3630  H15 UNK   242      17.385  13.703  47.376  1.00  0.00           H
ATOM   3631  C1  UNK   243      26.100  56.558  55.793  1.00  0.00           C
ATOM   3632  C2  UNK   243      26.889  57.935  55.824  1.00  0.00           C
ATOM   3633  C3  UNK   243      28.357  57.869  55.260  1.00  0.00           C
ATOM   3634  C4  UNK   243      26.084  59.031  55.134  1.00  0.00           C
ATOM   3635  O5  UNK   243      26.043  55.941  54.512  1.00  0.00           O
ATOM   3636  H6  UNK   243      26.532  55.917  56.537  1.00  0.00           H
ATOM   3637  H7  UNK   243      25.029  56.797  56.014  1.00  0.00           H
ATOM   3638  H8  UNK   243      26.935  58.141  56.876  1.00  0.00           H
ATOM   3639  H9  UNK   243      28.743  58.799  54.991  1.00  0.00           H
ATOM   3640  H10 UNK   243      28.341  57.314  54.313  1.00  0.00           H
ATOM   3641  H11 UNK   243      29.116  57.380  55.879  1.00  0.00           H
ATOM   3642  H12 UNK   243      26.290  60.047  55.540  1.00  0.00           H
ATOM   3643  H13 UNK   243      25.009  58.784  55.314  1.00  0.00           H
ATOM   3644  H14 UNK   243      26.223  58.977  54.148  1.00  0.00           H
ATOM   3645  H15 UNK   243      25.799  54.936  54.640  1.00  0.00           H
ATOM   3646  C1  UNK   244      60.913   4.448   8.690  1.00  0.00           C
ATOM   3647  C2  UNK   244      61.281   5.812   9.443  1.00  0.00           C
ATOM   3648  C3  UNK   244      60.414   6.986   8.917  1.00  0.00           C
ATOM   3649  C4  UNK   244      61.078   5.710  10.941  1.00  0.00           C
ATOM   3650  O5  UNK   244      59.468   4.172   8.802  1.00  0.00           O
ATOM   3651  H6  UNK   244      61.158   4.427   7.680  1.00  0.00           H
ATOM   3652  H7  UNK   244      61.452   3.681   9.219  1.00  0.00           H
ATOM   3653  H8  UNK   244      62.379   6.017   9.298  1.00  0.00           H
ATOM   3654  H9  UNK   244      60.784   7.970   9.211  1.00  0.00           H
ATOM   3655  H10 UNK   244      59.410   6.916   9.255  1.00  0.00           H
ATOM   3656  H11 UNK   244      60.559   7.008   7.873  1.00  0.00           H
ATOM   3657  H12 UNK   244      60.040   5.516  11.247  1.00  0.00           H
ATOM   3658  H13 UNK   244      61.384   6.667  11.420  1.00  0.00           H
ATOM   3659  H14 UNK   244      61.688   4.928  11.403  1.00  0.00           H
ATOM   3660  H15 UNK   244      59.307   3.908   9.746  1.00  0.00           H
ATOM   3661  C1  UNK   245      60.812  64.373  30.508  1.00  0.00           C
ATOM   3662  C2  UNK   245      60.464  63.683  31.839  1.00  0.00           C
ATOM   3663  C3  UNK   245      58.925  63.615  32.172  1.00  0.00           C
ATOM   3664  C4  UNK   245      61.173  62.298  31.774  1.00  0.00           C
ATOM   3665  O5  UNK   245      60.330  65.771  30.480  1.00  0.00           O
ATOM   3666  H6  UNK   245      61.911  64.393  30.627  1.00  0.00           H
ATOM   3667  H7  UNK   245      60.487  63.729  29.674  1.00  0.00           H
ATOM   3668  H8  UNK   245      60.920  64.312  32.600  1.00  0.00           H
ATOM   3669  H9  UNK   245      58.434  64.605  32.124  1.00  0.00           H
ATOM   3670  H10 UNK   245      58.708  63.237  33.156  1.00  0.00           H
ATOM   3671  H11 UNK   245      58.313  62.849  31.555  1.00  0.00           H
ATOM   3672  H12 UNK   245      62.203  62.269  31.504  1.00  0.00           H
ATOM   3673  H13 UNK   245      60.657  61.598  31.023  1.00  0.00           H
ATOM   3674  H14 UNK   245      61.114  61.745  32.697  1.00  0.00           H
ATOM   3675  H15 UNK   245      60.304  66.153  29.553  1.00  0.00           H
ATOM   3676  C1  UNK   246      26.457  22.405  11.179  1.00  0.00           C
ATOM   3677  C2  UNK   246      24.977  22.711  10.827  1.00  0.00           C
ATOM   3678  C3  UNK   246      24.715  24.198  10.432  1.00  0.00           C
ATOM   3679  C4  UNK   246      24.481  21.724   9.824  1.00  0.00           C
ATOM   3680  O5  UNK   246      26.916  22.995  12.401  1.00  0.00           O
ATOM   3681  H6  UNK   246      26.528  21.335  11.352  1.00  0.00           H
ATOM   3682  H7  UNK   246      27.139  22.615  10.386  1.00  0.00           H
ATOM   3683  H8  UNK   246      24.316  22.483  11.692  1.00  0.00           H
ATOM   3684  H9  UNK   246      25.264  24.893  11.126  1.00  0.00           H
ATOM   3685  H10 UNK   246      23.578  24.323  10.429  1.00  0.00           H
ATOM   3686  H11 UNK   246      25.072  24.426   9.437  1.00  0.00           H
ATOM   3687  H12 UNK   246      23.349  21.868   9.572  1.00  0.00           H
ATOM   3688  H13 UNK   246      24.631  20.692  10.186  1.00  0.00           H
ATOM   3689  H14 UNK   246      25.097  21.741   8.889  1.00  0.00           H
ATOM   3690  H15 UNK   246      27.887  22.809  12.492  1.00  0.00           H
ATOM   3691  C1  UNK   247      33.721  63.124  44.270  1.00  0.00           C
ATOM   3692  C2  UNK   247      32.360  62.956  43.531  1.00  0.00           C
ATOM   3693  C3  UNK   247      31.915  61.473  43.589  1.00  0.00           C
ATOM   3694  C4  UNK   247      31.316  64.029  44.015  1.00  0.00           C
ATOM   3695  O5  UNK   247      34.756  62.385  43.662  1.00  0.00           O
ATOM   3696  H6  UNK   247      33.905  64.192  44.245  1.00  0.00           H
ATOM   3697  H7  UNK   247      33.681  62.756  45.261  1.00  0.00           H
ATOM   3698  H8  UNK   247      32.489  63.187  42.478  1.00  0.00           H
ATOM   3699  H9  UNK   247      31.045  61.243  42.928  1.00  0.00           H
ATOM   3700  H10 UNK   247      31.763  61.124  44.573  1.00  0.00           H
ATOM   3701  H11 UNK   247      32.804  60.899  43.218  1.00  0.00           H
ATOM   3702  H12 UNK   247      31.677  65.026  43.884  1.00  0.00           H
ATOM   3703  H13 UNK   247      31.087  63.935  45.106  1.00  0.00           H
ATOM   3704  H14 UNK   247      30.318  64.004  43.509  1.00  0.00           H
ATOM   3705  H15 UNK   247      34.698  62.586  42.672  1.00  0.00           H
ATOM   3706  C1  UNK   248      44.635  16.322  45.952  1.00  0.00           C
ATOM   3707  C2  UNK   248      45.517  16.281  44.649  1.00  0.00           C
ATOM   3708  C3  UNK   248      44.863  15.284  43.710  1.00  0.00           C
ATOM   3709  C4  UNK   248      45.646  17.611  43.837  1.00  0.00           C
ATOM   3710  O5  UNK   248      45.128  17.286  46.906  1.00  0.00           O
ATOM   3711  H6  UNK   248      43.603  16.576  45.725  1.00  0.00           H
ATOM   3712  H7  UNK   248      44.637  15.368  46.405  1.00  0.00           H
ATOM   3713  H8  UNK   248      46.518  15.953  44.959  1.00  0.00           H
ATOM   3714  H9  UNK   248      44.800  14.326  44.175  1.00  0.00           H
ATOM   3715  H10 UNK   248      45.403  15.299  42.749  1.00  0.00           H
ATOM   3716  H11 UNK   248      43.800  15.557  43.613  1.00  0.00           H
ATOM   3717  H12 UNK   248      46.019  17.420  42.799  1.00  0.00           H
ATOM   3718  H13 UNK   248      46.313  18.429  44.288  1.00  0.00           H
ATOM   3719  H14 UNK   248      44.636  18.122  43.712  1.00  0.00           H
ATOM   3720  H15 UNK   248      44.505  17.084  47.732  1.00  0.00           H
ATOM   3721  C1  UNK   249      18.252  27.226  22.109  1.00  0.00           C
ATOM   3722  C2  UNK   249      17.959  28.557  22.765  1.00  0.00           C
ATOM   3723  C3  UNK   249      18.102  28.403  24.224  1.00  0.00           C
ATOM   3724  C4  UNK   249      18.812  29.787  22.228  1.00  0.00           C
ATOM   3725  O5  UNK   249      19.527  26.814  22.499  1.00  0.00           O
ATOM   3726  H6  UNK   249      17.504  26.575  22.464  1.00  0.00           H
ATOM   3727  H7  UNK   249      18.213  27.213  21.032  1.00  0.00           H
ATOM   3728  H8  UNK   249      16.900  28.766  22.541  1.00  0.00           H
ATOM   3729  H9  UNK   249      19.031  27.898  24.581  1.00  0.00           H
ATOM   3730  H10 UNK   249      17.327  27.723  24.661  1.00  0.00           H
ATOM   3731  H11 UNK   249      18.194  29.350  24.812  1.00  0.00           H
ATOM   3732  H12 UNK   249      19.920  29.601  22.376  1.00  0.00           H
ATOM   3733  H13 UNK   249      18.562  30.681  22.852  1.00  0.00           H
ATOM   3734  H14 UNK   249      18.641  30.138  21.180  1.00  0.00           H
ATOM   3735  H15 UNK   249      19.471  26.050  23.192  1.00  0.00           H
ATOM   3736  C1  UNK   250       4.752  22.636  27.547  1.00  0.00           C
ATOM   3737  C2  UNK   250       4.777  23.776  28.567  1.00  0.00           C
ATOM   3738  C3  UNK   250       4.325  23.337  29.983  1.00  0.00           C
ATOM   3739  C4  UNK   250       6.184  24.430  28.612  1.00  0.00           C
ATOM   3740  O5  UNK   250       4.823  23.225  26.267  1.00  0.00           O
ATOM   3741  H6  UNK   250       5.539  21.986  27.715  1.00  0.00           H
ATOM   3742  H7  UNK   250       3.797  22.055  27.645  1.00  0.00           H
ATOM   3743  H8  UNK   250       4.013  24.532  28.331  1.00  0.00           H
ATOM   3744  H9  UNK   250       4.678  22.296  30.169  1.00  0.00           H
ATOM   3745  H10 UNK   250       3.216  23.343  29.952  1.00  0.00           H
ATOM   3746  H11 UNK   250       4.711  23.926  30.794  1.00  0.00           H
ATOM   3747  H12 UNK   250       6.937  23.607  28.724  1.00  0.00           H
ATOM   3748  H13 UNK   250       6.163  25.267  29.396  1.00  0.00           H
ATOM   3749  H14 UNK   250       6.436  24.934  27.694  1.00  0.00           H
ATOM   3750  H15 UNK   250       3.887  23.664  26.189  1.00  0.00           H
ATOM   3751  C1  UNK   251       9.393  52.798   7.662  1.00  0.00           C
ATOM   3752  C2  UNK   251      10.668  52.933   6.806  1.00  0.00           C
ATOM   3753  C3  UNK   251      11.854  53.497   7.588  1.00  0.00           C
ATOM   3754  C4  UNK   251      11.086  51.534   6.283  1.00  0.00           C
ATOM   3755  O5  UNK   251       9.531  51.833   8.758  1.00  0.00           O
ATOM   3756  H6  UNK   251       9.149  53.757   8.059  1.00  0.00           H
ATOM   3757  H7  UNK   251       8.622  52.479   6.916  1.00  0.00           H
ATOM   3758  H8  UNK   251      10.536  53.572   5.899  1.00  0.00           H
ATOM   3759  H9  UNK   251      12.689  53.346   6.994  1.00  0.00           H
ATOM   3760  H10 UNK   251      11.971  53.031   8.538  1.00  0.00           H
ATOM   3761  H11 UNK   251      11.776  54.498   7.809  1.00  0.00           H
ATOM   3762  H12 UNK   251      11.296  50.788   7.082  1.00  0.00           H
ATOM   3763  H13 UNK   251      11.920  51.521   5.629  1.00  0.00           H
ATOM   3764  H14 UNK   251      10.225  51.195   5.700  1.00  0.00           H
ATOM   3765  H15 UNK   251       9.314  50.961   8.317  1.00  0.00           H
ATOM   3766  C1  UNK   252      56.411  65.847   4.852  1.00  0.00           C
ATOM   3767  C2  UNK   252      55.560  65.102   3.847  1.00  0.00           C
ATOM   3768  C3  UNK   252      54.035  65.297   4.085  1.00  0.00           C
ATOM   3769  C4  UNK   252      55.978  65.217   2.388  1.00  0.00           C
ATOM   3770  O5  UNK   252      56.271  65.356   6.203  1.00  0.00           O
ATOM   3771  H6  UNK   252      57.492  65.858   4.602  1.00  0.00           H
ATOM   3772  H7  UNK   252      55.927  66.826   4.850  1.00  0.00           H
ATOM   3773  H8  UNK   252      55.765  64.018   3.994  1.00  0.00           H
ATOM   3774  H9  UNK   252      53.468  64.549   3.573  1.00  0.00           H
ATOM   3775  H10 UNK   252      53.710  66.308   3.774  1.00  0.00           H
ATOM   3776  H11 UNK   252      53.728  65.160   5.184  1.00  0.00           H
ATOM   3777  H12 UNK   252      57.020  65.086   2.233  1.00  0.00           H
ATOM   3778  H13 UNK   252      55.758  66.196   2.058  1.00  0.00           H
ATOM   3779  H14 UNK   252      55.404  64.508   1.798  1.00  0.00           H
ATOM   3780  H15 UNK   252      56.656  64.446   6.179  1.00  0.00           H
ATOM   3781  C1  UNK   253      52.365  53.979  63.637  1.00  0.00           C
ATOM   3782  C2  UNK   253      53.617  53.962  64.571  1.00  0.00           C
ATOM   3783  C3  UNK   253      54.864  54.401  63.863  1.00  0.00           C
ATOM   3784  C4  UNK   253      53.333  54.861  65.798  1.00  0.00           C
ATOM   3785  O5  UNK   253      52.640  53.219  62.450  1.00  0.00           O
ATOM   3786  H6  UNK   253      51.558  53.515  64.240  1.00  0.00           H
ATOM   3787  H7  UNK   253      51.832  54.906  63.502  1.00  0.00           H
ATOM   3788  H8  UNK   253      53.793  52.954  64.936  1.00  0.00           H
ATOM   3789  H9  UNK   253      55.710  54.602  64.619  1.00  0.00           H
ATOM   3790  H10 UNK   253      54.723  55.318  63.362  1.00  0.00           H
ATOM   3791  H11 UNK   253      55.179  53.605  63.126  1.00  0.00           H
ATOM   3792  H12 UNK   253      52.769  54.177  66.531  1.00  0.00           H
ATOM   3793  H13 UNK   253      52.669  55.866  65.616  1.00  0.00           H
ATOM   3794  H14 UNK   253      54.224  55.291  66.265  1.00  0.00           H
ATOM   3795  H15 UNK   253      53.234  53.711  61.874  1.00  0.00           H
ATOM   3796  C1  UNK   254      46.130   9.446  29.439  1.00  0.00           C
ATOM   3797  C2  UNK   254      45.400   9.982  28.170  1.00  0.00           C
ATOM   3798  C3  UNK   254      44.043  10.600  28.397  1.00  0.00           C
ATOM   3799  C4  UNK   254      46.341  10.953  27.360  1.00  0.00           C
ATOM   3800  O5  UNK   254      46.983   8.309  29.121  1.00  0.00           O
ATOM   3801  H6  UNK   254      46.741  10.279  29.929  1.00  0.00           H
ATOM   3802  H7  UNK   254      45.324   8.987  30.030  1.00  0.00           H
ATOM   3803  H8  UNK   254      45.276   9.088  27.548  1.00  0.00           H
ATOM   3804  H9  UNK   254      43.496  10.905  27.491  1.00  0.00           H
ATOM   3805  H10 UNK   254      44.115  11.348  29.109  1.00  0.00           H
ATOM   3806  H11 UNK   254      43.359   9.932  28.832  1.00  0.00           H
ATOM   3807  H12 UNK   254      46.568  11.849  27.939  1.00  0.00           H
ATOM   3808  H13 UNK   254      45.900  11.308  26.382  1.00  0.00           H
ATOM   3809  H14 UNK   254      47.319  10.520  27.033  1.00  0.00           H
ATOM   3810  H15 UNK   254      47.422   8.499  28.239  1.00  0.00           H
ATOM   3811  C1  UNK   255       4.109   9.044  51.007  1.00  0.00           C
ATOM   3812  C2  UNK   255       4.064   7.652  51.722  1.00  0.00           C
ATOM   3813  C3  UNK   255       2.940   6.734  51.102  1.00  0.00           C
ATOM   3814  C4  UNK   255       5.427   6.912  51.478  1.00  0.00           C
ATOM   3815  O5  UNK   255       2.837   9.454  50.396  1.00  0.00           O
ATOM   3816  H6  UNK   255       4.505   9.789  51.721  1.00  0.00           H
ATOM   3817  H7  UNK   255       4.822   9.087  50.220  1.00  0.00           H
ATOM   3818  H8  UNK   255       3.908   7.866  52.783  1.00  0.00           H
ATOM   3819  H9  UNK   255       1.957   7.204  51.297  1.00  0.00           H
ATOM   3820  H10 UNK   255       2.991   5.779  51.583  1.00  0.00           H
ATOM   3821  H11 UNK   255       3.046   6.543  50.016  1.00  0.00           H
ATOM   3822  H12 UNK   255       5.475   5.953  52.017  1.00  0.00           H
ATOM   3823  H13 UNK   255       6.281   7.559  51.762  1.00  0.00           H
ATOM   3824  H14 UNK   255       5.551   6.776  50.368  1.00  0.00           H
ATOM   3825  H15 UNK   255       2.883  10.170  49.748  1.00  0.00           H
ATOM   3826  C1  UNK   256      39.750  17.756  50.333  1.00  0.00           C
ATOM   3827  C2  UNK   256      39.648  19.054  51.186  1.00  0.00           C
ATOM   3828  C3  UNK   256      40.371  20.225  50.441  1.00  0.00           C
ATOM   3829  C4  UNK   256      38.185  19.398  51.491  1.00  0.00           C
ATOM   3830  O5  UNK   256      41.109  17.167  50.344  1.00  0.00           O
ATOM   3831  H6  UNK   256      39.189  16.935  50.806  1.00  0.00           H
ATOM   3832  H7  UNK   256      39.410  17.849  49.308  1.00  0.00           H
ATOM   3833  H8  UNK   256      40.132  18.997  52.176  1.00  0.00           H
ATOM   3834  H9  UNK   256      40.781  20.014  49.421  1.00  0.00           H
ATOM   3835  H10 UNK   256      41.217  20.555  51.041  1.00  0.00           H
ATOM   3836  H11 UNK   256      39.667  21.040  50.430  1.00  0.00           H
ATOM   3837  H12 UNK   256      37.628  19.425  50.525  1.00  0.00           H
ATOM   3838  H13 UNK   256      38.025  20.373  52.000  1.00  0.00           H
ATOM   3839  H14 UNK   256      37.781  18.574  52.144  1.00  0.00           H
ATOM   3840  H15 UNK   256      41.142  16.346  50.893  1.00  0.00           H
ATOM   3841  C1  UNK   257      61.862  36.880  10.652  1.00  0.00           C
ATOM   3842  C2  UNK   257      60.851  36.013  11.403  1.00  0.00           C
ATOM   3843  C3  UNK   257      61.350  34.560  11.595  1.00  0.00           C
ATOM   3844  C4  UNK   257      60.520  36.676  12.761  1.00  0.00           C
ATOM   3845  O5  UNK   257      61.168  38.080  10.224  1.00  0.00           O
ATOM   3846  H6  UNK   257      62.738  37.121  11.240  1.00  0.00           H
ATOM   3847  H7  UNK   257      62.171  36.351   9.792  1.00  0.00           H
ATOM   3848  H8  UNK   257      59.966  35.922  10.793  1.00  0.00           H
ATOM   3849  H9  UNK   257      62.325  34.543  12.064  1.00  0.00           H
ATOM   3850  H10 UNK   257      61.406  33.906  10.736  1.00  0.00           H
ATOM   3851  H11 UNK   257      60.639  33.929  12.297  1.00  0.00           H
ATOM   3852  H12 UNK   257      61.418  36.956  13.375  1.00  0.00           H
ATOM   3853  H13 UNK   257      59.895  36.049  13.436  1.00  0.00           H
ATOM   3854  H14 UNK   257      59.920  37.591  12.564  1.00  0.00           H
ATOM   3855  H15 UNK   257      61.161  38.640  11.003  1.00  0.00           H
ATOM   3856  C1  UNK   258      16.452   7.174  32.476  1.00  0.00           C
ATOM   3857  C2  UNK   258      15.575   6.171  31.673  1.00  0.00           C
ATOM   3858  C3  UNK   258      15.613   4.760  32.437  1.00  0.00           C
ATOM   3859  C4  UNK   258      14.147   6.700  31.424  1.00  0.00           C
ATOM   3860  O5  UNK   258      16.624   8.329  31.796  1.00  0.00           O
ATOM   3861  H6  UNK   258      16.046   7.376  33.484  1.00  0.00           H
ATOM   3862  H7  UNK   258      17.482   6.743  32.574  1.00  0.00           H
ATOM   3863  H8  UNK   258      16.132   5.981  30.703  1.00  0.00           H
ATOM   3864  H9  UNK   258      15.297   4.823  33.468  1.00  0.00           H
ATOM   3865  H10 UNK   258      16.646   4.502  32.480  1.00  0.00           H
ATOM   3866  H11 UNK   258      15.163   3.977  31.866  1.00  0.00           H
ATOM   3867  H12 UNK   258      13.776   6.948  32.434  1.00  0.00           H
ATOM   3868  H13 UNK   258      13.566   5.963  30.956  1.00  0.00           H
ATOM   3869  H14 UNK   258      14.286   7.681  30.895  1.00  0.00           H
ATOM   3870  H15 UNK   258      17.454   8.303  31.266  1.00  0.00           H
ATOM   3871  C1  UNK   259      46.684  46.758  41.981  1.00  0.00           C
ATOM   3872  C2  UNK   259      48.239  46.606  42.274  1.00  0.00           C
ATOM   3873  C3  UNK   259      48.794  48.056  42.353  1.00  0.00           C
ATOM   3874  C4  UNK   259      48.378  45.854  43.614  1.00  0.00           C
ATOM   3875  O5  UNK   259      45.994  45.482  42.039  1.00  0.00           O
ATOM   3876  H6  UNK   259      46.255  47.519  42.639  1.00  0.00           H
ATOM   3877  H7  UNK   259      46.648  47.032  40.914  1.00  0.00           H
ATOM   3878  H8  UNK   259      48.708  46.095  41.417  1.00  0.00           H
ATOM   3879  H9  UNK   259      48.342  48.759  43.076  1.00  0.00           H
ATOM   3880  H10 UNK   259      48.556  48.656  41.353  1.00  0.00           H
ATOM   3881  H11 UNK   259      49.884  48.036  42.409  1.00  0.00           H
ATOM   3882  H12 UNK   259      49.405  45.991  43.942  1.00  0.00           H
ATOM   3883  H13 UNK   259      48.128  44.807  43.568  1.00  0.00           H
ATOM   3884  H14 UNK   259      47.836  46.400  44.382  1.00  0.00           H
ATOM   3885  H15 UNK   259      46.473  44.827  41.529  1.00  0.00           H
ATOM   3886  C1  UNK   260       9.340  48.158   6.629  1.00  0.00           C
ATOM   3887  C2  UNK   260       8.315  48.001   5.433  1.00  0.00           C
ATOM   3888  C3  UNK   260       6.981  47.395   5.921  1.00  0.00           C
ATOM   3889  C4  UNK   260       8.046  49.415   4.843  1.00  0.00           C
ATOM   3890  O5  UNK   260       8.913  48.975   7.708  1.00  0.00           O
ATOM   3891  H6  UNK   260       9.600  47.175   7.073  1.00  0.00           H
ATOM   3892  H7  UNK   260      10.345  48.533   6.281  1.00  0.00           H
ATOM   3893  H8  UNK   260       8.842  47.453   4.679  1.00  0.00           H
ATOM   3894  H9  UNK   260       6.287  47.208   5.059  1.00  0.00           H
ATOM   3895  H10 UNK   260       6.336  48.102   6.501  1.00  0.00           H
ATOM   3896  H11 UNK   260       7.180  46.512   6.430  1.00  0.00           H
ATOM   3897  H12 UNK   260       8.982  49.747   4.424  1.00  0.00           H
ATOM   3898  H13 UNK   260       7.599  50.085   5.562  1.00  0.00           H
ATOM   3899  H14 UNK   260       7.304  49.300   4.046  1.00  0.00           H
ATOM   3900  H15 UNK   260       7.975  48.797   7.980  1.00  0.00           H
ATOM   3901  C1  UNK   261      30.639  44.468  14.600  1.00  0.00           C
ATOM   3902  C2  UNK   261      31.724  43.977  13.677  1.00  0.00           C
ATOM   3903  C3  UNK   261      32.497  42.944  14.501  1.00  0.00           C
ATOM   3904  C4  UNK   261      31.081  43.225  12.404  1.00  0.00           C
ATOM   3905  O5  UNK   261      31.265  45.327  15.615  1.00  0.00           O
ATOM   3906  H6  UNK   261      29.852  44.946  14.005  1.00  0.00           H
ATOM   3907  H7  UNK   261      30.057  43.755  15.209  1.00  0.00           H
ATOM   3908  H8  UNK   261      32.448  44.763  13.364  1.00  0.00           H
ATOM   3909  H9  UNK   261      33.421  42.583  13.928  1.00  0.00           H
ATOM   3910  H10 UNK   261      31.803  42.069  14.609  1.00  0.00           H
ATOM   3911  H11 UNK   261      32.809  43.319  15.471  1.00  0.00           H
ATOM   3912  H12 UNK   261      30.320  42.445  12.654  1.00  0.00           H
ATOM   3913  H13 UNK   261      31.956  42.700  11.911  1.00  0.00           H
ATOM   3914  H14 UNK   261      30.788  43.969  11.677  1.00  0.00           H
ATOM   3915  H15 UNK   261      31.905  44.668  15.976  1.00  0.00           H
ATOM   3916  C1  UNK   262      52.687  55.962  35.469  1.00  0.00           C
ATOM   3917  C2  UNK   262      52.544  54.482  35.923  1.00  0.00           C
ATOM   3918  C3  UNK   262      51.132  54.297  36.574  1.00  0.00           C
ATOM   3919  C4  UNK   262      52.763  53.399  34.872  1.00  0.00           C
ATOM   3920  O5  UNK   262      54.012  56.295  35.485  1.00  0.00           O
ATOM   3921  H6  UNK   262      52.256  56.144  34.435  1.00  0.00           H
ATOM   3922  H7  UNK   262      52.143  56.576  36.122  1.00  0.00           H
ATOM   3923  H8  UNK   262      53.254  54.342  36.797  1.00  0.00           H
ATOM   3924  H9  UNK   262      50.958  53.263  36.957  1.00  0.00           H
ATOM   3925  H10 UNK   262      50.331  54.435  35.888  1.00  0.00           H
ATOM   3926  H11 UNK   262      51.023  54.914  37.469  1.00  0.00           H
ATOM   3927  H12 UNK   262      52.797  52.402  35.380  1.00  0.00           H
ATOM   3928  H13 UNK   262      53.781  53.499  34.523  1.00  0.00           H
ATOM   3929  H14 UNK   262      51.915  53.424  34.150  1.00  0.00           H
ATOM   3930  H15 UNK   262      54.377  56.333  36.396  1.00  0.00           H
ATOM   3931  C1  UNK   263       1.112   3.729  22.676  1.00  0.00           C
ATOM   3932  C2  UNK   263      -0.056   3.057  23.470  1.00  0.00           C
ATOM   3933  C3  UNK   263       0.604   2.352  24.694  1.00  0.00           C
ATOM   3934  C4  UNK   263      -1.139   4.063  23.939  1.00  0.00           C
ATOM   3935  O5  UNK   263       2.190   2.783  22.317  1.00  0.00           O
ATOM   3936  H6  UNK   263       0.707   4.215  21.765  1.00  0.00           H
ATOM   3937  H7  UNK   263       1.584   4.462  23.328  1.00  0.00           H
ATOM   3938  H8  UNK   263      -0.490   2.264  22.836  1.00  0.00           H
ATOM   3939  H9  UNK   263       0.954   3.042  25.501  1.00  0.00           H
ATOM   3940  H10 UNK   263       1.447   1.659  24.549  1.00  0.00           H
ATOM   3941  H11 UNK   263      -0.138   1.819  25.200  1.00  0.00           H
ATOM   3942  H12 UNK   263      -1.887   3.562  24.680  1.00  0.00           H
ATOM   3943  H13 UNK   263      -1.738   4.384  23.089  1.00  0.00           H
ATOM   3944  H14 UNK   263      -0.725   4.944  24.488  1.00  0.00           H
ATOM   3945  H15 UNK   263       1.844   2.255  21.631  1.00  0.00           H
ATOM   3946  C1  UNK   264      54.338  46.388   6.211  1.00  0.00           C
ATOM   3947  C2  UNK   264      54.079  46.222   4.682  1.00  0.00           C
ATOM   3948  C3  UNK   264      54.491  44.833   4.137  1.00  0.00           C
ATOM   3949  C4  UNK   264      52.621  46.546   4.362  1.00  0.00           C
ATOM   3950  O5  UNK   264      54.668  47.759   6.405  1.00  0.00           O
ATOM   3951  H6  UNK   264      53.445  46.138   6.828  1.00  0.00           H
ATOM   3952  H7  UNK   264      55.140  45.741   6.589  1.00  0.00           H
ATOM   3953  H8  UNK   264      54.703  46.975   4.142  1.00  0.00           H
ATOM   3954  H9  UNK   264      54.192  44.689   3.095  1.00  0.00           H
ATOM   3955  H10 UNK   264      54.174  43.955   4.724  1.00  0.00           H
ATOM   3956  H11 UNK   264      55.583  44.760   4.060  1.00  0.00           H
ATOM   3957  H12 UNK   264      52.232  47.520   4.693  1.00  0.00           H
ATOM   3958  H13 UNK   264      52.097  45.805   4.913  1.00  0.00           H
ATOM   3959  H14 UNK   264      52.499  46.507   3.304  1.00  0.00           H
ATOM   3960  H15 UNK   264      55.497  47.844   7.005  1.00  0.00           H
ATOM   3961  C1  UNK   265      49.453   1.592  46.965  1.00  0.00           C
ATOM   3962  C2  UNK   265      47.904   1.556  47.079  1.00  0.00           C
ATOM   3963  C3  UNK   265      47.395   0.276  47.773  1.00  0.00           C
ATOM   3964  C4  UNK   265      47.446   2.819  47.794  1.00  0.00           C
ATOM   3965  O5  UNK   265      49.866   2.683  46.192  1.00  0.00           O
ATOM   3966  H6  UNK   265      49.923   1.584  47.969  1.00  0.00           H
ATOM   3967  H7  UNK   265      49.802   0.645  46.535  1.00  0.00           H
ATOM   3968  H8  UNK   265      47.452   1.604  46.090  1.00  0.00           H
ATOM   3969  H9  UNK   265      47.676  -0.593  47.241  1.00  0.00           H
ATOM   3970  H10 UNK   265      46.334   0.265  47.796  1.00  0.00           H
ATOM   3971  H11 UNK   265      47.755   0.271  48.767  1.00  0.00           H
ATOM   3972  H12 UNK   265      46.371   2.717  48.117  1.00  0.00           H
ATOM   3973  H13 UNK   265      47.717   3.660  47.257  1.00  0.00           H
ATOM   3974  H14 UNK   265      47.948   2.903  48.745  1.00  0.00           H
ATOM   3975  H15 UNK   265      49.282   2.790  45.431  1.00  0.00           H
ATOM   3976  C1  UNK   266      27.399  12.014  23.276  1.00  0.00           C
ATOM   3977  C2  UNK   266      27.607  11.275  24.620  1.00  0.00           C
ATOM   3978  C3  UNK   266      26.209  10.691  25.032  1.00  0.00           C
ATOM   3979  C4  UNK   266      28.682  10.145  24.497  1.00  0.00           C
ATOM   3980  O5  UNK   266      26.877  11.126  22.242  1.00  0.00           O
ATOM   3981  H6  UNK   266      26.765  12.891  23.538  1.00  0.00           H
ATOM   3982  H7  UNK   266      28.412  12.392  22.967  1.00  0.00           H
ATOM   3983  H8  UNK   266      27.940  11.970  25.364  1.00  0.00           H
ATOM   3984  H9  UNK   266      26.330  10.106  25.978  1.00  0.00           H
ATOM   3985  H10 UNK   266      25.749  10.099  24.246  1.00  0.00           H
ATOM   3986  H11 UNK   266      25.531  11.551  25.320  1.00  0.00           H
ATOM   3987  H12 UNK   266      29.716  10.473  24.319  1.00  0.00           H
ATOM   3988  H13 UNK   266      28.506   9.329  23.777  1.00  0.00           H
ATOM   3989  H14 UNK   266      28.710   9.616  25.459  1.00  0.00           H
ATOM   3990  H15 UNK   266      26.815  11.681  21.420  1.00  0.00           H
ATOM   3991  C1  UNK   267      65.707   2.442   7.945  1.00  0.00           C
ATOM   3992  C2  UNK   267      65.020   3.081   6.689  1.00  0.00           C
ATOM   3993  C3  UNK   267      63.668   2.471   6.350  1.00  0.00           C
ATOM   3994  C4  UNK   267      64.876   4.596   6.870  1.00  0.00           C
ATOM   3995  O5  UNK   267      66.992   3.029   8.282  1.00  0.00           O
ATOM   3996  H6  UNK   267      65.052   2.741   8.773  1.00  0.00           H
ATOM   3997  H7  UNK   267      65.705   1.403   7.758  1.00  0.00           H
ATOM   3998  H8  UNK   267      65.760   2.937   5.890  1.00  0.00           H
ATOM   3999  H9  UNK   267      63.714   1.420   6.374  1.00  0.00           H
ATOM   4000  H10 UNK   267      63.252   2.825   5.372  1.00  0.00           H
ATOM   4001  H11 UNK   267      62.988   2.688   7.198  1.00  0.00           H
ATOM   4002  H12 UNK   267      64.420   5.001   5.967  1.00  0.00           H
ATOM   4003  H13 UNK   267      65.923   5.097   6.982  1.00  0.00           H
ATOM   4004  H14 UNK   267      64.365   4.771   7.822  1.00  0.00           H
ATOM   4005  H15 UNK   267      67.666   2.754   7.623  1.00  0.00           H
ATOM   4006  C1  UNK   268       3.681  14.277  25.307  1.00  0.00           C
ATOM   4007  C2  UNK   268       5.115  14.197  24.817  1.00  0.00           C
ATOM   4008  C3  UNK   268       5.635  12.756  24.887  1.00  0.00           C
ATOM   4009  C4  UNK   268       5.114  14.696  23.384  1.00  0.00           C
ATOM   4010  O5  UNK   268       3.378  15.626  25.535  1.00  0.00           O
ATOM   4011  H6  UNK   268       2.974  13.859  24.563  1.00  0.00           H
ATOM   4012  H7  UNK   268       3.607  13.749  26.251  1.00  0.00           H
ATOM   4013  H8  UNK   268       5.754  14.785  25.483  1.00  0.00           H
ATOM   4014  H9  UNK   268       6.720  12.770  24.640  1.00  0.00           H
ATOM   4015  H10 UNK   268       5.190  12.154  24.056  1.00  0.00           H
ATOM   4016  H11 UNK   268       5.504  12.368  25.935  1.00  0.00           H
ATOM   4017  H12 UNK   268       4.480  14.044  22.710  1.00  0.00           H
ATOM   4018  H13 UNK   268       6.166  14.643  22.934  1.00  0.00           H
ATOM   4019  H14 UNK   268       4.732  15.746  23.355  1.00  0.00           H
ATOM   4020  H15 UNK   268       2.785  15.719  26.352  1.00  0.00           H
ATOM   4021  C1  UNK   269      22.517  39.494   5.532  1.00  0.00           C
ATOM   4022  C2  UNK   269      21.115  39.408   4.976  1.00  0.00           C
ATOM   4023  C3  UNK   269      20.617  40.796   4.541  1.00  0.00           C
ATOM   4024  C4  UNK   269      21.104  38.440   3.797  1.00  0.00           C
ATOM   4025  O5  UNK   269      22.567  40.178   6.765  1.00  0.00           O
ATOM   4026  H6  UNK   269      22.940  38.504   5.607  1.00  0.00           H
ATOM   4027  H7  UNK   269      23.128  40.009   4.860  1.00  0.00           H
ATOM   4028  H8  UNK   269      20.486  39.068   5.834  1.00  0.00           H
ATOM   4029  H9  UNK   269      20.370  41.499   5.349  1.00  0.00           H
ATOM   4030  H10 UNK   269      19.734  40.480   4.032  1.00  0.00           H
ATOM   4031  H11 UNK   269      21.225  41.224   3.785  1.00  0.00           H
ATOM   4032  H12 UNK   269      21.842  38.749   3.011  1.00  0.00           H
ATOM   4033  H13 UNK   269      20.160  38.373   3.371  1.00  0.00           H
ATOM   4034  H14 UNK   269      21.309  37.390   4.181  1.00  0.00           H
ATOM   4035  H15 UNK   269      23.068  41.015   6.508  1.00  0.00           H
ATOM   4036  C1  UNK   270       6.689  46.037  11.850  1.00  0.00           C
ATOM   4037  C2  UNK   270       8.074  46.688  12.109  1.00  0.00           C
ATOM   4038  C3  UNK   270       8.841  46.923  10.810  1.00  0.00           C
ATOM   4039  C4  UNK   270       8.060  48.027  12.911  1.00  0.00           C
ATOM   4040  O5  UNK   270       5.895  46.984  11.122  1.00  0.00           O
ATOM   4041  H6  UNK   270       6.718  45.049  11.287  1.00  0.00           H
ATOM   4042  H7  UNK   270       6.221  45.794  12.847  1.00  0.00           H
ATOM   4043  H8  UNK   270       8.648  45.974  12.711  1.00  0.00           H
ATOM   4044  H9  UNK   270       8.237  47.436  10.119  1.00  0.00           H
ATOM   4045  H10 UNK   270       9.147  46.019  10.316  1.00  0.00           H
ATOM   4046  H11 UNK   270       9.787  47.409  11.091  1.00  0.00           H
ATOM   4047  H12 UNK   270       9.088  48.353  13.223  1.00  0.00           H
ATOM   4048  H13 UNK   270       7.387  47.918  13.855  1.00  0.00           H
ATOM   4049  H14 UNK   270       7.542  48.751  12.294  1.00  0.00           H
ATOM   4050  H15 UNK   270       4.897  46.742  11.296  1.00  0.00           H
ATOM   4051  C1  UNK   271      31.186  56.803   5.403  1.00  0.00           C
ATOM   4052  C2  UNK   271      32.413  57.644   5.088  1.00  0.00           C
ATOM   4053  C3  UNK   271      33.615  56.805   4.482  1.00  0.00           C
ATOM   4054  C4  UNK   271      32.122  58.794   4.091  1.00  0.00           C
ATOM   4055  O5  UNK   271      30.315  57.630   6.151  1.00  0.00           O
ATOM   4056  H6  UNK   271      30.724  56.509   4.495  1.00  0.00           H
ATOM   4057  H7  UNK   271      31.529  55.907   5.862  1.00  0.00           H
ATOM   4058  H8  UNK   271      32.838  57.996   6.088  1.00  0.00           H
ATOM   4059  H9  UNK   271      33.904  55.992   5.090  1.00  0.00           H
ATOM   4060  H10 UNK   271      34.546  57.431   4.432  1.00  0.00           H
ATOM   4061  H11 UNK   271      33.539  56.570   3.462  1.00  0.00           H
ATOM   4062  H12 UNK   271      31.862  58.430   3.070  1.00  0.00           H
ATOM   4063  H13 UNK   271      33.082  59.328   3.926  1.00  0.00           H
ATOM   4064  H14 UNK   271      31.294  59.452   4.528  1.00  0.00           H
ATOM   4065  H15 UNK   271      29.532  57.155   6.385  1.00  0.00           H
ATOM   4066  C1  UNK   272      31.979  49.336  42.006  1.00  0.00           C
ATOM   4067  C2  UNK   272      31.754  49.979  43.411  1.00  0.00           C
ATOM   4068  C3  UNK   272      31.338  48.902  44.414  1.00  0.00           C
ATOM   4069  C4  UNK   272      32.988  50.759  43.809  1.00  0.00           C
ATOM   4070  O5  UNK   272      32.975  48.286  42.062  1.00  0.00           O
ATOM   4071  H6  UNK   272      30.988  48.934  41.794  1.00  0.00           H
ATOM   4072  H7  UNK   272      32.218  50.127  41.343  1.00  0.00           H
ATOM   4073  H8  UNK   272      30.925  50.703  43.137  1.00  0.00           H
ATOM   4074  H9  UNK   272      30.363  48.413  44.190  1.00  0.00           H
ATOM   4075  H10 UNK   272      31.260  49.329  45.371  1.00  0.00           H
ATOM   4076  H11 UNK   272      32.128  48.137  44.479  1.00  0.00           H
ATOM   4077  H12 UNK   272      32.778  51.435  44.674  1.00  0.00           H
ATOM   4078  H13 UNK   272      33.433  51.438  43.010  1.00  0.00           H
ATOM   4079  H14 UNK   272      33.807  50.005  44.166  1.00  0.00           H
ATOM   4080  H15 UNK   272      32.464  47.451  42.146  1.00  0.00           H
ATOM   4081  C1  UNK   273      60.230  45.654  17.863  1.00  0.00           C
ATOM   4082  C2  UNK   273      60.096  46.997  18.644  1.00  0.00           C
ATOM   4083  C3  UNK   273      58.890  47.877  18.306  1.00  0.00           C
ATOM   4084  C4  UNK   273      60.213  46.779  20.188  1.00  0.00           C
ATOM   4085  O5  UNK   273      60.554  45.781  16.489  1.00  0.00           O
ATOM   4086  H6  UNK   273      60.915  44.901  18.357  1.00  0.00           H
ATOM   4087  H7  UNK   273      59.275  45.061  17.834  1.00  0.00           H
ATOM   4088  H8  UNK   273      61.007  47.485  18.253  1.00  0.00           H
ATOM   4089  H9  UNK   273      58.766  48.005  17.322  1.00  0.00           H
ATOM   4090  H10 UNK   273      58.990  48.889  18.659  1.00  0.00           H
ATOM   4091  H11 UNK   273      57.979  47.509  18.616  1.00  0.00           H
ATOM   4092  H12 UNK   273      61.050  46.193  20.476  1.00  0.00           H
ATOM   4093  H13 UNK   273      59.464  46.166  20.553  1.00  0.00           H
ATOM   4094  H14 UNK   273      60.109  47.794  20.727  1.00  0.00           H
ATOM   4095  H15 UNK   273      59.868  46.369  16.057  1.00  0.00           H
ATOM   4096  C1  UNK   274      47.603  55.435  17.349  1.00  0.00           C
ATOM   4097  C2  UNK   274      46.192  54.844  17.645  1.00  0.00           C
ATOM   4098  C3  UNK   274      45.842  54.790  19.149  1.00  0.00           C
ATOM   4099  C4  UNK   274      45.088  55.637  16.879  1.00  0.00           C
ATOM   4100  O5  UNK   274      48.680  54.774  18.066  1.00  0.00           O
ATOM   4101  H6  UNK   274      47.885  55.228  16.296  1.00  0.00           H
ATOM   4102  H7  UNK   274      47.606  56.555  17.548  1.00  0.00           H
ATOM   4103  H8  UNK   274      46.204  53.866  17.178  1.00  0.00           H
ATOM   4104  H9  UNK   274      44.931  54.207  19.348  1.00  0.00           H
ATOM   4105  H10 UNK   274      45.777  55.771  19.591  1.00  0.00           H
ATOM   4106  H11 UNK   274      46.642  54.385  19.703  1.00  0.00           H
ATOM   4107  H12 UNK   274      44.087  55.235  17.137  1.00  0.00           H
ATOM   4108  H13 UNK   274      45.158  55.674  15.850  1.00  0.00           H
ATOM   4109  H14 UNK   274      45.180  56.680  17.164  1.00  0.00           H
ATOM   4110  H15 UNK   274      48.719  53.872  17.659  1.00  0.00           H
ATOM   4111  C1  UNK   275      64.213   9.594  41.860  1.00  0.00           C
ATOM   4112  C2  UNK   275      63.630  10.778  42.765  1.00  0.00           C
ATOM   4113  C3  UNK   275      64.477  10.819  44.120  1.00  0.00           C
ATOM   4114  C4  UNK   275      63.577  12.193  42.039  1.00  0.00           C
ATOM   4115  O5  UNK   275      63.364   9.529  40.747  1.00  0.00           O
ATOM   4116  H6  UNK   275      65.185   9.880  41.497  1.00  0.00           H
ATOM   4117  H7  UNK   275      64.317   8.690  42.428  1.00  0.00           H
ATOM   4118  H8  UNK   275      62.596  10.596  43.078  1.00  0.00           H
ATOM   4119  H9  UNK   275      64.110  10.167  44.865  1.00  0.00           H
ATOM   4120  H10 UNK   275      64.443  11.847  44.552  1.00  0.00           H
ATOM   4121  H11 UNK   275      65.521  10.587  43.954  1.00  0.00           H
ATOM   4122  H12 UNK   275      64.620  12.517  41.914  1.00  0.00           H
ATOM   4123  H13 UNK   275      62.871  12.871  42.575  1.00  0.00           H
ATOM   4124  H14 UNK   275      63.151  12.105  41.032  1.00  0.00           H
ATOM   4125  H15 UNK   275      62.414   9.478  41.059  1.00  0.00           H
ATOM   4126  C1  UNK   276      13.813  17.204  64.753  1.00  0.00           C
ATOM   4127  C2  UNK   276      12.479  16.396  64.754  1.00  0.00           C
ATOM   4128  C3  UNK   276      11.264  17.213  65.215  1.00  0.00           C
ATOM   4129  C4  UNK   276      12.234  15.840  63.333  1.00  0.00           C
ATOM   4130  O5  UNK   276      14.293  17.218  66.106  1.00  0.00           O
ATOM   4131  H6  UNK   276      14.530  16.784  64.090  1.00  0.00           H
ATOM   4132  H7  UNK   276      13.631  18.226  64.325  1.00  0.00           H
ATOM   4133  H8  UNK   276      12.581  15.529  65.416  1.00  0.00           H
ATOM   4134  H9  UNK   276      10.421  16.487  65.327  1.00  0.00           H
ATOM   4135  H10 UNK   276      11.057  18.055  64.503  1.00  0.00           H
ATOM   4136  H11 UNK   276      11.505  17.658  66.180  1.00  0.00           H
ATOM   4137  H12 UNK   276      11.350  15.171  63.390  1.00  0.00           H
ATOM   4138  H13 UNK   276      13.150  15.276  63.079  1.00  0.00           H
ATOM   4139  H14 UNK   276      11.985  16.524  62.527  1.00  0.00           H
ATOM   4140  H15 UNK   276      14.545  18.142  66.171  1.00  0.00           H
ATOM   4141  C1  UNK   277      43.797  52.740  36.604  1.00  0.00           C
ATOM   4142  C2  UNK   277      43.992  54.225  36.347  1.00  0.00           C
ATOM   4143  C3  UNK   277      43.362  54.614  35.015  1.00  0.00           C
ATOM   4144  C4  UNK   277      43.372  55.189  37.381  1.00  0.00           C
ATOM   4145  O5  UNK   277      44.450  51.912  35.608  1.00  0.00           O
ATOM   4146  H6  UNK   277      44.162  52.497  37.613  1.00  0.00           H
ATOM   4147  H7  UNK   277      42.804  52.397  36.605  1.00  0.00           H
ATOM   4148  H8  UNK   277      45.111  54.491  36.329  1.00  0.00           H
ATOM   4149  H9  UNK   277      43.479  54.047  34.097  1.00  0.00           H
ATOM   4150  H10 UNK   277      43.801  55.567  34.725  1.00  0.00           H
ATOM   4151  H11 UNK   277      42.318  54.787  35.217  1.00  0.00           H
ATOM   4152  H12 UNK   277      43.410  56.219  37.002  1.00  0.00           H
ATOM   4153  H13 UNK   277      43.836  55.156  38.411  1.00  0.00           H
ATOM   4154  H14 UNK   277      42.244  54.911  37.544  1.00  0.00           H
ATOM   4155  H15 UNK   277      44.045  50.982  35.753  1.00  0.00           H
ATOM   4156  C1  UNK   278      34.956  32.203  53.995  1.00  0.00           C
ATOM   4157  C2  UNK   278      34.258  30.925  54.587  1.00  0.00           C
ATOM   4158  C3  UNK   278      32.946  31.167  55.345  1.00  0.00           C
ATOM   4159  C4  UNK   278      34.034  29.890  53.493  1.00  0.00           C
ATOM   4160  O5  UNK   278      35.643  32.911  55.031  1.00  0.00           O
ATOM   4161  H6  UNK   278      35.703  31.920  53.257  1.00  0.00           H
ATOM   4162  H7  UNK   278      34.269  32.821  53.409  1.00  0.00           H
ATOM   4163  H8  UNK   278      34.942  30.464  55.296  1.00  0.00           H
ATOM   4164  H9  UNK   278      32.618  30.359  56.007  1.00  0.00           H
ATOM   4165  H10 UNK   278      32.116  31.334  54.690  1.00  0.00           H
ATOM   4166  H11 UNK   278      32.968  32.102  55.963  1.00  0.00           H
ATOM   4167  H12 UNK   278      33.507  28.983  53.798  1.00  0.00           H
ATOM   4168  H13 UNK   278      35.026  29.673  52.962  1.00  0.00           H
ATOM   4169  H14 UNK   278      33.292  30.375  52.836  1.00  0.00           H
ATOM   4170  H15 UNK   278      36.138  33.621  54.512  1.00  0.00           H
ATOM   4171  C1  UNK   279      33.354   4.246  33.056  1.00  0.00           C
ATOM   4172  C2  UNK   279      33.730   2.866  33.795  1.00  0.00           C
ATOM   4173  C3  UNK   279      32.972   2.665  35.145  1.00  0.00           C
ATOM   4174  C4  UNK   279      33.418   1.727  32.808  1.00  0.00           C
ATOM   4175  O5  UNK   279      34.309   4.454  32.058  1.00  0.00           O
ATOM   4176  H6  UNK   279      32.402   4.106  32.583  1.00  0.00           H
ATOM   4177  H7  UNK   279      33.259   5.097  33.689  1.00  0.00           H
ATOM   4178  H8  UNK   279      34.825   2.910  34.092  1.00  0.00           H
ATOM   4179  H9  UNK   279      33.016   3.589  35.755  1.00  0.00           H
ATOM   4180  H10 UNK   279      33.526   1.890  35.710  1.00  0.00           H
ATOM   4181  H11 UNK   279      31.939   2.375  34.916  1.00  0.00           H
ATOM   4182  H12 UNK   279      32.374   1.593  32.583  1.00  0.00           H
ATOM   4183  H13 UNK   279      33.898   0.840  33.205  1.00  0.00           H
ATOM   4184  H14 UNK   279      33.960   1.916  31.890  1.00  0.00           H
ATOM   4185  H15 UNK   279      35.057   4.867  32.541  1.00  0.00           H
ATOM   4186  C1  UNK   280      13.382  60.484  57.711  1.00  0.00           C
ATOM   4187  C2  UNK   280      13.050  59.194  57.013  1.00  0.00           C
ATOM   4188  C3  UNK   280      13.696  59.118  55.658  1.00  0.00           C
ATOM   4189  C4  UNK   280      13.393  57.980  57.871  1.00  0.00           C
ATOM   4190  O5  UNK   280      12.709  61.495  57.063  1.00  0.00           O
ATOM   4191  H6  UNK   280      13.091  60.380  58.788  1.00  0.00           H
ATOM   4192  H7  UNK   280      14.474  60.554  57.789  1.00  0.00           H
ATOM   4193  H8  UNK   280      12.029  59.152  56.942  1.00  0.00           H
ATOM   4194  H9  UNK   280      13.201  59.893  55.044  1.00  0.00           H
ATOM   4195  H10 UNK   280      13.522  58.135  55.203  1.00  0.00           H
ATOM   4196  H11 UNK   280      14.776  59.278  55.801  1.00  0.00           H
ATOM   4197  H12 UNK   280      14.515  57.856  57.769  1.00  0.00           H
ATOM   4198  H13 UNK   280      12.960  57.031  57.394  1.00  0.00           H
ATOM   4199  H14 UNK   280      13.103  57.999  58.939  1.00  0.00           H
ATOM   4200  H15 UNK   280      13.092  61.689  56.113  1.00  0.00           H
ATOM   4201  C1  UNK   281      52.275  48.859  46.346  1.00  0.00           C
ATOM   4202  C2  UNK   281      53.268  47.674  46.315  1.00  0.00           C
ATOM   4203  C3  UNK   281      52.829  46.530  45.371  1.00  0.00           C
ATOM   4204  C4  UNK   281      54.723  48.148  46.007  1.00  0.00           C
ATOM   4205  O5  UNK   281      52.439  49.875  45.290  1.00  0.00           O
ATOM   4206  H6  UNK   281      51.279  48.390  46.321  1.00  0.00           H
ATOM   4207  H7  UNK   281      52.429  49.241  47.311  1.00  0.00           H
ATOM   4208  H8  UNK   281      53.071  47.253  47.301  1.00  0.00           H
ATOM   4209  H9  UNK   281      53.392  45.680  45.770  1.00  0.00           H
ATOM   4210  H10 UNK   281      53.065  46.766  44.316  1.00  0.00           H
ATOM   4211  H11 UNK   281      51.703  46.336  45.305  1.00  0.00           H
ATOM   4212  H12 UNK   281      54.958  48.134  44.915  1.00  0.00           H
ATOM   4213  H13 UNK   281      55.355  47.331  46.213  1.00  0.00           H
ATOM   4214  H14 UNK   281      55.079  49.075  46.458  1.00  0.00           H
ATOM   4215  H15 UNK   281      53.065  50.606  45.594  1.00  0.00           H
ATOM   4216  C1  UNK   282      28.301  47.587  46.187  1.00  0.00           C
ATOM   4217  C2  UNK   282      27.921  48.741  47.098  1.00  0.00           C
ATOM   4218  C3  UNK   282      28.869  49.945  46.950  1.00  0.00           C
ATOM   4219  C4  UNK   282      26.505  49.236  47.044  1.00  0.00           C
ATOM   4220  O5  UNK   282      27.511  46.416  46.384  1.00  0.00           O
ATOM   4221  H6  UNK   282      28.403  47.975  45.165  1.00  0.00           H
ATOM   4222  H7  UNK   282      29.315  47.284  46.423  1.00  0.00           H
ATOM   4223  H8  UNK   282      28.098  48.467  48.147  1.00  0.00           H
ATOM   4224  H9  UNK   282      29.036  50.201  45.899  1.00  0.00           H
ATOM   4225  H10 UNK   282      29.927  49.583  47.293  1.00  0.00           H
ATOM   4226  H11 UNK   282      28.560  50.782  47.587  1.00  0.00           H
ATOM   4227  H12 UNK   282      26.315  50.036  47.739  1.00  0.00           H
ATOM   4228  H13 UNK   282      25.643  48.567  47.175  1.00  0.00           H
ATOM   4229  H14 UNK   282      26.261  49.712  46.096  1.00  0.00           H
ATOM   4230  H15 UNK   282      26.798  46.413  45.671  1.00  0.00           H
ATOM   4231  C1  UNK   283      45.953  35.972  46.835  1.00  0.00           C
ATOM   4232  C2  UNK   283      46.476  36.942  47.955  1.00  0.00           C
ATOM   4233  C3  UNK   283      46.035  36.463  49.339  1.00  0.00           C
ATOM   4234  C4  UNK   283      47.984  37.278  47.991  1.00  0.00           C
ATOM   4235  O5  UNK   283      46.551  34.700  46.913  1.00  0.00           O
ATOM   4236  H6  UNK   283      44.855  35.812  47.026  1.00  0.00           H
ATOM   4237  H7  UNK   283      46.122  36.396  45.887  1.00  0.00           H
ATOM   4238  H8  UNK   283      45.926  37.907  47.737  1.00  0.00           H
ATOM   4239  H9  UNK   283      46.194  35.434  49.652  1.00  0.00           H
ATOM   4240  H10 UNK   283      44.926  36.589  49.457  1.00  0.00           H
ATOM   4241  H11 UNK   283      46.403  37.209  50.121  1.00  0.00           H
ATOM   4242  H12 UNK   283      48.121  38.216  48.545  1.00  0.00           H
ATOM   4243  H13 UNK   283      48.310  37.399  46.931  1.00  0.00           H
ATOM   4244  H14 UNK   283      48.442  36.461  48.455  1.00  0.00           H
ATOM   4245  H15 UNK   283      45.998  34.106  46.403  1.00  0.00           H
ATOM   4246  C1  UNK   284       2.600  49.121  12.379  1.00  0.00           C
ATOM   4247  C2  UNK   284       1.248  49.769  12.056  1.00  0.00           C
ATOM   4248  C3  UNK   284       1.392  50.482  10.735  1.00  0.00           C
ATOM   4249  C4  UNK   284       0.027  48.769  12.028  1.00  0.00           C
ATOM   4250  O5  UNK   284       2.539  48.321  13.549  1.00  0.00           O
ATOM   4251  H6  UNK   284       2.929  48.387  11.567  1.00  0.00           H
ATOM   4252  H7  UNK   284       3.417  49.888  12.463  1.00  0.00           H
ATOM   4253  H8  UNK   284       1.090  50.470  12.878  1.00  0.00           H
ATOM   4254  H9  UNK   284       0.574  51.224  10.505  1.00  0.00           H
ATOM   4255  H10 UNK   284       1.437  49.691   9.947  1.00  0.00           H
ATOM   4256  H11 UNK   284       2.341  50.976  10.795  1.00  0.00           H
ATOM   4257  H12 UNK   284      -0.892  49.287  11.802  1.00  0.00           H
ATOM   4258  H13 UNK   284      -0.151  48.329  13.015  1.00  0.00           H
ATOM   4259  H14 UNK   284       0.099  47.991  11.274  1.00  0.00           H
ATOM   4260  H15 UNK   284       2.311  48.930  14.289  1.00  0.00           H
ATOM   4261  C1  UNK   285      61.288   8.452  50.954  1.00  0.00           C
ATOM   4262  C2  UNK   285      62.494   8.407  49.988  1.00  0.00           C
ATOM   4263  C3  UNK   285      62.089   7.624  48.736  1.00  0.00           C
ATOM   4264  C4  UNK   285      63.089   9.830  49.709  1.00  0.00           C
ATOM   4265  O5  UNK   285      61.612   9.112  52.136  1.00  0.00           O
ATOM   4266  H6  UNK   285      60.503   9.027  50.447  1.00  0.00           H
ATOM   4267  H7  UNK   285      60.987   7.434  51.238  1.00  0.00           H
ATOM   4268  H8  UNK   285      63.300   7.871  50.455  1.00  0.00           H
ATOM   4269  H9  UNK   285      62.888   7.288  48.142  1.00  0.00           H
ATOM   4270  H10 UNK   285      61.366   8.201  48.149  1.00  0.00           H
ATOM   4271  H11 UNK   285      61.482   6.744  49.012  1.00  0.00           H
ATOM   4272  H12 UNK   285      63.146  10.309  50.679  1.00  0.00           H
ATOM   4273  H13 UNK   285      62.346  10.454  49.181  1.00  0.00           H
ATOM   4274  H14 UNK   285      64.029   9.907  49.210  1.00  0.00           H
ATOM   4275  H15 UNK   285      62.036   8.527  52.810  1.00  0.00           H
ATOM   4276  C1  UNK   286      66.185  28.245  13.988  1.00  0.00           C
ATOM   4277  C2  UNK   286      65.223  29.163  14.630  1.00  0.00           C
ATOM   4278  C3  UNK   286      65.577  29.477  16.142  1.00  0.00           C
ATOM   4279  C4  UNK   286      65.112  30.518  13.941  1.00  0.00           C
ATOM   4280  O5  UNK   286      66.439  27.172  14.903  1.00  0.00           O
ATOM   4281  H6  UNK   286      65.743  27.919  13.045  1.00  0.00           H
ATOM   4282  H7  UNK   286      67.148  28.740  13.839  1.00  0.00           H
ATOM   4283  H8  UNK   286      64.261  28.663  14.573  1.00  0.00           H
ATOM   4284  H9  UNK   286      65.702  28.614  16.759  1.00  0.00           H
ATOM   4285  H10 UNK   286      64.992  30.207  16.595  1.00  0.00           H
ATOM   4286  H11 UNK   286      66.518  30.003  16.128  1.00  0.00           H
ATOM   4287  H12 UNK   286      65.300  30.421  12.836  1.00  0.00           H
ATOM   4288  H13 UNK   286      65.897  31.138  14.260  1.00  0.00           H
ATOM   4289  H14 UNK   286      64.063  30.904  14.096  1.00  0.00           H
ATOM   4290  H15 UNK   286      65.522  26.717  15.054  1.00  0.00           H
ATOM   4291  C1  UNK   287      13.072  63.143  53.781  1.00  0.00           C
ATOM   4292  C2  UNK   287      11.842  62.520  53.131  1.00  0.00           C
ATOM   4293  C3  UNK   287      10.853  61.883  54.126  1.00  0.00           C
ATOM   4294  C4  UNK   287      11.204  63.539  52.137  1.00  0.00           C
ATOM   4295  O5  UNK   287      13.780  62.304  54.730  1.00  0.00           O
ATOM   4296  H6  UNK   287      13.659  63.602  53.015  1.00  0.00           H
ATOM   4297  H7  UNK   287      12.774  64.048  54.373  1.00  0.00           H
ATOM   4298  H8  UNK   287      12.087  61.670  52.545  1.00  0.00           H
ATOM   4299  H9  UNK   287       9.951  61.514  53.536  1.00  0.00           H
ATOM   4300  H10 UNK   287      10.631  62.504  55.065  1.00  0.00           H
ATOM   4301  H11 UNK   287      11.375  60.981  54.473  1.00  0.00           H
ATOM   4302  H12 UNK   287      11.173  64.486  52.645  1.00  0.00           H
ATOM   4303  H13 UNK   287      10.087  63.293  51.898  1.00  0.00           H
ATOM   4304  H14 UNK   287      11.742  63.629  51.202  1.00  0.00           H
ATOM   4305  H15 UNK   287      14.326  62.901  55.293  1.00  0.00           H
ATOM   4306  C1  UNK   288      55.617  49.020  58.447  1.00  0.00           C
ATOM   4307  C2  UNK   288      54.482  47.927  58.327  1.00  0.00           C
ATOM   4308  C3  UNK   288      54.613  46.832  59.387  1.00  0.00           C
ATOM   4309  C4  UNK   288      53.047  48.592  58.457  1.00  0.00           C
ATOM   4310  O5  UNK   288      56.900  48.420  58.361  1.00  0.00           O
ATOM   4311  H6  UNK   288      55.521  49.701  57.590  1.00  0.00           H
ATOM   4312  H7  UNK   288      55.482  49.603  59.357  1.00  0.00           H
ATOM   4313  H8  UNK   288      54.487  47.458  57.328  1.00  0.00           H
ATOM   4314  H9  UNK   288      54.694  47.264  60.395  1.00  0.00           H
ATOM   4315  H10 UNK   288      55.506  46.250  59.217  1.00  0.00           H
ATOM   4316  H11 UNK   288      53.705  46.172  59.538  1.00  0.00           H
ATOM   4317  H12 UNK   288      52.306  47.851  58.240  1.00  0.00           H
ATOM   4318  H13 UNK   288      52.923  49.547  57.835  1.00  0.00           H
ATOM   4319  H14 UNK   288      52.990  48.824  59.500  1.00  0.00           H
ATOM   4320  H15 UNK   288      57.066  47.999  57.488  1.00  0.00           H
ATOM   4321  C1  UNK   289      15.452   7.847  59.793  1.00  0.00           C
ATOM   4322  C2  UNK   289      14.978   9.369  59.667  1.00  0.00           C
ATOM   4323  C3  UNK   289      13.544   9.544  60.353  1.00  0.00           C
ATOM   4324  C4  UNK   289      16.036  10.289  60.218  1.00  0.00           C
ATOM   4325  O5  UNK   289      16.797   7.772  59.358  1.00  0.00           O
ATOM   4326  H6  UNK   289      15.329   7.479  60.879  1.00  0.00           H
ATOM   4327  H7  UNK   289      14.846   7.215  59.069  1.00  0.00           H
ATOM   4328  H8  UNK   289      14.901   9.680  58.602  1.00  0.00           H
ATOM   4329  H9  UNK   289      12.666   8.792  60.319  1.00  0.00           H
ATOM   4330  H10 UNK   289      13.110  10.513  60.169  1.00  0.00           H
ATOM   4331  H11 UNK   289      13.767   9.529  61.465  1.00  0.00           H
ATOM   4332  H12 UNK   289      15.653  11.315  60.302  1.00  0.00           H
ATOM   4333  H13 UNK   289      16.979  10.262  59.598  1.00  0.00           H
ATOM   4334  H14 UNK   289      16.255  10.087  61.249  1.00  0.00           H
ATOM   4335  H15 UNK   289      17.332   8.476  59.785  1.00  0.00           H
ATOM   4336  C1  UNK   290      28.925  36.542   7.512  1.00  0.00           C
ATOM   4337  C2  UNK   290      27.470  36.320   8.094  1.00  0.00           C
ATOM   4338  C3  UNK   290      27.343  36.808   9.541  1.00  0.00           C
ATOM   4339  C4  UNK   290      26.415  36.963   7.167  1.00  0.00           C
ATOM   4340  O5  UNK   290      29.194  37.949   7.557  1.00  0.00           O
ATOM   4341  H6  UNK   290      29.677  35.905   8.067  1.00  0.00           H
ATOM   4342  H7  UNK   290      29.002  36.196   6.421  1.00  0.00           H
ATOM   4343  H8  UNK   290      27.377  35.270   8.157  1.00  0.00           H
ATOM   4344  H9  UNK   290      26.372  36.524   9.964  1.00  0.00           H
ATOM   4345  H10 UNK   290      27.516  37.857   9.749  1.00  0.00           H
ATOM   4346  H11 UNK   290      28.067  36.326  10.136  1.00  0.00           H
ATOM   4347  H12 UNK   290      26.379  36.424   6.222  1.00  0.00           H
ATOM   4348  H13 UNK   290      26.348  38.045   7.091  1.00  0.00           H
ATOM   4349  H14 UNK   290      25.494  36.704   7.649  1.00  0.00           H
ATOM   4350  H15 UNK   290      29.995  38.012   6.966  1.00  0.00           H
ATOM   4351  C1  UNK   291      23.004  35.068  14.734  1.00  0.00           C
ATOM   4352  C2  UNK   291      23.592  34.243  13.568  1.00  0.00           C
ATOM   4353  C3  UNK   291      22.502  33.604  12.747  1.00  0.00           C
ATOM   4354  C4  UNK   291      24.596  35.001  12.687  1.00  0.00           C
ATOM   4355  O5  UNK   291      24.017  34.993  15.731  1.00  0.00           O
ATOM   4356  H6  UNK   291      22.907  36.126  14.402  1.00  0.00           H
ATOM   4357  H7  UNK   291      22.065  34.711  15.150  1.00  0.00           H
ATOM   4358  H8  UNK   291      24.131  33.370  14.056  1.00  0.00           H
ATOM   4359  H9  UNK   291      22.049  32.696  13.199  1.00  0.00           H
ATOM   4360  H10 UNK   291      23.006  33.299  11.757  1.00  0.00           H
ATOM   4361  H11 UNK   291      21.769  34.289  12.557  1.00  0.00           H
ATOM   4362  H12 UNK   291      25.160  34.248  12.086  1.00  0.00           H
ATOM   4363  H13 UNK   291      25.332  35.423  13.322  1.00  0.00           H
ATOM   4364  H14 UNK   291      24.070  35.700  11.985  1.00  0.00           H
ATOM   4365  H15 UNK   291      23.605  35.055  16.599  1.00  0.00           H
ATOM   4366  C1  UNK   292      44.499  56.298  22.135  1.00  0.00           C
ATOM   4367  C2  UNK   292      43.632  56.330  23.402  1.00  0.00           C
ATOM   4368  C3  UNK   292      44.139  57.280  24.523  1.00  0.00           C
ATOM   4369  C4  UNK   292      42.160  56.528  23.092  1.00  0.00           C
ATOM   4370  O5  UNK   292      44.310  57.475  21.351  1.00  0.00           O
ATOM   4371  H6  UNK   292      45.563  56.194  22.350  1.00  0.00           H
ATOM   4372  H7  UNK   292      44.171  55.396  21.666  1.00  0.00           H
ATOM   4373  H8  UNK   292      43.710  55.362  23.878  1.00  0.00           H
ATOM   4374  H9  UNK   292      44.172  58.280  24.200  1.00  0.00           H
ATOM   4375  H10 UNK   292      45.134  56.880  24.729  1.00  0.00           H
ATOM   4376  H11 UNK   292      43.663  57.174  25.533  1.00  0.00           H
ATOM   4377  H12 UNK   292      41.818  55.746  22.481  1.00  0.00           H
ATOM   4378  H13 UNK   292      42.009  57.466  22.524  1.00  0.00           H
ATOM   4379  H14 UNK   292      41.548  56.732  24.019  1.00  0.00           H
ATOM   4380  H15 UNK   292      44.513  58.326  21.869  1.00  0.00           H
ATOM   4381  C1  UNK   293      16.737  67.171   6.110  1.00  0.00           C
ATOM   4382  C2  UNK   293      17.053  65.748   6.610  1.00  0.00           C
ATOM   4383  C3  UNK   293      15.716  64.987   6.924  1.00  0.00           C
ATOM   4384  C4  UNK   293      17.996  65.100   5.624  1.00  0.00           C
ATOM   4385  O5  UNK   293      15.817  67.791   7.017  1.00  0.00           O
ATOM   4386  H6  UNK   293      17.650  67.662   5.827  1.00  0.00           H
ATOM   4387  H7  UNK   293      16.175  67.050   5.154  1.00  0.00           H
ATOM   4388  H8  UNK   293      17.504  65.998   7.544  1.00  0.00           H
ATOM   4389  H9  UNK   293      14.869  65.140   6.301  1.00  0.00           H
ATOM   4390  H10 UNK   293      15.429  65.251   7.942  1.00  0.00           H
ATOM   4391  H11 UNK   293      15.867  63.857   6.779  1.00  0.00           H
ATOM   4392  H12 UNK   293      18.982  65.660   5.540  1.00  0.00           H
ATOM   4393  H13 UNK   293      17.563  65.031   4.624  1.00  0.00           H
ATOM   4394  H14 UNK   293      18.121  64.056   5.930  1.00  0.00           H
ATOM   4395  H15 UNK   293      15.339  68.492   6.498  1.00  0.00           H
ATOM   4396  C1  UNK   294       2.919  66.248  44.994  1.00  0.00           C
ATOM   4397  C2  UNK   294       1.775  66.694  45.939  1.00  0.00           C
ATOM   4398  C3  UNK   294       2.194  66.364  47.359  1.00  0.00           C
ATOM   4399  C4  UNK   294       1.404  68.230  45.628  1.00  0.00           C
ATOM   4400  O5  UNK   294       3.169  64.834  45.015  1.00  0.00           O
ATOM   4401  H6  UNK   294       2.878  66.665  43.957  1.00  0.00           H
ATOM   4402  H7  UNK   294       3.817  66.734  45.352  1.00  0.00           H
ATOM   4403  H8  UNK   294       0.853  66.114  45.672  1.00  0.00           H
ATOM   4404  H9  UNK   294       1.534  66.936  48.068  1.00  0.00           H
ATOM   4405  H10 UNK   294       3.208  66.665  47.706  1.00  0.00           H
ATOM   4406  H11 UNK   294       2.152  65.269  47.496  1.00  0.00           H
ATOM   4407  H12 UNK   294       2.225  68.933  45.720  1.00  0.00           H
ATOM   4408  H13 UNK   294       0.782  68.644  46.421  1.00  0.00           H
ATOM   4409  H14 UNK   294       0.824  68.269  44.626  1.00  0.00           H
ATOM   4410  H15 UNK   294       4.125  64.701  45.134  1.00  0.00           H
ATOM   4411  C1  UNK   295      19.767  32.060  10.351  1.00  0.00           C
ATOM   4412  C2  UNK   295      19.516  30.573  10.762  1.00  0.00           C
ATOM   4413  C3  UNK   295      18.955  29.784   9.590  1.00  0.00           C
ATOM   4414  C4  UNK   295      20.898  29.976  11.064  1.00  0.00           C
ATOM   4415  O5  UNK   295      18.527  32.719  10.125  1.00  0.00           O
ATOM   4416  H6  UNK   295      20.388  32.569  11.112  1.00  0.00           H
ATOM   4417  H7  UNK   295      20.353  31.988   9.385  1.00  0.00           H
ATOM   4418  H8  UNK   295      18.855  30.497  11.669  1.00  0.00           H
ATOM   4419  H9  UNK   295      18.673  28.783   9.999  1.00  0.00           H
ATOM   4420  H10 UNK   295      19.682  29.769   8.743  1.00  0.00           H
ATOM   4421  H11 UNK   295      18.064  30.256   9.254  1.00  0.00           H
ATOM   4422  H12 UNK   295      21.462  30.560  11.803  1.00  0.00           H
ATOM   4423  H13 UNK   295      21.471  30.023  10.128  1.00  0.00           H
ATOM   4424  H14 UNK   295      20.752  28.856  11.325  1.00  0.00           H
ATOM   4425  H15 UNK   295      18.378  32.673   9.196  1.00  0.00           H
ATOM   4426  C1  UNK   296      52.515  14.534  46.460  1.00  0.00           C
ATOM   4427  C2  UNK   296      51.131  14.193  47.038  1.00  0.00           C
ATOM   4428  C3  UNK   296      51.223  13.111  48.204  1.00  0.00           C
ATOM   4429  C4  UNK   296      50.473  15.509  47.486  1.00  0.00           C
ATOM   4430  O5  UNK   296      53.310  15.262  47.374  1.00  0.00           O
ATOM   4431  H6  UNK   296      53.011  13.602  46.436  1.00  0.00           H
ATOM   4432  H7  UNK   296      52.340  15.111  45.568  1.00  0.00           H
ATOM   4433  H8  UNK   296      50.534  13.782  46.221  1.00  0.00           H
ATOM   4434  H9  UNK   296      51.994  13.459  48.942  1.00  0.00           H
ATOM   4435  H10 UNK   296      51.473  12.156  47.701  1.00  0.00           H
ATOM   4436  H11 UNK   296      50.263  13.026  48.698  1.00  0.00           H
ATOM   4437  H12 UNK   296      49.485  15.318  47.706  1.00  0.00           H
ATOM   4438  H13 UNK   296      50.577  16.225  46.632  1.00  0.00           H
ATOM   4439  H14 UNK   296      50.909  15.989  48.365  1.00  0.00           H
ATOM   4440  H15 UNK   296      54.113  15.546  46.921  1.00  0.00           H
ATOM   4441  C1  UNK   297      53.846  17.929  23.967  1.00  0.00           C
ATOM   4442  C2  UNK   297      52.776  16.873  23.933  1.00  0.00           C
ATOM   4443  C3  UNK   297      52.746  16.336  22.452  1.00  0.00           C
ATOM   4444  C4  UNK   297      53.142  15.685  24.846  1.00  0.00           C
ATOM   4445  O5  UNK   297      53.386  19.099  23.418  1.00  0.00           O
ATOM   4446  H6  UNK   297      54.374  18.017  24.934  1.00  0.00           H
ATOM   4447  H7  UNK   297      54.803  17.569  23.507  1.00  0.00           H
ATOM   4448  H8  UNK   297      51.791  17.325  24.191  1.00  0.00           H
ATOM   4449  H9  UNK   297      52.354  17.113  21.806  1.00  0.00           H
ATOM   4450  H10 UNK   297      52.014  15.530  22.364  1.00  0.00           H
ATOM   4451  H11 UNK   297      53.754  16.095  22.102  1.00  0.00           H
ATOM   4452  H12 UNK   297      52.415  14.838  24.985  1.00  0.00           H
ATOM   4453  H13 UNK   297      53.341  16.111  25.821  1.00  0.00           H
ATOM   4454  H14 UNK   297      54.079  15.264  24.525  1.00  0.00           H
ATOM   4455  H15 UNK   297      52.578  19.257  23.905  1.00  0.00           H
ATOM   4456  C1  UNK   298      33.154  63.602  38.644  1.00  0.00           C
ATOM   4457  C2  UNK   298      32.158  63.218  37.536  1.00  0.00           C
ATOM   4458  C3  UNK   298      32.704  63.736  36.205  1.00  0.00           C
ATOM   4459  C4  UNK   298      31.798  61.716  37.464  1.00  0.00           C
ATOM   4460  O5  UNK   298      34.417  63.046  38.396  1.00  0.00           O
ATOM   4461  H6  UNK   298      33.069  64.661  38.772  1.00  0.00           H
ATOM   4462  H7  UNK   298      32.770  63.214  39.583  1.00  0.00           H
ATOM   4463  H8  UNK   298      31.190  63.789  37.669  1.00  0.00           H
ATOM   4464  H9  UNK   298      33.461  62.982  35.797  1.00  0.00           H
ATOM   4465  H10 UNK   298      33.178  64.724  36.378  1.00  0.00           H
ATOM   4466  H11 UNK   298      31.876  63.722  35.524  1.00  0.00           H
ATOM   4467  H12 UNK   298      31.020  61.580  36.718  1.00  0.00           H
ATOM   4468  H13 UNK   298      31.502  61.346  38.477  1.00  0.00           H
ATOM   4469  H14 UNK   298      32.496  60.957  37.021  1.00  0.00           H
ATOM   4470  H15 UNK   298      34.860  62.864  39.285  1.00  0.00           H
ATOM   4471  C1  UNK   299      47.765  47.372  50.497  1.00  0.00           C
ATOM   4472  C2  UNK   299      47.714  48.785  51.127  1.00  0.00           C
ATOM   4473  C3  UNK   299      47.628  48.775  52.699  1.00  0.00           C
ATOM   4474  C4  UNK   299      48.889  49.683  50.597  1.00  0.00           C
ATOM   4475  O5  UNK   299      48.974  46.833  50.998  1.00  0.00           O
ATOM   4476  H6  UNK   299      46.931  46.743  50.932  1.00  0.00           H
ATOM   4477  H7  UNK   299      47.674  47.383  49.436  1.00  0.00           H
ATOM   4478  H8  UNK   299      46.791  49.304  50.661  1.00  0.00           H
ATOM   4479  H9  UNK   299      48.479  48.257  53.162  1.00  0.00           H
ATOM   4480  H10 UNK   299      46.641  48.405  53.008  1.00  0.00           H
ATOM   4481  H11 UNK   299      47.804  49.773  53.181  1.00  0.00           H
ATOM   4482  H12 UNK   299      49.890  49.315  50.605  1.00  0.00           H
ATOM   4483  H13 UNK   299      48.889  50.684  51.107  1.00  0.00           H
ATOM   4484  H14 UNK   299      48.661  49.794  49.495  1.00  0.00           H
ATOM   4485  H15 UNK   299      48.916  45.876  51.022  1.00  0.00           H
ATOM   4486  C1  UNK   300      35.484  40.492  36.317  1.00  0.00           C
ATOM   4487  C2  UNK   300      36.658  40.880  37.206  1.00  0.00           C
ATOM   4488  C3  UNK   300      37.709  39.812  37.242  1.00  0.00           C
ATOM   4489  C4  UNK   300      37.284  42.237  36.772  1.00  0.00           C
ATOM   4490  O5  UNK   300      34.691  41.622  36.043  1.00  0.00           O
ATOM   4491  H6  UNK   300      35.784  40.130  35.298  1.00  0.00           H
ATOM   4492  H7  UNK   300      34.867  39.766  36.797  1.00  0.00           H
ATOM   4493  H8  UNK   300      36.289  40.976  38.249  1.00  0.00           H
ATOM   4494  H9  UNK   300      38.156  39.795  36.234  1.00  0.00           H
ATOM   4495  H10 UNK   300      37.269  38.860  37.434  1.00  0.00           H
ATOM   4496  H11 UNK   300      38.502  39.989  38.033  1.00  0.00           H
ATOM   4497  H12 UNK   300      37.532  42.227  35.716  1.00  0.00           H
ATOM   4498  H13 UNK   300      38.224  42.405  37.357  1.00  0.00           H
ATOM   4499  H14 UNK   300      36.620  43.104  37.046  1.00  0.00           H
ATOM   4500  H15 UNK   300      34.967  42.045  35.201  1.00  0.00           H
ATOM   4501  C1  UNK   301      50.143  63.436   2.985  1.00  0.00           C
ATOM   4502  C2  UNK   301      50.501  62.832   4.334  1.00  0.00           C
ATOM   4503  C3  UNK   301      50.444  63.874   5.471  1.00  0.00           C
ATOM   4504  C4  UNK   301      49.770  61.501   4.744  1.00  0.00           C
ATOM   4505  O5  UNK   301      48.785  63.951   3.126  1.00  0.00           O
ATOM   4506  H6  UNK   301      50.830  64.267   2.790  1.00  0.00           H
ATOM   4507  H7  UNK   301      50.031  62.754   2.185  1.00  0.00           H
ATOM   4508  H8  UNK   301      51.562  62.520   4.313  1.00  0.00           H
ATOM   4509  H9  UNK   301      50.893  63.555   6.392  1.00  0.00           H
ATOM   4510  H10 UNK   301      49.455  64.149   5.811  1.00  0.00           H
ATOM   4511  H11 UNK   301      50.918  64.709   5.041  1.00  0.00           H
ATOM   4512  H12 UNK   301      48.688  61.710   4.930  1.00  0.00           H
ATOM   4513  H13 UNK   301      50.142  61.029   5.694  1.00  0.00           H
ATOM   4514  H14 UNK   301      49.808  60.739   3.985  1.00  0.00           H
ATOM   4515  H15 UNK   301      48.559  64.456   2.315  1.00  0.00           H
ATOM   4516  C1  UNK   302      16.803  28.559  59.929  1.00  0.00           C
ATOM   4517  C2  UNK   302      16.725  28.844  58.387  1.00  0.00           C
ATOM   4518  C3  UNK   302      15.427  28.367  57.767  1.00  0.00           C
ATOM   4519  C4  UNK   302      16.987  30.358  58.035  1.00  0.00           C
ATOM   4520  O5  UNK   302      18.048  28.963  60.503  1.00  0.00           O
ATOM   4521  H6  UNK   302      16.020  29.172  60.406  1.00  0.00           H
ATOM   4522  H7  UNK   302      16.519  27.535  60.022  1.00  0.00           H
ATOM   4523  H8  UNK   302      17.534  28.275  57.874  1.00  0.00           H
ATOM   4524  H9  UNK   302      15.172  27.316  58.137  1.00  0.00           H
ATOM   4525  H10 UNK   302      15.670  28.263  56.696  1.00  0.00           H
ATOM   4526  H11 UNK   302      14.626  29.075  58.041  1.00  0.00           H
ATOM   4527  H12 UNK   302      17.930  30.783  58.378  1.00  0.00           H
ATOM   4528  H13 UNK   302      16.285  31.067  58.529  1.00  0.00           H
ATOM   4529  H14 UNK   302      16.868  30.636  57.033  1.00  0.00           H
ATOM   4530  H15 UNK   302      18.822  28.295  60.438  1.00  0.00           H
ATOM   4531  C1  UNK   303      21.599  64.273   4.832  1.00  0.00           C
ATOM   4532  C2  UNK   303      22.325  65.206   3.859  1.00  0.00           C
ATOM   4533  C3  UNK   303      23.618  65.862   4.386  1.00  0.00           C
ATOM   4534  C4  UNK   303      22.594  64.464   2.514  1.00  0.00           C
ATOM   4535  O5  UNK   303      22.234  62.996   4.946  1.00  0.00           O
ATOM   4536  H6  UNK   303      21.595  64.702   5.849  1.00  0.00           H
ATOM   4537  H7  UNK   303      20.483  64.032   4.632  1.00  0.00           H
ATOM   4538  H8  UNK   303      21.609  66.029   3.618  1.00  0.00           H
ATOM   4539  H9  UNK   303      23.320  66.496   5.262  1.00  0.00           H
ATOM   4540  H10 UNK   303      24.054  66.538   3.596  1.00  0.00           H
ATOM   4541  H11 UNK   303      24.419  65.143   4.585  1.00  0.00           H
ATOM   4542  H12 UNK   303      22.912  65.176   1.735  1.00  0.00           H
ATOM   4543  H13 UNK   303      21.701  63.957   2.037  1.00  0.00           H
ATOM   4544  H14 UNK   303      23.358  63.700   2.604  1.00  0.00           H
ATOM   4545  H15 UNK   303      22.707  63.003   5.758  1.00  0.00           H
ATOM   4546  C1  UNK   304      35.752  54.683  31.224  1.00  0.00           C
ATOM   4547  C2  UNK   304      34.839  55.875  31.605  1.00  0.00           C
ATOM   4548  C3  UNK   304      35.535  56.788  32.641  1.00  0.00           C
ATOM   4549  C4  UNK   304      34.508  56.607  30.305  1.00  0.00           C
ATOM   4550  O5  UNK   304      35.881  53.780  32.295  1.00  0.00           O
ATOM   4551  H6  UNK   304      35.411  54.170  30.332  1.00  0.00           H
ATOM   4552  H7  UNK   304      36.778  55.005  30.932  1.00  0.00           H
ATOM   4553  H8  UNK   304      33.854  55.568  31.973  1.00  0.00           H
ATOM   4554  H9  UNK   304      34.826  57.606  32.960  1.00  0.00           H
ATOM   4555  H10 UNK   304      36.360  57.359  32.213  1.00  0.00           H
ATOM   4556  H11 UNK   304      35.917  56.243  33.434  1.00  0.00           H
ATOM   4557  H12 UNK   304      33.978  55.864  29.691  1.00  0.00           H
ATOM   4558  H13 UNK   304      35.450  57.013  29.904  1.00  0.00           H
ATOM   4559  H14 UNK   304      33.749  57.413  30.522  1.00  0.00           H
ATOM   4560  H15 UNK   304      35.651  52.886  31.940  1.00  0.00           H
ATOM   4561  C1  UNK   305      47.894  24.436  14.842  1.00  0.00           C
ATOM   4562  C2  UNK   305      46.778  23.589  14.201  1.00  0.00           C
ATOM   4563  C3  UNK   305      46.262  24.157  12.824  1.00  0.00           C
ATOM   4564  C4  UNK   305      47.062  22.081  14.023  1.00  0.00           C
ATOM   4565  O5  UNK   305      48.364  23.844  16.105  1.00  0.00           O
ATOM   4566  H6  UNK   305      48.750  24.534  14.126  1.00  0.00           H
ATOM   4567  H7  UNK   305      47.523  25.465  14.991  1.00  0.00           H
ATOM   4568  H8  UNK   305      45.980  23.720  14.916  1.00  0.00           H
ATOM   4569  H9  UNK   305      47.102  24.139  12.134  1.00  0.00           H
ATOM   4570  H10 UNK   305      46.060  25.270  12.925  1.00  0.00           H
ATOM   4571  H11 UNK   305      45.352  23.667  12.411  1.00  0.00           H
ATOM   4572  H12 UNK   305      47.862  21.853  13.363  1.00  0.00           H
ATOM   4573  H13 UNK   305      46.178  21.571  13.427  1.00  0.00           H
ATOM   4574  H14 UNK   305      47.116  21.486  14.992  1.00  0.00           H
ATOM   4575  H15 UNK   305      49.003  24.541  16.481  1.00  0.00           H
ATOM   4576  C1  UNK   306      17.980  57.581  52.534  1.00  0.00           C
ATOM   4577  C2  UNK   306      18.577  58.790  51.816  1.00  0.00           C
ATOM   4578  C3  UNK   306      17.996  58.969  50.448  1.00  0.00           C
ATOM   4579  C4  UNK   306      18.192  60.124  52.605  1.00  0.00           C
ATOM   4580  O5  UNK   306      17.965  56.394  51.744  1.00  0.00           O
ATOM   4581  H6  UNK   306      18.615  57.438  53.420  1.00  0.00           H
ATOM   4582  H7  UNK   306      17.002  57.716  52.865  1.00  0.00           H
ATOM   4583  H8  UNK   306      19.677  58.621  51.708  1.00  0.00           H
ATOM   4584  H9  UNK   306      18.499  59.764  49.898  1.00  0.00           H
ATOM   4585  H10 UNK   306      16.997  59.192  50.595  1.00  0.00           H
ATOM   4586  H11 UNK   306      18.186  58.130  49.875  1.00  0.00           H
ATOM   4587  H12 UNK   306      17.119  60.167  52.864  1.00  0.00           H
ATOM   4588  H13 UNK   306      18.623  60.997  52.113  1.00  0.00           H
ATOM   4589  H14 UNK   306      18.663  59.981  53.577  1.00  0.00           H
ATOM   4590  H15 UNK   306      17.162  56.312  51.132  1.00  0.00           H
ATOM   4591  C1  UNK   307      20.362  49.195  23.812  1.00  0.00           C
ATOM   4592  C2  UNK   307      20.093  48.627  22.440  1.00  0.00           C
ATOM   4593  C3  UNK   307      18.729  48.950  21.832  1.00  0.00           C
ATOM   4594  C4  UNK   307      21.189  49.077  21.546  1.00  0.00           C
ATOM   4595  O5  UNK   307      20.289  50.575  23.883  1.00  0.00           O
ATOM   4596  H6  UNK   307      19.649  48.730  24.512  1.00  0.00           H
ATOM   4597  H7  UNK   307      21.316  48.913  24.172  1.00  0.00           H
ATOM   4598  H8  UNK   307      20.141  47.547  22.590  1.00  0.00           H
ATOM   4599  H9  UNK   307      17.985  48.363  22.369  1.00  0.00           H
ATOM   4600  H10 UNK   307      18.769  48.545  20.808  1.00  0.00           H
ATOM   4601  H11 UNK   307      18.461  50.038  21.704  1.00  0.00           H
ATOM   4602  H12 UNK   307      22.231  48.985  21.925  1.00  0.00           H
ATOM   4603  H13 UNK   307      21.071  50.155  21.292  1.00  0.00           H
ATOM   4604  H14 UNK   307      21.114  48.584  20.587  1.00  0.00           H
ATOM   4605  H15 UNK   307      20.474  50.763  24.881  1.00  0.00           H
ATOM   4606  C1  UNK   308      37.266  48.812  41.195  1.00  0.00           C
ATOM   4607  C2  UNK   308      36.984  48.995  42.679  1.00  0.00           C
ATOM   4608  C3  UNK   308      36.165  47.767  43.174  1.00  0.00           C
ATOM   4609  C4  UNK   308      38.233  49.098  43.531  1.00  0.00           C
ATOM   4610  O5  UNK   308      38.069  49.906  40.755  1.00  0.00           O
ATOM   4611  H6  UNK   308      37.891  47.941  41.125  1.00  0.00           H
ATOM   4612  H7  UNK   308      36.210  48.727  40.667  1.00  0.00           H
ATOM   4613  H8  UNK   308      36.340  49.900  42.758  1.00  0.00           H
ATOM   4614  H9  UNK   308      35.280  47.705  42.610  1.00  0.00           H
ATOM   4615  H10 UNK   308      36.006  47.795  44.274  1.00  0.00           H
ATOM   4616  H11 UNK   308      36.728  46.822  42.949  1.00  0.00           H
ATOM   4617  H12 UNK   308      37.992  49.116  44.574  1.00  0.00           H
ATOM   4618  H13 UNK   308      38.907  49.996  43.361  1.00  0.00           H
ATOM   4619  H14 UNK   308      38.814  48.232  43.308  1.00  0.00           H
ATOM   4620  H15 UNK   308      37.600  50.803  40.966  1.00  0.00           H
ATOM   4621  C1  UNK   309      22.446  38.387  63.956  1.00  0.00           C
ATOM   4622  C2  UNK   309      22.993  38.147  62.541  1.00  0.00           C
ATOM   4623  C3  UNK   309      21.919  37.834  61.529  1.00  0.00           C
ATOM   4624  C4  UNK   309      23.846  39.291  62.099  1.00  0.00           C
ATOM   4625  O5  UNK   309      21.817  39.620  64.029  1.00  0.00           O
ATOM   4626  H6  UNK   309      21.714  37.525  64.274  1.00  0.00           H
ATOM   4627  H7  UNK   309      23.235  38.381  64.667  1.00  0.00           H
ATOM   4628  H8  UNK   309      23.495  37.227  62.527  1.00  0.00           H
ATOM   4629  H9  UNK   309      21.323  38.735  61.482  1.00  0.00           H
ATOM   4630  H10 UNK   309      21.274  36.980  61.876  1.00  0.00           H
ATOM   4631  H11 UNK   309      22.448  37.586  60.561  1.00  0.00           H
ATOM   4632  H12 UNK   309      24.467  38.890  61.298  1.00  0.00           H
ATOM   4633  H13 UNK   309      24.441  39.608  62.941  1.00  0.00           H
ATOM   4634  H14 UNK   309      23.271  40.110  61.713  1.00  0.00           H
ATOM   4635  H15 UNK   309      22.421  40.315  64.351  1.00  0.00           H
ATOM   4636  C1  UNK   310      63.280  49.140  43.016  1.00  0.00           C
ATOM   4637  C2  UNK   310      62.088  50.176  43.022  1.00  0.00           C
ATOM   4638  C3  UNK   310      61.804  50.616  41.535  1.00  0.00           C
ATOM   4639  C4  UNK   310      60.866  49.591  43.772  1.00  0.00           C
ATOM   4640  O5  UNK   310      63.653  48.993  44.371  1.00  0.00           O
ATOM   4641  H6  UNK   310      62.994  48.201  42.550  1.00  0.00           H
ATOM   4642  H7  UNK   310      64.078  49.522  42.339  1.00  0.00           H
ATOM   4643  H8  UNK   310      62.351  51.032  43.609  1.00  0.00           H
ATOM   4644  H9  UNK   310      60.987  51.372  41.481  1.00  0.00           H
ATOM   4645  H10 UNK   310      61.364  49.823  40.936  1.00  0.00           H
ATOM   4646  H11 UNK   310      62.652  50.928  40.949  1.00  0.00           H
ATOM   4647  H12 UNK   310      59.956  49.986  43.354  1.00  0.00           H
ATOM   4648  H13 UNK   310      60.982  49.715  44.844  1.00  0.00           H
ATOM   4649  H14 UNK   310      60.781  48.485  43.542  1.00  0.00           H
ATOM   4650  H15 UNK   310      64.408  48.337  44.391  1.00  0.00           H
ATOM   4651  C1  UNK   311      20.928   9.804  19.342  1.00  0.00           C
ATOM   4652  C2  UNK   311      21.995   9.213  18.359  1.00  0.00           C
ATOM   4653  C3  UNK   311      22.002   7.658  18.379  1.00  0.00           C
ATOM   4654  C4  UNK   311      21.630   9.701  16.989  1.00  0.00           C
ATOM   4655  O5  UNK   311      19.649   9.169  19.356  1.00  0.00           O
ATOM   4656  H6  UNK   311      21.345   9.713  20.343  1.00  0.00           H
ATOM   4657  H7  UNK   311      20.816  10.905  19.171  1.00  0.00           H
ATOM   4658  H8  UNK   311      23.024   9.483  18.676  1.00  0.00           H
ATOM   4659  H9  UNK   311      22.634   7.214  17.590  1.00  0.00           H
ATOM   4660  H10 UNK   311      21.026   7.184  18.283  1.00  0.00           H
ATOM   4661  H11 UNK   311      22.464   7.321  19.298  1.00  0.00           H
ATOM   4662  H12 UNK   311      20.686   9.273  16.713  1.00  0.00           H
ATOM   4663  H13 UNK   311      22.314   9.296  16.241  1.00  0.00           H
ATOM   4664  H14 UNK   311      21.606  10.843  16.863  1.00  0.00           H
ATOM   4665  H15 UNK   311      19.717   8.316  19.926  1.00  0.00           H
ATOM   4666  C1  UNK   312       7.844   8.076  43.514  1.00  0.00           C
ATOM   4667  C2  UNK   312       8.532   8.270  42.092  1.00  0.00           C
ATOM   4668  C3  UNK   312       7.874   7.307  41.108  1.00  0.00           C
ATOM   4669  C4  UNK   312       8.506   9.700  41.536  1.00  0.00           C
ATOM   4670  O5  UNK   312       7.762   6.775  44.061  1.00  0.00           O
ATOM   4671  H6  UNK   312       8.249   8.822  44.227  1.00  0.00           H
ATOM   4672  H7  UNK   312       6.859   8.396  43.310  1.00  0.00           H
ATOM   4673  H8  UNK   312       9.581   8.077  42.255  1.00  0.00           H
ATOM   4674  H9  UNK   312       8.305   6.309  41.218  1.00  0.00           H
ATOM   4675  H10 UNK   312       7.914   7.482  40.025  1.00  0.00           H
ATOM   4676  H11 UNK   312       6.791   7.210  41.322  1.00  0.00           H
ATOM   4677  H12 UNK   312       9.032  10.336  42.328  1.00  0.00           H
ATOM   4678  H13 UNK   312       7.443   9.954  41.408  1.00  0.00           H
ATOM   4679  H14 UNK   312       9.090   9.610  40.579  1.00  0.00           H
ATOM   4680  H15 UNK   312       6.943   6.333  43.648  1.00  0.00           H
ATOM   4681  C1  UNK   313      38.681  29.283  27.245  1.00  0.00           C
ATOM   4682  C2  UNK   313      38.635  28.254  26.099  1.00  0.00           C
ATOM   4683  C3  UNK   313      37.373  27.352  26.325  1.00  0.00           C
ATOM   4684  C4  UNK   313      38.745  28.665  24.669  1.00  0.00           C
ATOM   4685  O5  UNK   313      37.431  29.900  27.476  1.00  0.00           O
ATOM   4686  H6  UNK   313      38.924  28.730  28.144  1.00  0.00           H
ATOM   4687  H7  UNK   313      39.527  30.034  27.161  1.00  0.00           H
ATOM   4688  H8  UNK   313      39.453  27.618  26.414  1.00  0.00           H
ATOM   4689  H9  UNK   313      36.473  27.922  26.292  1.00  0.00           H
ATOM   4690  H10 UNK   313      37.405  26.853  27.334  1.00  0.00           H
ATOM   4691  H11 UNK   313      37.315  26.545  25.582  1.00  0.00           H
ATOM   4692  H12 UNK   313      39.506  29.368  24.534  1.00  0.00           H
ATOM   4693  H13 UNK   313      37.826  29.106  24.175  1.00  0.00           H
ATOM   4694  H14 UNK   313      39.064  27.839  23.979  1.00  0.00           H
ATOM   4695  H15 UNK   313      37.101  29.472  28.259  1.00  0.00           H
ATOM   4696  C1  UNK   314      42.287   8.952  50.051  1.00  0.00           C
ATOM   4697  C2  UNK   314      41.898   9.428  51.424  1.00  0.00           C
ATOM   4698  C3  UNK   314      40.749  10.486  51.452  1.00  0.00           C
ATOM   4699  C4  UNK   314      41.454   8.219  52.272  1.00  0.00           C
ATOM   4700  O5  UNK   314      43.016   9.892  49.384  1.00  0.00           O
ATOM   4701  H6  UNK   314      42.934   8.068  50.164  1.00  0.00           H
ATOM   4702  H7  UNK   314      41.306   8.760  49.506  1.00  0.00           H
ATOM   4703  H8  UNK   314      42.743   9.908  51.916  1.00  0.00           H
ATOM   4704  H9  UNK   314      40.590  10.811  52.504  1.00  0.00           H
ATOM   4705  H10 UNK   314      39.840   9.938  51.101  1.00  0.00           H
ATOM   4706  H11 UNK   314      41.000  11.311  50.773  1.00  0.00           H
ATOM   4707  H12 UNK   314      41.015   8.498  53.189  1.00  0.00           H
ATOM   4708  H13 UNK   314      42.273   7.490  52.606  1.00  0.00           H
ATOM   4709  H14 UNK   314      40.853   7.477  51.747  1.00  0.00           H
ATOM   4710  H15 UNK   314      43.376   9.434  48.541  1.00  0.00           H
ATOM   4711  C1  UNK   315      10.229  18.407  37.809  1.00  0.00           C
ATOM   4712  C2  UNK   315      10.068  19.189  39.109  1.00  0.00           C
ATOM   4713  C3  UNK   315       9.137  18.430  40.019  1.00  0.00           C
ATOM   4714  C4  UNK   315      11.443  19.316  39.865  1.00  0.00           C
ATOM   4715  O5  UNK   315      11.121  19.036  36.814  1.00  0.00           O
ATOM   4716  H6  UNK   315      10.505  17.390  38.154  1.00  0.00           H
ATOM   4717  H7  UNK   315       9.218  18.327  37.358  1.00  0.00           H
ATOM   4718  H8  UNK   315       9.679  20.230  38.932  1.00  0.00           H
ATOM   4719  H9  UNK   315       9.105  18.835  41.065  1.00  0.00           H
ATOM   4720  H10 UNK   315       9.306  17.356  40.146  1.00  0.00           H
ATOM   4721  H11 UNK   315       8.077  18.485  39.615  1.00  0.00           H
ATOM   4722  H12 UNK   315      12.168  19.766  39.148  1.00  0.00           H
ATOM   4723  H13 UNK   315      11.721  18.336  40.215  1.00  0.00           H
ATOM   4724  H14 UNK   315      11.347  20.014  40.748  1.00  0.00           H
ATOM   4725  H15 UNK   315      10.758  18.690  35.967  1.00  0.00           H
ATOM   4726  C1  UNK   316      65.411  32.513  47.543  1.00  0.00           C
ATOM   4727  C2  UNK   316      66.127  31.443  46.706  1.00  0.00           C
ATOM   4728  C3  UNK   316      67.163  32.071  45.712  1.00  0.00           C
ATOM   4729  C4  UNK   316      66.856  30.393  47.528  1.00  0.00           C
ATOM   4730  O5  UNK   316      66.248  33.164  48.413  1.00  0.00           O
ATOM   4731  H6  UNK   316      64.778  33.122  46.888  1.00  0.00           H
ATOM   4732  H7  UNK   316      64.663  31.975  48.187  1.00  0.00           H
ATOM   4733  H8  UNK   316      65.380  31.032  45.979  1.00  0.00           H
ATOM   4734  H9  UNK   316      67.878  31.385  45.186  1.00  0.00           H
ATOM   4735  H10 UNK   316      67.757  32.799  46.203  1.00  0.00           H
ATOM   4736  H11 UNK   316      66.580  32.623  44.935  1.00  0.00           H
ATOM   4737  H12 UNK   316      67.025  29.508  46.882  1.00  0.00           H
ATOM   4738  H13 UNK   316      66.144  30.163  48.318  1.00  0.00           H
ATOM   4739  H14 UNK   316      67.786  30.848  48.027  1.00  0.00           H
ATOM   4740  H15 UNK   316      65.735  33.524  49.162  1.00  0.00           H
ATOM   4741  C1  UNK   317      11.153   5.571  59.327  1.00  0.00           C
ATOM   4742  C2  UNK   317      11.493   4.372  60.230  1.00  0.00           C
ATOM   4743  C3  UNK   317      11.105   3.074  59.527  1.00  0.00           C
ATOM   4744  C4  UNK   317      13.039   4.342  60.633  1.00  0.00           C
ATOM   4745  O5  UNK   317      11.044   6.760  60.077  1.00  0.00           O
ATOM   4746  H6  UNK   317      11.870   5.578  58.481  1.00  0.00           H
ATOM   4747  H7  UNK   317      10.200   5.528  58.837  1.00  0.00           H
ATOM   4748  H8  UNK   317      10.951   4.401  61.138  1.00  0.00           H
ATOM   4749  H9  UNK   317      11.542   3.005  58.517  1.00  0.00           H
ATOM   4750  H10 UNK   317      10.009   2.870  59.388  1.00  0.00           H
ATOM   4751  H11 UNK   317      11.510   2.184  60.064  1.00  0.00           H
ATOM   4752  H12 UNK   317      13.262   3.615  61.483  1.00  0.00           H
ATOM   4753  H13 UNK   317      13.440   5.297  60.853  1.00  0.00           H
ATOM   4754  H14 UNK   317      13.723   4.230  59.811  1.00  0.00           H
ATOM   4755  H15 UNK   317      11.216   7.498  59.480  1.00  0.00           H
ATOM   4756  C1  UNK   318      57.065  56.923  26.976  1.00  0.00           C
ATOM   4757  C2  UNK   318      58.323  56.250  27.526  1.00  0.00           C
ATOM   4758  C3  UNK   318      59.711  56.750  26.973  1.00  0.00           C
ATOM   4759  C4  UNK   318      58.404  56.384  29.076  1.00  0.00           C
ATOM   4760  O5  UNK   318      57.095  57.245  25.614  1.00  0.00           O
ATOM   4761  H6  UNK   318      56.221  56.241  27.114  1.00  0.00           H
ATOM   4762  H7  UNK   318      56.852  57.854  27.531  1.00  0.00           H
ATOM   4763  H8  UNK   318      58.266  55.201  27.205  1.00  0.00           H
ATOM   4764  H9  UNK   318      60.013  57.793  27.279  1.00  0.00           H
ATOM   4765  H10 UNK   318      59.564  56.819  25.857  1.00  0.00           H
ATOM   4766  H11 UNK   318      60.574  56.200  27.300  1.00  0.00           H
ATOM   4767  H12 UNK   318      58.907  57.364  29.342  1.00  0.00           H
ATOM   4768  H13 UNK   318      58.934  55.573  29.627  1.00  0.00           H
ATOM   4769  H14 UNK   318      57.425  56.410  29.569  1.00  0.00           H
ATOM   4770  H15 UNK   318      56.658  58.141  25.503  1.00  0.00           H
ATOM   4771  C1  UNK   319      28.353  48.880  65.454  1.00  0.00           C
ATOM   4772  C2  UNK   319      28.867  49.127  66.893  1.00  0.00           C
ATOM   4773  C3  UNK   319      28.414  47.975  67.789  1.00  0.00           C
ATOM   4774  C4  UNK   319      30.383  49.347  66.931  1.00  0.00           C
ATOM   4775  O5  UNK   319      26.929  48.890  65.517  1.00  0.00           O
ATOM   4776  H6  UNK   319      28.711  49.679  64.751  1.00  0.00           H
ATOM   4777  H7  UNK   319      28.641  47.832  65.066  1.00  0.00           H
ATOM   4778  H8  UNK   319      28.419  50.060  67.279  1.00  0.00           H
ATOM   4779  H9  UNK   319      29.024  47.071  67.542  1.00  0.00           H
ATOM   4780  H10 UNK   319      27.399  47.698  67.645  1.00  0.00           H
ATOM   4781  H11 UNK   319      28.599  48.182  68.824  1.00  0.00           H
ATOM   4782  H12 UNK   319      30.784  49.467  67.956  1.00  0.00           H
ATOM   4783  H13 UNK   319      30.588  50.275  66.399  1.00  0.00           H
ATOM   4784  H14 UNK   319      30.915  48.490  66.421  1.00  0.00           H
ATOM   4785  H15 UNK   319      26.577  49.776  65.773  1.00  0.00           H
ATOM   4786  C1  UNK   320      31.634  18.717  59.493  1.00  0.00           C
ATOM   4787  C2  UNK   320      31.565  18.475  60.977  1.00  0.00           C
ATOM   4788  C3  UNK   320      30.273  17.825  61.391  1.00  0.00           C
ATOM   4789  C4  UNK   320      32.695  17.513  61.389  1.00  0.00           C
ATOM   4790  O5  UNK   320      30.762  19.768  59.070  1.00  0.00           O
ATOM   4791  H6  UNK   320      32.586  19.034  59.141  1.00  0.00           H
ATOM   4792  H7  UNK   320      31.404  17.783  58.872  1.00  0.00           H
ATOM   4793  H8  UNK   320      31.791  19.379  61.567  1.00  0.00           H
ATOM   4794  H9  UNK   320      30.152  16.915  60.823  1.00  0.00           H
ATOM   4795  H10 UNK   320      29.458  18.522  61.159  1.00  0.00           H
ATOM   4796  H11 UNK   320      30.170  17.583  62.438  1.00  0.00           H
ATOM   4797  H12 UNK   320      33.654  17.755  60.990  1.00  0.00           H
ATOM   4798  H13 UNK   320      32.416  16.507  61.020  1.00  0.00           H
ATOM   4799  H14 UNK   320      32.813  17.317  62.495  1.00  0.00           H
ATOM   4800  H15 UNK   320      30.761  19.785  58.092  1.00  0.00           H
ATOM   4801  C1  UNK   321      67.267  54.866  61.084  1.00  0.00           C
ATOM   4802  C2  UNK   321      65.847  54.341  61.047  1.00  0.00           C
ATOM   4803  C3  UNK   321      64.914  55.294  60.311  1.00  0.00           C
ATOM   4804  C4  UNK   321      65.798  52.875  60.427  1.00  0.00           C
ATOM   4805  O5  UNK   321      67.450  55.962  61.993  1.00  0.00           O
ATOM   4806  H6  UNK   321      67.902  54.051  61.419  1.00  0.00           H
ATOM   4807  H7  UNK   321      67.625  55.195  60.079  1.00  0.00           H
ATOM   4808  H8  UNK   321      65.371  54.313  62.069  1.00  0.00           H
ATOM   4809  H9  UNK   321      64.962  56.267  60.819  1.00  0.00           H
ATOM   4810  H10 UNK   321      63.937  55.017  60.310  1.00  0.00           H
ATOM   4811  H11 UNK   321      65.215  55.476  59.285  1.00  0.00           H
ATOM   4812  H12 UNK   321      66.142  52.161  61.165  1.00  0.00           H
ATOM   4813  H13 UNK   321      66.281  52.932  59.436  1.00  0.00           H
ATOM   4814  H14 UNK   321      64.714  52.613  60.181  1.00  0.00           H
ATOM   4815  H15 UNK   321      68.255  55.704  62.494  1.00  0.00           H
ATOM   4816  C1  UNK   322      26.406  66.476  42.796  1.00  0.00           C
ATOM   4817  C2  UNK   322      25.382  66.888  43.872  1.00  0.00           C
ATOM   4818  C3  UNK   322      24.564  68.201  43.380  1.00  0.00           C
ATOM   4819  C4  UNK   322      24.455  65.673  44.260  1.00  0.00           C
ATOM   4820  O5  UNK   322      27.106  65.264  43.090  1.00  0.00           O
ATOM   4821  H6  UNK   322      25.936  66.168  41.793  1.00  0.00           H
ATOM   4822  H7  UNK   322      27.120  67.331  42.657  1.00  0.00           H
ATOM   4823  H8  UNK   322      25.954  67.095  44.747  1.00  0.00           H
ATOM   4824  H9  UNK   322      25.175  68.873  42.745  1.00  0.00           H
ATOM   4825  H10 UNK   322      24.199  68.831  44.215  1.00  0.00           H
ATOM   4826  H11 UNK   322      23.734  67.842  42.749  1.00  0.00           H
ATOM   4827  H12 UNK   322      25.050  64.939  44.816  1.00  0.00           H
ATOM   4828  H13 UNK   322      23.953  65.304  43.354  1.00  0.00           H
ATOM   4829  H14 UNK   322      23.747  65.987  44.980  1.00  0.00           H
ATOM   4830  H15 UNK   322      26.611  64.518  42.738  1.00  0.00           H
ATOM   4831  C1  UNK   323      63.558  16.383  25.790  1.00  0.00           C
ATOM   4832  C2  UNK   323      62.891  17.234  24.685  1.00  0.00           C
ATOM   4833  C3  UNK   323      62.841  18.770  24.847  1.00  0.00           C
ATOM   4834  C4  UNK   323      63.284  16.842  23.272  1.00  0.00           C
ATOM   4835  O5  UNK   323      63.097  16.816  27.077  1.00  0.00           O
ATOM   4836  H6  UNK   323      63.240  15.349  25.657  1.00  0.00           H
ATOM   4837  H7  UNK   323      64.668  16.545  25.771  1.00  0.00           H
ATOM   4838  H8  UNK   323      61.820  16.924  24.599  1.00  0.00           H
ATOM   4839  H9  UNK   323      63.846  19.270  24.814  1.00  0.00           H
ATOM   4840  H10 UNK   323      62.342  18.980  25.868  1.00  0.00           H
ATOM   4841  H11 UNK   323      62.265  19.428  24.088  1.00  0.00           H
ATOM   4842  H12 UNK   323      62.703  17.475  22.592  1.00  0.00           H
ATOM   4843  H13 UNK   323      63.119  15.799  23.085  1.00  0.00           H
ATOM   4844  H14 UNK   323      64.315  16.988  23.037  1.00  0.00           H
ATOM   4845  H15 UNK   323      63.608  16.241  27.767  1.00  0.00           H
ATOM   4846  C1  UNK   324      21.485  40.369  39.944  1.00  0.00           C
ATOM   4847  C2  UNK   324      22.647  41.332  40.105  1.00  0.00           C
ATOM   4848  C3  UNK   324      22.912  41.707  41.592  1.00  0.00           C
ATOM   4849  C4  UNK   324      23.863  40.750  39.455  1.00  0.00           C
ATOM   4850  O5  UNK   324      20.240  41.081  40.276  1.00  0.00           O
ATOM   4851  H6  UNK   324      21.442  40.017  38.913  1.00  0.00           H
ATOM   4852  H7  UNK   324      21.523  39.481  40.512  1.00  0.00           H
ATOM   4853  H8  UNK   324      22.344  42.168  39.569  1.00  0.00           H
ATOM   4854  H9  UNK   324      23.188  40.828  42.249  1.00  0.00           H
ATOM   4855  H10 UNK   324      22.068  42.331  42.106  1.00  0.00           H
ATOM   4856  H11 UNK   324      23.713  42.458  41.538  1.00  0.00           H
ATOM   4857  H12 UNK   324      24.624  41.562  39.262  1.00  0.00           H
ATOM   4858  H13 UNK   324      23.624  40.312  38.456  1.00  0.00           H
ATOM   4859  H14 UNK   324      24.446  39.969  39.995  1.00  0.00           H
ATOM   4860  H15 UNK   324      20.228  41.983  39.763  1.00  0.00           H
ATOM   4861  C1  UNK   325       2.885   5.034  65.353  1.00  0.00           C
ATOM   4862  C2  UNK   325       4.033   4.364  66.117  1.00  0.00           C
ATOM   4863  C3  UNK   325       3.860   4.646  67.604  1.00  0.00           C
ATOM   4864  C4  UNK   325       4.352   2.918  65.769  1.00  0.00           C
ATOM   4865  O5  UNK   325       3.291   5.140  63.961  1.00  0.00           O
ATOM   4866  H6  UNK   325       1.849   4.580  65.444  1.00  0.00           H
ATOM   4867  H7  UNK   325       2.959   6.078  65.694  1.00  0.00           H
ATOM   4868  H8  UNK   325       4.845   4.915  65.766  1.00  0.00           H
ATOM   4869  H9  UNK   325       4.935   4.521  67.940  1.00  0.00           H
ATOM   4870  H10 UNK   325       3.284   3.812  68.020  1.00  0.00           H
ATOM   4871  H11 UNK   325       3.544   5.680  67.943  1.00  0.00           H
ATOM   4872  H12 UNK   325       4.008   2.648  64.741  1.00  0.00           H
ATOM   4873  H13 UNK   325       3.862   2.270  66.492  1.00  0.00           H
ATOM   4874  H14 UNK   325       5.489   2.704  65.877  1.00  0.00           H
ATOM   4875  H15 UNK   325       2.506   5.557  63.562  1.00  0.00           H
ATOM   4876  C1  UNK   326      19.380   3.230  52.512  1.00  0.00           C
ATOM   4877  C2  UNK   326      20.681   2.893  51.748  1.00  0.00           C
ATOM   4878  C3  UNK   326      20.382   2.339  50.253  1.00  0.00           C
ATOM   4879  C4  UNK   326      21.628   4.132  51.602  1.00  0.00           C
ATOM   4880  O5  UNK   326      18.553   2.079  52.756  1.00  0.00           O
ATOM   4881  H6  UNK   326      19.728   3.635  53.473  1.00  0.00           H
ATOM   4882  H7  UNK   326      18.860   4.055  51.951  1.00  0.00           H
ATOM   4883  H8  UNK   326      21.331   2.183  52.313  1.00  0.00           H
ATOM   4884  H9  UNK   326      19.680   1.472  50.222  1.00  0.00           H
ATOM   4885  H10 UNK   326      21.237   1.986  49.722  1.00  0.00           H
ATOM   4886  H11 UNK   326      19.892   3.112  49.625  1.00  0.00           H
ATOM   4887  H12 UNK   326      21.915   4.635  52.510  1.00  0.00           H
ATOM   4888  H13 UNK   326      21.189   4.976  51.056  1.00  0.00           H
ATOM   4889  H14 UNK   326      22.578   3.845  51.012  1.00  0.00           H
ATOM   4890  H15 UNK   326      19.105   1.499  53.319  1.00  0.00           H
ATOM   4891  C1  UNK   327      61.326  34.337  39.129  1.00  0.00           C
ATOM   4892  C2  UNK   327      61.476  35.890  39.106  1.00  0.00           C
ATOM   4893  C3  UNK   327      62.678  36.192  38.233  1.00  0.00           C
ATOM   4894  C4  UNK   327      60.128  36.570  38.750  1.00  0.00           C
ATOM   4895  O5  UNK   327      61.487  33.670  37.876  1.00  0.00           O
ATOM   4896  H6  UNK   327      62.099  33.882  39.796  1.00  0.00           H
ATOM   4897  H7  UNK   327      60.368  34.048  39.612  1.00  0.00           H
ATOM   4898  H8  UNK   327      61.609  36.299  40.115  1.00  0.00           H
ATOM   4899  H9  UNK   327      62.736  37.342  38.393  1.00  0.00           H
ATOM   4900  H10 UNK   327      62.528  36.021  37.189  1.00  0.00           H
ATOM   4901  H11 UNK   327      63.538  35.655  38.511  1.00  0.00           H
ATOM   4902  H12 UNK   327      60.238  37.652  38.799  1.00  0.00           H
ATOM   4903  H13 UNK   327      59.257  36.237  39.318  1.00  0.00           H
ATOM   4904  H14 UNK   327      59.900  36.279  37.721  1.00  0.00           H
ATOM   4905  H15 UNK   327      62.318  33.154  37.852  1.00  0.00           H
ATOM   4906  C1  UNK   328      63.025  12.926  10.395  1.00  0.00           C
ATOM   4907  C2  UNK   328      62.472  14.277  10.975  1.00  0.00           C
ATOM   4908  C3  UNK   328      60.945  14.200  10.921  1.00  0.00           C
ATOM   4909  C4  UNK   328      63.049  14.471  12.447  1.00  0.00           C
ATOM   4910  O5  UNK   328      62.912  12.912   8.907  1.00  0.00           O
ATOM   4911  H6  UNK   328      64.064  12.917  10.639  1.00  0.00           H
ATOM   4912  H7  UNK   328      62.515  12.010  10.800  1.00  0.00           H
ATOM   4913  H8  UNK   328      62.801  15.083  10.382  1.00  0.00           H
ATOM   4914  H9  UNK   328      60.663  13.599  11.859  1.00  0.00           H
ATOM   4915  H10 UNK   328      60.525  13.698  10.041  1.00  0.00           H
ATOM   4916  H11 UNK   328      60.493  15.254  11.062  1.00  0.00           H
ATOM   4917  H12 UNK   328      62.801  13.667  13.152  1.00  0.00           H
ATOM   4918  H13 UNK   328      62.659  15.461  12.785  1.00  0.00           H
ATOM   4919  H14 UNK   328      64.131  14.512  12.398  1.00  0.00           H
ATOM   4920  H15 UNK   328      63.257  12.042   8.595  1.00  0.00           H
ATOM   4921  C1  UNK   329      12.726  39.602  47.045  1.00  0.00           C
ATOM   4922  C2  UNK   329      14.115  38.908  47.098  1.00  0.00           C
ATOM   4923  C3  UNK   329      13.908  37.357  47.099  1.00  0.00           C
ATOM   4924  C4  UNK   329      15.184  39.202  45.969  1.00  0.00           C
ATOM   4925  O5  UNK   329      12.085  39.278  45.804  1.00  0.00           O
ATOM   4926  H6  UNK   329      12.152  39.423  47.987  1.00  0.00           H
ATOM   4927  H7  UNK   329      12.893  40.659  47.047  1.00  0.00           H
ATOM   4928  H8  UNK   329      14.557  39.172  48.070  1.00  0.00           H
ATOM   4929  H9  UNK   329      14.702  36.916  47.696  1.00  0.00           H
ATOM   4930  H10 UNK   329      13.836  36.846  46.120  1.00  0.00           H
ATOM   4931  H11 UNK   329      12.921  37.221  47.582  1.00  0.00           H
ATOM   4932  H12 UNK   329      15.536  40.231  46.040  1.00  0.00           H
ATOM   4933  H13 UNK   329      14.935  38.943  44.981  1.00  0.00           H
ATOM   4934  H14 UNK   329      16.015  38.551  46.181  1.00  0.00           H
ATOM   4935  H15 UNK   329      12.647  39.839  45.213  1.00  0.00           H
ATOM   4936  C1  UNK   330      55.348   9.835  58.526  1.00  0.00           C
ATOM   4937  C2  UNK   330      53.850   9.390  58.173  1.00  0.00           C
ATOM   4938  C3  UNK   330      53.858   9.381  56.639  1.00  0.00           C
ATOM   4939  C4  UNK   330      53.402   7.980  58.698  1.00  0.00           C
ATOM   4940  O5  UNK   330      55.685  11.180  58.311  1.00  0.00           O
ATOM   4941  H6  UNK   330      55.509   9.644  59.611  1.00  0.00           H
ATOM   4942  H7  UNK   330      56.007   9.196  57.950  1.00  0.00           H
ATOM   4943  H8  UNK   330      53.093  10.134  58.525  1.00  0.00           H
ATOM   4944  H9  UNK   330      54.581   8.664  56.198  1.00  0.00           H
ATOM   4945  H10 UNK   330      54.265  10.319  56.149  1.00  0.00           H
ATOM   4946  H11 UNK   330      52.939   9.089  56.136  1.00  0.00           H
ATOM   4947  H12 UNK   330      53.267   7.943  59.796  1.00  0.00           H
ATOM   4948  H13 UNK   330      54.134   7.247  58.548  1.00  0.00           H
ATOM   4949  H14 UNK   330      52.506   7.687  58.198  1.00  0.00           H
ATOM   4950  H15 UNK   330      56.566  11.277  58.695  1.00  0.00           H
ATOM   4951  C1  UNK   331      24.478   9.784  51.110  1.00  0.00           C
ATOM   4952  C2  UNK   331      23.360   9.069  50.404  1.00  0.00           C
ATOM   4953  C3  UNK   331      23.515   8.838  48.953  1.00  0.00           C
ATOM   4954  C4  UNK   331      23.189   7.670  51.102  1.00  0.00           C
ATOM   4955  O5  UNK   331      24.502  11.157  50.675  1.00  0.00           O
ATOM   4956  H6  UNK   331      24.295   9.755  52.174  1.00  0.00           H
ATOM   4957  H7  UNK   331      25.412   9.237  50.903  1.00  0.00           H
ATOM   4958  H8  UNK   331      22.545   9.757  50.553  1.00  0.00           H
ATOM   4959  H9  UNK   331      23.406   9.649  48.246  1.00  0.00           H
ATOM   4960  H10 UNK   331      22.680   8.118  48.629  1.00  0.00           H
ATOM   4961  H11 UNK   331      24.367   8.261  48.676  1.00  0.00           H
ATOM   4962  H12 UNK   331      22.890   7.775  52.196  1.00  0.00           H
ATOM   4963  H13 UNK   331      24.102   7.040  51.119  1.00  0.00           H
ATOM   4964  H14 UNK   331      22.330   7.076  50.618  1.00  0.00           H
ATOM   4965  H15 UNK   331      23.813  11.625  51.165  1.00  0.00           H
ATOM   4966  C1  UNK   332      26.642  27.903  40.281  1.00  0.00           C
ATOM   4967  C2  UNK   332      26.227  28.438  41.660  1.00  0.00           C
ATOM   4968  C3  UNK   332      24.914  27.698  42.028  1.00  0.00           C
ATOM   4969  C4  UNK   332      27.225  28.576  42.788  1.00  0.00           C
ATOM   4970  O5  UNK   332      27.295  26.669  40.337  1.00  0.00           O
ATOM   4971  H6  UNK   332      25.798  27.820  39.643  1.00  0.00           H
ATOM   4972  H7  UNK   332      27.329  28.596  39.860  1.00  0.00           H
ATOM   4973  H8  UNK   332      25.835  29.450  41.493  1.00  0.00           H
ATOM   4974  H9  UNK   332      24.147  27.805  41.218  1.00  0.00           H
ATOM   4975  H10 UNK   332      24.457  28.004  43.040  1.00  0.00           H
ATOM   4976  H11 UNK   332      25.134  26.681  42.078  1.00  0.00           H
ATOM   4977  H12 UNK   332      26.743  28.713  43.762  1.00  0.00           H
ATOM   4978  H13 UNK   332      27.874  29.421  42.660  1.00  0.00           H
ATOM   4979  H14 UNK   332      27.782  27.584  42.811  1.00  0.00           H
ATOM   4980  H15 UNK   332      28.127  26.822  41.047  1.00  0.00           H
ATOM   4981  C1  UNK   333       7.498  25.695  12.820  1.00  0.00           C
ATOM   4982  C2  UNK   333       6.254  25.194  11.943  1.00  0.00           C
ATOM   4983  C3  UNK   333       5.402  24.222  12.811  1.00  0.00           C
ATOM   4984  C4  UNK   333       5.426  26.352  11.262  1.00  0.00           C
ATOM   4985  O5  UNK   333       8.272  26.658  12.222  1.00  0.00           O
ATOM   4986  H6  UNK   333       7.210  26.149  13.808  1.00  0.00           H
ATOM   4987  H7  UNK   333       8.155  24.890  13.025  1.00  0.00           H
ATOM   4988  H8  UNK   333       6.619  24.630  11.106  1.00  0.00           H
ATOM   4989  H9  UNK   333       4.803  23.586  12.159  1.00  0.00           H
ATOM   4990  H10 UNK   333       4.660  24.747  13.495  1.00  0.00           H
ATOM   4991  H11 UNK   333       5.939  23.586  13.530  1.00  0.00           H
ATOM   4992  H12 UNK   333       6.048  27.081  10.764  1.00  0.00           H
ATOM   4993  H13 UNK   333       4.843  26.957  12.080  1.00  0.00           H
ATOM   4994  H14 UNK   333       4.674  25.953  10.519  1.00  0.00           H
ATOM   4995  H15 UNK   333       9.155  26.627  12.711  1.00  0.00           H
ATOM   4996  C1  UNK   334      12.534  38.264  51.692  1.00  0.00           C
ATOM   4997  C2  UNK   334      12.348  39.792  51.503  1.00  0.00           C
ATOM   4998  C3  UNK   334      10.872  40.239  51.345  1.00  0.00           C
ATOM   4999  C4  UNK   334      12.898  40.508  52.748  1.00  0.00           C
ATOM   5000  O5  UNK   334      13.894  37.971  51.600  1.00  0.00           O
ATOM   5001  H6  UNK   334      12.154  37.866  52.606  1.00  0.00           H
ATOM   5002  H7  UNK   334      11.948  37.701  50.894  1.00  0.00           H
ATOM   5003  H8  UNK   334      12.844  40.097  50.570  1.00  0.00           H
ATOM   5004  H9  UNK   334      10.337  39.751  52.165  1.00  0.00           H
ATOM   5005  H10 UNK   334      10.539  39.945  50.364  1.00  0.00           H
ATOM   5006  H11 UNK   334      10.714  41.355  51.497  1.00  0.00           H
ATOM   5007  H12 UNK   334      14.009  40.140  52.843  1.00  0.00           H
ATOM   5008  H13 UNK   334      12.276  40.145  53.543  1.00  0.00           H
ATOM   5009  H14 UNK   334      12.875  41.594  52.720  1.00  0.00           H
ATOM   5010  H15 UNK   334      14.048  37.035  51.775  1.00  0.00           H
ATOM   5011  C1  UNK   335      45.108  58.508  58.611  1.00  0.00           C
ATOM   5012  C2  UNK   335      45.329  59.003  60.103  1.00  0.00           C
ATOM   5013  C3  UNK   335      44.843  60.393  60.345  1.00  0.00           C
ATOM   5014  C4  UNK   335      44.765  58.077  61.179  1.00  0.00           C
ATOM   5015  O5  UNK   335      46.107  57.511  58.343  1.00  0.00           O
ATOM   5016  H6  UNK   335      44.073  58.169  58.368  1.00  0.00           H
ATOM   5017  H7  UNK   335      45.372  59.348  57.970  1.00  0.00           H
ATOM   5018  H8  UNK   335      46.419  58.976  60.277  1.00  0.00           H
ATOM   5019  H9  UNK   335      45.157  60.712  61.352  1.00  0.00           H
ATOM   5020  H10 UNK   335      43.723  60.357  60.179  1.00  0.00           H
ATOM   5021  H11 UNK   335      45.197  61.131  59.581  1.00  0.00           H
ATOM   5022  H12 UNK   335      43.672  58.271  61.364  1.00  0.00           H
ATOM   5023  H13 UNK   335      45.349  58.245  62.044  1.00  0.00           H
ATOM   5024  H14 UNK   335      44.867  57.028  60.915  1.00  0.00           H
ATOM   5025  H15 UNK   335      46.479  57.673  57.444  1.00  0.00           H
ATOM   5026  C1  UNK   336      30.039  13.832  63.201  1.00  0.00           C
ATOM   5027  C2  UNK   336      30.369  14.933  64.239  1.00  0.00           C
ATOM   5028  C3  UNK   336      29.623  14.796  65.656  1.00  0.00           C
ATOM   5029  C4  UNK   336      31.871  15.066  64.534  1.00  0.00           C
ATOM   5030  O5  UNK   336      30.527  12.535  63.585  1.00  0.00           O
ATOM   5031  H6  UNK   336      28.960  13.763  63.170  1.00  0.00           H
ATOM   5032  H7  UNK   336      30.438  14.150  62.215  1.00  0.00           H
ATOM   5033  H8  UNK   336      30.024  15.906  63.923  1.00  0.00           H
ATOM   5034  H9  UNK   336      28.616  14.415  65.647  1.00  0.00           H
ATOM   5035  H10 UNK   336      29.623  15.730  66.174  1.00  0.00           H
ATOM   5036  H11 UNK   336      30.195  14.065  66.315  1.00  0.00           H
ATOM   5037  H12 UNK   336      32.255  14.058  64.892  1.00  0.00           H
ATOM   5038  H13 UNK   336      32.147  15.740  65.416  1.00  0.00           H
ATOM   5039  H14 UNK   336      32.507  15.356  63.655  1.00  0.00           H
ATOM   5040  H15 UNK   336      31.410  12.423  63.087  1.00  0.00           H
ATOM   5041  C1  UNK   337       5.629  13.064  58.983  1.00  0.00           C
ATOM   5042  C2  UNK   337       4.192  13.115  58.359  1.00  0.00           C
ATOM   5043  C3  UNK   337       3.144  13.595  59.432  1.00  0.00           C
ATOM   5044  C4  UNK   337       4.216  13.908  57.067  1.00  0.00           C
ATOM   5045  O5  UNK   337       6.233  14.339  59.047  1.00  0.00           O
ATOM   5046  H6  UNK   337       5.570  12.589  60.002  1.00  0.00           H
ATOM   5047  H7  UNK   337       6.299  12.402  58.381  1.00  0.00           H
ATOM   5048  H8  UNK   337       4.004  12.080  58.198  1.00  0.00           H
ATOM   5049  H9  UNK   337       3.372  14.585  59.739  1.00  0.00           H
ATOM   5050  H10 UNK   337       3.247  12.950  60.334  1.00  0.00           H
ATOM   5051  H11 UNK   337       2.123  13.609  59.009  1.00  0.00           H
ATOM   5052  H12 UNK   337       4.899  13.445  56.321  1.00  0.00           H
ATOM   5053  H13 UNK   337       4.544  14.946  57.167  1.00  0.00           H
ATOM   5054  H14 UNK   337       3.201  13.977  56.616  1.00  0.00           H
ATOM   5055  H15 UNK   337       6.122  14.708  59.946  1.00  0.00           H
ATOM   5056  C1  UNK   338      25.596   9.231  43.527  1.00  0.00           C
ATOM   5057  C2  UNK   338      24.307  10.146  43.441  1.00  0.00           C
ATOM   5058  C3  UNK   338      24.001  10.892  44.769  1.00  0.00           C
ATOM   5059  C4  UNK   338      24.367  11.155  42.244  1.00  0.00           C
ATOM   5060  O5  UNK   338      25.394   8.192  44.597  1.00  0.00           O
ATOM   5061  H6  UNK   338      25.794   8.715  42.619  1.00  0.00           H
ATOM   5062  H7  UNK   338      26.514   9.870  43.749  1.00  0.00           H
[truncated: 1,970,113 more chars]
