# Supplementary material for: Supramolecular Structure of Phenyl Derivatives of Butanol Isomers
Source: J Phys Chem B. 2022 May 6;126(19):3563–71. doi: 10.1021/acs.jpcb.2c01269 (PMC9125557; doi:10.1021/acs.jpcb.2c01269)
Supplement: Supplementary file 4 — jp2c01269_si_004.pdb [file jp2c01269_si_004.pdb]

CRYST1   67.344   67.344   67.344  90.00  90.00  90.00 P 1           1
MODEL      100
ATOM      1  O1  UNK A   1      35.733   8.618  27.816  1.00  0.00           O
ATOM      2  C2  UNK A   1      35.169   7.590  26.978  1.00  0.00           C
ATOM      3  C3  UNK A   1      35.839   6.197  27.128  1.00  0.00           C
ATOM      4  C4  UNK A   1      35.176   8.020  25.502  1.00  0.00           C
ATOM      5  C5  UNK A   1      35.979   5.650  28.553  1.00  0.00           C
ATOM      6  H6  UNK A   1      34.155   7.395  27.283  1.00  0.00           H
ATOM      7  H7  UNK A   1      35.301   5.465  26.506  1.00  0.00           H
ATOM      8  H8  UNK A   1      36.817   6.329  26.739  1.00  0.00           H
ATOM      9  H9  UNK A   1      36.246   8.137  25.219  1.00  0.00           H
ATOM     10  H10 UNK A   1      34.647   7.293  24.854  1.00  0.00           H
ATOM     11  H11 UNK A   1      34.685   8.987  25.408  1.00  0.00           H
ATOM     12  H12 UNK A   1      35.018   5.500  29.009  1.00  0.00           H
ATOM     13  H13 UNK A   1      36.637   6.300  29.172  1.00  0.00           H
ATOM     14  H14 UNK A   1      36.547   4.706  28.565  1.00  0.00           H
ATOM     15  H15 UNK A   1      35.507   8.411  28.790  1.00  0.00           H
ATOM     16  O1  UNK B   2      20.322  54.306  15.534  1.00  0.00           O
ATOM     17  C2  UNK B   2      19.366  55.026  14.748  1.00  0.00           C
ATOM     18  C3  UNK B   2      18.447  55.891  15.560  1.00  0.00           C
ATOM     19  C4  UNK B   2      18.536  54.083  13.874  1.00  0.00           C
ATOM     20  C5  UNK B   2      19.237  56.970  16.360  1.00  0.00           C
ATOM     21  H6  UNK B   2      19.771  55.803  14.117  1.00  0.00           H
ATOM     22  H7  UNK B   2      17.763  56.458  14.918  1.00  0.00           H
ATOM     23  H8  UNK B   2      17.979  55.271  16.380  1.00  0.00           H
ATOM     24  H9  UNK B   2      19.075  53.519  13.134  1.00  0.00           H
ATOM     25  H10 UNK B   2      17.906  53.351  14.382  1.00  0.00           H
ATOM     26  H11 UNK B   2      17.684  54.659  13.447  1.00  0.00           H
ATOM     27  H12 UNK B   2      18.539  57.573  17.013  1.00  0.00           H
ATOM     28  H13 UNK B   2      19.893  57.659  15.820  1.00  0.00           H
ATOM     29  H14 UNK B   2      19.940  56.386  16.989  1.00  0.00           H
ATOM     30  H15 UNK B   2      21.010  53.876  14.957  1.00  0.00           H
ATOM     31  O1  UNK C   3      25.048  56.935  62.003  1.00  0.00           O
ATOM     32  C2  UNK C   3      25.329  55.598  62.243  1.00  0.00           C
ATOM     33  C3  UNK C   3      26.836  55.411  62.162  1.00  0.00           C
ATOM     34  C4  UNK C   3      24.566  54.647  61.284  1.00  0.00           C
ATOM     35  C5  UNK C   3      27.633  56.042  63.343  1.00  0.00           C
ATOM     36  H6  UNK C   3      25.052  55.414  63.296  1.00  0.00           H
ATOM     37  H7  UNK C   3      27.102  54.275  62.075  1.00  0.00           H
ATOM     38  H8  UNK C   3      27.210  55.918  61.256  1.00  0.00           H
ATOM     39  H9  UNK C   3      24.793  54.804  60.182  1.00  0.00           H
ATOM     40  H10 UNK C   3      24.831  53.646  61.549  1.00  0.00           H
ATOM     41  H11 UNK C   3      23.432  54.642  61.346  1.00  0.00           H
ATOM     42  H12 UNK C   3      28.686  55.793  63.315  1.00  0.00           H
ATOM     43  H13 UNK C   3      27.370  55.815  64.361  1.00  0.00           H
ATOM     44  H14 UNK C   3      27.549  57.085  63.235  1.00  0.00           H
ATOM     45  H15 UNK C   3      25.101  57.521  62.812  1.00  0.00           H
ATOM     46  O1  UNK D   4      13.723  30.051  13.598  1.00  0.00           O
ATOM     47  C2  UNK D   4      12.651  30.358  14.380  1.00  0.00           C
ATOM     48  C3  UNK D   4      12.023  29.068  14.935  1.00  0.00           C
ATOM     49  C4  UNK D   4      11.556  31.250  13.691  1.00  0.00           C
ATOM     50  C5  UNK D   4      11.616  28.041  13.817  1.00  0.00           C
ATOM     51  H6  UNK D   4      13.109  30.964  15.167  1.00  0.00           H
ATOM     52  H7  UNK D   4      12.824  28.573  15.606  1.00  0.00           H
ATOM     53  H8  UNK D   4      11.147  29.394  15.532  1.00  0.00           H
ATOM     54  H9  UNK D   4      10.564  31.007  14.131  1.00  0.00           H
ATOM     55  H10 UNK D   4      11.759  32.292  13.844  1.00  0.00           H
ATOM     56  H11 UNK D   4      11.576  30.994  12.641  1.00  0.00           H
ATOM     57  H12 UNK D   4      10.686  28.258  13.253  1.00  0.00           H
ATOM     58  H13 UNK D   4      11.479  26.968  14.195  1.00  0.00           H
ATOM     59  H14 UNK D   4      12.460  27.902  13.146  1.00  0.00           H
ATOM     60  H15 UNK D   4      13.412  29.966  12.649  1.00  0.00           H
ATOM     61  O1  UNK E   5      29.158  56.924  30.036  1.00  0.00           O
ATOM     62  C2  UNK E   5      29.083  57.665  31.211  1.00  0.00           C
ATOM     63  C3  UNK E   5      30.500  58.127  31.696  1.00  0.00           C
ATOM     64  C4  UNK E   5      28.365  56.881  32.318  1.00  0.00           C
ATOM     65  C5  UNK E   5      31.086  59.209  30.760  1.00  0.00           C
ATOM     66  H6  UNK E   5      28.477  58.549  30.980  1.00  0.00           H
ATOM     67  H7  UNK E   5      30.484  58.650  32.581  1.00  0.00           H
ATOM     68  H8  UNK E   5      31.183  57.317  31.822  1.00  0.00           H
ATOM     69  H9  UNK E   5      28.710  57.214  33.307  1.00  0.00           H
ATOM     70  H10 UNK E   5      27.310  57.053  32.228  1.00  0.00           H
ATOM     71  H11 UNK E   5      28.391  55.784  32.238  1.00  0.00           H
ATOM     72  H12 UNK E   5      31.386  58.825  29.785  1.00  0.00           H
ATOM     73  H13 UNK E   5      31.931  59.643  31.308  1.00  0.00           H
ATOM     74  H14 UNK E   5      30.389  59.949  30.572  1.00  0.00           H
ATOM     75  H15 UNK E   5      28.143  56.922  29.875  1.00  0.00           H
ATOM     76  O1  UNK F   6      33.794  51.827   7.563  1.00  0.00           O
ATOM     77  C2  UNK F   6      32.478  52.184   7.276  1.00  0.00           C
ATOM     78  C3  UNK F   6      31.496  50.958   7.486  1.00  0.00           C
ATOM     79  C4  UNK F   6      32.449  52.752   5.879  1.00  0.00           C
ATOM     80  C5  UNK F   6      31.475  50.626   8.991  1.00  0.00           C
ATOM     81  H6  UNK F   6      31.984  52.935   7.832  1.00  0.00           H
ATOM     82  H7  UNK F   6      30.527  51.312   7.091  1.00  0.00           H
ATOM     83  H8  UNK F   6      31.808  50.052   6.890  1.00  0.00           H
ATOM     84  H9  UNK F   6      32.736  51.895   5.247  1.00  0.00           H
ATOM     85  H10 UNK F   6      31.436  53.052   5.562  1.00  0.00           H
ATOM     86  H11 UNK F   6      33.077  53.631   5.838  1.00  0.00           H
ATOM     87  H12 UNK F   6      31.125  51.603   9.381  1.00  0.00           H
ATOM     88  H13 UNK F   6      32.446  50.423   9.475  1.00  0.00           H
ATOM     89  H14 UNK F   6      30.666  49.883   9.259  1.00  0.00           H
ATOM     90  H15 UNK F   6      34.193  52.560   8.129  1.00  0.00           H
ATOM     91  O1  UNK G   7      25.855  21.904  44.248  1.00  0.00           O
ATOM     92  C2  UNK G   7      25.222  22.484  45.313  1.00  0.00           C
ATOM     93  C3  UNK G   7      25.973  23.834  45.653  1.00  0.00           C
ATOM     94  C4  UNK G   7      25.265  21.569  46.494  1.00  0.00           C
ATOM     95  C5  UNK G   7      25.325  24.684  46.751  1.00  0.00           C
ATOM     96  H6  UNK G   7      24.259  22.679  45.103  1.00  0.00           H
ATOM     97  H7  UNK G   7      27.011  23.584  45.883  1.00  0.00           H
ATOM     98  H8  UNK G   7      25.949  24.416  44.741  1.00  0.00           H
ATOM     99  H9  UNK G   7      26.251  21.334  46.830  1.00  0.00           H
ATOM    100  H10 UNK G   7      24.706  21.868  47.370  1.00  0.00           H
ATOM    101  H11 UNK G   7      24.912  20.542  46.184  1.00  0.00           H
ATOM    102  H12 UNK G   7      25.885  25.597  46.966  1.00  0.00           H
ATOM    103  H13 UNK G   7      25.193  24.134  47.692  1.00  0.00           H
ATOM    104  H14 UNK G   7      24.249  24.805  46.561  1.00  0.00           H
ATOM    105  H15 UNK G   7      25.542  22.362  43.505  1.00  0.00           H
ATOM    106  O1  UNK H   8      20.781  54.763  24.913  1.00  0.00           O
ATOM    107  C2  UNK H   8      19.646  55.553  24.526  1.00  0.00           C
ATOM    108  C3  UNK H   8      18.563  55.817  25.614  1.00  0.00           C
ATOM    109  C4  UNK H   8      19.067  54.781  23.281  1.00  0.00           C
ATOM    110  C5  UNK H   8      19.056  56.625  26.831  1.00  0.00           C
ATOM    111  H6  UNK H   8      20.006  56.577  24.207  1.00  0.00           H
ATOM    112  H7  UNK H   8      17.626  56.290  25.293  1.00  0.00           H
ATOM    113  H8  UNK H   8      18.228  54.812  25.967  1.00  0.00           H
ATOM    114  H9  UNK H   8      19.855  54.564  22.598  1.00  0.00           H
ATOM    115  H10 UNK H   8      18.696  53.907  23.794  1.00  0.00           H
ATOM    116  H11 UNK H   8      18.295  55.373  22.654  1.00  0.00           H
ATOM    117  H12 UNK H   8      19.556  55.956  27.604  1.00  0.00           H
ATOM    118  H13 UNK H   8      18.160  57.136  27.245  1.00  0.00           H
ATOM    119  H14 UNK H   8      19.705  57.339  26.466  1.00  0.00           H
ATOM    120  H15 UNK H   8      21.553  54.934  24.354  1.00  0.00           H
ATOM    121  O1  UNK I   9      40.845   0.402  60.601  1.00  0.00           O
ATOM    122  C2  UNK I   9      41.929   0.245  59.665  1.00  0.00           C
ATOM    123  C3  UNK I   9      43.006  -0.628  60.302  1.00  0.00           C
ATOM    124  C4  UNK I   9      42.416   1.628  59.263  1.00  0.00           C
ATOM    125  C5  UNK I   9      44.013  -1.258  59.371  1.00  0.00           C
ATOM    126  H6  UNK I   9      41.620  -0.237  58.801  1.00  0.00           H
ATOM    127  H7  UNK I   9      43.487  -0.226  61.174  1.00  0.00           H
ATOM    128  H8  UNK I   9      42.436  -1.540  60.757  1.00  0.00           H
ATOM    129  H9  UNK I   9      42.903   2.087  60.100  1.00  0.00           H
ATOM    130  H10 UNK I   9      43.127   1.541  58.409  1.00  0.00           H
ATOM    131  H11 UNK I   9      41.599   2.250  59.045  1.00  0.00           H
ATOM    132  H12 UNK I   9      43.618  -1.594  58.397  1.00  0.00           H
ATOM    133  H13 UNK I   9      44.402  -2.168  59.816  1.00  0.00           H
ATOM    134  H14 UNK I   9      44.804  -0.503  59.201  1.00  0.00           H
ATOM    135  H15 UNK I   9      41.102   0.061  61.459  1.00  0.00           H
ATOM    136  O1  UNK J  10      32.869   1.784  56.118  1.00  0.00           O
ATOM    137  C2  UNK J  10      32.095   2.455  55.107  1.00  0.00           C
ATOM    138  C3  UNK J  10      32.363   1.660  53.792  1.00  0.00           C
ATOM    139  C4  UNK J  10      32.519   3.965  54.909  1.00  0.00           C
ATOM    140  C5  UNK J  10      31.848   0.201  53.852  1.00  0.00           C
ATOM    141  H6  UNK J  10      31.034   2.365  55.316  1.00  0.00           H
ATOM    142  H7  UNK J  10      31.789   2.090  52.919  1.00  0.00           H
ATOM    143  H8  UNK J  10      33.389   1.740  53.416  1.00  0.00           H
ATOM    144  H9  UNK J  10      32.248   4.285  53.937  1.00  0.00           H
ATOM    145  H10 UNK J  10      31.850   4.469  55.586  1.00  0.00           H
ATOM    146  H11 UNK J  10      33.580   4.041  55.052  1.00  0.00           H
ATOM    147  H12 UNK J  10      32.188  -0.363  54.705  1.00  0.00           H
ATOM    148  H13 UNK J  10      32.149  -0.292  52.955  1.00  0.00           H
ATOM    149  H14 UNK J  10      30.735   0.114  53.903  1.00  0.00           H
ATOM    150  H15 UNK J  10      32.620   2.113  56.991  1.00  0.00           H
ATOM    151  O1  UNK K  11       7.483  39.741   5.843  1.00  0.00           O
ATOM    152  C2  UNK K  11       6.526  40.332   6.689  1.00  0.00           C
ATOM    153  C3  UNK K  11       5.235  39.463   6.783  1.00  0.00           C
ATOM    154  C4  UNK K  11       6.317  41.761   6.026  1.00  0.00           C
ATOM    155  C5  UNK K  11       5.389  37.994   7.158  1.00  0.00           C
ATOM    156  H6  UNK K  11       6.958  40.352   7.713  1.00  0.00           H
ATOM    157  H7  UNK K  11       4.624  39.999   7.532  1.00  0.00           H
ATOM    158  H8  UNK K  11       4.606  39.444   5.824  1.00  0.00           H
ATOM    159  H9  UNK K  11       7.329  42.312   5.898  1.00  0.00           H
ATOM    160  H10 UNK K  11       5.863  41.564   5.075  1.00  0.00           H
ATOM    161  H11 UNK K  11       5.721  42.359   6.692  1.00  0.00           H
ATOM    162  H12 UNK K  11       5.846  37.862   8.100  1.00  0.00           H
ATOM    163  H13 UNK K  11       5.882  37.449   6.419  1.00  0.00           H
ATOM    164  H14 UNK K  11       4.398  37.600   7.205  1.00  0.00           H
ATOM    165  H15 UNK K  11       7.257  39.817   4.851  1.00  0.00           H
ATOM    166  O1  UNK L  12      53.822  17.842  39.788  1.00  0.00           O
ATOM    167  C2  UNK L  12      54.371  18.606  38.682  1.00  0.00           C
ATOM    168  C3  UNK L  12      55.470  17.942  37.823  1.00  0.00           C
ATOM    169  C4  UNK L  12      54.818  19.957  39.349  1.00  0.00           C
ATOM    170  C5  UNK L  12      55.055  16.524  37.319  1.00  0.00           C
ATOM    171  H6  UNK L  12      53.534  18.844  37.955  1.00  0.00           H
ATOM    172  H7  UNK L  12      55.623  18.621  36.985  1.00  0.00           H
ATOM    173  H8  UNK L  12      56.369  17.948  38.360  1.00  0.00           H
ATOM    174  H9  UNK L  12      54.822  20.755  38.578  1.00  0.00           H
ATOM    175  H10 UNK L  12      54.176  20.351  40.174  1.00  0.00           H
ATOM    176  H11 UNK L  12      55.874  20.031  39.701  1.00  0.00           H
ATOM    177  H12 UNK L  12      56.018  16.043  36.947  1.00  0.00           H
ATOM    178  H13 UNK L  12      54.343  16.606  36.528  1.00  0.00           H
ATOM    179  H14 UNK L  12      54.613  15.917  38.113  1.00  0.00           H
ATOM    180  H15 UNK L  12      54.438  17.891  40.530  1.00  0.00           H
ATOM    181  O1  UNK M  13      54.230  48.518  36.404  1.00  0.00           O
ATOM    182  C2  UNK M  13      54.480  47.133  36.150  1.00  0.00           C
ATOM    183  C3  UNK M  13      55.850  46.770  36.741  1.00  0.00           C
ATOM    184  C4  UNK M  13      54.508  46.858  34.621  1.00  0.00           C
ATOM    185  C5  UNK M  13      56.433  45.334  36.558  1.00  0.00           C
ATOM    186  H6  UNK M  13      53.725  46.499  36.649  1.00  0.00           H
ATOM    187  H7  UNK M  13      56.549  47.442  36.334  1.00  0.00           H
ATOM    188  H8  UNK M  13      55.845  46.926  37.860  1.00  0.00           H
ATOM    189  H9  UNK M  13      54.728  45.830  34.283  1.00  0.00           H
ATOM    190  H10 UNK M  13      53.518  46.921  34.235  1.00  0.00           H
ATOM    191  H11 UNK M  13      55.187  47.448  33.974  1.00  0.00           H
ATOM    192  H12 UNK M  13      57.389  45.299  37.069  1.00  0.00           H
ATOM    193  H13 UNK M  13      56.554  45.027  35.535  1.00  0.00           H
ATOM    194  H14 UNK M  13      55.786  44.621  37.039  1.00  0.00           H
ATOM    195  H15 UNK M  13      53.865  48.644  37.332  1.00  0.00           H
ATOM    196  O1  UNK N  14      44.480  44.360  12.323  1.00  0.00           O
ATOM    197  C2  UNK N  14      44.889  44.586  10.980  1.00  0.00           C
ATOM    198  C3  UNK N  14      44.086  43.682  10.125  1.00  0.00           C
ATOM    199  C4  UNK N  14      46.431  44.325  10.722  1.00  0.00           C
ATOM    200  C5  UNK N  14      42.598  44.087  10.206  1.00  0.00           C
ATOM    201  H6  UNK N  14      44.683  45.646  10.663  1.00  0.00           H
ATOM    202  H7  UNK N  14      44.415  43.606   9.086  1.00  0.00           H
ATOM    203  H8  UNK N  14      44.223  42.657  10.558  1.00  0.00           H
ATOM    204  H9  UNK N  14      47.075  44.962  11.290  1.00  0.00           H
ATOM    205  H10 UNK N  14      46.603  43.291  11.097  1.00  0.00           H
ATOM    206  H11 UNK N  14      46.689  44.397   9.681  1.00  0.00           H
ATOM    207  H12 UNK N  14      42.297  44.191  11.248  1.00  0.00           H
ATOM    208  H13 UNK N  14      42.028  43.292   9.634  1.00  0.00           H
ATOM    209  H14 UNK N  14      42.321  45.004   9.686  1.00  0.00           H
ATOM    210  H15 UNK N  14      44.447  43.357  12.475  1.00  0.00           H
ATOM    211  O1  UNK O  15      52.106  30.329  35.014  1.00  0.00           O
ATOM    212  C2  UNK O  15      53.372  30.758  35.414  1.00  0.00           C
ATOM    213  C3  UNK O  15      54.377  29.811  34.776  1.00  0.00           C
ATOM    214  C4  UNK O  15      53.507  30.733  37.010  1.00  0.00           C
ATOM    215  C5  UNK O  15      54.297  29.454  33.262  1.00  0.00           C
ATOM    216  H6  UNK O  15      53.612  31.765  35.056  1.00  0.00           H
ATOM    217  H7  UNK O  15      55.396  30.196  34.869  1.00  0.00           H
ATOM    218  H8  UNK O  15      54.434  28.825  35.249  1.00  0.00           H
ATOM    219  H9  UNK O  15      53.376  29.755  37.356  1.00  0.00           H
ATOM    220  H10 UNK O  15      54.520  31.036  37.345  1.00  0.00           H
ATOM    221  H11 UNK O  15      52.741  31.346  37.519  1.00  0.00           H
ATOM    222  H12 UNK O  15      55.101  28.743  33.026  1.00  0.00           H
ATOM    223  H13 UNK O  15      54.340  30.303  32.569  1.00  0.00           H
ATOM    224  H14 UNK O  15      53.360  28.982  32.991  1.00  0.00           H
ATOM    225  H15 UNK O  15      51.873  29.544  35.612  1.00  0.00           H
ATOM    226  O1  UNK P  16      31.168  56.337  50.961  1.00  0.00           O
ATOM    227  C2  UNK P  16      31.715  55.892  52.208  1.00  0.00           C
ATOM    228  C3  UNK P  16      33.228  55.754  52.059  1.00  0.00           C
ATOM    229  C4  UNK P  16      30.959  54.652  52.725  1.00  0.00           C
ATOM    230  C5  UNK P  16      33.959  55.696  53.424  1.00  0.00           C
ATOM    231  H6  UNK P  16      31.511  56.747  52.861  1.00  0.00           H
ATOM    232  H7  UNK P  16      33.569  54.824  51.495  1.00  0.00           H
ATOM    233  H8  UNK P  16      33.598  56.581  51.479  1.00  0.00           H
ATOM    234  H9  UNK P  16      31.262  54.356  53.714  1.00  0.00           H
ATOM    235  H10 UNK P  16      29.890  54.883  52.772  1.00  0.00           H
ATOM    236  H11 UNK P  16      31.041  53.859  51.955  1.00  0.00           H
ATOM    237  H12 UNK P  16      33.738  54.727  53.876  1.00  0.00           H
ATOM    238  H13 UNK P  16      33.650  56.510  53.999  1.00  0.00           H
ATOM    239  H14 UNK P  16      35.054  55.736  53.190  1.00  0.00           H
ATOM    240  H15 UNK P  16      30.229  56.505  51.137  1.00  0.00           H
ATOM    241  O1  UNK Q  17      58.956  41.203   8.490  1.00  0.00           O
ATOM    242  C2  UNK Q  17      58.212  40.965   7.380  1.00  0.00           C
ATOM    243  C3  UNK Q  17      59.020  40.184   6.291  1.00  0.00           C
ATOM    244  C4  UNK Q  17      57.758  42.342   6.833  1.00  0.00           C
ATOM    245  C5  UNK Q  17      59.734  38.943   6.881  1.00  0.00           C
ATOM    246  H6  UNK Q  17      57.326  40.332   7.709  1.00  0.00           H
ATOM    247  H7  UNK Q  17      58.183  39.917   5.602  1.00  0.00           H
ATOM    248  H8  UNK Q  17      59.703  40.802   5.752  1.00  0.00           H
ATOM    249  H9  UNK Q  17      57.117  42.845   7.595  1.00  0.00           H
ATOM    250  H10 UNK Q  17      58.652  42.856   6.505  1.00  0.00           H
ATOM    251  H11 UNK Q  17      57.122  42.198   5.940  1.00  0.00           H
ATOM    252  H12 UNK Q  17      60.626  39.321   7.437  1.00  0.00           H
ATOM    253  H13 UNK Q  17      59.919  38.149   6.194  1.00  0.00           H
ATOM    254  H14 UNK Q  17      58.965  38.518   7.539  1.00  0.00           H
ATOM    255  H15 UNK Q  17      58.318  41.565   9.133  1.00  0.00           H
ATOM    256  O1  UNK R  18      59.734  56.563  67.421  1.00  0.00           O
ATOM    257  C2  UNK R  18      58.545  55.770  67.383  1.00  0.00           C
ATOM    258  C3  UNK R  18      58.495  54.712  66.257  1.00  0.00           C
ATOM    259  C4  UNK R  18      57.235  56.613  67.351  1.00  0.00           C
ATOM    260  C5  UNK R  18      59.487  53.608  66.214  1.00  0.00           C
ATOM    261  H6  UNK R  18      58.483  55.249  68.292  1.00  0.00           H
ATOM    262  H7  UNK R  18      57.444  54.337  66.186  1.00  0.00           H
ATOM    263  H8  UNK R  18      58.565  55.238  65.320  1.00  0.00           H
ATOM    264  H9  UNK R  18      56.310  56.005  67.316  1.00  0.00           H
ATOM    265  H10 UNK R  18      57.154  57.161  68.269  1.00  0.00           H
ATOM    266  H11 UNK R  18      57.213  57.276  66.482  1.00  0.00           H
ATOM    267  H12 UNK R  18      59.445  53.023  67.177  1.00  0.00           H
ATOM    268  H13 UNK R  18      60.516  53.981  66.300  1.00  0.00           H
ATOM    269  H14 UNK R  18      59.502  52.931  65.383  1.00  0.00           H
ATOM    270  H15 UNK R  18      59.942  56.944  66.523  1.00  0.00           H
ATOM    271  O1  UNK S  19       4.781  34.549  32.817  1.00  0.00           O
ATOM    272  C2  UNK S  19       5.277  33.814  33.903  1.00  0.00           C
ATOM    273  C3  UNK S  19       5.170  32.321  33.541  1.00  0.00           C
ATOM    274  C4  UNK S  19       4.429  34.226  35.156  1.00  0.00           C
ATOM    275  C5  UNK S  19       5.766  31.980  32.183  1.00  0.00           C
ATOM    276  H6  UNK S  19       6.295  34.074  34.053  1.00  0.00           H
ATOM    277  H7  UNK S  19       5.757  31.851  34.351  1.00  0.00           H
ATOM    278  H8  UNK S  19       4.125  31.970  33.547  1.00  0.00           H
ATOM    279  H9  UNK S  19       3.338  34.048  35.002  1.00  0.00           H
ATOM    280  H10 UNK S  19       4.831  33.726  36.014  1.00  0.00           H
ATOM    281  H11 UNK S  19       4.560  35.386  35.312  1.00  0.00           H
ATOM    282  H12 UNK S  19       6.046  30.969  32.144  1.00  0.00           H
ATOM    283  H13 UNK S  19       6.641  32.645  32.120  1.00  0.00           H
ATOM    284  H14 UNK S  19       5.122  32.195  31.314  1.00  0.00           H
ATOM    285  H15 UNK S  19       5.357  34.500  32.014  1.00  0.00           H
ATOM    286  O1  UNK T  20      57.044  39.148  41.000  1.00  0.00           O
ATOM    287  C2  UNK T  20      57.785  38.536  42.073  1.00  0.00           C
ATOM    288  C3  UNK T  20      58.307  39.459  43.203  1.00  0.00           C
ATOM    289  C4  UNK T  20      58.918  37.728  41.343  1.00  0.00           C
ATOM    290  C5  UNK T  20      57.181  39.985  44.134  1.00  0.00           C
ATOM    291  H6  UNK T  20      57.119  37.760  42.605  1.00  0.00           H
ATOM    292  H7  UNK T  20      58.978  38.851  43.813  1.00  0.00           H
ATOM    293  H8  UNK T  20      58.902  40.300  42.765  1.00  0.00           H
ATOM    294  H9  UNK T  20      59.466  37.153  42.062  1.00  0.00           H
ATOM    295  H10 UNK T  20      58.580  37.174  40.419  1.00  0.00           H
ATOM    296  H11 UNK T  20      59.582  38.484  40.918  1.00  0.00           H
ATOM    297  H12 UNK T  20      56.561  39.173  44.660  1.00  0.00           H
ATOM    298  H13 UNK T  20      56.435  40.548  43.623  1.00  0.00           H
ATOM    299  H14 UNK T  20      57.502  40.614  44.954  1.00  0.00           H
ATOM    300  H15 UNK T  20      57.639  39.580  40.349  1.00  0.00           H
ATOM    301  O1  UNK U  21       3.349  21.404  54.015  1.00  0.00           O
ATOM    302  C2  UNK U  21       2.523  22.133  54.907  1.00  0.00           C
ATOM    303  C3  UNK U  21       1.902  23.363  54.223  1.00  0.00           C
ATOM    304  C4  UNK U  21       3.387  22.531  56.175  1.00  0.00           C
ATOM    305  C5  UNK U  21       1.005  23.011  53.027  1.00  0.00           C
ATOM    306  H6  UNK U  21       1.762  21.483  55.367  1.00  0.00           H
ATOM    307  H7  UNK U  21       1.314  23.933  54.931  1.00  0.00           H
ATOM    308  H8  UNK U  21       2.751  23.868  53.810  1.00  0.00           H
ATOM    309  H9  UNK U  21       2.724  22.993  56.834  1.00  0.00           H
ATOM    310  H10 UNK U  21       3.738  21.666  56.648  1.00  0.00           H
ATOM    311  H11 UNK U  21       4.260  23.291  55.986  1.00  0.00           H
ATOM    312  H12 UNK U  21       0.719  23.999  52.553  1.00  0.00           H
ATOM    313  H13 UNK U  21       0.034  22.686  53.418  1.00  0.00           H
ATOM    314  H14 UNK U  21       1.519  22.390  52.291  1.00  0.00           H
ATOM    315  H15 UNK U  21       3.646  22.080  53.356  1.00  0.00           H
ATOM    316  O1  UNK V  22      26.652  15.676   0.054  1.00  0.00           O
ATOM    317  C2  UNK V  22      27.151  15.411   1.402  1.00  0.00           C
ATOM    318  C3  UNK V  22      26.344  16.193   2.435  1.00  0.00           C
ATOM    319  C4  UNK V  22      28.643  15.733   1.446  1.00  0.00           C
ATOM    320  C5  UNK V  22      24.918  15.708   2.606  1.00  0.00           C
ATOM    321  H6  UNK V  22      27.031  14.353   1.661  1.00  0.00           H
ATOM    322  H7  UNK V  22      26.909  16.116   3.377  1.00  0.00           H
ATOM    323  H8  UNK V  22      26.222  17.311   2.157  1.00  0.00           H
ATOM    324  H9  UNK V  22      28.739  16.849   1.531  1.00  0.00           H
ATOM    325  H10 UNK V  22      29.009  15.170   2.284  1.00  0.00           H
ATOM    326  H11 UNK V  22      29.270  15.290   0.672  1.00  0.00           H
ATOM    327  H12 UNK V  22      24.292  16.254   3.343  1.00  0.00           H
ATOM    328  H13 UNK V  22      24.919  14.672   2.844  1.00  0.00           H
ATOM    329  H14 UNK V  22      24.353  15.838   1.693  1.00  0.00           H
ATOM    330  H15 UNK V  22      27.115  14.948  -0.443  1.00  0.00           H
ATOM    331  O1  UNK W  23      50.154  23.674  50.368  1.00  0.00           O
ATOM    332  C2  UNK W  23      51.486  24.063  50.308  1.00  0.00           C
ATOM    333  C3  UNK W  23      52.325  22.831  50.519  1.00  0.00           C
ATOM    334  C4  UNK W  23      51.809  25.237  51.255  1.00  0.00           C
ATOM    335  C5  UNK W  23      52.382  22.210  51.970  1.00  0.00           C
ATOM    336  H6  UNK W  23      51.729  24.430  49.332  1.00  0.00           H
ATOM    337  H7  UNK W  23      51.993  22.035  49.830  1.00  0.00           H
ATOM    338  H8  UNK W  23      53.397  23.088  50.129  1.00  0.00           H
ATOM    339  H9  UNK W  23      52.845  25.629  51.034  1.00  0.00           H
ATOM    340  H10 UNK W  23      51.032  25.998  51.145  1.00  0.00           H
ATOM    341  H11 UNK W  23      51.789  24.927  52.305  1.00  0.00           H
ATOM    342  H12 UNK W  23      52.514  22.895  52.779  1.00  0.00           H
ATOM    343  H13 UNK W  23      53.179  21.502  52.047  1.00  0.00           H
ATOM    344  H14 UNK W  23      51.443  21.680  52.169  1.00  0.00           H
ATOM    345  H15 UNK W  23      49.868  23.505  51.272  1.00  0.00           H
ATOM    346  O1  UNK X  24       4.470  43.577  49.136  1.00  0.00           O
ATOM    347  C2  UNK X  24       3.207  44.034  49.486  1.00  0.00           C
ATOM    348  C3  UNK X  24       2.772  45.407  48.897  1.00  0.00           C
ATOM    349  C4  UNK X  24       3.012  44.107  50.995  1.00  0.00           C
ATOM    350  C5  UNK X  24       2.805  45.441  47.353  1.00  0.00           C
ATOM    351  H6  UNK X  24       2.520  43.140  49.211  1.00  0.00           H
ATOM    352  H7  UNK X  24       1.792  45.642  49.224  1.00  0.00           H
ATOM    353  H8  UNK X  24       3.402  46.238  49.292  1.00  0.00           H
ATOM    354  H9  UNK X  24       1.986  44.300  51.205  1.00  0.00           H
ATOM    355  H10 UNK X  24       3.325  43.240  51.562  1.00  0.00           H
ATOM    356  H11 UNK X  24       3.651  44.884  51.437  1.00  0.00           H
ATOM    357  H12 UNK X  24       3.782  45.101  46.967  1.00  0.00           H
ATOM    358  H13 UNK X  24       2.504  46.412  46.960  1.00  0.00           H
ATOM    359  H14 UNK X  24       2.006  44.744  46.916  1.00  0.00           H
ATOM    360  H15 UNK X  24       4.183  42.950  48.484  1.00  0.00           H
ATOM    361  O1  UNK Y  25      25.516  27.736  55.297  1.00  0.00           O
ATOM    362  C2  UNK Y  25      26.169  26.553  55.534  1.00  0.00           C
ATOM    363  C3  UNK Y  25      27.169  26.391  54.324  1.00  0.00           C
ATOM    364  C4  UNK Y  25      25.146  25.398  55.645  1.00  0.00           C
ATOM    365  C5  UNK Y  25      28.269  27.577  54.322  1.00  0.00           C
ATOM    366  H6  UNK Y  25      26.734  26.654  56.419  1.00  0.00           H
ATOM    367  H7  UNK Y  25      27.713  25.374  54.462  1.00  0.00           H
ATOM    368  H8  UNK Y  25      26.547  26.378  53.418  1.00  0.00           H
ATOM    369  H9  UNK Y  25      25.750  24.473  55.782  1.00  0.00           H
ATOM    370  H10 UNK Y  25      24.398  25.552  56.433  1.00  0.00           H
ATOM    371  H11 UNK Y  25      24.638  25.274  54.683  1.00  0.00           H
ATOM    372  H12 UNK Y  25      27.864  28.570  54.067  1.00  0.00           H
ATOM    373  H13 UNK Y  25      28.995  27.429  53.539  1.00  0.00           H
ATOM    374  H14 UNK Y  25      28.783  27.599  55.325  1.00  0.00           H
ATOM    375  H15 UNK Y  25      24.715  27.605  54.778  1.00  0.00           H
ATOM    376  O1  UNK Z  26      59.131   6.272  29.988  1.00  0.00           O
ATOM    377  C2  UNK Z  26      59.238   5.218  30.981  1.00  0.00           C
ATOM    378  C3  UNK Z  26      60.731   4.941  31.308  1.00  0.00           C
ATOM    379  C4  UNK Z  26      58.445   4.011  30.620  1.00  0.00           C
ATOM    380  C5  UNK Z  26      61.562   6.202  31.638  1.00  0.00           C
ATOM    381  H6  UNK Z  26      58.824   5.645  31.960  1.00  0.00           H
ATOM    382  H7  UNK Z  26      60.787   4.231  32.120  1.00  0.00           H
ATOM    383  H8  UNK Z  26      61.283   4.390  30.477  1.00  0.00           H
ATOM    384  H9  UNK Z  26      58.103   3.494  31.502  1.00  0.00           H
ATOM    385  H10 UNK Z  26      57.596   4.371  30.027  1.00  0.00           H
ATOM    386  H11 UNK Z  26      59.134   3.297  30.060  1.00  0.00           H
ATOM    387  H12 UNK Z  26      62.653   6.137  31.690  1.00  0.00           H
ATOM    388  H13 UNK Z  26      61.145   6.758  32.544  1.00  0.00           H
ATOM    389  H14 UNK Z  26      61.471   6.872  30.863  1.00  0.00           H
ATOM    390  H15 UNK Z  26      58.164   6.254  29.748  1.00  0.00           H
ATOM    391  O1  UNK a  27       4.843  44.489   9.484  1.00  0.00           O
ATOM    392  C2  UNK a  27       4.236  45.518  10.244  1.00  0.00           C
ATOM    393  C3  UNK a  27       3.010  44.921  10.975  1.00  0.00           C
ATOM    394  C4  UNK a  27       3.908  46.708   9.422  1.00  0.00           C
ATOM    395  C5  UNK a  27       3.323  43.651  11.785  1.00  0.00           C
ATOM    396  H6  UNK a  27       4.886  45.894  10.997  1.00  0.00           H
ATOM    397  H7  UNK a  27       2.639  45.652  11.719  1.00  0.00           H
ATOM    398  H8  UNK a  27       2.193  44.667  10.316  1.00  0.00           H
ATOM    399  H9  UNK a  27       4.791  46.966   8.859  1.00  0.00           H
ATOM    400  H10 UNK a  27       3.140  46.523   8.628  1.00  0.00           H
ATOM    401  H11 UNK a  27       3.632  47.620   9.969  1.00  0.00           H
ATOM    402  H12 UNK a  27       2.398  43.182  12.074  1.00  0.00           H
ATOM    403  H13 UNK a  27       4.030  43.805  12.628  1.00  0.00           H
ATOM    404  H14 UNK a  27       3.903  42.970  11.107  1.00  0.00           H
ATOM    405  H15 UNK a  27       4.257  44.323   8.780  1.00  0.00           H
ATOM    406  O1  UNK b  28      19.225  33.232  27.295  1.00  0.00           O
ATOM    407  C2  UNK b  28      17.986  32.944  26.616  1.00  0.00           C
ATOM    408  C3  UNK b  28      17.060  32.131  27.514  1.00  0.00           C
ATOM    409  C4  UNK b  28      18.357  32.262  25.291  1.00  0.00           C
ATOM    410  C5  UNK b  28      17.136  32.581  29.002  1.00  0.00           C
ATOM    411  H6  UNK b  28      17.580  33.870  26.413  1.00  0.00           H
ATOM    412  H7  UNK b  28      15.983  32.094  27.176  1.00  0.00           H
ATOM    413  H8  UNK b  28      17.344  31.087  27.592  1.00  0.00           H
ATOM    414  H9  UNK b  28      18.787  31.189  25.466  1.00  0.00           H
ATOM    415  H10 UNK b  28      17.482  32.104  24.611  1.00  0.00           H
ATOM    416  H11 UNK b  28      19.010  32.952  24.841  1.00  0.00           H
ATOM    417  H12 UNK b  28      18.058  32.328  29.543  1.00  0.00           H
ATOM    418  H13 UNK b  28      16.383  32.127  29.584  1.00  0.00           H
ATOM    419  H14 UNK b  28      16.972  33.652  29.138  1.00  0.00           H
ATOM    420  H15 UNK b  28      19.226  34.273  27.405  1.00  0.00           H
ATOM    421  O1  UNK c  29      44.307  17.172  56.230  1.00  0.00           O
ATOM    422  C2  UNK c  29      43.052  16.528  56.097  1.00  0.00           C
ATOM    423  C3  UNK c  29      42.229  16.806  57.424  1.00  0.00           C
ATOM    424  C4  UNK c  29      43.179  15.035  55.825  1.00  0.00           C
ATOM    425  C5  UNK c  29      41.808  18.333  57.695  1.00  0.00           C
ATOM    426  H6  UNK c  29      42.572  17.028  55.266  1.00  0.00           H
ATOM    427  H7  UNK c  29      41.264  16.207  57.477  1.00  0.00           H
ATOM    428  H8  UNK c  29      42.706  16.440  58.265  1.00  0.00           H
ATOM    429  H9  UNK c  29      43.930  14.776  55.126  1.00  0.00           H
ATOM    430  H10 UNK c  29      43.457  14.441  56.699  1.00  0.00           H
ATOM    431  H11 UNK c  29      42.238  14.726  55.356  1.00  0.00           H
ATOM    432  H12 UNK c  29      41.515  18.836  56.725  1.00  0.00           H
ATOM    433  H13 UNK c  29      42.611  18.998  58.084  1.00  0.00           H
ATOM    434  H14 UNK c  29      40.883  18.435  58.310  1.00  0.00           H
ATOM    435  H15 UNK c  29      44.938  16.537  56.598  1.00  0.00           H
ATOM    436  O1  UNK d  30      37.182  10.169  41.217  1.00  0.00           O
ATOM    437  C2  UNK d  30      36.962  10.627  39.899  1.00  0.00           C
ATOM    438  C3  UNK d  30      36.995  12.110  39.833  1.00  0.00           C
ATOM    439  C4  UNK d  30      35.638  10.025  39.353  1.00  0.00           C
ATOM    440  C5  UNK d  30      35.662  12.819  40.195  1.00  0.00           C
ATOM    441  H6  UNK d  30      37.802  10.266  39.337  1.00  0.00           H
ATOM    442  H7  UNK d  30      37.801  12.584  40.414  1.00  0.00           H
ATOM    443  H8  UNK d  30      37.217  12.370  38.793  1.00  0.00           H
ATOM    444  H9  UNK d  30      35.682   8.903  39.430  1.00  0.00           H
ATOM    445  H10 UNK d  30      34.739  10.275  39.930  1.00  0.00           H
ATOM    446  H11 UNK d  30      35.553  10.382  38.360  1.00  0.00           H
ATOM    447  H12 UNK d  30      35.757  13.937  40.080  1.00  0.00           H
ATOM    448  H13 UNK d  30      35.463  12.568  41.257  1.00  0.00           H
ATOM    449  H14 UNK d  30      34.847  12.545  39.528  1.00  0.00           H
ATOM    450  H15 UNK d  30      38.155  10.380  41.423  1.00  0.00           H
ATOM    451  O1  UNK e  31      18.865  37.445  12.295  1.00  0.00           O
ATOM    452  C2  UNK e  31      19.552  37.486  13.564  1.00  0.00           C
ATOM    453  C3  UNK e  31      19.458  38.903  14.179  1.00  0.00           C
ATOM    454  C4  UNK e  31      20.946  36.897  13.385  1.00  0.00           C
ATOM    455  C5  UNK e  31      20.306  39.209  15.385  1.00  0.00           C
ATOM    456  H6  UNK e  31      19.065  36.852  14.261  1.00  0.00           H
ATOM    457  H7  UNK e  31      19.704  39.568  13.333  1.00  0.00           H
ATOM    458  H8  UNK e  31      18.369  39.067  14.417  1.00  0.00           H
ATOM    459  H9  UNK e  31      21.406  36.813  14.342  1.00  0.00           H
ATOM    460  H10 UNK e  31      20.896  35.930  12.882  1.00  0.00           H
ATOM    461  H11 UNK e  31      21.594  37.624  12.929  1.00  0.00           H
ATOM    462  H12 UNK e  31      21.348  38.860  15.143  1.00  0.00           H
ATOM    463  H13 UNK e  31      19.854  38.684  16.242  1.00  0.00           H
ATOM    464  H14 UNK e  31      20.225  40.256  15.679  1.00  0.00           H
ATOM    465  H15 UNK e  31      17.888  37.625  12.551  1.00  0.00           H
ATOM    466  O1  UNK f  32      25.421  57.885  36.927  1.00  0.00           O
ATOM    467  C2  UNK f  32      24.837  56.964  35.938  1.00  0.00           C
ATOM    468  C3  UNK f  32      24.791  55.497  36.430  1.00  0.00           C
ATOM    469  C4  UNK f  32      25.646  57.040  34.619  1.00  0.00           C
ATOM    470  C5  UNK f  32      24.033  55.395  37.758  1.00  0.00           C
ATOM    471  H6  UNK f  32      23.823  57.268  35.724  1.00  0.00           H
ATOM    472  H7  UNK f  32      24.310  54.894  35.665  1.00  0.00           H
ATOM    473  H8  UNK f  32      25.794  54.987  36.503  1.00  0.00           H
ATOM    474  H9  UNK f  32      25.646  58.078  34.230  1.00  0.00           H
ATOM    475  H10 UNK f  32      26.693  56.825  34.867  1.00  0.00           H
ATOM    476  H11 UNK f  32      25.251  56.318  33.893  1.00  0.00           H
ATOM    477  H12 UNK f  32      24.544  55.852  38.638  1.00  0.00           H
ATOM    478  H13 UNK f  32      23.998  54.367  37.933  1.00  0.00           H
ATOM    479  H14 UNK f  32      23.038  55.675  37.702  1.00  0.00           H
ATOM    480  H15 UNK f  32      24.733  58.352  37.452  1.00  0.00           H
ATOM    481  O1  UNK g  33      18.667  23.613  50.419  1.00  0.00           O
ATOM    482  C2  UNK g  33      18.483  24.477  51.626  1.00  0.00           C
ATOM    483  C3  UNK g  33      17.697  25.855  51.368  1.00  0.00           C
ATOM    484  C4  UNK g  33      19.821  24.975  52.252  1.00  0.00           C
ATOM    485  C5  UNK g  33      16.292  25.625  50.753  1.00  0.00           C
ATOM    486  H6  UNK g  33      17.958  23.918  52.436  1.00  0.00           H
ATOM    487  H7  UNK g  33      17.533  26.361  52.310  1.00  0.00           H
ATOM    488  H8  UNK g  33      18.218  26.447  50.633  1.00  0.00           H
ATOM    489  H9  UNK g  33      20.359  25.599  51.494  1.00  0.00           H
ATOM    490  H10 UNK g  33      19.585  25.514  53.220  1.00  0.00           H
ATOM    491  H11 UNK g  33      20.448  24.093  52.437  1.00  0.00           H
ATOM    492  H12 UNK g  33      16.373  25.236  49.706  1.00  0.00           H
ATOM    493  H13 UNK g  33      15.601  26.588  50.739  1.00  0.00           H
ATOM    494  H14 UNK g  33      15.801  24.886  51.375  1.00  0.00           H
ATOM    495  H15 UNK g  33      18.770  22.736  50.815  1.00  0.00           H
ATOM    496  O1  UNK h  34      49.865   3.779  19.913  1.00  0.00           O
ATOM    497  C2  UNK h  34      49.423   5.137  19.714  1.00  0.00           C
ATOM    498  C3  UNK h  34      50.655   5.935  19.963  1.00  0.00           C
ATOM    499  C4  UNK h  34      48.240   5.332  20.730  1.00  0.00           C
ATOM    500  C5  UNK h  34      51.303   5.797  21.376  1.00  0.00           C
ATOM    501  H6  UNK h  34      49.044   5.267  18.746  1.00  0.00           H
ATOM    502  H7  UNK h  34      51.369   5.633  19.178  1.00  0.00           H
ATOM    503  H8  UNK h  34      50.493   7.011  19.718  1.00  0.00           H
ATOM    504  H9  UNK h  34      48.425   4.602  21.480  1.00  0.00           H
ATOM    505  H10 UNK h  34      48.294   6.309  21.093  1.00  0.00           H
ATOM    506  H11 UNK h  34      47.211   5.204  20.408  1.00  0.00           H
ATOM    507  H12 UNK h  34      52.291   6.249  21.453  1.00  0.00           H
ATOM    508  H13 UNK h  34      51.350   4.759  21.693  1.00  0.00           H
ATOM    509  H14 UNK h  34      50.774   6.232  22.200  1.00  0.00           H
ATOM    510  H15 UNK h  34      50.248   3.438  19.066  1.00  0.00           H
ATOM    511  O1  UNK i  35      26.041  22.049  20.971  1.00  0.00           O
ATOM    512  C2  UNK i  35      25.578  22.605  19.737  1.00  0.00           C
ATOM    513  C3  UNK i  35      24.556  23.724  20.133  1.00  0.00           C
ATOM    514  C4  UNK i  35      24.959  21.553  18.908  1.00  0.00           C
ATOM    515  C5  UNK i  35      24.076  24.501  18.865  1.00  0.00           C
ATOM    516  H6  UNK i  35      26.401  23.043  19.117  1.00  0.00           H
ATOM    517  H7  UNK i  35      23.746  23.290  20.750  1.00  0.00           H
ATOM    518  H8  UNK i  35      24.990  24.458  20.818  1.00  0.00           H
ATOM    519  H9  UNK i  35      23.874  21.316  19.119  1.00  0.00           H
ATOM    520  H10 UNK i  35      25.109  21.701  17.860  1.00  0.00           H
ATOM    521  H11 UNK i  35      25.449  20.631  19.232  1.00  0.00           H
ATOM    522  H12 UNK i  35      23.720  25.456  19.242  1.00  0.00           H
ATOM    523  H13 UNK i  35      23.182  24.050  18.546  1.00  0.00           H
ATOM    524  H14 UNK i  35      24.840  24.707  18.114  1.00  0.00           H
ATOM    525  H15 UNK i  35      26.601  22.675  21.441  1.00  0.00           H
ATOM    526  O1  UNK j  36      26.078  47.570  15.785  1.00  0.00           O
ATOM    527  C2  UNK j  36      24.861  47.220  15.133  1.00  0.00           C
ATOM    528  C3  UNK j  36      24.805  47.706  13.664  1.00  0.00           C
ATOM    529  C4  UNK j  36      23.589  47.709  15.917  1.00  0.00           C
ATOM    530  C5  UNK j  36      23.732  47.007  12.834  1.00  0.00           C
ATOM    531  H6  UNK j  36      24.793  46.154  15.111  1.00  0.00           H
ATOM    532  H7  UNK j  36      24.540  48.766  13.621  1.00  0.00           H
ATOM    533  H8  UNK j  36      25.782  47.484  13.245  1.00  0.00           H
ATOM    534  H9  UNK j  36      23.832  48.464  16.678  1.00  0.00           H
ATOM    535  H10 UNK j  36      22.728  48.065  15.299  1.00  0.00           H
ATOM    536  H11 UNK j  36      23.216  46.870  16.481  1.00  0.00           H
ATOM    537  H12 UNK j  36      22.913  47.679  12.508  1.00  0.00           H
ATOM    538  H13 UNK j  36      23.258  46.166  13.454  1.00  0.00           H
ATOM    539  H14 UNK j  36      24.174  46.511  11.932  1.00  0.00           H
ATOM    540  H15 UNK j  36      26.276  46.854  16.502  1.00  0.00           H
ATOM    541  O1  UNK k  37      65.755  29.302   7.817  1.00  0.00           O
ATOM    542  C2  UNK k  37      66.222  30.633   7.900  1.00  0.00           C
ATOM    543  C3  UNK k  37      64.953  31.637   7.796  1.00  0.00           C
ATOM    544  C4  UNK k  37      67.290  30.845   6.746  1.00  0.00           C
ATOM    545  C5  UNK k  37      65.412  33.173   7.852  1.00  0.00           C
ATOM    546  H6  UNK k  37      66.714  30.844   8.885  1.00  0.00           H
ATOM    547  H7  UNK k  37      64.330  31.361   6.912  1.00  0.00           H
ATOM    548  H8  UNK k  37      64.307  31.522   8.652  1.00  0.00           H
ATOM    549  H9  UNK k  37      66.751  30.597   5.798  1.00  0.00           H
ATOM    550  H10 UNK k  37      67.544  31.926   6.592  1.00  0.00           H
ATOM    551  H11 UNK k  37      68.255  30.316   6.818  1.00  0.00           H
ATOM    552  H12 UNK k  37      64.447  33.710   7.903  1.00  0.00           H
ATOM    553  H13 UNK k  37      66.005  33.422   6.962  1.00  0.00           H
ATOM    554  H14 UNK k  37      65.969  33.271   8.803  1.00  0.00           H
ATOM    555  H15 UNK k  37      64.900  29.242   7.369  1.00  0.00           H
ATOM    556  O1  UNK l  38      55.952  15.041   1.816  1.00  0.00           O
ATOM    557  C2  UNK l  38      57.335  15.356   1.688  1.00  0.00           C
ATOM    558  C3  UNK l  38      58.065  14.074   1.187  1.00  0.00           C
ATOM    559  C4  UNK l  38      57.718  15.823   3.140  1.00  0.00           C
ATOM    560  C5  UNK l  38      58.137  14.128  -0.318  1.00  0.00           C
ATOM    561  H6  UNK l  38      57.484  16.095   0.933  1.00  0.00           H
ATOM    562  H7  UNK l  38      59.130  13.978   1.621  1.00  0.00           H
ATOM    563  H8  UNK l  38      57.535  13.173   1.547  1.00  0.00           H
ATOM    564  H9  UNK l  38      58.612  16.385   3.259  1.00  0.00           H
ATOM    565  H10 UNK l  38      56.875  16.404   3.604  1.00  0.00           H
ATOM    566  H11 UNK l  38      57.844  14.966   3.876  1.00  0.00           H
ATOM    567  H12 UNK l  38      58.684  13.248  -0.715  1.00  0.00           H
ATOM    568  H13 UNK l  38      58.693  15.016  -0.516  1.00  0.00           H
ATOM    569  H14 UNK l  38      57.152  14.244  -0.824  1.00  0.00           H
ATOM    570  H15 UNK l  38      55.769  14.379   1.062  1.00  0.00           H
ATOM    571  O1  UNK m  39      42.640  58.912  57.023  1.00  0.00           O
ATOM    572  C2  UNK m  39      42.980  59.842  55.981  1.00  0.00           C
ATOM    573  C3  UNK m  39      42.902  61.233  56.570  1.00  0.00           C
ATOM    574  C4  UNK m  39      41.896  59.608  54.894  1.00  0.00           C
ATOM    575  C5  UNK m  39      43.876  62.273  55.990  1.00  0.00           C
ATOM    576  H6  UNK m  39      43.992  59.534  55.641  1.00  0.00           H
ATOM    577  H7  UNK m  39      41.932  61.671  56.295  1.00  0.00           H
ATOM    578  H8  UNK m  39      43.025  61.222  57.684  1.00  0.00           H
ATOM    579  H9  UNK m  39      42.242  60.276  54.071  1.00  0.00           H
ATOM    580  H10 UNK m  39      41.858  58.643  54.510  1.00  0.00           H
ATOM    581  H11 UNK m  39      40.908  59.947  55.245  1.00  0.00           H
ATOM    582  H12 UNK m  39      44.023  62.173  54.955  1.00  0.00           H
ATOM    583  H13 UNK m  39      44.927  62.207  56.333  1.00  0.00           H
ATOM    584  H14 UNK m  39      43.644  63.320  56.228  1.00  0.00           H
ATOM    585  H15 UNK m  39      42.488  58.077  56.505  1.00  0.00           H
ATOM    586  O1  UNK n  40      25.755   3.997  24.237  1.00  0.00           O
ATOM    587  C2  UNK n  40      24.756   4.095  25.295  1.00  0.00           C
ATOM    588  C3  UNK n  40      25.006   5.461  25.991  1.00  0.00           C
ATOM    589  C4  UNK n  40      24.571   2.820  26.219  1.00  0.00           C
ATOM    590  C5  UNK n  40      26.417   5.601  26.518  1.00  0.00           C
ATOM    591  H6  UNK n  40      23.808   4.213  24.743  1.00  0.00           H
ATOM    592  H7  UNK n  40      24.766   6.291  25.305  1.00  0.00           H
ATOM    593  H8  UNK n  40      24.402   5.609  26.857  1.00  0.00           H
ATOM    594  H9  UNK n  40      25.512   2.362  26.597  1.00  0.00           H
ATOM    595  H10 UNK n  40      24.011   3.205  27.107  1.00  0.00           H
ATOM    596  H11 UNK n  40      23.963   2.040  25.660  1.00  0.00           H
ATOM    597  H12 UNK n  40      26.376   6.291  27.286  1.00  0.00           H
ATOM    598  H13 UNK n  40      27.061   5.921  25.673  1.00  0.00           H
ATOM    599  H14 UNK n  40      26.879   4.633  26.856  1.00  0.00           H
ATOM    600  H15 UNK n  40      25.303   4.478  23.453  1.00  0.00           H
ATOM    601  O1  UNK o  41       2.329   5.990  65.521  1.00  0.00           O
ATOM    602  C2  UNK o  41       3.590   5.337  65.364  1.00  0.00           C
ATOM    603  C3  UNK o  41       3.295   3.859  65.050  1.00  0.00           C
ATOM    604  C4  UNK o  41       4.494   5.510  66.692  1.00  0.00           C
ATOM    605  C5  UNK o  41       4.406   3.027  64.476  1.00  0.00           C
ATOM    606  H6  UNK o  41       4.134   5.638  64.470  1.00  0.00           H
ATOM    607  H7  UNK o  41       2.996   3.523  66.067  1.00  0.00           H
ATOM    608  H8  UNK o  41       2.389   3.850  64.420  1.00  0.00           H
ATOM    609  H9  UNK o  41       4.600   6.546  66.764  1.00  0.00           H
ATOM    610  H10 UNK o  41       4.115   5.241  67.686  1.00  0.00           H
ATOM    611  H11 UNK o  41       5.421   4.907  66.537  1.00  0.00           H
ATOM    612  H12 UNK o  41       3.971   1.984  64.221  1.00  0.00           H
ATOM    613  H13 UNK o  41       5.180   2.919  65.267  1.00  0.00           H
ATOM    614  H14 UNK o  41       4.787   3.468  63.601  1.00  0.00           H
ATOM    615  H15 UNK o  41       2.005   5.803  66.486  1.00  0.00           H
ATOM    616  O1  UNK p  42      52.225  11.433  22.616  1.00  0.00           O
ATOM    617  C2  UNK p  42      51.445  11.665  23.781  1.00  0.00           C
ATOM    618  C3  UNK p  42      52.185  12.386  24.936  1.00  0.00           C
ATOM    619  C4  UNK p  42      50.861  10.301  24.223  1.00  0.00           C
ATOM    620  C5  UNK p  42      53.540  11.719  25.277  1.00  0.00           C
ATOM    621  H6  UNK p  42      50.540  12.303  23.497  1.00  0.00           H
ATOM    622  H7  UNK p  42      52.288  13.459  24.764  1.00  0.00           H
ATOM    623  H8  UNK p  42      51.478  12.412  25.851  1.00  0.00           H
ATOM    624  H9  UNK p  42      49.919  10.325  24.758  1.00  0.00           H
ATOM    625  H10 UNK p  42      50.856   9.582  23.392  1.00  0.00           H
ATOM    626  H11 UNK p  42      51.537   9.860  24.983  1.00  0.00           H
ATOM    627  H12 UNK p  42      53.896  12.167  26.276  1.00  0.00           H
ATOM    628  H13 UNK p  42      54.264  11.905  24.444  1.00  0.00           H
ATOM    629  H14 UNK p  42      53.492  10.685  25.509  1.00  0.00           H
ATOM    630  H15 UNK p  42      52.456  12.407  22.384  1.00  0.00           H
ATOM    631  O1  UNK q  43      54.513  19.853  32.457  1.00  0.00           O
ATOM    632  C2  UNK q  43      54.550  18.878  33.499  1.00  0.00           C
ATOM    633  C3  UNK q  43      55.609  17.764  33.291  1.00  0.00           C
ATOM    634  C4  UNK q  43      53.121  18.172  33.614  1.00  0.00           C
ATOM    635  C5  UNK q  43      57.059  18.296  33.489  1.00  0.00           C
ATOM    636  H6  UNK q  43      54.781  19.410  34.451  1.00  0.00           H
ATOM    637  H7  UNK q  43      55.541  17.021  34.071  1.00  0.00           H
ATOM    638  H8  UNK q  43      55.605  17.304  32.252  1.00  0.00           H
ATOM    639  H9  UNK q  43      52.970  17.597  34.565  1.00  0.00           H
ATOM    640  H10 UNK q  43      52.338  18.934  33.454  1.00  0.00           H
ATOM    641  H11 UNK q  43      53.029  17.451  32.789  1.00  0.00           H
ATOM    642  H12 UNK q  43      57.178  18.652  34.517  1.00  0.00           H
ATOM    643  H13 UNK q  43      57.412  19.105  32.846  1.00  0.00           H
ATOM    644  H14 UNK q  43      57.720  17.424  33.298  1.00  0.00           H
ATOM    645  H15 UNK q  43      53.555  20.022  32.398  1.00  0.00           H
ATOM    646  O1  UNK r  44      39.051  28.831  31.611  1.00  0.00           O
ATOM    647  C2  UNK r  44      38.334  27.702  32.062  1.00  0.00           C
ATOM    648  C3  UNK r  44      38.733  27.285  33.507  1.00  0.00           C
ATOM    649  C4  UNK r  44      38.541  26.597  31.043  1.00  0.00           C
ATOM    650  C5  UNK r  44      38.758  28.407  34.532  1.00  0.00           C
ATOM    651  H6  UNK r  44      37.285  27.993  32.088  1.00  0.00           H
ATOM    652  H7  UNK r  44      38.103  26.460  33.904  1.00  0.00           H
ATOM    653  H8  UNK r  44      39.733  26.915  33.403  1.00  0.00           H
ATOM    654  H9  UNK r  44      38.173  27.003  30.092  1.00  0.00           H
ATOM    655  H10 UNK r  44      39.695  26.399  30.952  1.00  0.00           H
ATOM    656  H11 UNK r  44      38.079  25.741  31.325  1.00  0.00           H
ATOM    657  H12 UNK r  44      39.287  29.286  34.242  1.00  0.00           H
ATOM    658  H13 UNK r  44      39.194  28.131  35.478  1.00  0.00           H
ATOM    659  H14 UNK r  44      37.761  28.663  34.762  1.00  0.00           H
ATOM    660  H15 UNK r  44      38.370  29.558  31.445  1.00  0.00           H
ATOM    661  O1  UNK s  45       5.471  35.964   3.831  1.00  0.00           O
ATOM    662  C2  UNK s  45       6.498  34.907   3.697  1.00  0.00           C
ATOM    663  C3  UNK s  45       7.765  35.699   3.368  1.00  0.00           C
ATOM    664  C4  UNK s  45       6.106  33.921   2.520  1.00  0.00           C
ATOM    665  C5  UNK s  45       8.190  36.420   4.661  1.00  0.00           C
ATOM    666  H6  UNK s  45       6.749  34.430   4.546  1.00  0.00           H
ATOM    667  H7  UNK s  45       8.481  35.003   2.911  1.00  0.00           H
ATOM    668  H8  UNK s  45       7.502  36.500   2.673  1.00  0.00           H
ATOM    669  H9  UNK s  45       6.147  34.335   1.515  1.00  0.00           H
ATOM    670  H10 UNK s  45       6.885  33.110   2.463  1.00  0.00           H
ATOM    671  H11 UNK s  45       5.160  33.429   2.709  1.00  0.00           H
ATOM    672  H12 UNK s  45       9.080  37.046   4.393  1.00  0.00           H
ATOM    673  H13 UNK s  45       8.376  35.754   5.463  1.00  0.00           H
ATOM    674  H14 UNK s  45       7.402  37.109   5.077  1.00  0.00           H
ATOM    675  H15 UNK s  45       4.550  35.596   3.912  1.00  0.00           H
ATOM    676  O1  UNK t  46      63.313  56.734  32.325  1.00  0.00           O
ATOM    677  C2  UNK t  46      64.463  56.213  31.621  1.00  0.00           C
ATOM    678  C3  UNK t  46      64.372  56.562  30.064  1.00  0.00           C
ATOM    679  C4  UNK t  46      64.478  54.702  31.868  1.00  0.00           C
ATOM    680  C5  UNK t  46      64.313  58.059  29.781  1.00  0.00           C
ATOM    681  H6  UNK t  46      65.324  56.754  31.876  1.00  0.00           H
ATOM    682  H7  UNK t  46      65.295  56.161  29.647  1.00  0.00           H
ATOM    683  H8  UNK t  46      63.492  56.055  29.582  1.00  0.00           H
ATOM    684  H9  UNK t  46      64.597  54.526  32.957  1.00  0.00           H
ATOM    685  H10 UNK t  46      63.474  54.358  31.503  1.00  0.00           H
ATOM    686  H11 UNK t  46      65.288  54.146  31.296  1.00  0.00           H
ATOM    687  H12 UNK t  46      63.434  58.406  29.197  1.00  0.00           H
ATOM    688  H13 UNK t  46      65.126  58.365  29.155  1.00  0.00           H
ATOM    689  H14 UNK t  46      64.296  58.698  30.695  1.00  0.00           H
ATOM    690  H15 UNK t  46      63.442  56.293  33.215  1.00  0.00           H
ATOM    691  O1  UNK u  47      41.013  43.418  -0.422  1.00  0.00           O
ATOM    692  C2  UNK u  47      41.730  42.478   0.350  1.00  0.00           C
ATOM    693  C3  UNK u  47      40.812  41.447   1.114  1.00  0.00           C
ATOM    694  C4  UNK u  47      42.765  43.196   1.173  1.00  0.00           C
ATOM    695  C5  UNK u  47      41.208  39.900   0.923  1.00  0.00           C
ATOM    696  H6  UNK u  47      42.280  41.846  -0.327  1.00  0.00           H
ATOM    697  H7  UNK u  47      40.668  41.806   2.156  1.00  0.00           H
ATOM    698  H8  UNK u  47      39.891  41.435   0.617  1.00  0.00           H
ATOM    699  H9  UNK u  47      42.275  43.738   1.969  1.00  0.00           H
ATOM    700  H10 UNK u  47      43.403  42.472   1.686  1.00  0.00           H
ATOM    701  H11 UNK u  47      43.394  43.813   0.456  1.00  0.00           H
ATOM    702  H12 UNK u  47      42.205  39.641   1.185  1.00  0.00           H
ATOM    703  H13 UNK u  47      41.113  39.651  -0.127  1.00  0.00           H
ATOM    704  H14 UNK u  47      40.487  39.194   1.361  1.00  0.00           H
ATOM    705  H15 UNK u  47      40.548  42.938  -1.178  1.00  0.00           H
ATOM    706  O1  UNK v  48      34.849  19.485  38.000  1.00  0.00           O
ATOM    707  C2  UNK v  48      35.914  18.876  37.416  1.00  0.00           C
ATOM    708  C3  UNK v  48      36.621  18.145  38.621  1.00  0.00           C
ATOM    709  C4  UNK v  48      36.898  19.798  36.728  1.00  0.00           C
ATOM    710  C5  UNK v  48      35.969  16.828  39.145  1.00  0.00           C
ATOM    711  H6  UNK v  48      35.621  18.120  36.663  1.00  0.00           H
ATOM    712  H7  UNK v  48      37.599  17.948  38.244  1.00  0.00           H
ATOM    713  H8  UNK v  48      36.796  18.735  39.478  1.00  0.00           H
ATOM    714  H9  UNK v  48      36.423  20.484  36.010  1.00  0.00           H
ATOM    715  H10 UNK v  48      37.459  20.435  37.399  1.00  0.00           H
ATOM    716  H11 UNK v  48      37.648  19.222  36.187  1.00  0.00           H
ATOM    717  H12 UNK v  48      36.769  16.250  39.604  1.00  0.00           H
ATOM    718  H13 UNK v  48      35.510  16.246  38.351  1.00  0.00           H
ATOM    719  H14 UNK v  48      35.110  17.107  39.821  1.00  0.00           H
ATOM    720  H15 UNK v  48      34.106  19.372  37.395  1.00  0.00           H
ATOM    721  O1  UNK w  49      14.662  41.504  51.783  1.00  0.00           O
ATOM    722  C2  UNK w  49      13.836  42.270  52.643  1.00  0.00           C
ATOM    723  C3  UNK w  49      12.469  42.409  51.983  1.00  0.00           C
ATOM    724  C4  UNK w  49      14.678  43.539  52.881  1.00  0.00           C
ATOM    725  C5  UNK w  49      11.676  41.108  51.526  1.00  0.00           C
ATOM    726  H6  UNK w  49      13.749  41.613  53.522  1.00  0.00           H
ATOM    727  H7  UNK w  49      11.693  42.725  52.664  1.00  0.00           H
ATOM    728  H8  UNK w  49      12.548  43.199  51.217  1.00  0.00           H
ATOM    729  H9  UNK w  49      14.253  44.198  53.611  1.00  0.00           H
ATOM    730  H10 UNK w  49      15.728  43.236  53.042  1.00  0.00           H
ATOM    731  H11 UNK w  49      14.680  44.149  51.963  1.00  0.00           H
ATOM    732  H12 UNK w  49      12.222  40.560  50.800  1.00  0.00           H
ATOM    733  H13 UNK w  49      10.689  41.487  51.175  1.00  0.00           H
ATOM    734  H14 UNK w  49      11.585  40.506  52.434  1.00  0.00           H
ATOM    735  H15 UNK w  49      14.503  42.036  50.964  1.00  0.00           H
ATOM    736  O1  UNK x  50      60.382  26.764  63.599  1.00  0.00           O
ATOM    737  C2  UNK x  50      61.102  27.616  62.766  1.00  0.00           C
ATOM    738  C3  UNK x  50      62.496  27.843  63.316  1.00  0.00           C
ATOM    739  C4  UNK x  50      60.283  28.992  62.807  1.00  0.00           C
ATOM    740  C5  UNK x  50      63.345  26.621  63.631  1.00  0.00           C
ATOM    741  H6  UNK x  50      61.150  27.157  61.769  1.00  0.00           H
ATOM    742  H7  UNK x  50      62.930  28.322  62.450  1.00  0.00           H
ATOM    743  H8  UNK x  50      62.468  28.554  64.164  1.00  0.00           H
ATOM    744  H9  UNK x  50      59.268  28.831  62.428  1.00  0.00           H
ATOM    745  H10 UNK x  50      60.134  29.472  63.769  1.00  0.00           H
ATOM    746  H11 UNK x  50      60.647  29.760  62.002  1.00  0.00           H
ATOM    747  H12 UNK x  50      62.886  26.029  64.440  1.00  0.00           H
ATOM    748  H13 UNK x  50      64.281  27.018  64.169  1.00  0.00           H
ATOM    749  H14 UNK x  50      63.480  26.030  62.714  1.00  0.00           H
ATOM    750  H15 UNK x  50      60.078  27.258  64.393  1.00  0.00           H
ATOM    751  O1  UNK y  51      61.878  55.427  37.671  1.00  0.00           O
ATOM    752  C2  UNK y  51      61.530  56.744  38.209  1.00  0.00           C
ATOM    753  C3  UNK y  51      62.822  57.421  38.633  1.00  0.00           C
ATOM    754  C4  UNK y  51      60.462  56.606  39.256  1.00  0.00           C
ATOM    755  C5  UNK y  51      63.634  57.766  37.352  1.00  0.00           C
ATOM    756  H6  UNK y  51      61.129  57.370  37.452  1.00  0.00           H
ATOM    757  H7  UNK y  51      62.562  58.293  39.186  1.00  0.00           H
ATOM    758  H8  UNK y  51      63.382  56.840  39.296  1.00  0.00           H
ATOM    759  H9  UNK y  51      59.957  57.586  39.428  1.00  0.00           H
ATOM    760  H10 UNK y  51      59.632  55.951  38.827  1.00  0.00           H
ATOM    761  H11 UNK y  51      60.684  56.245  40.231  1.00  0.00           H
ATOM    762  H12 UNK y  51      62.950  58.296  36.727  1.00  0.00           H
ATOM    763  H13 UNK y  51      63.913  56.773  36.904  1.00  0.00           H
ATOM    764  H14 UNK y  51      64.520  58.430  37.558  1.00  0.00           H
ATOM    765  H15 UNK y  51      62.201  54.931  38.378  1.00  0.00           H
ATOM    766  O1  UNK z  52      55.075  12.514  66.902  1.00  0.00           O
ATOM    767  C2  UNK z  52      53.738  12.113  66.607  1.00  0.00           C
ATOM    768  C3  UNK z  52      52.851  13.199  67.258  1.00  0.00           C
ATOM    769  C4  UNK z  52      53.401  10.693  66.998  1.00  0.00           C
ATOM    770  C5  UNK z  52      52.950  14.604  66.564  1.00  0.00           C
ATOM    771  H6  UNK z  52      53.602  12.272  65.528  1.00  0.00           H
ATOM    772  H7  UNK z  52      51.847  12.833  67.272  1.00  0.00           H
ATOM    773  H8  UNK z  52      53.155  13.314  68.340  1.00  0.00           H
ATOM    774  H9  UNK z  52      52.553  10.403  66.503  1.00  0.00           H
ATOM    775  H10 UNK z  52      54.140   9.930  66.579  1.00  0.00           H
ATOM    776  H11 UNK z  52      53.301  10.484  68.042  1.00  0.00           H
ATOM    777  H12 UNK z  52      52.138  15.205  66.916  1.00  0.00           H
ATOM    778  H13 UNK z  52      52.944  14.455  65.439  1.00  0.00           H
ATOM    779  H14 UNK z  52      53.864  15.171  66.855  1.00  0.00           H
ATOM    780  H15 UNK z  52      55.534  11.642  67.103  1.00  0.00           H
ATOM    781  O1  UNK 0  53       4.644  41.977  21.031  1.00  0.00           O
ATOM    782  C2  UNK 0  53       4.731  43.165  20.246  1.00  0.00           C
ATOM    783  C3  UNK 0  53       3.477  44.057  20.385  1.00  0.00           C
ATOM    784  C4  UNK 0  53       5.011  42.967  18.752  1.00  0.00           C
ATOM    785  C5  UNK 0  53       3.418  44.672  21.729  1.00  0.00           C
ATOM    786  H6  UNK 0  53       5.638  43.691  20.644  1.00  0.00           H
ATOM    787  H7  UNK 0  53       3.476  44.865  19.657  1.00  0.00           H
ATOM    788  H8  UNK 0  53       2.642  43.374  20.363  1.00  0.00           H
ATOM    789  H9  UNK 0  53       4.163  42.676  18.168  1.00  0.00           H
ATOM    790  H10 UNK 0  53       5.428  43.810  18.271  1.00  0.00           H
ATOM    791  H11 UNK 0  53       5.697  42.161  18.701  1.00  0.00           H
ATOM    792  H12 UNK 0  53       4.253  45.443  21.744  1.00  0.00           H
ATOM    793  H13 UNK 0  53       3.492  43.963  22.575  1.00  0.00           H
ATOM    794  H14 UNK 0  53       2.486  45.264  21.803  1.00  0.00           H
ATOM    795  H15 UNK 0  53       5.399  41.340  20.762  1.00  0.00           H
ATOM    796  O1  UNK 1  54      42.513  18.071  10.478  1.00  0.00           O
ATOM    797  C2  UNK 1  54      41.859  18.497  11.655  1.00  0.00           C
ATOM    798  C3  UNK 1  54      42.796  19.368  12.528  1.00  0.00           C
ATOM    799  C4  UNK 1  54      41.289  17.241  12.325  1.00  0.00           C
ATOM    800  C5  UNK 1  54      43.456  20.587  11.812  1.00  0.00           C
ATOM    801  H6  UNK 1  54      41.026  19.196  11.420  1.00  0.00           H
ATOM    802  H7  UNK 1  54      42.483  19.582  13.553  1.00  0.00           H
ATOM    803  H8  UNK 1  54      43.693  18.762  12.804  1.00  0.00           H
ATOM    804  H9  UNK 1  54      42.009  16.792  13.041  1.00  0.00           H
ATOM    805  H10 UNK 1  54      40.287  17.380  12.744  1.00  0.00           H
ATOM    806  H11 UNK 1  54      41.139  16.469  11.590  1.00  0.00           H
ATOM    807  H12 UNK 1  54      42.677  21.258  11.379  1.00  0.00           H
ATOM    808  H13 UNK 1  54      44.251  20.290  11.008  1.00  0.00           H
ATOM    809  H14 UNK 1  54      44.004  21.127  12.546  1.00  0.00           H
ATOM    810  H15 UNK 1  54      41.891  18.092   9.663  1.00  0.00           H
ATOM    811  O1  UNK 2  55      29.530  35.880   8.074  1.00  0.00           O
ATOM    812  C2  UNK 2  55      29.419  34.536   7.644  1.00  0.00           C
ATOM    813  C3  UNK 2  55      27.953  34.030   7.754  1.00  0.00           C
ATOM    814  C4  UNK 2  55      30.444  33.607   8.400  1.00  0.00           C
ATOM    815  C5  UNK 2  55      27.868  32.669   7.140  1.00  0.00           C
ATOM    816  H6  UNK 2  55      29.691  34.603   6.588  1.00  0.00           H
ATOM    817  H7  UNK 2  55      27.662  33.981   8.856  1.00  0.00           H
ATOM    818  H8  UNK 2  55      27.251  34.746   7.254  1.00  0.00           H
ATOM    819  H9  UNK 2  55      31.473  34.009   8.451  1.00  0.00           H
ATOM    820  H10 UNK 2  55      30.082  33.387   9.378  1.00  0.00           H
ATOM    821  H11 UNK 2  55      30.690  32.618   7.900  1.00  0.00           H
ATOM    822  H12 UNK 2  55      28.444  31.874   7.559  1.00  0.00           H
ATOM    823  H13 UNK 2  55      28.098  32.719   6.075  1.00  0.00           H
ATOM    824  H14 UNK 2  55      26.836  32.274   7.097  1.00  0.00           H
ATOM    825  H15 UNK 2  55      29.483  35.926   9.046  1.00  0.00           H
ATOM    826  O1  UNK 3  56      14.098  11.997  43.010  1.00  0.00           O
ATOM    827  C2  UNK 3  56      13.811  11.461  41.747  1.00  0.00           C
ATOM    828  C3  UNK 3  56      15.082  10.897  40.994  1.00  0.00           C
ATOM    829  C4  UNK 3  56      13.093  12.624  40.929  1.00  0.00           C
ATOM    830  C5  UNK 3  56      14.787  10.084  39.722  1.00  0.00           C
ATOM    831  H6  UNK 3  56      13.075  10.663  41.904  1.00  0.00           H
ATOM    832  H7  UNK 3  56      15.865  11.641  40.848  1.00  0.00           H
ATOM    833  H8  UNK 3  56      15.480  10.165  41.640  1.00  0.00           H
ATOM    834  H9  UNK 3  56      12.529  12.216  40.064  1.00  0.00           H
ATOM    835  H10 UNK 3  56      12.399  13.271  41.527  1.00  0.00           H
ATOM    836  H11 UNK 3  56      13.853  13.228  40.462  1.00  0.00           H
ATOM    837  H12 UNK 3  56      14.267  10.681  39.008  1.00  0.00           H
ATOM    838  H13 UNK 3  56      14.273   9.177  40.000  1.00  0.00           H
ATOM    839  H14 UNK 3  56      15.786   9.867  39.258  1.00  0.00           H
ATOM    840  H15 UNK 3  56      14.582  11.312  43.482  1.00  0.00           H
ATOM    841  O1  UNK 4  57       6.544  40.040  20.524  1.00  0.00           O
ATOM    842  C2  UNK 4  57       7.913  40.252  20.359  1.00  0.00           C
ATOM    843  C3  UNK 4  57       8.678  39.748  21.597  1.00  0.00           C
ATOM    844  C4  UNK 4  57       8.219  41.750  20.169  1.00  0.00           C
ATOM    845  C5  UNK 4  57       8.566  38.301  22.009  1.00  0.00           C
ATOM    846  H6  UNK 4  57       8.127  39.723  19.410  1.00  0.00           H
ATOM    847  H7  UNK 4  57       9.743  39.811  21.410  1.00  0.00           H
ATOM    848  H8  UNK 4  57       8.398  40.438  22.432  1.00  0.00           H
ATOM    849  H9  UNK 4  57       7.721  42.375  20.922  1.00  0.00           H
ATOM    850  H10 UNK 4  57       9.274  41.923  20.226  1.00  0.00           H
ATOM    851  H11 UNK 4  57       7.784  41.985  19.222  1.00  0.00           H
ATOM    852  H12 UNK 4  57       8.563  37.609  21.133  1.00  0.00           H
ATOM    853  H13 UNK 4  57       7.656  38.179  22.544  1.00  0.00           H
ATOM    854  H14 UNK 4  57       9.361  37.954  22.649  1.00  0.00           H
ATOM    855  H15 UNK 4  57       6.356  39.267  20.021  1.00  0.00           H
ATOM    856  O1  UNK 5  58       7.735  42.470  13.494  1.00  0.00           O
ATOM    857  C2  UNK 5  58       6.935  43.244  14.249  1.00  0.00           C
ATOM    858  C3  UNK 5  58       7.705  44.314  15.036  1.00  0.00           C
ATOM    859  C4  UNK 5  58       6.133  42.321  15.134  1.00  0.00           C
ATOM    860  C5  UNK 5  58       8.129  45.591  14.212  1.00  0.00           C
ATOM    861  H6  UNK 5  58       6.240  43.671  13.464  1.00  0.00           H
ATOM    862  H7  UNK 5  58       7.119  44.518  15.890  1.00  0.00           H
ATOM    863  H8  UNK 5  58       8.604  43.880  15.457  1.00  0.00           H
ATOM    864  H9  UNK 5  58       5.458  41.795  14.495  1.00  0.00           H
ATOM    865  H10 UNK 5  58       6.722  41.629  15.735  1.00  0.00           H
ATOM    866  H11 UNK 5  58       5.486  42.883  15.794  1.00  0.00           H
ATOM    867  H12 UNK 5  58       8.686  46.196  14.908  1.00  0.00           H
ATOM    868  H13 UNK 5  58       7.206  46.081  13.882  1.00  0.00           H
ATOM    869  H14 UNK 5  58       8.786  45.381  13.376  1.00  0.00           H
ATOM    870  H15 UNK 5  58       7.568  42.760  12.560  1.00  0.00           H
ATOM    871  O1  UNK 6  59      41.690  27.060  41.042  1.00  0.00           O
ATOM    872  C2  UNK 6  59      40.683  27.922  40.558  1.00  0.00           C
ATOM    873  C3  UNK 6  59      41.185  28.840  39.423  1.00  0.00           C
ATOM    874  C4  UNK 6  59      40.199  28.727  41.727  1.00  0.00           C
ATOM    875  C5  UNK 6  59      41.894  28.080  38.262  1.00  0.00           C
ATOM    876  H6  UNK 6  59      39.854  27.262  40.169  1.00  0.00           H
ATOM    877  H7  UNK 6  59      40.348  29.404  38.988  1.00  0.00           H
ATOM    878  H8  UNK 6  59      41.916  29.533  39.741  1.00  0.00           H
ATOM    879  H9  UNK 6  59      40.910  29.437  42.045  1.00  0.00           H
ATOM    880  H10 UNK 6  59      39.294  29.266  41.421  1.00  0.00           H
ATOM    881  H11 UNK 6  59      39.881  28.014  42.559  1.00  0.00           H
ATOM    882  H12 UNK 6  59      41.543  27.112  38.077  1.00  0.00           H
ATOM    883  H13 UNK 6  59      43.010  27.896  38.446  1.00  0.00           H
ATOM    884  H14 UNK 6  59      41.707  28.707  37.394  1.00  0.00           H
ATOM    885  H15 UNK 6  59      41.222  26.443  41.640  1.00  0.00           H
ATOM    886  O1  UNK 7  60      54.918   9.675  49.781  1.00  0.00           O
ATOM    887  C2  UNK 7  60      53.780   9.353  50.526  1.00  0.00           C
ATOM    888  C3  UNK 7  60      53.302  10.662  51.277  1.00  0.00           C
ATOM    889  C4  UNK 7  60      54.110   8.168  51.378  1.00  0.00           C
ATOM    890  C5  UNK 7  60      53.032  11.768  50.262  1.00  0.00           C
ATOM    891  H6  UNK 7  60      53.063   8.965  49.755  1.00  0.00           H
ATOM    892  H7  UNK 7  60      52.315  10.480  51.799  1.00  0.00           H
ATOM    893  H8  UNK 7  60      53.973  11.041  52.066  1.00  0.00           H
ATOM    894  H9  UNK 7  60      53.255   7.917  52.002  1.00  0.00           H
ATOM    895  H10 UNK 7  60      54.453   7.325  50.833  1.00  0.00           H
ATOM    896  H11 UNK 7  60      54.874   8.474  52.130  1.00  0.00           H
ATOM    897  H12 UNK 7  60      53.958  12.323  50.119  1.00  0.00           H
ATOM    898  H13 UNK 7  60      52.310  12.495  50.710  1.00  0.00           H
ATOM    899  H14 UNK 7  60      52.688  11.455  49.284  1.00  0.00           H
ATOM    900  H15 UNK 7  60      55.018   8.943  49.099  1.00  0.00           H
ATOM    901  O1  UNK 8  61      10.977  29.885  47.747  1.00  0.00           O
ATOM    902  C2  UNK 8  61      10.487  29.187  48.858  1.00  0.00           C
ATOM    903  C3  UNK 8  61       9.526  28.071  48.350  1.00  0.00           C
ATOM    904  C4  UNK 8  61       9.712  30.165  49.706  1.00  0.00           C
ATOM    905  C5  UNK 8  61      10.103  27.256  47.242  1.00  0.00           C
ATOM    906  H6  UNK 8  61      11.389  28.759  49.296  1.00  0.00           H
ATOM    907  H7  UNK 8  61       9.188  27.401  49.059  1.00  0.00           H
ATOM    908  H8  UNK 8  61       8.556  28.448  48.097  1.00  0.00           H
ATOM    909  H9  UNK 8  61       8.718  30.409  49.272  1.00  0.00           H
ATOM    910  H10 UNK 8  61       9.610  29.677  50.666  1.00  0.00           H
ATOM    911  H11 UNK 8  61      10.248  31.138  49.747  1.00  0.00           H
ATOM    912  H12 UNK 8  61      10.943  26.764  47.659  1.00  0.00           H
ATOM    913  H13 UNK 8  61      10.526  27.929  46.447  1.00  0.00           H
ATOM    914  H14 UNK 8  61       9.300  26.606  46.854  1.00  0.00           H
ATOM    915  H15 UNK 8  61      11.783  29.489  47.426  1.00  0.00           H
ATOM    916  O1  UNK 9  62      67.089  12.008   2.162  1.00  0.00           O
ATOM    917  C2  UNK 9  62      67.184  12.142   0.705  1.00  0.00           C
ATOM    918  C3  UNK 9  62      66.446  13.378   0.251  1.00  0.00           C
ATOM    919  C4  UNK 9  62      66.657  10.828   0.197  1.00  0.00           C
ATOM    920  C5  UNK 9  62      66.981  14.638   0.847  1.00  0.00           C
ATOM    921  H6  UNK 9  62      68.135  12.240   0.345  1.00  0.00           H
ATOM    922  H7  UNK 9  62      66.595  13.439  -0.798  1.00  0.00           H
ATOM    923  H8  UNK 9  62      65.394  13.298   0.536  1.00  0.00           H
ATOM    924  H9  UNK 9  62      66.694  10.788  -0.886  1.00  0.00           H
ATOM    925  H10 UNK 9  62      67.283   9.972   0.597  1.00  0.00           H
ATOM    926  H11 UNK 9  62      65.615  10.697   0.524  1.00  0.00           H
ATOM    927  H12 UNK 9  62      66.729  14.615   1.911  1.00  0.00           H
ATOM    928  H13 UNK 9  62      66.549  15.571   0.347  1.00  0.00           H
ATOM    929  H14 UNK 9  62      68.042  14.688   0.800  1.00  0.00           H
ATOM    930  H15 UNK 9  62      66.149  12.041   2.524  1.00  0.00           H
ATOM    931  O1  UNK    63      51.062   9.672  13.073  1.00  0.00           O
ATOM    932  C2  UNK    63      50.700  10.678  12.112  1.00  0.00           C
ATOM    933  C3  UNK    63      49.177  11.023  12.392  1.00  0.00           C
ATOM    934  C4  UNK    63      50.965  10.085  10.707  1.00  0.00           C
ATOM    935  C5  UNK    63      48.728  12.145  11.405  1.00  0.00           C
ATOM    936  H6  UNK    63      51.286  11.641  12.270  1.00  0.00           H
ATOM    937  H7  UNK    63      48.501  10.181  12.268  1.00  0.00           H
ATOM    938  H8  UNK    63      49.085  11.333  13.474  1.00  0.00           H
ATOM    939  H9  UNK    63      50.174   9.307  10.521  1.00  0.00           H
ATOM    940  H10 UNK    63      50.709  10.838   9.911  1.00  0.00           H
ATOM    941  H11 UNK    63      51.928   9.674  10.515  1.00  0.00           H
ATOM    942  H12 UNK    63      49.433  12.991  11.302  1.00  0.00           H
ATOM    943  H13 UNK    63      47.716  12.506  11.578  1.00  0.00           H
ATOM    944  H14 UNK    63      48.713  11.648  10.446  1.00  0.00           H
ATOM    945  H15 UNK    63      52.001   9.557  12.934  1.00  0.00           H
ATOM    946  O1  UNK    64      28.559  32.075  14.091  1.00  0.00           O
ATOM    947  C2  UNK    64      29.850  32.147  14.661  1.00  0.00           C
ATOM    948  C3  UNK    64      30.891  32.344  13.612  1.00  0.00           C
ATOM    949  C4  UNK    64      30.261  30.878  15.399  1.00  0.00           C
ATOM    950  C5  UNK    64      30.555  33.546  12.732  1.00  0.00           C
ATOM    951  H6  UNK    64      29.904  33.030  15.285  1.00  0.00           H
ATOM    952  H7  UNK    64      31.801  32.533  14.162  1.00  0.00           H
ATOM    953  H8  UNK    64      31.079  31.561  12.920  1.00  0.00           H
ATOM    954  H9  UNK    64      29.523  30.518  16.156  1.00  0.00           H
ATOM    955  H10 UNK    64      30.494  30.109  14.751  1.00  0.00           H
ATOM    956  H11 UNK    64      31.157  31.158  15.949  1.00  0.00           H
ATOM    957  H12 UNK    64      30.344  34.491  13.318  1.00  0.00           H
ATOM    958  H13 UNK    64      29.634  33.368  12.154  1.00  0.00           H
ATOM    959  H14 UNK    64      31.335  33.795  11.975  1.00  0.00           H
ATOM    960  H15 UNK    64      28.224  31.133  14.010  1.00  0.00           H
ATOM    961  O1  UNK    65      17.290  15.417  27.065  1.00  0.00           O
ATOM    962  C2  UNK    65      16.380  15.346  28.099  1.00  0.00           C
ATOM    963  C3  UNK    65      16.889  16.167  29.296  1.00  0.00           C
ATOM    964  C4  UNK    65      15.993  13.887  28.500  1.00  0.00           C
ATOM    965  C5  UNK    65      16.770  17.660  29.027  1.00  0.00           C
ATOM    966  H6  UNK    65      15.496  15.820  27.774  1.00  0.00           H
ATOM    967  H7  UNK    65      16.414  15.993  30.236  1.00  0.00           H
ATOM    968  H8  UNK    65      17.973  15.999  29.588  1.00  0.00           H
ATOM    969  H9  UNK    65      15.088  13.814  29.144  1.00  0.00           H
ATOM    970  H10 UNK    65      15.788  13.333  27.624  1.00  0.00           H
ATOM    971  H11 UNK    65      16.804  13.380  29.018  1.00  0.00           H
ATOM    972  H12 UNK    65      15.745  18.001  28.767  1.00  0.00           H
ATOM    973  H13 UNK    65      17.250  17.844  28.107  1.00  0.00           H
ATOM    974  H14 UNK    65      17.122  18.288  29.841  1.00  0.00           H
ATOM    975  H15 UNK    65      16.876  16.133  26.465  1.00  0.00           H
ATOM    976  O1  UNK    66      59.454  34.720  31.946  1.00  0.00           O
ATOM    977  C2  UNK    66      60.415  34.921  30.964  1.00  0.00           C
ATOM    978  C3  UNK    66      61.185  33.565  30.694  1.00  0.00           C
ATOM    979  C4  UNK    66      61.157  36.172  31.320  1.00  0.00           C
ATOM    980  C5  UNK    66      62.238  33.586  29.555  1.00  0.00           C
ATOM    981  H6  UNK    66      59.939  35.056  30.040  1.00  0.00           H
ATOM    982  H7  UNK    66      61.731  33.392  31.598  1.00  0.00           H
ATOM    983  H8  UNK    66      60.582  32.686  30.547  1.00  0.00           H
ATOM    984  H9  UNK    66      60.541  37.104  31.330  1.00  0.00           H
ATOM    985  H10 UNK    66      61.685  36.115  32.286  1.00  0.00           H
ATOM    986  H11 UNK    66      61.917  36.317  30.563  1.00  0.00           H
ATOM    987  H12 UNK    66      62.773  32.597  29.526  1.00  0.00           H
ATOM    988  H13 UNK    66      62.836  34.447  29.821  1.00  0.00           H
ATOM    989  H14 UNK    66      61.777  33.782  28.602  1.00  0.00           H
ATOM    990  H15 UNK    66      59.092  33.818  31.999  1.00  0.00           H
ATOM    991  O1  UNK    67      12.978  60.251   3.933  1.00  0.00           O
ATOM    992  C2  UNK    67      13.957  61.342   3.717  1.00  0.00           C
ATOM    993  C3  UNK    67      14.292  61.306   2.181  1.00  0.00           C
ATOM    994  C4  UNK    67      15.185  61.196   4.638  1.00  0.00           C
ATOM    995  C5  UNK    67      13.133  61.815   1.275  1.00  0.00           C
ATOM    996  H6  UNK    67      13.529  62.291   4.000  1.00  0.00           H
ATOM    997  H7  UNK    67      15.076  62.069   1.989  1.00  0.00           H
ATOM    998  H8  UNK    67      14.747  60.327   1.887  1.00  0.00           H
ATOM    999  H9  UNK    67      15.648  60.232   4.520  1.00  0.00           H
ATOM   1000  H10 UNK    67      15.851  62.086   4.532  1.00  0.00           H
ATOM   1001  H11 UNK    67      14.882  61.184   5.676  1.00  0.00           H
ATOM   1002  H12 UNK    67      12.230  61.270   1.330  1.00  0.00           H
ATOM   1003  H13 UNK    67      13.532  61.848   0.265  1.00  0.00           H
ATOM   1004  H14 UNK    67      12.884  62.806   1.519  1.00  0.00           H
ATOM   1005  H15 UNK    67      12.261  60.462   3.329  1.00  0.00           H
ATOM   1006  O1  UNK    68      42.115  52.967  15.977  1.00  0.00           O
ATOM   1007  C2  UNK    68      43.192  52.545  16.767  1.00  0.00           C
ATOM   1008  C3  UNK    68      44.428  53.389  16.381  1.00  0.00           C
ATOM   1009  C4  UNK    68      43.466  51.079  16.411  1.00  0.00           C
ATOM   1010  C5  UNK    68      45.743  52.966  17.093  1.00  0.00           C
ATOM   1011  H6  UNK    68      43.028  52.631  17.829  1.00  0.00           H
ATOM   1012  H7  UNK    68      44.666  53.243  15.368  1.00  0.00           H
ATOM   1013  H8  UNK    68      44.220  54.465  16.542  1.00  0.00           H
ATOM   1014  H9  UNK    68      43.927  51.055  15.393  1.00  0.00           H
ATOM   1015  H10 UNK    68      44.132  50.585  17.128  1.00  0.00           H
ATOM   1016  H11 UNK    68      42.569  50.407  16.399  1.00  0.00           H
ATOM   1017  H12 UNK    68      45.599  53.178  18.137  1.00  0.00           H
ATOM   1018  H13 UNK    68      46.705  53.570  16.868  1.00  0.00           H
ATOM   1019  H14 UNK    68      45.965  51.859  17.029  1.00  0.00           H
ATOM   1020  H15 UNK    68      41.750  52.157  15.466  1.00  0.00           H
ATOM   1021  O1  UNK    69      58.641  20.170  30.470  1.00  0.00           O
ATOM   1022  C2  UNK    69      59.198  20.137  29.183  1.00  0.00           C
ATOM   1023  C3  UNK    69      59.863  18.777  28.901  1.00  0.00           C
ATOM   1024  C4  UNK    69      60.218  21.216  28.959  1.00  0.00           C
ATOM   1025  C5  UNK    69      59.019  17.494  29.199  1.00  0.00           C
ATOM   1026  H6  UNK    69      58.340  20.273  28.450  1.00  0.00           H
ATOM   1027  H7  UNK    69      60.107  18.836  27.875  1.00  0.00           H
ATOM   1028  H8  UNK    69      60.797  18.526  29.407  1.00  0.00           H
ATOM   1029  H9  UNK    69      59.876  22.269  29.170  1.00  0.00           H
ATOM   1030  H10 UNK    69      61.094  21.010  29.660  1.00  0.00           H
ATOM   1031  H11 UNK    69      60.531  21.157  27.934  1.00  0.00           H
ATOM   1032  H12 UNK    69      58.608  17.496  30.210  1.00  0.00           H
ATOM   1033  H13 UNK    69      59.596  16.582  28.967  1.00  0.00           H
ATOM   1034  H14 UNK    69      58.253  17.493  28.484  1.00  0.00           H
ATOM   1035  H15 UNK    69      57.721  20.453  30.375  1.00  0.00           H
ATOM   1036  O1  UNK    70      10.364  41.844  13.758  1.00  0.00           O
ATOM   1037  C2  UNK    70      10.959  43.027  13.320  1.00  0.00           C
ATOM   1038  C3  UNK    70      12.021  42.553  12.305  1.00  0.00           C
ATOM   1039  C4  UNK    70      11.633  43.843  14.433  1.00  0.00           C
ATOM   1040  C5  UNK    70      12.688  43.679  11.511  1.00  0.00           C
ATOM   1041  H6  UNK    70      10.269  43.611  12.702  1.00  0.00           H
ATOM   1042  H7  UNK    70      12.884  42.061  12.833  1.00  0.00           H
ATOM   1043  H8  UNK    70      11.643  41.783  11.601  1.00  0.00           H
ATOM   1044  H9  UNK    70      12.157  44.722  13.988  1.00  0.00           H
ATOM   1045  H10 UNK    70      10.796  44.121  15.200  1.00  0.00           H
ATOM   1046  H11 UNK    70      12.397  43.199  15.043  1.00  0.00           H
ATOM   1047  H12 UNK    70      13.013  44.505  12.125  1.00  0.00           H
ATOM   1048  H13 UNK    70      12.011  44.148  10.707  1.00  0.00           H
ATOM   1049  H14 UNK    70      13.579  43.416  10.950  1.00  0.00           H
ATOM   1050  H15 UNK    70       9.358  42.083  13.753  1.00  0.00           H
ATOM   1051  O1  UNK    71      42.633  56.168  56.212  1.00  0.00           O
ATOM   1052  C2  UNK    71      41.890  55.388  57.112  1.00  0.00           C
ATOM   1053  C3  UNK    71      40.665  56.140  57.569  1.00  0.00           C
ATOM   1054  C4  UNK    71      42.810  55.229  58.295  1.00  0.00           C
ATOM   1055  C5  UNK    71      39.609  56.483  56.501  1.00  0.00           C
ATOM   1056  H6  UNK    71      41.539  54.448  56.651  1.00  0.00           H
ATOM   1057  H7  UNK    71      40.122  55.708  58.365  1.00  0.00           H
ATOM   1058  H8  UNK    71      40.965  57.139  57.970  1.00  0.00           H
ATOM   1059  H9  UNK    71      43.301  56.160  58.679  1.00  0.00           H
ATOM   1060  H10 UNK    71      42.240  54.911  59.181  1.00  0.00           H
ATOM   1061  H11 UNK    71      43.600  54.520  58.227  1.00  0.00           H
ATOM   1062  H12 UNK    71      40.196  56.757  55.634  1.00  0.00           H
ATOM   1063  H13 UNK    71      39.069  57.423  56.739  1.00  0.00           H
ATOM   1064  H14 UNK    71      38.928  55.677  56.231  1.00  0.00           H
ATOM   1065  H15 UNK    71      43.331  55.799  55.690  1.00  0.00           H
ATOM   1066  O1  UNK    72      20.269  48.499  46.510  1.00  0.00           O
ATOM   1067  C2  UNK    72      19.688  48.682  47.768  1.00  0.00           C
ATOM   1068  C3  UNK    72      20.389  49.774  48.553  1.00  0.00           C
ATOM   1069  C4  UNK    72      19.753  47.375  48.528  1.00  0.00           C
ATOM   1070  C5  UNK    72      20.133  51.236  47.874  1.00  0.00           C
ATOM   1071  H6  UNK    72      18.596  48.962  47.613  1.00  0.00           H
ATOM   1072  H7  UNK    72      20.143  49.781  49.602  1.00  0.00           H
ATOM   1073  H8  UNK    72      21.468  49.637  48.452  1.00  0.00           H
ATOM   1074  H9  UNK    72      20.780  47.001  48.664  1.00  0.00           H
ATOM   1075  H10 UNK    72      19.301  47.533  49.474  1.00  0.00           H
ATOM   1076  H11 UNK    72      19.187  46.570  48.072  1.00  0.00           H
ATOM   1077  H12 UNK    72      20.519  51.167  46.820  1.00  0.00           H
ATOM   1078  H13 UNK    72      20.797  51.945  48.415  1.00  0.00           H
ATOM   1079  H14 UNK    72      19.089  51.489  47.907  1.00  0.00           H
ATOM   1080  H15 UNK    72      21.192  48.693  46.696  1.00  0.00           H
ATOM   1081  O1  UNK    73      59.772   2.937  42.634  1.00  0.00           O
ATOM   1082  C2  UNK    73      61.106   2.564  42.714  1.00  0.00           C
ATOM   1083  C3  UNK    73      61.814   2.935  44.048  1.00  0.00           C
ATOM   1084  C4  UNK    73      61.906   2.943  41.411  1.00  0.00           C
ATOM   1085  C5  UNK    73      61.870   4.447  44.239  1.00  0.00           C
ATOM   1086  H6  UNK    73      61.092   1.505  42.608  1.00  0.00           H
ATOM   1087  H7  UNK    73      61.345   2.502  44.936  1.00  0.00           H
ATOM   1088  H8  UNK    73      62.802   2.510  44.020  1.00  0.00           H
ATOM   1089  H9  UNK    73      61.423   2.422  40.586  1.00  0.00           H
ATOM   1090  H10 UNK    73      61.983   4.016  41.154  1.00  0.00           H
ATOM   1091  H11 UNK    73      62.896   2.592  41.531  1.00  0.00           H
ATOM   1092  H12 UNK    73      60.863   4.938  44.208  1.00  0.00           H
ATOM   1093  H13 UNK    73      62.507   5.001  43.546  1.00  0.00           H
ATOM   1094  H14 UNK    73      62.206   4.612  45.244  1.00  0.00           H
ATOM   1095  H15 UNK    73      59.404   2.771  41.784  1.00  0.00           H
ATOM   1096  O1  UNK    74      21.380  43.080   2.323  1.00  0.00           O
ATOM   1097  C2  UNK    74      22.378  44.111   2.430  1.00  0.00           C
ATOM   1098  C3  UNK    74      23.731  43.432   2.462  1.00  0.00           C
ATOM   1099  C4  UNK    74      22.256  44.916   3.683  1.00  0.00           C
ATOM   1100  C5  UNK    74      24.200  42.578   1.245  1.00  0.00           C
ATOM   1101  H6  UNK    74      22.425  44.802   1.510  1.00  0.00           H
ATOM   1102  H7  UNK    74      24.541  44.157   2.641  1.00  0.00           H
ATOM   1103  H8  UNK    74      23.750  42.801   3.358  1.00  0.00           H
ATOM   1104  H9  UNK    74      23.147  45.559   3.848  1.00  0.00           H
ATOM   1105  H10 UNK    74      21.456  45.661   3.520  1.00  0.00           H
ATOM   1106  H11 UNK    74      22.198  44.177   4.537  1.00  0.00           H
ATOM   1107  H12 UNK    74      25.281  42.295   1.200  1.00  0.00           H
ATOM   1108  H13 UNK    74      23.911  42.997   0.217  1.00  0.00           H
ATOM   1109  H14 UNK    74      23.668  41.568   1.247  1.00  0.00           H
ATOM   1110  H15 UNK    74      20.550  43.557   2.140  1.00  0.00           H
ATOM   1111  O1  UNK    75      30.851  12.775  20.067  1.00  0.00           O
ATOM   1112  C2  UNK    75      29.815  13.736  19.782  1.00  0.00           C
ATOM   1113  C3  UNK    75      28.836  13.952  20.978  1.00  0.00           C
ATOM   1114  C4  UNK    75      29.087  13.261  18.515  1.00  0.00           C
ATOM   1115  C5  UNK    75      27.527  14.758  20.611  1.00  0.00           C
ATOM   1116  H6  UNK    75      30.261  14.627  19.500  1.00  0.00           H
ATOM   1117  H7  UNK    75      28.591  12.988  21.484  1.00  0.00           H
ATOM   1118  H8  UNK    75      29.375  14.467  21.767  1.00  0.00           H
ATOM   1119  H9  UNK    75      28.306  12.483  18.711  1.00  0.00           H
ATOM   1120  H10 UNK    75      28.612  14.175  17.999  1.00  0.00           H
ATOM   1121  H11 UNK    75      29.729  12.819  17.851  1.00  0.00           H
ATOM   1122  H12 UNK    75      27.700  15.679  20.083  1.00  0.00           H
ATOM   1123  H13 UNK    75      26.950  15.021  21.462  1.00  0.00           H
ATOM   1124  H14 UNK    75      26.958  14.210  19.837  1.00  0.00           H
ATOM   1125  H15 UNK    75      31.552  12.929  19.405  1.00  0.00           H
ATOM   1126  O1  UNK    76      31.240  45.782  20.662  1.00  0.00           O
ATOM   1127  C2  UNK    76      32.372  45.186  20.134  1.00  0.00           C
ATOM   1128  C3  UNK    76      33.129  44.363  21.098  1.00  0.00           C
ATOM   1129  C4  UNK    76      33.282  46.321  19.552  1.00  0.00           C
ATOM   1130  C5  UNK    76      34.056  43.367  20.399  1.00  0.00           C
ATOM   1131  H6  UNK    76      32.012  44.607  19.261  1.00  0.00           H
ATOM   1132  H7  UNK    76      33.780  45.010  21.704  1.00  0.00           H
ATOM   1133  H8  UNK    76      32.402  43.838  21.727  1.00  0.00           H
ATOM   1134  H9  UNK    76      33.691  46.893  20.369  1.00  0.00           H
ATOM   1135  H10 UNK    76      34.068  46.000  18.892  1.00  0.00           H
ATOM   1136  H11 UNK    76      32.647  46.974  18.907  1.00  0.00           H
ATOM   1137  H12 UNK    76      34.469  42.680  21.197  1.00  0.00           H
ATOM   1138  H13 UNK    76      34.897  43.741  19.812  1.00  0.00           H
ATOM   1139  H14 UNK    76      33.419  42.620  19.767  1.00  0.00           H
ATOM   1140  H15 UNK    76      30.719  46.178  19.924  1.00  0.00           H
ATOM   1141  O1  UNK    77      10.302  38.868   5.541  1.00  0.00           O
ATOM   1142  C2  UNK    77      10.672  39.215   4.145  1.00  0.00           C
ATOM   1143  C3  UNK    77      12.020  38.490   3.836  1.00  0.00           C
ATOM   1144  C4  UNK    77      10.784  40.733   3.980  1.00  0.00           C
ATOM   1145  C5  UNK    77      12.531  38.598   2.444  1.00  0.00           C
ATOM   1146  H6  UNK    77       9.977  38.794   3.436  1.00  0.00           H
ATOM   1147  H7  UNK    77      12.728  38.790   4.632  1.00  0.00           H
ATOM   1148  H8  UNK    77      11.860  37.452   4.049  1.00  0.00           H
ATOM   1149  H9  UNK    77       9.868  41.165   4.245  1.00  0.00           H
ATOM   1150  H10 UNK    77      11.624  41.110   4.573  1.00  0.00           H
ATOM   1151  H11 UNK    77      11.045  41.115   3.021  1.00  0.00           H
ATOM   1152  H12 UNK    77      12.763  39.575   2.168  1.00  0.00           H
ATOM   1153  H13 UNK    77      11.881  38.141   1.693  1.00  0.00           H
ATOM   1154  H14 UNK    77      13.522  38.130   2.449  1.00  0.00           H
ATOM   1155  H15 UNK    77       9.320  38.952   5.591  1.00  0.00           H
ATOM   1156  O1  UNK    78      24.858  25.855  63.139  1.00  0.00           O
ATOM   1157  C2  UNK    78      25.542  25.707  64.343  1.00  0.00           C
ATOM   1158  C3  UNK    78      25.075  24.439  65.169  1.00  0.00           C
ATOM   1159  C4  UNK    78      25.358  26.980  65.132  1.00  0.00           C
ATOM   1160  C5  UNK    78      25.652  23.053  64.718  1.00  0.00           C
ATOM   1161  H6  UNK    78      26.586  25.568  64.134  1.00  0.00           H
ATOM   1162  H7  UNK    78      25.363  24.666  66.188  1.00  0.00           H
ATOM   1163  H8  UNK    78      23.942  24.405  65.039  1.00  0.00           H
ATOM   1164  H9  UNK    78      24.348  27.142  65.552  1.00  0.00           H
ATOM   1165  H10 UNK    78      26.091  26.965  65.881  1.00  0.00           H
ATOM   1166  H11 UNK    78      25.632  27.754  64.484  1.00  0.00           H
ATOM   1167  H12 UNK    78      25.160  22.753  63.821  1.00  0.00           H
ATOM   1168  H13 UNK    78      25.285  22.376  65.502  1.00  0.00           H
ATOM   1169  H14 UNK    78      26.704  23.095  64.627  1.00  0.00           H
ATOM   1170  H15 UNK    78      25.021  25.019  62.674  1.00  0.00           H
ATOM   1171  O1  UNK    79      21.446   1.425  30.596  1.00  0.00           O
ATOM   1172  C2  UNK    79      21.934   1.504  31.961  1.00  0.00           C
ATOM   1173  C3  UNK    79      23.432   1.681  31.810  1.00  0.00           C
ATOM   1174  C4  UNK    79      21.430   0.218  32.772  1.00  0.00           C
ATOM   1175  C5  UNK    79      24.116   2.127  33.175  1.00  0.00           C
ATOM   1176  H6  UNK    79      21.591   2.420  32.497  1.00  0.00           H
ATOM   1177  H7  UNK    79      23.881   0.733  31.520  1.00  0.00           H
ATOM   1178  H8  UNK    79      23.624   2.426  30.985  1.00  0.00           H
ATOM   1179  H9  UNK    79      21.722   0.189  33.818  1.00  0.00           H
ATOM   1180  H10 UNK    79      20.303   0.027  32.716  1.00  0.00           H
ATOM   1181  H11 UNK    79      21.943  -0.681  32.388  1.00  0.00           H
ATOM   1182  H12 UNK    79      25.188   2.348  33.021  1.00  0.00           H
ATOM   1183  H13 UNK    79      23.989   1.346  33.902  1.00  0.00           H
ATOM   1184  H14 UNK    79      23.660   2.997  33.601  1.00  0.00           H
ATOM   1185  H15 UNK    79      20.616   1.975  30.522  1.00  0.00           H
ATOM   1186  O1  UNK    80      66.863  20.393  28.497  1.00  0.00           O
ATOM   1187  C2  UNK    80      65.875  21.379  28.780  1.00  0.00           C
ATOM   1188  C3  UNK    80      64.646  21.335  27.846  1.00  0.00           C
ATOM   1189  C4  UNK    80      66.483  22.751  28.962  1.00  0.00           C
ATOM   1190  C5  UNK    80      63.680  20.109  28.004  1.00  0.00           C
ATOM   1191  H6  UNK    80      65.506  21.055  29.762  1.00  0.00           H
ATOM   1192  H7  UNK    80      63.933  22.265  27.881  1.00  0.00           H
ATOM   1193  H8  UNK    80      65.034  21.516  26.804  1.00  0.00           H
ATOM   1194  H9  UNK    80      65.929  23.506  29.507  1.00  0.00           H
ATOM   1195  H10 UNK    80      67.259  22.597  29.698  1.00  0.00           H
ATOM   1196  H11 UNK    80      66.863  23.212  28.011  1.00  0.00           H
ATOM   1197  H12 UNK    80      64.228  19.142  27.707  1.00  0.00           H
ATOM   1198  H13 UNK    80      62.723  20.268  27.453  1.00  0.00           H
ATOM   1199  H14 UNK    80      63.352  19.930  29.021  1.00  0.00           H
ATOM   1200  H15 UNK    80      67.341  20.790  27.705  1.00  0.00           H
ATOM   1201  O1  UNK    81      46.535  59.102  45.254  1.00  0.00           O
ATOM   1202  C2  UNK    81      47.879  59.623  45.568  1.00  0.00           C
ATOM   1203  C3  UNK    81      47.701  60.910  46.336  1.00  0.00           C
ATOM   1204  C4  UNK    81      48.714  59.728  44.255  1.00  0.00           C
ATOM   1205  C5  UNK    81      47.377  60.800  47.817  1.00  0.00           C
ATOM   1206  H6  UNK    81      48.382  58.917  46.281  1.00  0.00           H
ATOM   1207  H7  UNK    81      48.658  61.408  46.273  1.00  0.00           H
ATOM   1208  H8  UNK    81      46.893  61.544  45.852  1.00  0.00           H
ATOM   1209  H9  UNK    81      49.749  59.643  44.385  1.00  0.00           H
ATOM   1210  H10 UNK    81      48.463  59.013  43.494  1.00  0.00           H
ATOM   1211  H11 UNK    81      48.635  60.726  43.768  1.00  0.00           H
ATOM   1212  H12 UNK    81      46.321  60.431  47.945  1.00  0.00           H
ATOM   1213  H13 UNK    81      47.372  61.803  48.327  1.00  0.00           H
ATOM   1214  H14 UNK    81      48.131  60.213  48.331  1.00  0.00           H
ATOM   1215  H15 UNK    81      45.934  59.861  44.965  1.00  0.00           H
ATOM   1216  O1  UNK    82      31.485  14.481  25.370  1.00  0.00           O
ATOM   1217  C2  UNK    82      32.170  14.753  24.197  1.00  0.00           C
ATOM   1218  C3  UNK    82      32.736  13.545  23.403  1.00  0.00           C
ATOM   1219  C4  UNK    82      33.248  15.834  24.667  1.00  0.00           C
ATOM   1220  C5  UNK    82      33.886  13.912  22.475  1.00  0.00           C
ATOM   1221  H6  UNK    82      31.553  15.236  23.446  1.00  0.00           H
ATOM   1222  H7  UNK    82      33.124  12.805  24.096  1.00  0.00           H
ATOM   1223  H8  UNK    82      32.040  13.007  22.789  1.00  0.00           H
ATOM   1224  H9  UNK    82      34.145  15.870  23.988  1.00  0.00           H
ATOM   1225  H10 UNK    82      32.927  16.889  24.432  1.00  0.00           H
ATOM   1226  H11 UNK    82      33.689  15.731  25.631  1.00  0.00           H
ATOM   1227  H12 UNK    82      34.829  14.117  22.976  1.00  0.00           H
ATOM   1228  H13 UNK    82      33.510  14.839  21.984  1.00  0.00           H
ATOM   1229  H14 UNK    82      34.042  13.143  21.742  1.00  0.00           H
ATOM   1230  H15 UNK    82      30.814  13.763  25.266  1.00  0.00           H
ATOM   1231  O1  UNK    83      51.950  27.824  36.156  1.00  0.00           O
ATOM   1232  C2  UNK    83      50.878  27.254  36.971  1.00  0.00           C
ATOM   1233  C3  UNK    83      49.897  26.527  36.043  1.00  0.00           C
ATOM   1234  C4  UNK    83      50.210  28.356  37.713  1.00  0.00           C
ATOM   1235  C5  UNK    83      49.194  27.373  34.988  1.00  0.00           C
ATOM   1236  H6  UNK    83      51.446  26.612  37.560  1.00  0.00           H
ATOM   1237  H7  UNK    83      50.379  25.634  35.577  1.00  0.00           H
ATOM   1238  H8  UNK    83      49.168  26.119  36.780  1.00  0.00           H
ATOM   1239  H9  UNK    83      50.910  28.962  38.203  1.00  0.00           H
ATOM   1240  H10 UNK    83      49.583  29.075  37.080  1.00  0.00           H
ATOM   1241  H11 UNK    83      49.445  27.926  38.423  1.00  0.00           H
ATOM   1242  H12 UNK    83      48.302  26.878  34.617  1.00  0.00           H
ATOM   1243  H13 UNK    83      49.777  27.635  34.206  1.00  0.00           H
ATOM   1244  H14 UNK    83      48.834  28.351  35.410  1.00  0.00           H
ATOM   1245  H15 UNK    83      52.556  27.070  35.991  1.00  0.00           H
ATOM   1246  O1  UNK    84      13.227  41.587  60.393  1.00  0.00           O
ATOM   1247  C2  UNK    84      13.291  41.992  59.054  1.00  0.00           C
ATOM   1248  C3  UNK    84      14.063  40.993  58.169  1.00  0.00           C
ATOM   1249  C4  UNK    84      13.881  43.402  59.032  1.00  0.00           C
ATOM   1250  C5  UNK    84      13.908  41.345  56.641  1.00  0.00           C
ATOM   1251  H6  UNK    84      12.303  42.094  58.666  1.00  0.00           H
ATOM   1252  H7  UNK    84      15.149  40.919  58.461  1.00  0.00           H
ATOM   1253  H8  UNK    84      13.552  40.056  58.336  1.00  0.00           H
ATOM   1254  H9  UNK    84      14.928  43.478  59.202  1.00  0.00           H
ATOM   1255  H10 UNK    84      13.702  43.794  58.079  1.00  0.00           H
ATOM   1256  H11 UNK    84      13.268  44.108  59.591  1.00  0.00           H
ATOM   1257  H12 UNK    84      14.473  42.236  56.218  1.00  0.00           H
ATOM   1258  H13 UNK    84      12.845  41.463  56.267  1.00  0.00           H
ATOM   1259  H14 UNK    84      14.338  40.608  55.995  1.00  0.00           H
ATOM   1260  H15 UNK    84      12.722  42.231  61.016  1.00  0.00           H
ATOM   1261  O1  UNK    85      40.867  22.301   5.356  1.00  0.00           O
ATOM   1262  C2  UNK    85      40.696  22.574   4.006  1.00  0.00           C
ATOM   1263  C3  UNK    85      39.318  21.892   3.522  1.00  0.00           C
ATOM   1264  C4  UNK    85      41.921  22.095   3.123  1.00  0.00           C
ATOM   1265  C5  UNK    85      38.078  22.446   4.285  1.00  0.00           C
ATOM   1266  H6  UNK    85      40.530  23.619   3.846  1.00  0.00           H
ATOM   1267  H7  UNK    85      39.163  22.158   2.499  1.00  0.00           H
ATOM   1268  H8  UNK    85      39.442  20.766   3.447  1.00  0.00           H
ATOM   1269  H9  UNK    85      42.838  22.608   3.521  1.00  0.00           H
ATOM   1270  H10 UNK    85      41.996  20.955   3.064  1.00  0.00           H
ATOM   1271  H11 UNK    85      41.778  22.402   2.044  1.00  0.00           H
ATOM   1272  H12 UNK    85      38.305  22.303   5.337  1.00  0.00           H
ATOM   1273  H13 UNK    85      37.211  21.875   4.174  1.00  0.00           H
ATOM   1274  H14 UNK    85      37.939  23.496   3.984  1.00  0.00           H
ATOM   1275  H15 UNK    85      41.183  23.124   5.845  1.00  0.00           H
ATOM   1276  O1  UNK    86      29.970   6.550  52.354  1.00  0.00           O
ATOM   1277  C2  UNK    86      30.917   7.101  51.418  1.00  0.00           C
ATOM   1278  C3  UNK    86      30.342   8.078  50.472  1.00  0.00           C
ATOM   1279  C4  UNK    86      31.550   5.961  50.725  1.00  0.00           C
ATOM   1280  C5  UNK    86      29.117   7.555  49.712  1.00  0.00           C
ATOM   1281  H6  UNK    86      31.604   7.589  52.050  1.00  0.00           H
ATOM   1282  H7  UNK    86      30.046   8.986  50.989  1.00  0.00           H
ATOM   1283  H8  UNK    86      30.942   8.472  49.761  1.00  0.00           H
ATOM   1284  H9  UNK    86      31.974   5.223  51.447  1.00  0.00           H
ATOM   1285  H10 UNK    86      30.790   5.328  50.265  1.00  0.00           H
ATOM   1286  H11 UNK    86      32.286   6.336  50.036  1.00  0.00           H
ATOM   1287  H12 UNK    86      29.203   6.490  49.378  1.00  0.00           H
ATOM   1288  H13 UNK    86      28.931   8.217  48.810  1.00  0.00           H
ATOM   1289  H14 UNK    86      28.239   7.589  50.344  1.00  0.00           H
ATOM   1290  H15 UNK    86      29.403   5.838  51.927  1.00  0.00           H
ATOM   1291  O1  UNK    87      52.410  63.211  27.393  1.00  0.00           O
ATOM   1292  C2  UNK    87      53.169  64.226  28.049  1.00  0.00           C
ATOM   1293  C3  UNK    87      54.482  63.676  28.500  1.00  0.00           C
ATOM   1294  C4  UNK    87      52.252  64.655  29.221  1.00  0.00           C
ATOM   1295  C5  UNK    87      55.420  63.045  27.385  1.00  0.00           C
ATOM   1296  H6  UNK    87      53.187  65.086  27.378  1.00  0.00           H
ATOM   1297  H7  UNK    87      55.145  64.499  28.845  1.00  0.00           H
ATOM   1298  H8  UNK    87      54.284  62.952  29.303  1.00  0.00           H
ATOM   1299  H9  UNK    87      52.333  65.752  29.282  1.00  0.00           H
ATOM   1300  H10 UNK    87      51.226  64.351  29.145  1.00  0.00           H
ATOM   1301  H11 UNK    87      52.613  64.302  30.195  1.00  0.00           H
ATOM   1302  H12 UNK    87      56.362  62.590  27.841  1.00  0.00           H
ATOM   1303  H13 UNK    87      55.719  63.791  26.629  1.00  0.00           H
ATOM   1304  H14 UNK    87      55.003  62.277  26.782  1.00  0.00           H
ATOM   1305  H15 UNK    87      52.325  63.530  26.458  1.00  0.00           H
ATOM   1306  O1  UNK    88      39.248   9.586  26.056  1.00  0.00           O
ATOM   1307  C2  UNK    88      40.047  10.721  25.675  1.00  0.00           C
ATOM   1308  C3  UNK    88      41.135  10.283  24.633  1.00  0.00           C
ATOM   1309  C4  UNK    88      40.810  11.140  26.959  1.00  0.00           C
ATOM   1310  C5  UNK    88      40.526   9.840  23.273  1.00  0.00           C
ATOM   1311  H6  UNK    88      39.378  11.523  25.327  1.00  0.00           H
ATOM   1312  H7  UNK    88      41.866  11.042  24.527  1.00  0.00           H
ATOM   1313  H8  UNK    88      41.775   9.510  25.113  1.00  0.00           H
ATOM   1314  H9  UNK    88      41.530  10.360  27.243  1.00  0.00           H
ATOM   1315  H10 UNK    88      41.408  12.011  26.650  1.00  0.00           H
ATOM   1316  H11 UNK    88      40.122  11.404  27.731  1.00  0.00           H
ATOM   1317  H12 UNK    88      40.025   8.925  23.430  1.00  0.00           H
ATOM   1318  H13 UNK    88      41.208   9.843  22.353  1.00  0.00           H
ATOM   1319  H14 UNK    88      39.748  10.587  23.036  1.00  0.00           H
ATOM   1320  H15 UNK    88      38.373   9.891  26.290  1.00  0.00           H
ATOM   1321  O1  UNK    89       8.617  58.128  66.717  1.00  0.00           O
ATOM   1322  C2  UNK    89       7.463  57.818  66.017  1.00  0.00           C
ATOM   1323  C3  UNK    89       7.984  57.040  64.717  1.00  0.00           C
ATOM   1324  C4  UNK    89       6.646  59.093  65.772  1.00  0.00           C
ATOM   1325  C5  UNK    89       8.497  55.594  64.980  1.00  0.00           C
ATOM   1326  H6  UNK    89       6.813  57.078  66.578  1.00  0.00           H
ATOM   1327  H7  UNK    89       7.140  57.177  64.110  1.00  0.00           H
ATOM   1328  H8  UNK    89       8.768  57.644  64.220  1.00  0.00           H
ATOM   1329  H9  UNK    89       6.050  59.314  66.658  1.00  0.00           H
ATOM   1330  H10 UNK    89       7.193  59.975  65.454  1.00  0.00           H
ATOM   1331  H11 UNK    89       5.858  58.925  65.133  1.00  0.00           H
ATOM   1332  H12 UNK    89       7.691  54.886  65.172  1.00  0.00           H
ATOM   1333  H13 UNK    89       9.223  55.476  65.752  1.00  0.00           H
ATOM   1334  H14 UNK    89       8.967  55.270  64.098  1.00  0.00           H
ATOM   1335  H15 UNK    89       9.272  57.358  66.716  1.00  0.00           H
ATOM   1336  O1  UNK    90      62.180  19.626  54.869  1.00  0.00           O
ATOM   1337  C2  UNK    90      61.623  18.548  54.196  1.00  0.00           C
ATOM   1338  C3  UNK    90      60.257  18.996  53.743  1.00  0.00           C
ATOM   1339  C4  UNK    90      61.645  17.254  55.092  1.00  0.00           C
ATOM   1340  C5  UNK    90      59.380  19.564  54.868  1.00  0.00           C
ATOM   1341  H6  UNK    90      62.188  18.284  53.279  1.00  0.00           H
ATOM   1342  H7  UNK    90      60.331  19.850  53.024  1.00  0.00           H
ATOM   1343  H8  UNK    90      59.690  18.167  53.235  1.00  0.00           H
ATOM   1344  H9  UNK    90      61.052  16.554  54.564  1.00  0.00           H
ATOM   1345  H10 UNK    90      62.649  16.841  55.232  1.00  0.00           H
ATOM   1346  H11 UNK    90      61.244  17.414  56.077  1.00  0.00           H
ATOM   1347  H12 UNK    90      58.402  19.759  54.512  1.00  0.00           H
ATOM   1348  H13 UNK    90      59.819  20.457  55.310  1.00  0.00           H
ATOM   1349  H14 UNK    90      59.347  18.890  55.718  1.00  0.00           H
ATOM   1350  H15 UNK    90      62.240  20.334  54.163  1.00  0.00           H
ATOM   1351  O1  UNK    91      48.799  40.707   4.622  1.00  0.00           O
ATOM   1352  C2  UNK    91      48.990  41.335   5.949  1.00  0.00           C
ATOM   1353  C3  UNK    91      47.608  41.206   6.620  1.00  0.00           C
ATOM   1354  C4  UNK    91      49.309  42.832   5.748  1.00  0.00           C
ATOM   1355  C5  UNK    91      47.341  41.948   7.928  1.00  0.00           C
ATOM   1356  H6  UNK    91      49.808  40.904   6.497  1.00  0.00           H
ATOM   1357  H7  UNK    91      46.831  41.567   5.904  1.00  0.00           H
ATOM   1358  H8  UNK    91      47.423  40.136   6.827  1.00  0.00           H
ATOM   1359  H9  UNK    91      50.423  42.980   5.714  1.00  0.00           H
ATOM   1360  H10 UNK    91      48.864  43.089   4.789  1.00  0.00           H
ATOM   1361  H11 UNK    91      48.887  43.560   6.401  1.00  0.00           H
ATOM   1362  H12 UNK    91      48.159  41.752   8.608  1.00  0.00           H
ATOM   1363  H13 UNK    91      46.419  41.642   8.420  1.00  0.00           H
ATOM   1364  H14 UNK    91      47.324  43.028   7.758  1.00  0.00           H
ATOM   1365  H15 UNK    91      48.640  39.713   4.772  1.00  0.00           H
ATOM   1366  O1  UNK    92      47.229  49.513  21.403  1.00  0.00           O
ATOM   1367  C2  UNK    92      46.578  49.676  22.715  1.00  0.00           C
ATOM   1368  C3  UNK    92      45.916  51.045  22.910  1.00  0.00           C
ATOM   1369  C4  UNK    92      47.544  49.329  23.800  1.00  0.00           C
ATOM   1370  C5  UNK    92      44.837  51.338  21.866  1.00  0.00           C
ATOM   1371  H6  UNK    92      45.774  48.955  22.734  1.00  0.00           H
ATOM   1372  H7  UNK    92      45.452  51.253  23.918  1.00  0.00           H
ATOM   1373  H8  UNK    92      46.673  51.850  22.684  1.00  0.00           H
ATOM   1374  H9  UNK    92      47.783  48.257  23.727  1.00  0.00           H
ATOM   1375  H10 UNK    92      48.437  49.880  23.564  1.00  0.00           H
ATOM   1376  H11 UNK    92      47.305  49.682  24.802  1.00  0.00           H
ATOM   1377  H12 UNK    92      43.886  50.680  21.945  1.00  0.00           H
ATOM   1378  H13 UNK    92      45.177  51.250  20.861  1.00  0.00           H
ATOM   1379  H14 UNK    92      44.452  52.305  22.213  1.00  0.00           H
ATOM   1380  H15 UNK    92      47.900  50.256  21.349  1.00  0.00           H
ATOM   1381  O1  UNK    93      33.142  52.700  37.261  1.00  0.00           O
ATOM   1382  C2  UNK    93      33.707  54.008  37.022  1.00  0.00           C
ATOM   1383  C3  UNK    93      35.244  53.884  36.861  1.00  0.00           C
ATOM   1384  C4  UNK    93      33.356  54.868  38.286  1.00  0.00           C
ATOM   1385  C5  UNK    93      36.052  55.181  36.835  1.00  0.00           C
ATOM   1386  H6  UNK    93      33.346  54.480  36.068  1.00  0.00           H
ATOM   1387  H7  UNK    93      35.651  53.237  37.674  1.00  0.00           H
ATOM   1388  H8  UNK    93      35.451  53.181  36.002  1.00  0.00           H
ATOM   1389  H9  UNK    93      33.668  55.930  38.031  1.00  0.00           H
ATOM   1390  H10 UNK    93      32.303  54.834  38.540  1.00  0.00           H
ATOM   1391  H11 UNK    93      33.888  54.433  39.108  1.00  0.00           H
ATOM   1392  H12 UNK    93      37.010  55.006  36.357  1.00  0.00           H
ATOM   1393  H13 UNK    93      36.188  55.546  37.850  1.00  0.00           H
ATOM   1394  H14 UNK    93      35.580  56.017  36.338  1.00  0.00           H
ATOM   1395  H15 UNK    93      33.368  52.364  38.219  1.00  0.00           H
ATOM   1396  O1  UNK    94       2.185  63.573  33.139  1.00  0.00           O
ATOM   1397  C2  UNK    94       3.105  63.775  32.067  1.00  0.00           C
ATOM   1398  C3  UNK    94       4.217  64.662  32.678  1.00  0.00           C
ATOM   1399  C4  UNK    94       2.444  64.478  30.864  1.00  0.00           C
ATOM   1400  C5  UNK    94       4.968  64.105  33.908  1.00  0.00           C
ATOM   1401  H6  UNK    94       3.600  62.817  31.626  1.00  0.00           H
ATOM   1402  H7  UNK    94       4.974  64.763  31.898  1.00  0.00           H
ATOM   1403  H8  UNK    94       3.768  65.644  33.017  1.00  0.00           H
ATOM   1404  H9  UNK    94       1.942  65.305  31.287  1.00  0.00           H
ATOM   1405  H10 UNK    94       3.213  64.855  30.186  1.00  0.00           H
ATOM   1406  H11 UNK    94       1.803  63.809  30.392  1.00  0.00           H
ATOM   1407  H12 UNK    94       5.391  63.140  33.673  1.00  0.00           H
ATOM   1408  H13 UNK    94       4.368  64.073  34.896  1.00  0.00           H
ATOM   1409  H14 UNK    94       5.820  64.739  34.187  1.00  0.00           H
ATOM   1410  H15 UNK    94       1.694  64.503  33.323  1.00  0.00           H
ATOM   1411  O1  UNK    95      23.639  32.870   2.610  1.00  0.00           O
ATOM   1412  C2  UNK    95      22.914  33.641   3.593  1.00  0.00           C
ATOM   1413  C3  UNK    95      22.475  32.760   4.767  1.00  0.00           C
ATOM   1414  C4  UNK    95      21.679  34.305   2.870  1.00  0.00           C
ATOM   1415  C5  UNK    95      23.601  32.491   5.741  1.00  0.00           C
ATOM   1416  H6  UNK    95      23.511  34.437   3.970  1.00  0.00           H
ATOM   1417  H7  UNK    95      21.771  33.252   5.455  1.00  0.00           H
ATOM   1418  H8  UNK    95      21.958  31.846   4.314  1.00  0.00           H
ATOM   1419  H9  UNK    95      21.217  33.534   2.280  1.00  0.00           H
ATOM   1420  H10 UNK    95      20.965  34.695   3.591  1.00  0.00           H
ATOM   1421  H11 UNK    95      22.133  35.069   2.240  1.00  0.00           H
ATOM   1422  H12 UNK    95      23.268  31.791   6.537  1.00  0.00           H
ATOM   1423  H13 UNK    95      23.785  33.446   6.295  1.00  0.00           H
ATOM   1424  H14 UNK    95      24.483  32.134   5.142  1.00  0.00           H
ATOM   1425  H15 UNK    95      24.438  33.431   2.461  1.00  0.00           H
ATOM   1426  O1  UNK    96      31.792  36.665   6.154  1.00  0.00           O
ATOM   1427  C2  UNK    96      31.417  37.946   5.556  1.00  0.00           C
ATOM   1428  C3  UNK    96      30.217  37.823   4.643  1.00  0.00           C
ATOM   1429  C4  UNK    96      32.706  38.496   4.934  1.00  0.00           C
ATOM   1430  C5  UNK    96      28.864  37.616   5.405  1.00  0.00           C
ATOM   1431  H6  UNK    96      31.164  38.624   6.325  1.00  0.00           H
ATOM   1432  H7  UNK    96      30.231  38.715   4.023  1.00  0.00           H
ATOM   1433  H8  UNK    96      30.286  37.098   3.870  1.00  0.00           H
ATOM   1434  H9  UNK    96      32.507  39.292   4.248  1.00  0.00           H
ATOM   1435  H10 UNK    96      33.417  38.824   5.666  1.00  0.00           H
ATOM   1436  H11 UNK    96      33.212  37.700   4.435  1.00  0.00           H
ATOM   1437  H12 UNK    96      28.842  38.028   6.401  1.00  0.00           H
ATOM   1438  H13 UNK    96      28.677  36.522   5.497  1.00  0.00           H
ATOM   1439  H14 UNK    96      28.008  38.031   4.873  1.00  0.00           H
ATOM   1440  H15 UNK    96      31.065  36.416   6.730  1.00  0.00           H
ATOM   1441  O1  UNK    97       3.479  36.581  31.177  1.00  0.00           O
ATOM   1442  C2  UNK    97       2.525  36.236  30.233  1.00  0.00           C
ATOM   1443  C3  UNK    97       1.290  35.718  30.889  1.00  0.00           C
ATOM   1444  C4  UNK    97       3.157  35.305  29.188  1.00  0.00           C
ATOM   1445  C5  UNK    97       1.403  34.370  31.644  1.00  0.00           C
ATOM   1446  H6  UNK    97       2.179  37.189  29.758  1.00  0.00           H
ATOM   1447  H7  UNK    97       0.689  36.300  31.571  1.00  0.00           H
ATOM   1448  H8  UNK    97       0.701  35.445  30.016  1.00  0.00           H
ATOM   1449  H9  UNK    97       4.130  35.612  28.865  1.00  0.00           H
ATOM   1450  H10 UNK    97       3.146  34.269  29.470  1.00  0.00           H
ATOM   1451  H11 UNK    97       2.593  35.374  28.264  1.00  0.00           H
ATOM   1452  H12 UNK    97       0.431  33.939  31.892  1.00  0.00           H
ATOM   1453  H13 UNK    97       2.042  34.369  32.521  1.00  0.00           H
ATOM   1454  H14 UNK    97       1.822  33.535  31.015  1.00  0.00           H
ATOM   1455  H15 UNK    97       3.338  35.858  31.828  1.00  0.00           H
ATOM   1456  O1  UNK    98      15.979  37.258   2.135  1.00  0.00           O
ATOM   1457  C2  UNK    98      17.286  36.977   1.593  1.00  0.00           C
ATOM   1458  C3  UNK    98      17.148  35.652   0.871  1.00  0.00           C
ATOM   1459  C4  UNK    98      18.344  36.834   2.763  1.00  0.00           C
ATOM   1460  C5  UNK    98      16.167  35.724  -0.273  1.00  0.00           C
ATOM   1461  H6  UNK    98      17.637  37.709   0.887  1.00  0.00           H
ATOM   1462  H7  UNK    98      18.118  35.269   0.520  1.00  0.00           H
ATOM   1463  H8  UNK    98      16.840  34.912   1.496  1.00  0.00           H
ATOM   1464  H9  UNK    98      19.303  37.045   2.249  1.00  0.00           H
ATOM   1465  H10 UNK    98      18.294  37.673   3.413  1.00  0.00           H
ATOM   1466  H11 UNK    98      18.342  35.841   3.260  1.00  0.00           H
ATOM   1467  H12 UNK    98      16.255  34.894  -0.931  1.00  0.00           H
ATOM   1468  H13 UNK    98      16.232  36.722  -0.786  1.00  0.00           H
ATOM   1469  H14 UNK    98      15.133  35.490   0.221  1.00  0.00           H
ATOM   1470  H15 UNK    98      16.035  37.940   2.823  1.00  0.00           H
ATOM   1471  O1  UNK    99      46.337  47.755  19.655  1.00  0.00           O
ATOM   1472  C2  UNK    99      45.628  48.444  18.658  1.00  0.00           C
ATOM   1473  C3  UNK    99      44.305  47.811  18.486  1.00  0.00           C
ATOM   1474  C4  UNK    99      46.584  48.270  17.468  1.00  0.00           C
ATOM   1475  C5  UNK    99      43.381  48.043  19.647  1.00  0.00           C
ATOM   1476  H6  UNK    99      45.584  49.555  18.823  1.00  0.00           H
ATOM   1477  H7  UNK    99      43.797  48.222  17.581  1.00  0.00           H
ATOM   1478  H8  UNK    99      44.509  46.792  18.186  1.00  0.00           H
ATOM   1479  H9  UNK    99      47.657  48.456  17.700  1.00  0.00           H
ATOM   1480  H10 UNK    99      46.439  47.273  16.947  1.00  0.00           H
ATOM   1481  H11 UNK    99      46.269  48.957  16.666  1.00  0.00           H
ATOM   1482  H12 UNK    99      43.776  47.432  20.472  1.00  0.00           H
ATOM   1483  H13 UNK    99      42.315  47.811  19.349  1.00  0.00           H
ATOM   1484  H14 UNK    99      43.455  49.108  19.873  1.00  0.00           H
ATOM   1485  H15 UNK    99      46.639  48.427  20.319  1.00  0.00           H
ATOM   1486  O1  UNK   100      20.590  50.504  23.976  1.00  0.00           O
ATOM   1487  C2  UNK   100      19.177  50.739  23.608  1.00  0.00           C
ATOM   1488  C3  UNK   100      18.215  50.496  24.731  1.00  0.00           C
ATOM   1489  C4  UNK   100      18.906  49.806  22.444  1.00  0.00           C
ATOM   1490  C5  UNK   100      16.802  51.109  24.499  1.00  0.00           C
ATOM   1491  H6  UNK   100      19.059  51.758  23.328  1.00  0.00           H
ATOM   1492  H7  UNK   100      18.307  49.500  25.089  1.00  0.00           H
ATOM   1493  H8  UNK   100      18.659  51.105  25.485  1.00  0.00           H
ATOM   1494  H9  UNK   100      19.755  49.817  21.752  1.00  0.00           H
ATOM   1495  H10 UNK   100      18.581  48.816  22.686  1.00  0.00           H
ATOM   1496  H11 UNK   100      18.118  50.254  21.846  1.00  0.00           H
ATOM   1497  H12 UNK   100      16.228  50.717  23.645  1.00  0.00           H
ATOM   1498  H13 UNK   100      16.830  52.177  24.406  1.00  0.00           H
ATOM   1499  H14 UNK   100      16.218  50.951  25.431  1.00  0.00           H
ATOM   1500  H15 UNK   100      20.880  50.912  24.852  1.00  0.00           H
ATOM   1501  O1  UNK   101      51.204  35.532  24.225  1.00  0.00           O
ATOM   1502  C2  UNK   101      51.877  34.936  25.282  1.00  0.00           C
ATOM   1503  C3  UNK   101      52.907  33.823  24.818  1.00  0.00           C
ATOM   1504  C4  UNK   101      50.774  34.456  26.234  1.00  0.00           C
ATOM   1505  C5  UNK   101      54.063  34.390  23.941  1.00  0.00           C
ATOM   1506  H6  UNK   101      52.521  35.721  25.793  1.00  0.00           H
ATOM   1507  H7  UNK   101      53.404  33.340  25.698  1.00  0.00           H
ATOM   1508  H8  UNK   101      52.294  32.997  24.377  1.00  0.00           H
ATOM   1509  H9  UNK   101      51.204  33.740  26.968  1.00  0.00           H
ATOM   1510  H10 UNK   101      50.307  35.299  26.738  1.00  0.00           H
ATOM   1511  H11 UNK   101      50.051  33.930  25.659  1.00  0.00           H
ATOM   1512  H12 UNK   101      54.841  33.691  23.671  1.00  0.00           H
ATOM   1513  H13 UNK   101      54.496  35.220  24.446  1.00  0.00           H
ATOM   1514  H14 UNK   101      53.528  34.693  23.053  1.00  0.00           H
ATOM   1515  H15 UNK   101      51.887  36.139  23.794  1.00  0.00           H
ATOM   1516  O1  UNK   102      46.390  26.757  26.727  1.00  0.00           O
ATOM   1517  C2  UNK   102      46.423  25.514  26.052  1.00  0.00           C
ATOM   1518  C3  UNK   102      47.386  24.554  26.793  1.00  0.00           C
ATOM   1519  C4  UNK   102      46.818  25.812  24.621  1.00  0.00           C
ATOM   1520  C5  UNK   102      46.852  24.181  28.218  1.00  0.00           C
ATOM   1521  H6  UNK   102      45.348  25.125  25.881  1.00  0.00           H
ATOM   1522  H7  UNK   102      47.697  23.652  26.223  1.00  0.00           H
ATOM   1523  H8  UNK   102      48.348  25.101  27.023  1.00  0.00           H
ATOM   1524  H9  UNK   102      47.820  26.267  24.735  1.00  0.00           H
ATOM   1525  H10 UNK   102      46.919  24.916  24.051  1.00  0.00           H
ATOM   1526  H11 UNK   102      46.124  26.396  24.019  1.00  0.00           H
ATOM   1527  H12 UNK   102      45.838  23.765  28.034  1.00  0.00           H
ATOM   1528  H13 UNK   102      46.608  25.078  28.852  1.00  0.00           H
ATOM   1529  H14 UNK   102      47.435  23.352  28.720  1.00  0.00           H
ATOM   1530  H15 UNK   102      46.673  26.525  27.616  1.00  0.00           H
ATOM   1531  O1  UNK   103      63.964  53.468   9.678  1.00  0.00           O
ATOM   1532  C2  UNK   103      64.972  52.533  10.027  1.00  0.00           C
ATOM   1533  C3  UNK   103      65.303  52.674  11.478  1.00  0.00           C
ATOM   1534  C4  UNK   103      66.167  53.169   9.205  1.00  0.00           C
ATOM   1535  C5  UNK   103      64.133  52.362  12.413  1.00  0.00           C
ATOM   1536  H6  UNK   103      64.707  51.552   9.825  1.00  0.00           H
ATOM   1537  H7  UNK   103      66.174  52.089  11.591  1.00  0.00           H
ATOM   1538  H8  UNK   103      65.472  53.768  11.582  1.00  0.00           H
ATOM   1539  H9  UNK   103      65.775  53.208   8.177  1.00  0.00           H
ATOM   1540  H10 UNK   103      66.434  54.166   9.602  1.00  0.00           H
ATOM   1541  H11 UNK   103      67.057  52.578   9.293  1.00  0.00           H
ATOM   1542  H12 UNK   103      63.369  53.115  12.467  1.00  0.00           H
ATOM   1543  H13 UNK   103      64.489  52.152  13.407  1.00  0.00           H
ATOM   1544  H14 UNK   103      63.724  51.421  12.016  1.00  0.00           H
ATOM   1545  H15 UNK   103      64.260  54.460   9.483  1.00  0.00           H
ATOM   1546  O1  UNK   104      14.312  58.941  22.296  1.00  0.00           O
ATOM   1547  C2  UNK   104      15.361  58.100  22.810  1.00  0.00           C
ATOM   1548  C3  UNK   104      14.846  57.170  23.910  1.00  0.00           C
ATOM   1549  C4  UNK   104      16.585  58.923  23.307  1.00  0.00           C
ATOM   1550  C5  UNK   104      14.607  57.849  25.252  1.00  0.00           C
ATOM   1551  H6  UNK   104      15.739  57.402  22.071  1.00  0.00           H
ATOM   1552  H7  UNK   104      13.925  56.529  23.542  1.00  0.00           H
ATOM   1553  H8  UNK   104      15.580  56.367  24.236  1.00  0.00           H
ATOM   1554  H9  UNK   104      17.234  59.393  22.508  1.00  0.00           H
ATOM   1555  H10 UNK   104      16.301  59.769  23.970  1.00  0.00           H
ATOM   1556  H11 UNK   104      17.267  58.279  23.883  1.00  0.00           H
ATOM   1557  H12 UNK   104      15.578  58.270  25.736  1.00  0.00           H
ATOM   1558  H13 UNK   104      14.372  57.020  25.972  1.00  0.00           H
ATOM   1559  H14 UNK   104      13.758  58.601  25.146  1.00  0.00           H
ATOM   1560  H15 UNK   104      13.849  58.342  21.616  1.00  0.00           H
ATOM   1561  O1  UNK   105      16.848  63.578  14.961  1.00  0.00           O
ATOM   1562  C2  UNK   105      15.442  63.784  15.148  1.00  0.00           C
ATOM   1563  C3  UNK   105      15.254  65.018  16.017  1.00  0.00           C
ATOM   1564  C4  UNK   105      14.833  62.525  15.854  1.00  0.00           C
ATOM   1565  C5  UNK   105      15.882  66.278  15.334  1.00  0.00           C
ATOM   1566  H6  UNK   105      14.967  63.997  14.173  1.00  0.00           H
ATOM   1567  H7  UNK   105      14.180  65.133  16.189  1.00  0.00           H
ATOM   1568  H8  UNK   105      15.760  64.965  16.961  1.00  0.00           H
ATOM   1569  H9  UNK   105      15.294  62.265  16.800  1.00  0.00           H
ATOM   1570  H10 UNK   105      13.764  62.599  16.070  1.00  0.00           H
ATOM   1571  H11 UNK   105      14.957  61.737  15.083  1.00  0.00           H
ATOM   1572  H12 UNK   105      16.002  67.082  16.030  1.00  0.00           H
ATOM   1573  H13 UNK   105      15.304  66.594  14.464  1.00  0.00           H
ATOM   1574  H14 UNK   105      16.867  66.088  14.921  1.00  0.00           H
ATOM   1575  H15 UNK   105      17.183  64.338  14.399  1.00  0.00           H
ATOM   1576  O1  UNK   106      36.250  38.555  59.359  1.00  0.00           O
ATOM   1577  C2  UNK   106      36.872  39.765  59.623  1.00  0.00           C
ATOM   1578  C3  UNK   106      38.284  39.864  59.109  1.00  0.00           C
ATOM   1579  C4  UNK   106      36.795  40.007  61.118  1.00  0.00           C
ATOM   1580  C5  UNK   106      38.500  39.319  57.669  1.00  0.00           C
ATOM   1581  H6  UNK   106      36.198  40.508  59.122  1.00  0.00           H
ATOM   1582  H7  UNK   106      38.495  40.981  59.011  1.00  0.00           H
ATOM   1583  H8  UNK   106      38.953  39.305  59.769  1.00  0.00           H
ATOM   1584  H9  UNK   106      37.360  39.318  61.683  1.00  0.00           H
ATOM   1585  H10 UNK   106      37.159  41.026  61.347  1.00  0.00           H
ATOM   1586  H11 UNK   106      35.763  39.906  61.430  1.00  0.00           H
ATOM   1587  H12 UNK   106      38.278  38.213  57.609  1.00  0.00           H
ATOM   1588  H13 UNK   106      39.585  39.514  57.392  1.00  0.00           H
ATOM   1589  H14 UNK   106      37.892  39.859  56.932  1.00  0.00           H
ATOM   1590  H15 UNK   106      35.813  38.646  58.472  1.00  0.00           H
ATOM   1591  O1  UNK   107      41.937  41.069  34.376  1.00  0.00           O
ATOM   1592  C2  UNK   107      40.679  41.604  34.074  1.00  0.00           C
ATOM   1593  C3  UNK   107      40.034  42.052  35.405  1.00  0.00           C
ATOM   1594  C4  UNK   107      39.881  40.545  33.300  1.00  0.00           C
ATOM   1595  C5  UNK   107      40.752  43.239  36.086  1.00  0.00           C
ATOM   1596  H6  UNK   107      40.711  42.527  33.419  1.00  0.00           H
ATOM   1597  H7  UNK   107      39.040  42.373  35.061  1.00  0.00           H
ATOM   1598  H8  UNK   107      40.061  41.149  36.122  1.00  0.00           H
ATOM   1599  H9  UNK   107      40.532  39.947  32.649  1.00  0.00           H
ATOM   1600  H10 UNK   107      39.478  39.829  33.999  1.00  0.00           H
ATOM   1601  H11 UNK   107      39.024  40.870  32.692  1.00  0.00           H
ATOM   1602  H12 UNK   107      41.102  43.915  35.311  1.00  0.00           H
ATOM   1603  H13 UNK   107      41.541  42.846  36.682  1.00  0.00           H
ATOM   1604  H14 UNK   107      40.073  43.713  36.864  1.00  0.00           H
ATOM   1605  H15 UNK   107      42.620  41.773  34.435  1.00  0.00           H
ATOM   1606  O1  UNK   108      66.401  17.472  28.282  1.00  0.00           O
ATOM   1607  C2  UNK   108      65.334  16.832  29.014  1.00  0.00           C
ATOM   1608  C3  UNK   108      65.354  17.294  30.480  1.00  0.00           C
ATOM   1609  C4  UNK   108      65.611  15.376  28.771  1.00  0.00           C
ATOM   1610  C5  UNK   108      64.087  16.728  31.162  1.00  0.00           C
ATOM   1611  H6  UNK   108      64.363  17.137  28.564  1.00  0.00           H
ATOM   1612  H7  UNK   108      66.213  16.943  31.056  1.00  0.00           H
ATOM   1613  H8  UNK   108      65.310  18.372  30.592  1.00  0.00           H
ATOM   1614  H9  UNK   108      65.525  15.258  27.696  1.00  0.00           H
ATOM   1615  H10 UNK   108      66.590  15.161  29.109  1.00  0.00           H
ATOM   1616  H11 UNK   108      64.907  14.671  29.242  1.00  0.00           H
ATOM   1617  H12 UNK   108      63.975  16.911  32.182  1.00  0.00           H
ATOM   1618  H13 UNK   108      64.192  15.636  31.229  1.00  0.00           H
ATOM   1619  H14 UNK   108      63.152  17.142  30.677  1.00  0.00           H
ATOM   1620  H15 UNK   108      66.313  18.433  28.314  1.00  0.00           H
ATOM   1621  O1  UNK   109       1.636  64.825  38.991  1.00  0.00           O
ATOM   1622  C2  UNK   109       1.460  63.546  38.269  1.00  0.00           C
ATOM   1623  C3  UNK   109       2.555  63.513  37.173  1.00  0.00           C
ATOM   1624  C4  UNK   109       0.003  63.528  37.620  1.00  0.00           C
ATOM   1625  C5  UNK   109       2.944  62.125  36.655  1.00  0.00           C
ATOM   1626  H6  UNK   109       1.600  62.632  38.850  1.00  0.00           H
ATOM   1627  H7  UNK   109       2.217  64.107  36.293  1.00  0.00           H
ATOM   1628  H8  UNK   109       3.446  64.005  37.573  1.00  0.00           H
ATOM   1629  H9  UNK   109      -0.244  62.603  37.137  1.00  0.00           H
ATOM   1630  H10 UNK   109      -0.746  63.851  38.390  1.00  0.00           H
ATOM   1631  H11 UNK   109      -0.091  64.330  36.890  1.00  0.00           H
ATOM   1632  H12 UNK   109       3.638  62.244  35.814  1.00  0.00           H
ATOM   1633  H13 UNK   109       2.081  61.630  36.240  1.00  0.00           H
ATOM   1634  H14 UNK   109       3.429  61.588  37.495  1.00  0.00           H
ATOM   1635  H15 UNK   109       2.608  64.963  39.194  1.00  0.00           H
ATOM   1636  O1  UNK   110       0.806  55.789  66.771  1.00  0.00           O
ATOM   1637  C2  UNK   110       0.457  54.449  67.069  1.00  0.00           C
ATOM   1638  C3  UNK   110       1.260  53.945  68.293  1.00  0.00           C
ATOM   1639  C4  UNK   110       0.671  53.641  65.811  1.00  0.00           C
ATOM   1640  C5  UNK   110       2.795  53.947  68.048  1.00  0.00           C
ATOM   1641  H6  UNK   110      -0.605  54.401  67.278  1.00  0.00           H
ATOM   1642  H7  UNK   110       1.011  54.544  69.168  1.00  0.00           H
ATOM   1643  H8  UNK   110       0.954  52.925  68.584  1.00  0.00           H
ATOM   1644  H9  UNK   110       0.086  54.145  64.934  1.00  0.00           H
ATOM   1645  H10 UNK   110       1.739  53.574  65.477  1.00  0.00           H
ATOM   1646  H11 UNK   110       0.429  52.622  66.116  1.00  0.00           H
ATOM   1647  H12 UNK   110       3.126  54.924  67.633  1.00  0.00           H
ATOM   1648  H13 UNK   110       3.161  53.102  67.426  1.00  0.00           H
ATOM   1649  H14 UNK   110       3.262  53.885  69.036  1.00  0.00           H
ATOM   1650  H15 UNK   110       0.953  55.726  65.775  1.00  0.00           H
ATOM   1651  O1  UNK   111      65.207  33.982  10.938  1.00  0.00           O
ATOM   1652  C2  UNK   111      65.382  33.056  12.009  1.00  0.00           C
ATOM   1653  C3  UNK   111      66.687  32.205  11.790  1.00  0.00           C
ATOM   1654  C4  UNK   111      64.151  32.157  11.926  1.00  0.00           C
ATOM   1655  C5  UNK   111      66.849  31.088  12.801  1.00  0.00           C
ATOM   1656  H6  UNK   111      65.462  33.661  12.962  1.00  0.00           H
ATOM   1657  H7  UNK   111      66.626  31.732  10.828  1.00  0.00           H
ATOM   1658  H8  UNK   111      67.604  32.812  11.731  1.00  0.00           H
ATOM   1659  H9  UNK   111      63.264  32.747  11.718  1.00  0.00           H
ATOM   1660  H10 UNK   111      64.340  31.511  11.089  1.00  0.00           H
ATOM   1661  H11 UNK   111      63.889  31.560  12.790  1.00  0.00           H
ATOM   1662  H12 UNK   111      67.792  30.486  12.764  1.00  0.00           H
ATOM   1663  H13 UNK   111      66.005  30.411  12.753  1.00  0.00           H
ATOM   1664  H14 UNK   111      66.851  31.550  13.812  1.00  0.00           H
ATOM   1665  H15 UNK   111      64.349  34.412  11.086  1.00  0.00           H
ATOM   1666  O1  UNK   112      60.185  39.168  25.911  1.00  0.00           O
ATOM   1667  C2  UNK   112      60.918  38.020  25.870  1.00  0.00           C
ATOM   1668  C3  UNK   112      59.890  36.830  25.580  1.00  0.00           C
ATOM   1669  C4  UNK   112      61.645  38.039  27.236  1.00  0.00           C
ATOM   1670  C5  UNK   112      58.548  36.916  26.289  1.00  0.00           C
ATOM   1671  H6  UNK   112      61.644  38.042  25.074  1.00  0.00           H
ATOM   1672  H7  UNK   112      59.691  36.836  24.513  1.00  0.00           H
ATOM   1673  H8  UNK   112      60.329  35.858  25.841  1.00  0.00           H
ATOM   1674  H9  UNK   112      60.991  38.118  28.166  1.00  0.00           H
ATOM   1675  H10 UNK   112      62.221  37.034  27.264  1.00  0.00           H
ATOM   1676  H11 UNK   112      62.351  38.879  27.247  1.00  0.00           H
ATOM   1677  H12 UNK   112      57.860  36.217  25.755  1.00  0.00           H
ATOM   1678  H13 UNK   112      58.205  37.922  26.256  1.00  0.00           H
ATOM   1679  H14 UNK   112      58.635  36.651  27.385  1.00  0.00           H
ATOM   1680  H15 UNK   112      60.831  39.824  26.263  1.00  0.00           H
ATOM   1681  O1  UNK   113      47.464  67.457  33.345  1.00  0.00           O
ATOM   1682  C2  UNK   113      46.776  67.056  34.520  1.00  0.00           C
ATOM   1683  C3  UNK   113      47.851  66.991  35.684  1.00  0.00           C
ATOM   1684  C4  UNK   113      46.068  65.751  34.264  1.00  0.00           C
ATOM   1685  C5  UNK   113      48.213  68.303  36.341  1.00  0.00           C
ATOM   1686  H6  UNK   113      45.979  67.785  34.760  1.00  0.00           H
ATOM   1687  H7  UNK   113      47.507  66.455  36.588  1.00  0.00           H
ATOM   1688  H8  UNK   113      48.704  66.506  35.358  1.00  0.00           H
ATOM   1689  H9  UNK   113      45.502  65.416  35.179  1.00  0.00           H
ATOM   1690  H10 UNK   113      45.318  65.911  33.423  1.00  0.00           H
ATOM   1691  H11 UNK   113      46.828  65.057  33.914  1.00  0.00           H
ATOM   1692  H12 UNK   113      48.856  68.963  35.736  1.00  0.00           H
ATOM   1693  H13 UNK   113      48.675  67.991  37.265  1.00  0.00           H
ATOM   1694  H14 UNK   113      47.204  68.667  36.635  1.00  0.00           H
ATOM   1695  H15 UNK   113      46.835  67.235  32.668  1.00  0.00           H
ATOM   1696  O1  UNK   114      13.087  56.904  20.994  1.00  0.00           O
ATOM   1697  C2  UNK   114      11.666  57.110  20.840  1.00  0.00           C
ATOM   1698  C3  UNK   114      11.356  58.605  20.701  1.00  0.00           C
ATOM   1699  C4  UNK   114      11.117  56.486  22.127  1.00  0.00           C
ATOM   1700  C5  UNK   114      11.682  59.092  19.264  1.00  0.00           C
ATOM   1701  H6  UNK   114      11.257  56.514  20.068  1.00  0.00           H
ATOM   1702  H7  UNK   114      10.293  58.871  20.850  1.00  0.00           H
ATOM   1703  H8  UNK   114      11.970  59.198  21.393  1.00  0.00           H
ATOM   1704  H9  UNK   114      11.318  55.394  22.094  1.00  0.00           H
ATOM   1705  H10 UNK   114      11.567  56.892  23.023  1.00  0.00           H
ATOM   1706  H11 UNK   114       9.995  56.524  22.144  1.00  0.00           H
ATOM   1707  H12 UNK   114      11.069  58.642  18.502  1.00  0.00           H
ATOM   1708  H13 UNK   114      12.733  58.711  19.035  1.00  0.00           H
ATOM   1709  H14 UNK   114      11.634  60.153  19.097  1.00  0.00           H
ATOM   1710  H15 UNK   114      13.281  55.993  20.628  1.00  0.00           H
ATOM   1711  O1  UNK   115      50.641  64.883   5.421  1.00  0.00           O
ATOM   1712  C2  UNK   115      51.012  64.155   4.285  1.00  0.00           C
ATOM   1713  C3  UNK   115      51.089  65.135   3.087  1.00  0.00           C
ATOM   1714  C4  UNK   115      49.880  63.173   3.765  1.00  0.00           C
ATOM   1715  C5  UNK   115      51.723  64.524   1.857  1.00  0.00           C
ATOM   1716  H6  UNK   115      51.927  63.605   4.456  1.00  0.00           H
ATOM   1717  H7  UNK   115      50.060  65.475   2.946  1.00  0.00           H
ATOM   1718  H8  UNK   115      51.608  66.046   3.446  1.00  0.00           H
ATOM   1719  H9  UNK   115      49.486  62.604   4.583  1.00  0.00           H
ATOM   1720  H10 UNK   115      49.031  63.624   3.351  1.00  0.00           H
ATOM   1721  H11 UNK   115      50.328  62.474   3.013  1.00  0.00           H
ATOM   1722  H12 UNK   115      51.003  64.121   1.187  1.00  0.00           H
ATOM   1723  H13 UNK   115      52.388  63.635   2.186  1.00  0.00           H
ATOM   1724  H14 UNK   115      52.337  65.275   1.283  1.00  0.00           H
ATOM   1725  H15 UNK   115      51.515  65.145   5.805  1.00  0.00           H
ATOM   1726  O1  UNK   116      50.309  45.297  64.601  1.00  0.00           O
ATOM   1727  C2  UNK   116      51.439  44.743  63.877  1.00  0.00           C
ATOM   1728  C3  UNK   116      51.282  45.045  62.398  1.00  0.00           C
ATOM   1729  C4  UNK   116      51.437  43.241  64.234  1.00  0.00           C
ATOM   1730  C5  UNK   116      52.592  44.744  61.717  1.00  0.00           C
ATOM   1731  H6  UNK   116      52.373  45.210  64.160  1.00  0.00           H
ATOM   1732  H7  UNK   116      50.491  44.381  61.925  1.00  0.00           H
ATOM   1733  H8  UNK   116      51.127  46.112  62.260  1.00  0.00           H
ATOM   1734  H9  UNK   116      50.862  42.577  63.641  1.00  0.00           H
ATOM   1735  H10 UNK   116      52.500  43.006  64.182  1.00  0.00           H
ATOM   1736  H11 UNK   116      50.991  43.086  65.279  1.00  0.00           H
ATOM   1737  H12 UNK   116      53.336  45.629  61.810  1.00  0.00           H
ATOM   1738  H13 UNK   116      52.318  44.528  60.663  1.00  0.00           H
ATOM   1739  H14 UNK   116      53.138  43.938  62.131  1.00  0.00           H
ATOM   1740  H15 UNK   116      49.594  44.743  64.326  1.00  0.00           H
ATOM   1741  O1  UNK   117      44.068  43.639  49.530  1.00  0.00           O
ATOM   1742  C2  UNK   117      44.561  43.462  50.822  1.00  0.00           C
ATOM   1743  C3  UNK   117      46.086  43.129  50.818  1.00  0.00           C
ATOM   1744  C4  UNK   117      43.695  42.393  51.462  1.00  0.00           C
ATOM   1745  C5  UNK   117      46.298  41.651  50.470  1.00  0.00           C
ATOM   1746  H6  UNK   117      44.412  44.294  51.448  1.00  0.00           H
ATOM   1747  H7  UNK   117      46.523  43.763  50.080  1.00  0.00           H
ATOM   1748  H8  UNK   117      46.534  43.304  51.798  1.00  0.00           H
ATOM   1749  H9  UNK   117      42.693  42.796  51.654  1.00  0.00           H
ATOM   1750  H10 UNK   117      43.682  41.410  50.823  1.00  0.00           H
ATOM   1751  H11 UNK   117      44.024  42.086  52.428  1.00  0.00           H
ATOM   1752  H12 UNK   117      46.041  41.027  51.323  1.00  0.00           H
ATOM   1753  H13 UNK   117      47.340  41.543  50.159  1.00  0.00           H
ATOM   1754  H14 UNK   117      45.654  41.303  49.701  1.00  0.00           H
ATOM   1755  H15 UNK   117      44.044  44.587  49.387  1.00  0.00           H
ATOM   1756  O1  UNK   118       8.504  34.766  64.263  1.00  0.00           O
ATOM   1757  C2  UNK   118       9.546  35.707  64.586  1.00  0.00           C
ATOM   1758  C3  UNK   118       9.113  36.730  65.705  1.00  0.00           C
ATOM   1759  C4  UNK   118       9.769  36.510  63.257  1.00  0.00           C
ATOM   1760  C5  UNK   118       9.117  36.111  67.108  1.00  0.00           C
ATOM   1761  H6  UNK   118      10.466  35.209  64.865  1.00  0.00           H
ATOM   1762  H7  UNK   118       9.759  37.580  65.596  1.00  0.00           H
ATOM   1763  H8  UNK   118       8.151  37.031  65.464  1.00  0.00           H
ATOM   1764  H9  UNK   118      10.031  35.865  62.433  1.00  0.00           H
ATOM   1765  H10 UNK   118       8.817  36.970  62.991  1.00  0.00           H
ATOM   1766  H11 UNK   118      10.455  37.256  63.260  1.00  0.00           H
ATOM   1767  H12 UNK   118       9.234  35.076  67.049  1.00  0.00           H
ATOM   1768  H13 UNK   118       8.127  36.302  67.620  1.00  0.00           H
ATOM   1769  H14 UNK   118       9.843  36.539  67.774  1.00  0.00           H
ATOM   1770  H15 UNK   118       8.311  34.322  65.156  1.00  0.00           H
ATOM   1771  O1  UNK   119      29.842  37.088  38.278  1.00  0.00           O
ATOM   1772  C2  UNK   119      28.883  37.790  37.470  1.00  0.00           C
ATOM   1773  C3  UNK   119      28.292  38.830  38.403  1.00  0.00           C
ATOM   1774  C4  UNK   119      27.792  36.777  37.067  1.00  0.00           C
ATOM   1775  C5  UNK   119      27.470  39.860  37.647  1.00  0.00           C
ATOM   1776  H6  UNK   119      29.458  38.251  36.695  1.00  0.00           H
ATOM   1777  H7  UNK   119      27.639  38.376  39.185  1.00  0.00           H
ATOM   1778  H8  UNK   119      29.151  39.262  39.042  1.00  0.00           H
ATOM   1779  H9  UNK   119      28.245  35.840  36.890  1.00  0.00           H
ATOM   1780  H10 UNK   119      26.959  36.769  37.771  1.00  0.00           H
ATOM   1781  H11 UNK   119      27.420  37.002  36.093  1.00  0.00           H
ATOM   1782  H12 UNK   119      26.766  40.467  38.296  1.00  0.00           H
ATOM   1783  H13 UNK   119      26.781  39.363  37.023  1.00  0.00           H
ATOM   1784  H14 UNK   119      28.108  40.520  37.110  1.00  0.00           H
ATOM   1785  H15 UNK   119      30.299  36.290  37.814  1.00  0.00           H
ATOM   1786  O1  UNK   120      39.165  66.396  52.517  1.00  0.00           O
ATOM   1787  C2  UNK   120      40.234  66.718  53.373  1.00  0.00           C
ATOM   1788  C3  UNK   120      41.640  66.158  52.915  1.00  0.00           C
ATOM   1789  C4  UNK   120      39.786  66.218  54.771  1.00  0.00           C
ATOM   1790  C5  UNK   120      42.004  66.553  51.486  1.00  0.00           C
ATOM   1791  H6  UNK   120      40.266  67.791  53.376  1.00  0.00           H
ATOM   1792  H7  UNK   120      42.461  66.638  53.559  1.00  0.00           H
ATOM   1793  H8  UNK   120      41.789  65.158  53.134  1.00  0.00           H
ATOM   1794  H9  UNK   120      39.369  65.241  54.797  1.00  0.00           H
ATOM   1795  H10 UNK   120      40.576  66.334  55.538  1.00  0.00           H
ATOM   1796  H11 UNK   120      38.946  66.891  55.056  1.00  0.00           H
ATOM   1797  H12 UNK   120      42.041  67.685  51.550  1.00  0.00           H
ATOM   1798  H13 UNK   120      41.177  66.262  50.746  1.00  0.00           H
ATOM   1799  H14 UNK   120      43.017  66.235  51.208  1.00  0.00           H
ATOM   1800  H15 UNK   120      39.025  65.397  52.614  1.00  0.00           H
ATOM   1801  O1  UNK   121      66.578  32.392  25.484  1.00  0.00           O
ATOM   1802  C2  UNK   121      67.096  31.852  26.728  1.00  0.00           C
ATOM   1803  C3  UNK   121      67.203  33.004  27.764  1.00  0.00           C
ATOM   1804  C4  UNK   121      68.493  31.223  26.536  1.00  0.00           C
ATOM   1805  C5  UNK   121      65.851  33.451  28.267  1.00  0.00           C
ATOM   1806  H6  UNK   121      66.455  31.043  27.078  1.00  0.00           H
ATOM   1807  H7  UNK   121      67.659  32.589  28.587  1.00  0.00           H
ATOM   1808  H8  UNK   121      67.936  33.801  27.453  1.00  0.00           H
ATOM   1809  H9  UNK   121      68.843  30.602  27.369  1.00  0.00           H
ATOM   1810  H10 UNK   121      68.600  30.654  25.705  1.00  0.00           H
ATOM   1811  H11 UNK   121      69.227  32.062  26.508  1.00  0.00           H
ATOM   1812  H12 UNK   121      65.237  33.873  27.479  1.00  0.00           H
ATOM   1813  H13 UNK   121      66.075  34.215  29.015  1.00  0.00           H
ATOM   1814  H14 UNK   121      65.430  32.689  28.944  1.00  0.00           H
ATOM   1815  H15 UNK   121      66.713  33.359  25.617  1.00  0.00           H
ATOM   1816  O1  UNK   122      53.485  51.539   4.982  1.00  0.00           O
ATOM   1817  C2  UNK   122      52.499  52.569   5.093  1.00  0.00           C
ATOM   1818  C3  UNK   122      52.600  53.558   6.318  1.00  0.00           C
ATOM   1819  C4  UNK   122      51.051  51.976   4.989  1.00  0.00           C
ATOM   1820  C5  UNK   122      51.662  54.849   6.349  1.00  0.00           C
ATOM   1821  H6  UNK   122      52.635  53.282   4.250  1.00  0.00           H
ATOM   1822  H7  UNK   122      52.525  53.026   7.315  1.00  0.00           H
ATOM   1823  H8  UNK   122      53.634  53.984   6.356  1.00  0.00           H
ATOM   1824  H9  UNK   122      50.639  51.760   5.961  1.00  0.00           H
ATOM   1825  H10 UNK   122      50.308  52.598   4.492  1.00  0.00           H
ATOM   1826  H11 UNK   122      51.157  51.038   4.490  1.00  0.00           H
ATOM   1827  H12 UNK   122      52.124  55.512   7.018  1.00  0.00           H
ATOM   1828  H13 UNK   122      50.674  54.474   6.728  1.00  0.00           H
ATOM   1829  H14 UNK   122      51.555  55.433   5.389  1.00  0.00           H
ATOM   1830  H15 UNK   122      53.440  50.775   5.681  1.00  0.00           H
ATOM   1831  O1  UNK   123      54.691  29.123   0.524  1.00  0.00           O
ATOM   1832  C2  UNK   123      53.626  28.255   0.951  1.00  0.00           C
ATOM   1833  C3  UNK   123      52.885  28.740   2.316  1.00  0.00           C
ATOM   1834  C4  UNK   123      54.075  26.833   0.867  1.00  0.00           C
ATOM   1835  C5  UNK   123      52.153  30.109   2.096  1.00  0.00           C
ATOM   1836  H6  UNK   123      52.885  28.432   0.038  1.00  0.00           H
ATOM   1837  H7  UNK   123      52.190  27.917   2.562  1.00  0.00           H
ATOM   1838  H8  UNK   123      53.559  28.849   3.188  1.00  0.00           H
ATOM   1839  H9  UNK   123      54.226  26.451  -0.143  1.00  0.00           H
ATOM   1840  H10 UNK   123      54.922  26.658   1.529  1.00  0.00           H
ATOM   1841  H11 UNK   123      53.228  26.227   1.213  1.00  0.00           H
ATOM   1842  H12 UNK   123      51.480  29.829   1.280  1.00  0.00           H
ATOM   1843  H13 UNK   123      52.846  30.898   1.822  1.00  0.00           H
ATOM   1844  H14 UNK   123      51.571  30.428   2.983  1.00  0.00           H
ATOM   1845  H15 UNK   123      55.565  28.908   0.966  1.00  0.00           H
ATOM   1846  O1  UNK   124       1.645  33.199  48.947  1.00  0.00           O
ATOM   1847  C2  UNK   124       0.571  32.370  48.508  1.00  0.00           C
ATOM   1848  C3  UNK   124       1.129  31.083  47.907  1.00  0.00           C
ATOM   1849  C4  UNK   124      -0.348  33.121  47.515  1.00  0.00           C
ATOM   1850  C5  UNK   124       1.865  30.118  48.824  1.00  0.00           C
ATOM   1851  H6  UNK   124      -0.055  32.104  49.371  1.00  0.00           H
ATOM   1852  H7  UNK   124       0.336  30.636  47.329  1.00  0.00           H
ATOM   1853  H8  UNK   124       1.862  31.305  47.078  1.00  0.00           H
ATOM   1854  H9  UNK   124       0.235  33.614  46.743  1.00  0.00           H
ATOM   1855  H10 UNK   124      -1.082  32.458  47.010  1.00  0.00           H
ATOM   1856  H11 UNK   124      -1.060  33.873  47.972  1.00  0.00           H
ATOM   1857  H12 UNK   124       2.274  29.347  48.175  1.00  0.00           H
ATOM   1858  H13 UNK   124       1.182  29.739  49.591  1.00  0.00           H
ATOM   1859  H14 UNK   124       2.647  30.749  49.277  1.00  0.00           H
ATOM   1860  H15 UNK   124       1.929  32.961  49.857  1.00  0.00           H
ATOM   1861  O1  UNK   125      19.094  19.943  12.132  1.00  0.00           O
ATOM   1862  C2  UNK   125      17.987  20.017  11.189  1.00  0.00           C
ATOM   1863  C3  UNK   125      18.315  20.933   9.964  1.00  0.00           C
ATOM   1864  C4  UNK   125      16.711  20.397  11.966  1.00  0.00           C
ATOM   1865  C5  UNK   125      17.292  21.112   8.776  1.00  0.00           C
ATOM   1866  H6  UNK   125      17.704  19.019  10.803  1.00  0.00           H
ATOM   1867  H7  UNK   125      18.707  21.935  10.308  1.00  0.00           H
ATOM   1868  H8  UNK   125      19.295  20.556   9.553  1.00  0.00           H
ATOM   1869  H9  UNK   125      15.737  20.262  11.446  1.00  0.00           H
ATOM   1870  H10 UNK   125      16.675  19.776  12.933  1.00  0.00           H
ATOM   1871  H11 UNK   125      16.743  21.453  12.285  1.00  0.00           H
ATOM   1872  H12 UNK   125      16.314  21.387   9.143  1.00  0.00           H
ATOM   1873  H13 UNK   125      17.219  20.134   8.218  1.00  0.00           H
ATOM   1874  H14 UNK   125      17.534  21.900   8.005  1.00  0.00           H
ATOM   1875  H15 UNK   125      19.487  20.754  12.467  1.00  0.00           H
ATOM   1876  O1  UNK   126      20.901  45.260  23.205  1.00  0.00           O
ATOM   1877  C2  UNK   126      21.546  46.468  22.699  1.00  0.00           C
ATOM   1878  C3  UNK   126      21.646  47.558  23.814  1.00  0.00           C
ATOM   1879  C4  UNK   126      20.750  47.004  21.489  1.00  0.00           C
ATOM   1880  C5  UNK   126      22.531  47.214  25.043  1.00  0.00           C
ATOM   1881  H6  UNK   126      22.439  46.109  22.289  1.00  0.00           H
ATOM   1882  H7  UNK   126      22.063  48.419  23.340  1.00  0.00           H
ATOM   1883  H8  UNK   126      20.622  47.819  24.139  1.00  0.00           H
ATOM   1884  H9  UNK   126      21.140  47.965  21.189  1.00  0.00           H
ATOM   1885  H10 UNK   126      20.763  46.303  20.661  1.00  0.00           H
ATOM   1886  H11 UNK   126      19.747  47.290  21.784  1.00  0.00           H
ATOM   1887  H12 UNK   126      23.501  46.850  24.770  1.00  0.00           H
ATOM   1888  H13 UNK   126      22.078  46.307  25.531  1.00  0.00           H
ATOM   1889  H14 UNK   126      22.553  47.993  25.744  1.00  0.00           H
ATOM   1890  H15 UNK   126      19.950  45.542  23.345  1.00  0.00           H
ATOM   1891  O1  UNK   127      45.418  55.326  63.757  1.00  0.00           O
ATOM   1892  C2  UNK   127      45.855  55.862  62.509  1.00  0.00           C
ATOM   1893  C3  UNK   127      44.643  55.804  61.563  1.00  0.00           C
ATOM   1894  C4  UNK   127      46.992  55.051  61.834  1.00  0.00           C
ATOM   1895  C5  UNK   127      43.452  56.635  62.080  1.00  0.00           C
ATOM   1896  H6  UNK   127      46.139  56.903  62.624  1.00  0.00           H
ATOM   1897  H7  UNK   127      44.973  56.031  60.511  1.00  0.00           H
ATOM   1898  H8  UNK   127      44.278  54.788  61.370  1.00  0.00           H
ATOM   1899  H9  UNK   127      47.475  55.614  61.091  1.00  0.00           H
ATOM   1900  H10 UNK   127      47.703  54.743  62.620  1.00  0.00           H
ATOM   1901  H11 UNK   127      46.584  54.246  61.277  1.00  0.00           H
ATOM   1902  H12 UNK   127      43.002  56.249  63.025  1.00  0.00           H
ATOM   1903  H13 UNK   127      42.624  56.518  61.260  1.00  0.00           H
ATOM   1904  H14 UNK   127      43.766  57.715  62.068  1.00  0.00           H
ATOM   1905  H15 UNK   127      45.242  55.962  64.520  1.00  0.00           H
ATOM   1906  O1  UNK   128      39.735  44.369   6.018  1.00  0.00           O
ATOM   1907  C2  UNK   128      40.108  45.537   5.345  1.00  0.00           C
ATOM   1908  C3  UNK   128      40.942  46.572   6.276  1.00  0.00           C
ATOM   1909  C4  UNK   128      38.845  46.291   4.877  1.00  0.00           C
ATOM   1910  C5  UNK   128      42.199  46.046   6.948  1.00  0.00           C
ATOM   1911  H6  UNK   128      40.695  45.393   4.500  1.00  0.00           H
ATOM   1912  H7  UNK   128      41.184  47.451   5.585  1.00  0.00           H
ATOM   1913  H8  UNK   128      40.277  46.849   7.127  1.00  0.00           H
ATOM   1914  H9  UNK   128      39.240  47.286   4.426  1.00  0.00           H
ATOM   1915  H10 UNK   128      38.487  45.714   4.021  1.00  0.00           H
ATOM   1916  H11 UNK   128      38.170  46.448   5.694  1.00  0.00           H
ATOM   1917  H12 UNK   128      43.043  45.959   6.256  1.00  0.00           H
ATOM   1918  H13 UNK   128      41.965  45.049   7.477  1.00  0.00           H
ATOM   1919  H14 UNK   128      42.503  46.790   7.702  1.00  0.00           H
ATOM   1920  H15 UNK   128      40.558  43.854   6.367  1.00  0.00           H
ATOM   1921  O1  UNK   129      23.173  27.978  50.891  1.00  0.00           O
ATOM   1922  C2  UNK   129      24.538  27.670  50.771  1.00  0.00           C
ATOM   1923  C3  UNK   129      25.407  28.995  50.787  1.00  0.00           C
ATOM   1924  C4  UNK   129      24.767  26.740  49.473  1.00  0.00           C
ATOM   1925  C5  UNK   129      26.875  28.880  51.259  1.00  0.00           C
ATOM   1926  H6  UNK   129      24.817  27.033  51.599  1.00  0.00           H
ATOM   1927  H7  UNK   129      25.484  29.358  49.770  1.00  0.00           H
ATOM   1928  H8  UNK   129      24.772  29.767  51.373  1.00  0.00           H
ATOM   1929  H9  UNK   129      23.965  25.998  49.246  1.00  0.00           H
ATOM   1930  H10 UNK   129      24.917  27.342  48.575  1.00  0.00           H
ATOM   1931  H11 UNK   129      25.550  26.082  49.611  1.00  0.00           H
ATOM   1932  H12 UNK   129      27.353  29.874  51.221  1.00  0.00           H
ATOM   1933  H13 UNK   129      27.445  28.106  50.766  1.00  0.00           H
ATOM   1934  H14 UNK   129      26.895  28.626  52.287  1.00  0.00           H
ATOM   1935  H15 UNK   129      22.849  28.605  50.181  1.00  0.00           H
ATOM   1936  O1  UNK   130      56.479   2.681  18.632  1.00  0.00           O
ATOM   1937  C2  UNK   130      55.422   3.540  18.248  1.00  0.00           C
ATOM   1938  C3  UNK   130      55.134   4.507  19.403  1.00  0.00           C
ATOM   1939  C4  UNK   130      54.196   2.732  17.781  1.00  0.00           C
ATOM   1940  C5  UNK   130      56.430   5.282  19.812  1.00  0.00           C
ATOM   1941  H6  UNK   130      55.748   4.190  17.414  1.00  0.00           H
ATOM   1942  H7  UNK   130      54.328   5.196  19.126  1.00  0.00           H
ATOM   1943  H8  UNK   130      54.638   3.954  20.250  1.00  0.00           H
ATOM   1944  H9  UNK   130      53.364   3.429  17.595  1.00  0.00           H
ATOM   1945  H10 UNK   130      54.324   2.233  16.866  1.00  0.00           H
ATOM   1946  H11 UNK   130      53.900   2.004  18.529  1.00  0.00           H
ATOM   1947  H12 UNK   130      56.255   5.920  20.715  1.00  0.00           H
ATOM   1948  H13 UNK   130      56.691   5.907  18.912  1.00  0.00           H
ATOM   1949  H14 UNK   130      57.219   4.552  20.043  1.00  0.00           H
ATOM   1950  H15 UNK   130      56.314   2.208  19.498  1.00  0.00           H
ATOM   1951  O1  UNK   131      23.665  42.374  43.035  1.00  0.00           O
ATOM   1952  C2  UNK   131      24.853  43.144  42.782  1.00  0.00           C
ATOM   1953  C3  UNK   131      25.749  43.210  44.030  1.00  0.00           C
ATOM   1954  C4  UNK   131      24.519  44.486  42.215  1.00  0.00           C
ATOM   1955  C5  UNK   131      26.119  41.907  44.768  1.00  0.00           C
ATOM   1956  H6  UNK   131      25.454  42.732  41.959  1.00  0.00           H
ATOM   1957  H7  UNK   131      26.696  43.664  43.614  1.00  0.00           H
ATOM   1958  H8  UNK   131      25.297  43.968  44.719  1.00  0.00           H
ATOM   1959  H9  UNK   131      23.919  45.134  42.871  1.00  0.00           H
ATOM   1960  H10 UNK   131      25.408  45.025  41.938  1.00  0.00           H
ATOM   1961  H11 UNK   131      23.909  44.371  41.297  1.00  0.00           H
ATOM   1962  H12 UNK   131      27.124  42.068  45.199  1.00  0.00           H
ATOM   1963  H13 UNK   131      26.225  41.068  44.113  1.00  0.00           H
ATOM   1964  H14 UNK   131      25.439  41.693  45.641  1.00  0.00           H
ATOM   1965  H15 UNK   131      23.632  41.892  42.163  1.00  0.00           H
ATOM   1966  O1  UNK   132      59.849  28.041  38.036  1.00  0.00           O
ATOM   1967  C2  UNK   132      58.408  27.916  38.167  1.00  0.00           C
ATOM   1968  C3  UNK   132      57.654  29.092  37.714  1.00  0.00           C
ATOM   1969  C4  UNK   132      58.206  27.731  39.673  1.00  0.00           C
ATOM   1970  C5  UNK   132      57.879  29.350  36.209  1.00  0.00           C
ATOM   1971  H6  UNK   132      58.071  27.032  37.585  1.00  0.00           H
ATOM   1972  H7  UNK   132      56.567  28.994  37.901  1.00  0.00           H
ATOM   1973  H8  UNK   132      58.044  30.015  38.173  1.00  0.00           H
ATOM   1974  H9  UNK   132      57.122  27.367  39.844  1.00  0.00           H
ATOM   1975  H10 UNK   132      58.831  26.877  40.003  1.00  0.00           H
ATOM   1976  H11 UNK   132      58.377  28.633  40.262  1.00  0.00           H
ATOM   1977  H12 UNK   132      58.966  29.526  35.966  1.00  0.00           H
ATOM   1978  H13 UNK   132      57.307  30.298  35.999  1.00  0.00           H
ATOM   1979  H14 UNK   132      57.438  28.566  35.597  1.00  0.00           H
ATOM   1980  H15 UNK   132      60.189  27.177  37.598  1.00  0.00           H
ATOM   1981  O1  UNK   133      10.189   4.778   9.479  1.00  0.00           O
ATOM   1982  C2  UNK   133       9.427   3.623   9.069  1.00  0.00           C
ATOM   1983  C3  UNK   133       9.644   2.429   9.957  1.00  0.00           C
ATOM   1984  C4  UNK   133       9.801   3.308   7.577  1.00  0.00           C
ATOM   1985  C5  UNK   133       9.223   2.746  11.409  1.00  0.00           C
ATOM   1986  H6  UNK   133       8.360   3.855   8.982  1.00  0.00           H
ATOM   1987  H7  UNK   133       9.133   1.582   9.633  1.00  0.00           H
ATOM   1988  H8  UNK   133      10.721   2.193   9.920  1.00  0.00           H
ATOM   1989  H9  UNK   133      10.894   3.096   7.406  1.00  0.00           H
ATOM   1990  H10 UNK   133       9.147   2.502   7.118  1.00  0.00           H
ATOM   1991  H11 UNK   133       9.625   4.171   7.016  1.00  0.00           H
ATOM   1992  H12 UNK   133       9.072   1.778  11.903  1.00  0.00           H
ATOM   1993  H13 UNK   133       8.354   3.439  11.419  1.00  0.00           H
ATOM   1994  H14 UNK   133      10.018   3.234  11.956  1.00  0.00           H
ATOM   1995  H15 UNK   133      10.156   5.106  10.396  1.00  0.00           H
ATOM   1996  O1  UNK   134      57.518  15.502  25.270  1.00  0.00           O
ATOM   1997  C2  UNK   134      56.887  16.410  26.173  1.00  0.00           C
ATOM   1998  C3  UNK   134      55.373  16.301  25.996  1.00  0.00           C
ATOM   1999  C4  UNK   134      57.341  17.908  25.922  1.00  0.00           C
ATOM   2000  C5  UNK   134      54.457  17.210  26.842  1.00  0.00           C
ATOM   2001  H6  UNK   134      57.223  16.189  27.202  1.00  0.00           H
ATOM   2002  H7  UNK   134      55.111  16.536  24.948  1.00  0.00           H
ATOM   2003  H8  UNK   134      54.980  15.294  26.159  1.00  0.00           H
ATOM   2004  H9  UNK   134      57.437  18.419  26.870  1.00  0.00           H
ATOM   2005  H10 UNK   134      58.332  17.995  25.423  1.00  0.00           H
ATOM   2006  H11 UNK   134      56.542  18.470  25.268  1.00  0.00           H
ATOM   2007  H12 UNK   134      54.674  17.048  27.875  1.00  0.00           H
ATOM   2008  H13 UNK   134      53.418  17.031  26.713  1.00  0.00           H
ATOM   2009  H14 UNK   134      54.669  18.271  26.487  1.00  0.00           H
ATOM   2010  H15 UNK   134      57.835  15.990  24.442  1.00  0.00           H
ATOM   2011  O1  UNK   135      25.785  59.889  16.764  1.00  0.00           O
ATOM   2012  C2  UNK   135      25.565  61.170  17.249  1.00  0.00           C
ATOM   2013  C3  UNK   135      25.516  62.215  16.112  1.00  0.00           C
ATOM   2014  C4  UNK   135      26.609  61.516  18.318  1.00  0.00           C
ATOM   2015  C5  UNK   135      24.312  62.192  15.163  1.00  0.00           C
ATOM   2016  H6  UNK   135      24.590  61.090  17.791  1.00  0.00           H
ATOM   2017  H7  UNK   135      25.530  63.188  16.496  1.00  0.00           H
ATOM   2018  H8  UNK   135      26.399  62.016  15.523  1.00  0.00           H
ATOM   2019  H9  UNK   135      26.158  62.288  18.863  1.00  0.00           H
ATOM   2020  H10 UNK   135      26.792  60.666  19.001  1.00  0.00           H
ATOM   2021  H11 UNK   135      27.564  61.875  17.880  1.00  0.00           H
ATOM   2022  H12 UNK   135      23.473  62.583  15.818  1.00  0.00           H
ATOM   2023  H13 UNK   135      24.227  61.223  14.731  1.00  0.00           H
ATOM   2024  H14 UNK   135      24.392  62.937  14.369  1.00  0.00           H
ATOM   2025  H15 UNK   135      24.892  59.475  16.606  1.00  0.00           H
ATOM   2026  O1  UNK   136      61.119  46.195  20.005  1.00  0.00           O
ATOM   2027  C2  UNK   136      60.221  46.758  20.963  1.00  0.00           C
ATOM   2028  C3  UNK   136      61.082  47.545  21.913  1.00  0.00           C
ATOM   2029  C4  UNK   136      59.452  45.601  21.619  1.00  0.00           C
ATOM   2030  C5  UNK   136      62.209  46.700  22.710  1.00  0.00           C
ATOM   2031  H6  UNK   136      59.514  47.358  20.477  1.00  0.00           H
ATOM   2032  H7  UNK   136      61.454  48.467  21.536  1.00  0.00           H
ATOM   2033  H8  UNK   136      60.457  47.763  22.730  1.00  0.00           H
ATOM   2034  H9  UNK   136      60.047  44.953  22.215  1.00  0.00           H
ATOM   2035  H10 UNK   136      58.668  45.830  22.301  1.00  0.00           H
ATOM   2036  H11 UNK   136      59.043  44.936  20.824  1.00  0.00           H
ATOM   2037  H12 UNK   136      62.997  47.370  23.125  1.00  0.00           H
ATOM   2038  H13 UNK   136      62.821  46.146  22.020  1.00  0.00           H
ATOM   2039  H14 UNK   136      61.812  46.003  23.411  1.00  0.00           H
ATOM   2040  H15 UNK   136      61.784  46.865  19.782  1.00  0.00           H
ATOM   2041  O1  UNK   137      27.287  17.692  65.508  1.00  0.00           O
ATOM   2042  C2  UNK   137      27.716  19.058  65.474  1.00  0.00           C
ATOM   2043  C3  UNK   137      27.497  19.754  64.042  1.00  0.00           C
ATOM   2044  C4  UNK   137      29.197  19.073  65.860  1.00  0.00           C
ATOM   2045  C5  UNK   137      25.974  19.749  63.766  1.00  0.00           C
ATOM   2046  H6  UNK   137      27.130  19.503  66.252  1.00  0.00           H
ATOM   2047  H7  UNK   137      27.800  20.863  64.080  1.00  0.00           H
ATOM   2048  H8  UNK   137      27.938  19.250  63.222  1.00  0.00           H
ATOM   2049  H9  UNK   137      29.662  18.363  65.257  1.00  0.00           H
ATOM   2050  H10 UNK   137      29.751  20.012  65.698  1.00  0.00           H
ATOM   2051  H11 UNK   137      29.323  18.804  66.947  1.00  0.00           H
ATOM   2052  H12 UNK   137      25.702  20.333  62.919  1.00  0.00           H
ATOM   2053  H13 UNK   137      25.398  20.026  64.617  1.00  0.00           H
ATOM   2054  H14 UNK   137      25.661  18.705  63.563  1.00  0.00           H
ATOM   2055  H15 UNK   137      26.989  17.450  66.472  1.00  0.00           H
ATOM   2056  O1  UNK   138      26.642  11.427  44.408  1.00  0.00           O
ATOM   2057  C2  UNK   138      28.022  11.660  44.747  1.00  0.00           C
ATOM   2058  C3  UNK   138      28.529  12.683  43.795  1.00  0.00           C
ATOM   2059  C4  UNK   138      28.807  10.329  44.633  1.00  0.00           C
ATOM   2060  C5  UNK   138      27.634  13.921  43.690  1.00  0.00           C
ATOM   2061  H6  UNK   138      27.980  12.042  45.772  1.00  0.00           H
ATOM   2062  H7  UNK   138      29.522  13.060  44.248  1.00  0.00           H
ATOM   2063  H8  UNK   138      28.761  12.308  42.709  1.00  0.00           H
ATOM   2064  H9  UNK   138      28.591   9.682  43.832  1.00  0.00           H
ATOM   2065  H10 UNK   138      29.885  10.477  44.412  1.00  0.00           H
ATOM   2066  H11 UNK   138      28.695   9.821  45.559  1.00  0.00           H
ATOM   2067  H12 UNK   138      28.176  14.784  43.357  1.00  0.00           H
ATOM   2068  H13 UNK   138      27.220  14.141  44.706  1.00  0.00           H
ATOM   2069  H14 UNK   138      26.799  13.738  42.972  1.00  0.00           H
ATOM   2070  H15 UNK   138      26.689  10.821  43.584  1.00  0.00           H
ATOM   2071  O1  UNK   139      42.624  20.100   6.041  1.00  0.00           O
ATOM   2072  C2  UNK   139      43.800  20.542   6.719  1.00  0.00           C
ATOM   2073  C3  UNK   139      44.671  19.340   6.981  1.00  0.00           C
ATOM   2074  C4  UNK   139      43.368  21.251   8.067  1.00  0.00           C
ATOM   2075  C5  UNK   139      46.077  19.658   7.519  1.00  0.00           C
ATOM   2076  H6  UNK   139      44.413  21.277   6.087  1.00  0.00           H
ATOM   2077  H7  UNK   139      44.134  18.753   7.770  1.00  0.00           H
ATOM   2078  H8  UNK   139      44.796  18.610   6.037  1.00  0.00           H
ATOM   2079  H9  UNK   139      43.041  22.251   7.800  1.00  0.00           H
ATOM   2080  H10 UNK   139      42.684  20.697   8.604  1.00  0.00           H
ATOM   2081  H11 UNK   139      44.200  21.461   8.700  1.00  0.00           H
ATOM   2082  H12 UNK   139      46.606  18.749   7.787  1.00  0.00           H
ATOM   2083  H13 UNK   139      45.953  20.363   8.310  1.00  0.00           H
ATOM   2084  H14 UNK   139      46.534  20.248   6.704  1.00  0.00           H
ATOM   2085  H15 UNK   139      42.059  20.918   5.901  1.00  0.00           H
ATOM   2086  O1  UNK   140      13.240  29.251  46.178  1.00  0.00           O
ATOM   2087  C2  UNK   140      14.641  29.006  46.392  1.00  0.00           C
ATOM   2088  C3  UNK   140      15.020  28.367  47.785  1.00  0.00           C
ATOM   2089  C4  UNK   140      15.416  30.325  46.275  1.00  0.00           C
ATOM   2090  C5  UNK   140      14.512  26.901  47.813  1.00  0.00           C
ATOM   2091  H6  UNK   140      15.027  28.421  45.642  1.00  0.00           H
ATOM   2092  H7  UNK   140      16.069  28.415  48.074  1.00  0.00           H
ATOM   2093  H8  UNK   140      14.478  28.905  48.544  1.00  0.00           H
ATOM   2094  H9  UNK   140      16.498  30.132  46.504  1.00  0.00           H
ATOM   2095  H10 UNK   140      15.372  30.795  45.214  1.00  0.00           H
ATOM   2096  H11 UNK   140      14.966  31.029  47.025  1.00  0.00           H
ATOM   2097  H12 UNK   140      13.509  26.953  47.368  1.00  0.00           H
ATOM   2098  H13 UNK   140      14.342  26.528  48.827  1.00  0.00           H
ATOM   2099  H14 UNK   140      15.111  26.368  47.067  1.00  0.00           H
ATOM   2100  H15 UNK   140      13.041  29.423  45.155  1.00  0.00           H
ATOM   2101  O1  UNK   141      58.109  54.783  48.488  1.00  0.00           O
ATOM   2102  C2  UNK   141      59.360  54.111  48.594  1.00  0.00           C
ATOM   2103  C3  UNK   141      59.220  52.668  47.930  1.00  0.00           C
ATOM   2104  C4  UNK   141      59.888  54.031  50.035  1.00  0.00           C
ATOM   2105  C5  UNK   141      57.934  51.914  48.383  1.00  0.00           C
ATOM   2106  H6  UNK   141      60.115  54.629  47.932  1.00  0.00           H
ATOM   2107  H7  UNK   141      59.112  52.952  46.834  1.00  0.00           H
ATOM   2108  H8  UNK   141      60.151  52.114  48.137  1.00  0.00           H
ATOM   2109  H9  UNK   141      59.137  53.490  50.643  1.00  0.00           H
ATOM   2110  H10 UNK   141      60.766  53.398  50.155  1.00  0.00           H
ATOM   2111  H11 UNK   141      60.176  55.043  50.382  1.00  0.00           H
ATOM   2112  H12 UNK   141      57.938  51.681  49.499  1.00  0.00           H
ATOM   2113  H13 UNK   141      57.715  50.920  47.894  1.00  0.00           H
ATOM   2114  H14 UNK   141      57.052  52.428  48.193  1.00  0.00           H
ATOM   2115  H15 UNK   141      57.903  54.772  47.543  1.00  0.00           H
ATOM   2116  O1  UNK   142       6.512  29.851  13.402  1.00  0.00           O
ATOM   2117  C2  UNK   142       7.395  28.768  13.137  1.00  0.00           C
ATOM   2118  C3  UNK   142       6.702  27.795  12.095  1.00  0.00           C
ATOM   2119  C4  UNK   142       7.693  27.938  14.366  1.00  0.00           C
ATOM   2120  C5  UNK   142       6.256  28.526  10.778  1.00  0.00           C
ATOM   2121  H6  UNK   142       8.292  29.075  12.631  1.00  0.00           H
ATOM   2122  H7  UNK   142       7.365  27.022  11.826  1.00  0.00           H
ATOM   2123  H8  UNK   142       5.935  27.189  12.469  1.00  0.00           H
ATOM   2124  H9  UNK   142       8.525  27.151  14.244  1.00  0.00           H
ATOM   2125  H10 UNK   142       7.851  28.602  15.142  1.00  0.00           H
ATOM   2126  H11 UNK   142       6.739  27.520  14.618  1.00  0.00           H
ATOM   2127  H12 UNK   142       6.069  27.756   9.964  1.00  0.00           H
ATOM   2128  H13 UNK   142       7.089  29.158  10.455  1.00  0.00           H
ATOM   2129  H14 UNK   142       5.392  29.157  11.018  1.00  0.00           H
ATOM   2130  H15 UNK   142       6.373  30.261  12.496  1.00  0.00           H
ATOM   2131  O1  UNK   143      14.832  57.066  42.281  1.00  0.00           O
ATOM   2132  C2  UNK   143      15.224  55.756  42.539  1.00  0.00           C
ATOM   2133  C3  UNK   143      16.738  55.616  42.115  1.00  0.00           C
ATOM   2134  C4  UNK   143      14.277  54.886  41.704  1.00  0.00           C
ATOM   2135  C5  UNK   143      17.148  55.834  40.615  1.00  0.00           C
ATOM   2136  H6  UNK   143      15.130  55.476  43.621  1.00  0.00           H
ATOM   2137  H7  UNK   143      17.479  56.133  42.745  1.00  0.00           H
ATOM   2138  H8  UNK   143      17.031  54.596  42.354  1.00  0.00           H
ATOM   2139  H9  UNK   143      13.308  54.845  42.196  1.00  0.00           H
ATOM   2140  H10 UNK   143      14.091  55.304  40.710  1.00  0.00           H
ATOM   2141  H11 UNK   143      14.796  53.910  41.562  1.00  0.00           H
ATOM   2142  H12 UNK   143      16.565  55.089  39.927  1.00  0.00           H
ATOM   2143  H13 UNK   143      18.159  55.503  40.495  1.00  0.00           H
ATOM   2144  H14 UNK   143      17.007  56.859  40.293  1.00  0.00           H
ATOM   2145  H15 UNK   143      15.531  57.656  42.566  1.00  0.00           H
ATOM   2146  O1  UNK   144      45.891   1.767  28.418  1.00  0.00           O
ATOM   2147  C2  UNK   144      44.584   1.682  28.942  1.00  0.00           C
ATOM   2148  C3  UNK   144      43.643   0.995  27.950  1.00  0.00           C
ATOM   2149  C4  UNK   144      43.988   3.089  29.127  1.00  0.00           C
ATOM   2150  C5  UNK   144      43.875  -0.568  27.653  1.00  0.00           C
ATOM   2151  H6  UNK   144      44.639   1.198  29.974  1.00  0.00           H
ATOM   2152  H7  UNK   144      42.678   0.994  28.501  1.00  0.00           H
ATOM   2153  H8  UNK   144      43.556   1.493  26.994  1.00  0.00           H
ATOM   2154  H9  UNK   144      44.459   3.567  29.964  1.00  0.00           H
ATOM   2155  H10 UNK   144      43.941   3.685  28.267  1.00  0.00           H
ATOM   2156  H11 UNK   144      42.908   2.949  29.395  1.00  0.00           H
ATOM   2157  H12 UNK   144      44.851  -0.800  27.315  1.00  0.00           H
ATOM   2158  H13 UNK   144      43.214  -0.947  26.914  1.00  0.00           H
ATOM   2159  H14 UNK   144      43.660  -1.188  28.514  1.00  0.00           H
ATOM   2160  H15 UNK   144      46.614   1.567  29.100  1.00  0.00           H
ATOM   2161  O1  UNK   145      10.978  37.565   8.257  1.00  0.00           O
ATOM   2162  C2  UNK   145       9.797  36.798   8.459  1.00  0.00           C
ATOM   2163  C3  UNK   145       9.400  37.037   9.938  1.00  0.00           C
ATOM   2164  C4  UNK   145      10.136  35.335   7.990  1.00  0.00           C
ATOM   2165  C5  UNK   145       8.323  36.044  10.400  1.00  0.00           C
ATOM   2166  H6  UNK   145       8.934  37.245   7.875  1.00  0.00           H
ATOM   2167  H7  UNK   145      10.307  36.805  10.522  1.00  0.00           H
ATOM   2168  H8  UNK   145       9.078  38.055  10.160  1.00  0.00           H
ATOM   2169  H9  UNK   145      10.766  34.945   8.734  1.00  0.00           H
ATOM   2170  H10 UNK   145       9.246  34.753   7.955  1.00  0.00           H
ATOM   2171  H11 UNK   145      10.654  35.472   6.981  1.00  0.00           H
ATOM   2172  H12 UNK   145       8.053  36.212  11.476  1.00  0.00           H
ATOM   2173  H13 UNK   145       8.682  35.028  10.289  1.00  0.00           H
ATOM   2174  H14 UNK   145       7.462  36.189   9.825  1.00  0.00           H
ATOM   2175  H15 UNK   145      10.961  37.821   7.252  1.00  0.00           H
ATOM   2176  O1  UNK   146      18.575  -0.479  62.118  1.00  0.00           O
ATOM   2177  C2  UNK   146      17.184  -0.070  62.163  1.00  0.00           C
ATOM   2178  C3  UNK   146      16.876   0.985  63.282  1.00  0.00           C
ATOM   2179  C4  UNK   146      16.373  -1.348  62.294  1.00  0.00           C
ATOM   2180  C5  UNK   146      17.513   2.387  63.173  1.00  0.00           C
ATOM   2181  H6  UNK   146      16.820   0.452  61.284  1.00  0.00           H
ATOM   2182  H7  UNK   146      15.794   1.092  63.234  1.00  0.00           H
ATOM   2183  H8  UNK   146      17.136   0.516  64.259  1.00  0.00           H
ATOM   2184  H9  UNK   146      15.336  -1.162  62.093  1.00  0.00           H
ATOM   2185  H10 UNK   146      16.633  -2.123  61.551  1.00  0.00           H
ATOM   2186  H11 UNK   146      16.399  -1.823  63.282  1.00  0.00           H
ATOM   2187  H12 UNK   146      18.569   2.238  63.134  1.00  0.00           H
ATOM   2188  H13 UNK   146      17.238   3.005  63.994  1.00  0.00           H
ATOM   2189  H14 UNK   146      17.298   2.895  62.236  1.00  0.00           H
ATOM   2190  H15 UNK   146      18.815  -0.902  62.972  1.00  0.00           H
ATOM   2191  O1  UNK   147      13.103  32.231   1.038  1.00  0.00           O
ATOM   2192  C2  UNK   147      12.597  33.320   1.760  1.00  0.00           C
ATOM   2193  C3  UNK   147      11.728  32.781   3.017  1.00  0.00           C
ATOM   2194  C4  UNK   147      11.764  34.108   0.837  1.00  0.00           C
ATOM   2195  C5  UNK   147      11.217  33.907   3.977  1.00  0.00           C
ATOM   2196  H6  UNK   147      13.424  33.946   2.066  1.00  0.00           H
ATOM   2197  H7  UNK   147      10.863  32.134   2.806  1.00  0.00           H
ATOM   2198  H8  UNK   147      12.446  32.122   3.615  1.00  0.00           H
ATOM   2199  H9  UNK   147      12.334  34.441  -0.087  1.00  0.00           H
ATOM   2200  H10 UNK   147      10.879  33.616   0.477  1.00  0.00           H
ATOM   2201  H11 UNK   147      11.359  34.993   1.352  1.00  0.00           H
ATOM   2202  H12 UNK   147      11.970  34.599   4.286  1.00  0.00           H
ATOM   2203  H13 UNK   147      10.870  33.546   4.881  1.00  0.00           H
ATOM   2204  H14 UNK   147      10.360  34.415   3.462  1.00  0.00           H
ATOM   2205  H15 UNK   147      13.667  31.620   1.681  1.00  0.00           H
ATOM   2206  O1  UNK   148      61.664  10.580  66.503  1.00  0.00           O
ATOM   2207  C2  UNK   148      62.504  11.687  66.069  1.00  0.00           C
ATOM   2208  C3  UNK   148      61.619  12.928  66.106  1.00  0.00           C
ATOM   2209  C4  UNK   148      63.362  11.478  64.800  1.00  0.00           C
ATOM   2210  C5  UNK   148      62.371  14.304  65.921  1.00  0.00           C
ATOM   2211  H6  UNK   148      63.106  11.800  66.953  1.00  0.00           H
ATOM   2212  H7  UNK   148      60.823  12.840  65.350  1.00  0.00           H
ATOM   2213  H8  UNK   148      61.141  12.858  67.093  1.00  0.00           H
ATOM   2214  H9  UNK   148      63.827  10.503  64.669  1.00  0.00           H
ATOM   2215  H10 UNK   148      62.592  11.460  64.041  1.00  0.00           H
ATOM   2216  H11 UNK   148      64.135  12.213  64.626  1.00  0.00           H
ATOM   2217  H12 UNK   148      61.615  15.120  66.078  1.00  0.00           H
ATOM   2218  H13 UNK   148      62.740  14.544  64.951  1.00  0.00           H
ATOM   2219  H14 UNK   148      63.060  14.571  66.744  1.00  0.00           H
ATOM   2220  H15 UNK   148      61.261  10.090  65.736  1.00  0.00           H
ATOM   2221  O1  UNK   149      29.113  60.530  35.666  1.00  0.00           O
ATOM   2222  C2  UNK   149      28.458  60.232  34.431  1.00  0.00           C
ATOM   2223  C3  UNK   149      29.117  61.095  33.349  1.00  0.00           C
ATOM   2224  C4  UNK   149      26.924  60.541  34.525  1.00  0.00           C
ATOM   2225  C5  UNK   149      28.872  62.628  33.466  1.00  0.00           C
ATOM   2226  H6  UNK   149      28.652  59.184  34.231  1.00  0.00           H
ATOM   2227  H7  UNK   149      30.213  60.949  33.313  1.00  0.00           H
ATOM   2228  H8  UNK   149      28.645  60.818  32.394  1.00  0.00           H
ATOM   2229  H9  UNK   149      26.805  61.621  34.654  1.00  0.00           H
ATOM   2230  H10 UNK   149      26.410  60.212  33.630  1.00  0.00           H
ATOM   2231  H11 UNK   149      26.508  60.030  35.364  1.00  0.00           H
ATOM   2232  H12 UNK   149      29.186  63.151  34.395  1.00  0.00           H
ATOM   2233  H13 UNK   149      27.793  62.900  33.380  1.00  0.00           H
ATOM   2234  H14 UNK   149      29.470  63.153  32.705  1.00  0.00           H
ATOM   2235  H15 UNK   149      29.048  59.657  36.133  1.00  0.00           H
ATOM   2236  O1  UNK   150      44.598   7.547  57.415  1.00  0.00           O
ATOM   2237  C2  UNK   150      45.012   6.244  57.368  1.00  0.00           C
ATOM   2238  C3  UNK   150      46.019   5.830  58.402  1.00  0.00           C
ATOM   2239  C4  UNK   150      45.434   5.899  55.865  1.00  0.00           C
ATOM   2240  C5  UNK   150      45.377   5.785  59.825  1.00  0.00           C
ATOM   2241  H6  UNK   150      44.083   5.669  57.524  1.00  0.00           H
ATOM   2242  H7  UNK   150      46.485   4.857  58.170  1.00  0.00           H
ATOM   2243  H8  UNK   150      46.890   6.522  58.213  1.00  0.00           H
ATOM   2244  H9  UNK   150      44.848   6.442  55.074  1.00  0.00           H
ATOM   2245  H10 UNK   150      46.485   6.112  55.737  1.00  0.00           H
ATOM   2246  H11 UNK   150      45.392   4.892  55.697  1.00  0.00           H
ATOM   2247  H12 UNK   150      44.467   5.157  59.871  1.00  0.00           H
ATOM   2248  H13 UNK   150      45.157   6.803  59.994  1.00  0.00           H
ATOM   2249  H14 UNK   150      46.107   5.379  60.552  1.00  0.00           H
ATOM   2250  H15 UNK   150      43.728   7.591  56.795  1.00  0.00           H
ATOM   2251  O1  UNK   151      -0.798  10.152  16.546  1.00  0.00           O
ATOM   2252  C2  UNK   151      -0.230   8.834  16.542  1.00  0.00           C
ATOM   2253  C3  UNK   151       1.066   8.858  15.624  1.00  0.00           C
ATOM   2254  C4  UNK   151      -1.212   7.748  16.169  1.00  0.00           C
ATOM   2255  C5  UNK   151       2.238   9.458  16.393  1.00  0.00           C
ATOM   2256  H6  UNK   151       0.084   8.567  17.571  1.00  0.00           H
ATOM   2257  H7  UNK   151       1.427   7.783  15.448  1.00  0.00           H
ATOM   2258  H8  UNK   151       0.831   9.312  14.692  1.00  0.00           H
ATOM   2259  H9  UNK   151      -1.679   8.164  15.272  1.00  0.00           H
ATOM   2260  H10 UNK   151      -0.818   6.729  15.939  1.00  0.00           H
ATOM   2261  H11 UNK   151      -2.091   7.646  16.819  1.00  0.00           H
ATOM   2262  H12 UNK   151       3.170   9.376  15.871  1.00  0.00           H
ATOM   2263  H13 UNK   151       2.387   9.028  17.376  1.00  0.00           H
ATOM   2264  H14 UNK   151       2.082  10.450  16.465  1.00  0.00           H
ATOM   2265  H15 UNK   151      -0.929  10.462  17.463  1.00  0.00           H
ATOM   2266  O1  UNK   152      42.523  57.742   4.716  1.00  0.00           O
ATOM   2267  C2  UNK   152      43.753  57.113   4.893  1.00  0.00           C
ATOM   2268  C3  UNK   152      44.911  58.174   4.910  1.00  0.00           C
ATOM   2269  C4  UNK   152      44.022  56.018   3.862  1.00  0.00           C
ATOM   2270  C5  UNK   152      44.987  58.965   6.203  1.00  0.00           C
ATOM   2271  H6  UNK   152      43.701  56.648   5.916  1.00  0.00           H
ATOM   2272  H7  UNK   152      45.892  57.642   4.799  1.00  0.00           H
ATOM   2273  H8  UNK   152      44.793  58.776   4.000  1.00  0.00           H
ATOM   2274  H9  UNK   152      43.470  55.132   4.180  1.00  0.00           H
ATOM   2275  H10 UNK   152      43.798  56.277   2.835  1.00  0.00           H
ATOM   2276  H11 UNK   152      45.106  55.710   3.850  1.00  0.00           H
ATOM   2277  H12 UNK   152      43.944  59.352   6.351  1.00  0.00           H
ATOM   2278  H13 UNK   152      45.585  59.825   5.966  1.00  0.00           H
ATOM   2279  H14 UNK   152      45.344  58.359   7.063  1.00  0.00           H
ATOM   2280  H15 UNK   152      42.378  58.611   5.168  1.00  0.00           H
ATOM   2281  O1  UNK   153      16.401  12.844  51.198  1.00  0.00           O
ATOM   2282  C2  UNK   153      15.910  14.203  51.059  1.00  0.00           C
ATOM   2283  C3  UNK   153      14.548  14.260  50.187  1.00  0.00           C
ATOM   2284  C4  UNK   153      17.031  15.051  50.328  1.00  0.00           C
ATOM   2285  C5  UNK   153      13.349  14.043  51.115  1.00  0.00           C
ATOM   2286  H6  UNK   153      15.757  14.706  52.080  1.00  0.00           H
ATOM   2287  H7  UNK   153      14.503  15.130  49.518  1.00  0.00           H
ATOM   2288  H8  UNK   153      14.584  13.361  49.506  1.00  0.00           H
ATOM   2289  H9  UNK   153      17.124  14.621  49.275  1.00  0.00           H
ATOM   2290  H10 UNK   153      16.714  16.081  50.212  1.00  0.00           H
ATOM   2291  H11 UNK   153      17.989  14.961  50.906  1.00  0.00           H
ATOM   2292  H12 UNK   153      13.308  14.829  51.813  1.00  0.00           H
ATOM   2293  H13 UNK   153      13.452  13.103  51.667  1.00  0.00           H
ATOM   2294  H14 UNK   153      12.434  13.910  50.498  1.00  0.00           H
ATOM   2295  H15 UNK   153      17.019  12.853  51.946  1.00  0.00           H
ATOM   2296  O1  UNK   154      47.881  16.512  63.478  1.00  0.00           O
ATOM   2297  C2  UNK   154      47.942  15.981  64.799  1.00  0.00           C
ATOM   2298  C3  UNK   154      47.043  16.816  65.804  1.00  0.00           C
ATOM   2299  C4  UNK   154      49.386  15.983  65.257  1.00  0.00           C
ATOM   2300  C5  UNK   154      47.095  16.511  67.324  1.00  0.00           C
ATOM   2301  H6  UNK   154      47.451  15.017  64.623  1.00  0.00           H
ATOM   2302  H7  UNK   154      47.303  17.874  65.698  1.00  0.00           H
ATOM   2303  H8  UNK   154      45.974  16.762  65.466  1.00  0.00           H
ATOM   2304  H9  UNK   154      49.577  15.509  66.278  1.00  0.00           H
ATOM   2305  H10 UNK   154      50.076  15.559  64.500  1.00  0.00           H
ATOM   2306  H11 UNK   154      49.738  17.064  65.277  1.00  0.00           H
ATOM   2307  H12 UNK   154      48.098  16.500  67.728  1.00  0.00           H
ATOM   2308  H13 UNK   154      46.702  15.582  67.672  1.00  0.00           H
ATOM   2309  H14 UNK   154      46.564  17.244  67.970  1.00  0.00           H
ATOM   2310  H15 UNK   154      48.436  15.929  62.957  1.00  0.00           H
ATOM   2311  O1  UNK   155       9.634  29.074   5.253  1.00  0.00           O
ATOM   2312  C2  UNK   155       8.553  29.704   5.854  1.00  0.00           C
ATOM   2313  C3  UNK   155       7.164  29.276   5.383  1.00  0.00           C
ATOM   2314  C4  UNK   155       8.816  31.260   5.814  1.00  0.00           C
ATOM   2315  C5  UNK   155       5.955  29.584   6.235  1.00  0.00           C
ATOM   2316  H6  UNK   155       8.639  29.238   6.856  1.00  0.00           H
ATOM   2317  H7  UNK   155       6.925  29.645   4.373  1.00  0.00           H
ATOM   2318  H8  UNK   155       7.213  28.176   5.248  1.00  0.00           H
ATOM   2319  H9  UNK   155       9.721  31.437   6.328  1.00  0.00           H
ATOM   2320  H10 UNK   155       8.898  31.633   4.840  1.00  0.00           H
ATOM   2321  H11 UNK   155       8.055  31.795   6.432  1.00  0.00           H
ATOM   2322  H12 UNK   155       5.163  28.859   5.989  1.00  0.00           H
ATOM   2323  H13 UNK   155       5.522  30.542   5.896  1.00  0.00           H
ATOM   2324  H14 UNK   155       6.122  29.537   7.349  1.00  0.00           H
ATOM   2325  H15 UNK   155      10.248  28.612   5.831  1.00  0.00           H
ATOM   2326  O1  UNK   156      46.168  48.267   6.018  1.00  0.00           O
ATOM   2327  C2  UNK   156      46.337  48.405   7.432  1.00  0.00           C
ATOM   2328  C3  UNK   156      47.692  49.292   7.584  1.00  0.00           C
ATOM   2329  C4  UNK   156      46.525  47.111   8.103  1.00  0.00           C
ATOM   2330  C5  UNK   156      47.856  49.958   8.981  1.00  0.00           C
ATOM   2331  H6  UNK   156      45.485  48.912   7.820  1.00  0.00           H
ATOM   2332  H7  UNK   156      48.572  48.638   7.313  1.00  0.00           H
ATOM   2333  H8  UNK   156      47.600  50.205   6.923  1.00  0.00           H
ATOM   2334  H9  UNK   156      47.538  46.636   7.763  1.00  0.00           H
ATOM   2335  H10 UNK   156      46.594  47.308   9.168  1.00  0.00           H
ATOM   2336  H11 UNK   156      45.688  46.386   8.020  1.00  0.00           H
ATOM   2337  H12 UNK   156      48.253  49.197   9.765  1.00  0.00           H
ATOM   2338  H13 UNK   156      46.926  50.576   9.280  1.00  0.00           H
ATOM   2339  H14 UNK   156      48.576  50.725   8.917  1.00  0.00           H
ATOM   2340  H15 UNK   156      46.397  49.160   5.639  1.00  0.00           H
ATOM   2341  O1  UNK   157      44.594  57.660  65.740  1.00  0.00           O
ATOM   2342  C2  UNK   157      45.397  58.145  66.818  1.00  0.00           C
ATOM   2343  C3  UNK   157      46.773  57.356  66.876  1.00  0.00           C
ATOM   2344  C4  UNK   157      44.586  58.187  68.162  1.00  0.00           C
ATOM   2345  C5  UNK   157      46.673  55.965  67.547  1.00  0.00           C
ATOM   2346  H6  UNK   157      45.627  59.159  66.469  1.00  0.00           H
ATOM   2347  H7  UNK   157      47.176  57.270  65.866  1.00  0.00           H
ATOM   2348  H8  UNK   157      47.488  57.940  67.398  1.00  0.00           H
ATOM   2349  H9  UNK   157      43.683  57.532  68.154  1.00  0.00           H
ATOM   2350  H10 UNK   157      45.198  57.952  69.070  1.00  0.00           H
ATOM   2351  H11 UNK   157      44.311  59.225  68.277  1.00  0.00           H
ATOM   2352  H12 UNK   157      46.335  56.081  68.582  1.00  0.00           H
ATOM   2353  H13 UNK   157      47.633  55.490  67.632  1.00  0.00           H
ATOM   2354  H14 UNK   157      45.915  55.218  67.211  1.00  0.00           H
ATOM   2355  H15 UNK   157      43.804  58.166  65.807  1.00  0.00           H
ATOM   2356  O1  UNK   158      49.355  61.400  36.869  1.00  0.00           O
ATOM   2357  C2  UNK   158      49.609  62.792  37.106  1.00  0.00           C
ATOM   2358  C3  UNK   158      50.113  63.021  38.535  1.00  0.00           C
ATOM   2359  C4  UNK   158      48.366  63.674  36.717  1.00  0.00           C
ATOM   2360  C5  UNK   158      50.231  64.401  39.130  1.00  0.00           C
ATOM   2361  H6  UNK   158      50.431  63.142  36.498  1.00  0.00           H
ATOM   2362  H7  UNK   158      49.543  62.471  39.284  1.00  0.00           H
ATOM   2363  H8  UNK   158      51.083  62.483  38.612  1.00  0.00           H
ATOM   2364  H9  UNK   158      47.888  63.389  35.782  1.00  0.00           H
ATOM   2365  H10 UNK   158      47.648  63.628  37.502  1.00  0.00           H
ATOM   2366  H11 UNK   158      48.652  64.711  36.475  1.00  0.00           H
ATOM   2367  H12 UNK   158      49.326  65.019  38.818  1.00  0.00           H
ATOM   2368  H13 UNK   158      51.056  64.882  38.647  1.00  0.00           H
ATOM   2369  H14 UNK   158      50.377  64.339  40.186  1.00  0.00           H
ATOM   2370  H15 UNK   158      49.139  61.307  35.865  1.00  0.00           H
ATOM   2371  O1  UNK   159      10.396  21.215  29.372  1.00  0.00           O
ATOM   2372  C2  UNK   159      10.968  20.548  30.544  1.00  0.00           C
ATOM   2373  C3  UNK   159      10.585  19.043  30.573  1.00  0.00           C
ATOM   2374  C4  UNK   159      10.413  21.208  31.820  1.00  0.00           C
ATOM   2375  C5  UNK   159      11.042  18.210  29.372  1.00  0.00           C
ATOM   2376  H6  UNK   159      12.058  20.675  30.629  1.00  0.00           H
ATOM   2377  H7  UNK   159      10.859  18.567  31.508  1.00  0.00           H
ATOM   2378  H8  UNK   159       9.495  18.950  30.693  1.00  0.00           H
ATOM   2379  H9  UNK   159      10.367  22.299  31.748  1.00  0.00           H
ATOM   2380  H10 UNK   159       9.374  20.870  31.908  1.00  0.00           H
ATOM   2381  H11 UNK   159      10.825  20.901  32.815  1.00  0.00           H
ATOM   2382  H12 UNK   159      10.729  18.740  28.476  1.00  0.00           H
ATOM   2383  H13 UNK   159      10.446  17.274  29.455  1.00  0.00           H
ATOM   2384  H14 UNK   159      12.116  17.889  29.338  1.00  0.00           H
ATOM   2385  H15 UNK   159       9.409  21.294  29.478  1.00  0.00           H
ATOM   2386  O1  UNK   160       4.126  66.051  40.602  1.00  0.00           O
ATOM   2387  C2  UNK   160       5.537  65.624  40.720  1.00  0.00           C
ATOM   2388  C3  UNK   160       5.955  64.853  39.487  1.00  0.00           C
ATOM   2389  C4  UNK   160       5.800  64.804  42.056  1.00  0.00           C
ATOM   2390  C5  UNK   160       7.458  64.952  39.143  1.00  0.00           C
ATOM   2391  H6  UNK   160       6.122  66.546  40.936  1.00  0.00           H
ATOM   2392  H7  UNK   160       5.554  63.792  39.448  1.00  0.00           H
ATOM   2393  H8  UNK   160       5.486  65.254  38.634  1.00  0.00           H
ATOM   2394  H9  UNK   160       6.944  64.800  42.145  1.00  0.00           H
ATOM   2395  H10 UNK   160       5.434  65.327  42.897  1.00  0.00           H
ATOM   2396  H11 UNK   160       5.401  63.787  42.026  1.00  0.00           H
ATOM   2397  H12 UNK   160       8.005  64.350  39.861  1.00  0.00           H
ATOM   2398  H13 UNK   160       7.707  65.954  39.280  1.00  0.00           H
ATOM   2399  H14 UNK   160       7.685  64.725  38.084  1.00  0.00           H
ATOM   2400  H15 UNK   160       3.851  66.195  41.504  1.00  0.00           H
ATOM   2401  O1  UNK   161      35.531  16.506  45.003  1.00  0.00           O
ATOM   2402  C2  UNK   161      36.140  15.620  44.088  1.00  0.00           C
ATOM   2403  C3  UNK   161      37.110  16.230  43.081  1.00  0.00           C
ATOM   2404  C4  UNK   161      34.930  15.030  43.290  1.00  0.00           C
ATOM   2405  C5  UNK   161      37.780  15.204  42.097  1.00  0.00           C
ATOM   2406  H6  UNK   161      36.698  14.907  44.711  1.00  0.00           H
ATOM   2407  H7  UNK   161      36.671  16.986  42.412  1.00  0.00           H
ATOM   2408  H8  UNK   161      37.914  16.703  43.589  1.00  0.00           H
ATOM   2409  H9  UNK   161      34.618  15.655  42.438  1.00  0.00           H
ATOM   2410  H10 UNK   161      35.105  14.004  42.913  1.00  0.00           H
ATOM   2411  H11 UNK   161      34.013  14.985  43.946  1.00  0.00           H
ATOM   2412  H12 UNK   161      38.272  15.618  41.251  1.00  0.00           H
ATOM   2413  H13 UNK   161      37.031  14.535  41.652  1.00  0.00           H
ATOM   2414  H14 UNK   161      38.423  14.473  42.641  1.00  0.00           H
ATOM   2415  H15 UNK   161      34.959  16.014  45.632  1.00  0.00           H
ATOM   2416  O1  UNK   162      11.144  17.023  51.144  1.00  0.00           O
ATOM   2417  C2  UNK   162      11.098  17.867  52.294  1.00  0.00           C
ATOM   2418  C3  UNK   162      11.245  17.102  53.583  1.00  0.00           C
ATOM   2419  C4  UNK   162       9.837  18.739  52.166  1.00  0.00           C
ATOM   2420  C5  UNK   162      10.574  15.775  53.836  1.00  0.00           C
ATOM   2421  H6  UNK   162      11.933  18.593  52.209  1.00  0.00           H
ATOM   2422  H7  UNK   162      12.323  16.958  53.900  1.00  0.00           H
ATOM   2423  H8  UNK   162      10.936  17.812  54.364  1.00  0.00           H
ATOM   2424  H9  UNK   162       9.996  19.646  51.610  1.00  0.00           H
ATOM   2425  H10 UNK   162       8.992  18.164  51.693  1.00  0.00           H
ATOM   2426  H11 UNK   162       9.557  19.080  53.097  1.00  0.00           H
ATOM   2427  H12 UNK   162      10.717  15.391  54.785  1.00  0.00           H
ATOM   2428  H13 UNK   162      10.750  15.053  53.023  1.00  0.00           H
ATOM   2429  H14 UNK   162       9.473  15.948  53.748  1.00  0.00           H
ATOM   2430  H15 UNK   162      10.420  16.370  51.285  1.00  0.00           H
ATOM   2431  O1  UNK   163      26.312   4.898   6.507  1.00  0.00           O
ATOM   2432  C2  UNK   163      27.008   4.352   5.417  1.00  0.00           C
ATOM   2433  C3  UNK   163      27.022   5.322   4.230  1.00  0.00           C
ATOM   2434  C4  UNK   163      26.420   2.986   5.092  1.00  0.00           C
ATOM   2435  C5  UNK   163      28.171   5.099   3.176  1.00  0.00           C
ATOM   2436  H6  UNK   163      28.006   4.231   5.807  1.00  0.00           H
ATOM   2437  H7  UNK   163      26.148   5.201   3.631  1.00  0.00           H
ATOM   2438  H8  UNK   163      26.885   6.292   4.563  1.00  0.00           H
ATOM   2439  H9  UNK   163      26.648   2.227   5.858  1.00  0.00           H
ATOM   2440  H10 UNK   163      25.370   2.973   4.860  1.00  0.00           H
ATOM   2441  H11 UNK   163      26.915   2.624   4.209  1.00  0.00           H
ATOM   2442  H12 UNK   163      28.011   4.297   2.516  1.00  0.00           H
ATOM   2443  H13 UNK   163      29.074   5.009   3.765  1.00  0.00           H
ATOM   2444  H14 UNK   163      28.173   5.982   2.544  1.00  0.00           H
ATOM   2445  H15 UNK   163      25.474   5.262   6.117  1.00  0.00           H
ATOM   2446  O1  UNK   164      19.979  37.794  54.227  1.00  0.00           O
ATOM   2447  C2  UNK   164      21.068  36.914  54.387  1.00  0.00           C
ATOM   2448  C3  UNK   164      20.540  35.895  55.395  1.00  0.00           C
ATOM   2449  C4  UNK   164      22.305  37.669  54.886  1.00  0.00           C
ATOM   2450  C5  UNK   164      19.566  34.916  54.800  1.00  0.00           C
ATOM   2451  H6  UNK   164      21.330  36.458  53.453  1.00  0.00           H
ATOM   2452  H7  UNK   164      21.340  35.338  55.871  1.00  0.00           H
ATOM   2453  H8  UNK   164      20.075  36.446  56.219  1.00  0.00           H
ATOM   2454  H9  UNK   164      22.542  38.446  54.142  1.00  0.00           H
ATOM   2455  H10 UNK   164      22.127  37.993  55.912  1.00  0.00           H
ATOM   2456  H11 UNK   164      23.114  36.975  54.935  1.00  0.00           H
ATOM   2457  H12 UNK   164      20.067  34.227  54.136  1.00  0.00           H
ATOM   2458  H13 UNK   164      18.831  35.414  54.199  1.00  0.00           H
ATOM   2459  H14 UNK   164      19.052  34.356  55.597  1.00  0.00           H
ATOM   2460  H15 UNK   164      19.559  37.586  53.347  1.00  0.00           H
ATOM   2461  O1  UNK   165      48.822  36.644  23.330  1.00  0.00           O
ATOM   2462  C2  UNK   165      47.947  37.283  24.195  1.00  0.00           C
ATOM   2463  C3  UNK   165      47.799  38.865  23.856  1.00  0.00           C
ATOM   2464  C4  UNK   165      48.356  37.099  25.623  1.00  0.00           C
ATOM   2465  C5  UNK   165      47.735  39.197  22.396  1.00  0.00           C
ATOM   2466  H6  UNK   165      46.901  36.799  24.042  1.00  0.00           H
ATOM   2467  H7  UNK   165      46.850  39.214  24.256  1.00  0.00           H
ATOM   2468  H8  UNK   165      48.589  39.425  24.378  1.00  0.00           H
ATOM   2469  H9  UNK   165      47.719  37.667  26.295  1.00  0.00           H
ATOM   2470  H10 UNK   165      48.268  36.059  25.896  1.00  0.00           H
ATOM   2471  H11 UNK   165      49.418  37.349  25.827  1.00  0.00           H
ATOM   2472  H12 UNK   165      48.724  38.876  21.934  1.00  0.00           H
ATOM   2473  H13 UNK   165      47.477  40.281  22.237  1.00  0.00           H
ATOM   2474  H14 UNK   165      46.902  38.618  21.822  1.00  0.00           H
ATOM   2475  H15 UNK   165      49.407  36.033  23.853  1.00  0.00           H
ATOM   2476  O1  UNK   166      19.383  45.797   8.907  1.00  0.00           O
ATOM   2477  C2  UNK   166      20.641  45.251   8.611  1.00  0.00           C
ATOM   2478  C3  UNK   166      21.693  45.894   9.564  1.00  0.00           C
ATOM   2479  C4  UNK   166      21.011  45.439   7.153  1.00  0.00           C
ATOM   2480  C5  UNK   166      21.696  47.424   9.708  1.00  0.00           C
ATOM   2481  H6  UNK   166      20.568  44.154   8.881  1.00  0.00           H
ATOM   2482  H7  UNK   166      21.646  45.382  10.516  1.00  0.00           H
ATOM   2483  H8  UNK   166      22.674  45.674   9.185  1.00  0.00           H
ATOM   2484  H9  UNK   166      20.249  45.222   6.382  1.00  0.00           H
ATOM   2485  H10 UNK   166      21.198  46.503   7.073  1.00  0.00           H
ATOM   2486  H11 UNK   166      21.950  44.932   6.932  1.00  0.00           H
ATOM   2487  H12 UNK   166      22.359  47.754  10.497  1.00  0.00           H
ATOM   2488  H13 UNK   166      20.727  47.692   9.964  1.00  0.00           H
ATOM   2489  H14 UNK   166      22.042  47.826   8.779  1.00  0.00           H
ATOM   2490  H15 UNK   166      19.300  45.768   9.869  1.00  0.00           H
ATOM   2491  O1  UNK   167       1.401  37.011  25.565  1.00  0.00           O
ATOM   2492  C2  UNK   167       0.906  38.249  25.942  1.00  0.00           C
ATOM   2493  C3  UNK   167       0.809  38.292  27.449  1.00  0.00           C
ATOM   2494  C4  UNK   167      -0.403  38.533  25.222  1.00  0.00           C
ATOM   2495  C5  UNK   167      -0.206  37.407  28.136  1.00  0.00           C
ATOM   2496  H6  UNK   167       1.585  39.013  25.552  1.00  0.00           H
ATOM   2497  H7  UNK   167       1.720  38.097  27.872  1.00  0.00           H
ATOM   2498  H8  UNK   167       0.719  39.315  27.722  1.00  0.00           H
ATOM   2499  H9  UNK   167      -1.084  37.647  25.266  1.00  0.00           H
ATOM   2500  H10 UNK   167      -0.910  39.396  25.563  1.00  0.00           H
ATOM   2501  H11 UNK   167      -0.256  38.603  24.193  1.00  0.00           H
ATOM   2502  H12 UNK   167      -1.237  37.626  27.752  1.00  0.00           H
ATOM   2503  H13 UNK   167      -0.321  37.663  29.224  1.00  0.00           H
ATOM   2504  H14 UNK   167       0.010  36.344  28.093  1.00  0.00           H
ATOM   2505  H15 UNK   167       2.295  37.035  25.950  1.00  0.00           H
ATOM   2506  O1  UNK   168      10.648  39.788  45.289  1.00  0.00           O
ATOM   2507  C2  UNK   168      11.268  40.101  46.520  1.00  0.00           C
ATOM   2508  C3  UNK   168      11.040  38.872  47.490  1.00  0.00           C
ATOM   2509  C4  UNK   168      10.726  41.471  47.032  1.00  0.00           C
ATOM   2510  C5  UNK   168      11.988  37.678  47.272  1.00  0.00           C
ATOM   2511  H6  UNK   168      12.365  40.167  46.404  1.00  0.00           H
ATOM   2512  H7  UNK   168      11.178  39.247  48.558  1.00  0.00           H
ATOM   2513  H8  UNK   168       9.923  38.619  47.491  1.00  0.00           H
ATOM   2514  H9  UNK   168       9.573  41.396  47.054  1.00  0.00           H
ATOM   2515  H10 UNK   168      11.157  41.718  47.922  1.00  0.00           H
ATOM   2516  H11 UNK   168      10.974  42.275  46.332  1.00  0.00           H
ATOM   2517  H12 UNK   168      11.780  37.178  46.369  1.00  0.00           H
ATOM   2518  H13 UNK   168      11.816  36.922  48.039  1.00  0.00           H
ATOM   2519  H14 UNK   168      13.082  37.947  47.392  1.00  0.00           H
ATOM   2520  H15 UNK   168       9.884  39.291  45.550  1.00  0.00           H
ATOM   2521  O1  UNK   169      30.302  32.300  21.181  1.00  0.00           O
ATOM   2522  C2  UNK   169      29.578  33.014  20.147  1.00  0.00           C
ATOM   2523  C3  UNK   169      28.452  32.176  19.450  1.00  0.00           C
ATOM   2524  C4  UNK   169      30.618  33.594  19.106  1.00  0.00           C
ATOM   2525  C5  UNK   169      27.356  31.835  20.487  1.00  0.00           C
ATOM   2526  H6  UNK   169      29.128  33.893  20.502  1.00  0.00           H
ATOM   2527  H7  UNK   169      28.009  32.589  18.505  1.00  0.00           H
ATOM   2528  H8  UNK   169      28.913  31.223  19.088  1.00  0.00           H
ATOM   2529  H9  UNK   169      31.089  34.559  19.429  1.00  0.00           H
ATOM   2530  H10 UNK   169      31.384  32.877  18.933  1.00  0.00           H
ATOM   2531  H11 UNK   169      30.145  33.748  18.123  1.00  0.00           H
ATOM   2532  H12 UNK   169      26.999  32.692  21.146  1.00  0.00           H
ATOM   2533  H13 UNK   169      27.786  31.117  21.122  1.00  0.00           H
ATOM   2534  H14 UNK   169      26.540  31.249  19.996  1.00  0.00           H
ATOM   2535  H15 UNK   169      30.809  31.629  20.721  1.00  0.00           H
ATOM   2536  O1  UNK   170      31.701  56.414  23.627  1.00  0.00           O
ATOM   2537  C2  UNK   170      32.257  55.301  24.231  1.00  0.00           C
ATOM   2538  C3  UNK   170      33.813  55.429  24.107  1.00  0.00           C
ATOM   2539  C4  UNK   170      31.786  54.042  23.575  1.00  0.00           C
ATOM   2540  C5  UNK   170      34.406  56.353  25.153  1.00  0.00           C
ATOM   2541  H6  UNK   170      31.967  55.350  25.247  1.00  0.00           H
ATOM   2542  H7  UNK   170      34.273  54.491  24.231  1.00  0.00           H
ATOM   2543  H8  UNK   170      34.125  55.852  23.123  1.00  0.00           H
ATOM   2544  H9  UNK   170      32.144  53.122  24.049  1.00  0.00           H
ATOM   2545  H10 UNK   170      30.712  53.987  23.336  1.00  0.00           H
ATOM   2546  H11 UNK   170      32.136  53.908  22.509  1.00  0.00           H
ATOM   2547  H12 UNK   170      34.019  57.379  24.995  1.00  0.00           H
ATOM   2548  H13 UNK   170      35.524  56.427  24.989  1.00  0.00           H
ATOM   2549  H14 UNK   170      34.191  56.112  26.167  1.00  0.00           H
ATOM   2550  H15 UNK   170      30.899  56.630  24.150  1.00  0.00           H
ATOM   2551  O1  UNK   171      46.456  35.300  46.881  1.00  0.00           O
ATOM   2552  C2  UNK   171      46.675  33.858  46.729  1.00  0.00           C
ATOM   2553  C3  UNK   171      45.997  33.032  47.901  1.00  0.00           C
ATOM   2554  C4  UNK   171      48.161  33.508  46.655  1.00  0.00           C
ATOM   2555  C5  UNK   171      44.492  33.274  48.030  1.00  0.00           C
ATOM   2556  H6  UNK   171      46.162  33.431  45.882  1.00  0.00           H
ATOM   2557  H7  UNK   171      46.214  31.965  47.814  1.00  0.00           H
ATOM   2558  H8  UNK   171      46.446  33.412  48.857  1.00  0.00           H
ATOM   2559  H9  UNK   171      48.379  32.456  46.647  1.00  0.00           H
ATOM   2560  H10 UNK   171      48.436  33.883  45.656  1.00  0.00           H
ATOM   2561  H11 UNK   171      48.793  34.044  47.349  1.00  0.00           H
ATOM   2562  H12 UNK   171      43.921  32.568  48.669  1.00  0.00           H
ATOM   2563  H13 UNK   171      44.009  33.215  46.983  1.00  0.00           H
ATOM   2564  H14 UNK   171      44.173  34.296  48.304  1.00  0.00           H
ATOM   2565  H15 UNK   171      46.329  35.647  45.968  1.00  0.00           H
ATOM   2566  O1  UNK   172      30.767  16.411  37.813  1.00  0.00           O
ATOM   2567  C2  UNK   172      31.297  15.272  38.490  1.00  0.00           C
ATOM   2568  C3  UNK   172      30.495  14.958  39.824  1.00  0.00           C
ATOM   2569  C4  UNK   172      32.878  15.465  38.731  1.00  0.00           C
ATOM   2570  C5  UNK   172      30.565  16.117  40.812  1.00  0.00           C
ATOM   2571  H6  UNK   172      31.221  14.345  37.926  1.00  0.00           H
ATOM   2572  H7  UNK   172      29.465  14.792  39.624  1.00  0.00           H
ATOM   2573  H8  UNK   172      30.853  13.996  40.287  1.00  0.00           H
ATOM   2574  H9  UNK   172      33.347  15.829  37.816  1.00  0.00           H
ATOM   2575  H10 UNK   172      33.123  16.228  39.442  1.00  0.00           H
ATOM   2576  H11 UNK   172      33.355  14.605  39.172  1.00  0.00           H
ATOM   2577  H12 UNK   172      30.220  17.063  40.406  1.00  0.00           H
ATOM   2578  H13 UNK   172      31.588  16.252  41.166  1.00  0.00           H
ATOM   2579  H14 UNK   172      29.907  15.840  41.674  1.00  0.00           H
ATOM   2580  H15 UNK   172      29.852  16.134  37.616  1.00  0.00           H
ATOM   2581  O1  UNK   173      46.217  35.696  44.163  1.00  0.00           O
ATOM   2582  C2  UNK   173      46.740  36.592  43.215  1.00  0.00           C
ATOM   2583  C3  UNK   173      48.265  36.798  43.465  1.00  0.00           C
ATOM   2584  C4  UNK   173      46.122  37.993  43.259  1.00  0.00           C
ATOM   2585  C5  UNK   173      48.605  37.380  44.850  1.00  0.00           C
ATOM   2586  H6  UNK   173      46.598  36.112  42.254  1.00  0.00           H
ATOM   2587  H7  UNK   173      48.830  35.867  43.351  1.00  0.00           H
ATOM   2588  H8  UNK   173      48.678  37.451  42.715  1.00  0.00           H
ATOM   2589  H9  UNK   173      46.431  38.359  42.335  1.00  0.00           H
ATOM   2590  H10 UNK   173      45.030  37.965  43.069  1.00  0.00           H
ATOM   2591  H11 UNK   173      46.385  38.686  44.077  1.00  0.00           H
ATOM   2592  H12 UNK   173      48.459  36.558  45.560  1.00  0.00           H
ATOM   2593  H13 UNK   173      48.132  38.331  45.236  1.00  0.00           H
ATOM   2594  H14 UNK   173      49.615  37.527  44.780  1.00  0.00           H
ATOM   2595  H15 UNK   173      45.353  35.499  43.816  1.00  0.00           H
ATOM   2596  O1  UNK   174      22.946  27.711  31.750  1.00  0.00           O
ATOM   2597  C2  UNK   174      23.491  28.546  32.757  1.00  0.00           C
ATOM   2598  C3  UNK   174      22.967  30.059  32.792  1.00  0.00           C
ATOM   2599  C4  UNK   174      25.015  28.450  32.693  1.00  0.00           C
ATOM   2600  C5  UNK   174      22.828  30.638  34.201  1.00  0.00           C
ATOM   2601  H6  UNK   174      23.220  27.998  33.623  1.00  0.00           H
ATOM   2602  H7  UNK   174      23.671  30.713  32.317  1.00  0.00           H
ATOM   2603  H8  UNK   174      21.987  30.081  32.342  1.00  0.00           H
ATOM   2604  H9  UNK   174      25.584  29.378  32.926  1.00  0.00           H
ATOM   2605  H10 UNK   174      25.174  27.754  33.525  1.00  0.00           H
ATOM   2606  H11 UNK   174      25.385  28.085  31.699  1.00  0.00           H
ATOM   2607  H12 UNK   174      22.392  31.634  34.179  1.00  0.00           H
ATOM   2608  H13 UNK   174      23.711  30.651  34.712  1.00  0.00           H
ATOM   2609  H14 UNK   174      22.259  29.925  34.798  1.00  0.00           H
ATOM   2610  H15 UNK   174      22.245  28.349  31.296  1.00  0.00           H
ATOM   2611  O1  UNK   175      30.662   4.747  44.601  1.00  0.00           O
ATOM   2612  C2  UNK   175      31.445   5.925  44.377  1.00  0.00           C
ATOM   2613  C3  UNK   175      31.204   6.959  45.500  1.00  0.00           C
ATOM   2614  C4  UNK   175      31.194   6.647  43.026  1.00  0.00           C
ATOM   2615  C5  UNK   175      31.658   6.504  46.891  1.00  0.00           C
ATOM   2616  H6  UNK   175      32.521   5.644  44.400  1.00  0.00           H
ATOM   2617  H7  UNK   175      31.781   7.803  45.172  1.00  0.00           H
ATOM   2618  H8  UNK   175      30.135   7.172  45.507  1.00  0.00           H
ATOM   2619  H9  UNK   175      31.203   5.806  42.331  1.00  0.00           H
ATOM   2620  H10 UNK   175      30.160   7.098  42.991  1.00  0.00           H
ATOM   2621  H11 UNK   175      31.950   7.448  42.810  1.00  0.00           H
ATOM   2622  H12 UNK   175      31.940   7.394  47.516  1.00  0.00           H
ATOM   2623  H13 UNK   175      32.528   5.791  46.844  1.00  0.00           H
ATOM   2624  H14 UNK   175      30.856   5.958  47.406  1.00  0.00           H
ATOM   2625  H15 UNK   175      31.228   3.958  44.255  1.00  0.00           H
ATOM   2626  O1  UNK   176      64.420  47.370  57.288  1.00  0.00           O
ATOM   2627  C2  UNK   176      63.214  47.619  58.014  1.00  0.00           C
ATOM   2628  C3  UNK   176      62.113  48.237  57.130  1.00  0.00           C
ATOM   2629  C4  UNK   176      63.458  48.495  59.311  1.00  0.00           C
ATOM   2630  C5  UNK   176      60.717  48.420  57.872  1.00  0.00           C
ATOM   2631  H6  UNK   176      62.930  46.629  58.384  1.00  0.00           H
ATOM   2632  H7  UNK   176      62.419  49.268  56.900  1.00  0.00           H
ATOM   2633  H8  UNK   176      62.152  47.679  56.163  1.00  0.00           H
ATOM   2634  H9  UNK   176      62.781  48.209  60.087  1.00  0.00           H
ATOM   2635  H10 UNK   176      64.416  48.440  59.789  1.00  0.00           H
ATOM   2636  H11 UNK   176      63.245  49.563  59.164  1.00  0.00           H
ATOM   2637  H12 UNK   176      60.007  48.428  56.975  1.00  0.00           H
ATOM   2638  H13 UNK   176      60.569  49.285  58.522  1.00  0.00           H
ATOM   2639  H14 UNK   176      60.492  47.538  58.518  1.00  0.00           H
ATOM   2640  H15 UNK   176      64.118  46.596  56.701  1.00  0.00           H
ATOM   2641  O1  UNK   177      14.707  15.136  21.060  1.00  0.00           O
ATOM   2642  C2  UNK   177      14.863  14.479  19.841  1.00  0.00           C
ATOM   2643  C3  UNK   177      15.905  13.386  20.200  1.00  0.00           C
ATOM   2644  C4  UNK   177      15.354  15.441  18.745  1.00  0.00           C
ATOM   2645  C5  UNK   177      15.608  12.449  21.345  1.00  0.00           C
ATOM   2646  H6  UNK   177      13.921  13.946  19.498  1.00  0.00           H
ATOM   2647  H7  UNK   177      16.091  12.796  19.309  1.00  0.00           H
ATOM   2648  H8  UNK   177      16.832  13.922  20.598  1.00  0.00           H
ATOM   2649  H9  UNK   177      16.376  15.804  18.972  1.00  0.00           H
ATOM   2650  H10 UNK   177      15.372  15.001  17.785  1.00  0.00           H
ATOM   2651  H11 UNK   177      14.600  16.239  18.506  1.00  0.00           H
ATOM   2652  H12 UNK   177      15.184  13.039  22.160  1.00  0.00           H
ATOM   2653  H13 UNK   177      16.521  11.976  21.803  1.00  0.00           H
ATOM   2654  H14 UNK   177      14.797  11.753  21.123  1.00  0.00           H
ATOM   2655  H15 UNK   177      15.624  15.374  21.346  1.00  0.00           H
ATOM   2656  O1  UNK   178      41.412  62.440  50.943  1.00  0.00           O
ATOM   2657  C2  UNK   178      42.075  63.165  49.892  1.00  0.00           C
ATOM   2658  C3  UNK   178      41.213  63.206  48.631  1.00  0.00           C
ATOM   2659  C4  UNK   178      43.445  62.581  49.675  1.00  0.00           C
ATOM   2660  C5  UNK   178      39.880  63.953  48.772  1.00  0.00           C
ATOM   2661  H6  UNK   178      42.146  64.300  50.163  1.00  0.00           H
ATOM   2662  H7  UNK   178      41.801  63.716  47.921  1.00  0.00           H
ATOM   2663  H8  UNK   178      40.990  62.220  48.111  1.00  0.00           H
ATOM   2664  H9  UNK   178      43.830  63.056  48.747  1.00  0.00           H
ATOM   2665  H10 UNK   178      44.149  62.815  50.497  1.00  0.00           H
ATOM   2666  H11 UNK   178      43.438  61.499  49.484  1.00  0.00           H
ATOM   2667  H12 UNK   178      39.207  63.272  49.334  1.00  0.00           H
ATOM   2668  H13 UNK   178      39.497  64.317  47.809  1.00  0.00           H
ATOM   2669  H14 UNK   178      40.145  64.810  49.428  1.00  0.00           H
ATOM   2670  H15 UNK   178      41.599  61.446  50.883  1.00  0.00           H
ATOM   2671  O1  UNK   179      -0.598   9.060  43.412  1.00  0.00           O
ATOM   2672  C2  UNK   179       0.387   9.949  43.110  1.00  0.00           C
ATOM   2673  C3  UNK   179       0.805  10.689  44.419  1.00  0.00           C
ATOM   2674  C4  UNK   179      -0.022  10.878  41.968  1.00  0.00           C
ATOM   2675  C5  UNK   179       1.266   9.740  45.529  1.00  0.00           C
ATOM   2676  H6  UNK   179       1.273   9.429  42.752  1.00  0.00           H
ATOM   2677  H7  UNK   179       1.630  11.390  44.260  1.00  0.00           H
ATOM   2678  H8  UNK   179       0.004  11.352  44.819  1.00  0.00           H
ATOM   2679  H9  UNK   179      -0.567  10.334  41.124  1.00  0.00           H
ATOM   2680  H10 UNK   179      -0.763  11.536  42.380  1.00  0.00           H
ATOM   2681  H11 UNK   179       0.838  11.437  41.657  1.00  0.00           H
ATOM   2682  H12 UNK   179       1.388  10.149  46.442  1.00  0.00           H
ATOM   2683  H13 UNK   179       2.196   9.299  45.168  1.00  0.00           H
ATOM   2684  H14 UNK   179       0.543   8.836  45.657  1.00  0.00           H
ATOM   2685  H15 UNK   179      -0.617   8.504  42.604  1.00  0.00           H
ATOM   2686  O1  UNK   180      35.419  46.283  26.301  1.00  0.00           O
ATOM   2687  C2  UNK   180      34.854  45.231  27.075  1.00  0.00           C
ATOM   2688  C3  UNK   180      33.462  45.558  27.679  1.00  0.00           C
ATOM   2689  C4  UNK   180      35.897  44.777  28.167  1.00  0.00           C
ATOM   2690  C5  UNK   180      32.616  44.285  27.713  1.00  0.00           C
ATOM   2691  H6  UNK   180      34.716  44.353  26.422  1.00  0.00           H
ATOM   2692  H7  UNK   180      33.455  45.928  28.685  1.00  0.00           H
ATOM   2693  H8  UNK   180      32.876  46.209  27.060  1.00  0.00           H
ATOM   2694  H9  UNK   180      36.873  44.993  27.775  1.00  0.00           H
ATOM   2695  H10 UNK   180      35.881  45.231  29.096  1.00  0.00           H
ATOM   2696  H11 UNK   180      35.773  43.740  28.347  1.00  0.00           H
ATOM   2697  H12 UNK   180      31.587  44.630  27.832  1.00  0.00           H
ATOM   2698  H13 UNK   180      32.864  43.661  28.618  1.00  0.00           H
ATOM   2699  H14 UNK   180      32.633  43.635  26.826  1.00  0.00           H
ATOM   2700  H15 UNK   180      36.224  45.957  25.897  1.00  0.00           H
ATOM   2701  O1  UNK   181      29.627  48.759  36.279  1.00  0.00           O
ATOM   2702  C2  UNK   181      29.634  48.006  35.016  1.00  0.00           C
ATOM   2703  C3  UNK   181      28.101  47.756  34.609  1.00  0.00           C
ATOM   2704  C4  UNK   181      30.496  46.706  35.049  1.00  0.00           C
ATOM   2705  C5  UNK   181      27.315  49.037  34.728  1.00  0.00           C
ATOM   2706  H6  UNK   181      30.108  48.603  34.269  1.00  0.00           H
ATOM   2707  H7  UNK   181      28.010  47.460  33.557  1.00  0.00           H
ATOM   2708  H8  UNK   181      27.652  46.924  35.144  1.00  0.00           H
ATOM   2709  H9  UNK   181      30.335  46.182  34.192  1.00  0.00           H
ATOM   2710  H10 UNK   181      31.561  46.995  35.112  1.00  0.00           H
ATOM   2711  H11 UNK   181      30.319  46.100  35.989  1.00  0.00           H
ATOM   2712  H12 UNK   181      26.606  48.897  33.930  1.00  0.00           H
ATOM   2713  H13 UNK   181      27.830  49.956  34.519  1.00  0.00           H
ATOM   2714  H14 UNK   181      26.887  49.146  35.696  1.00  0.00           H
ATOM   2715  H15 UNK   181      30.003  49.644  36.138  1.00  0.00           H
ATOM   2716  O1  UNK   182       5.455  64.845  55.651  1.00  0.00           O
ATOM   2717  C2  UNK   182       5.413  63.763  56.601  1.00  0.00           C
ATOM   2718  C3  UNK   182       6.843  63.449  57.025  1.00  0.00           C
ATOM   2719  C4  UNK   182       4.790  62.498  55.987  1.00  0.00           C
ATOM   2720  C5  UNK   182       7.661  64.715  57.450  1.00  0.00           C
ATOM   2721  H6  UNK   182       4.784  64.029  57.441  1.00  0.00           H
ATOM   2722  H7  UNK   182       6.705  62.860  57.906  1.00  0.00           H
ATOM   2723  H8  UNK   182       7.375  62.886  56.263  1.00  0.00           H
ATOM   2724  H9  UNK   182       5.146  61.655  56.627  1.00  0.00           H
ATOM   2725  H10 UNK   182       3.640  62.352  56.080  1.00  0.00           H
ATOM   2726  H11 UNK   182       5.091  62.307  54.996  1.00  0.00           H
ATOM   2727  H12 UNK   182       8.155  65.116  56.507  1.00  0.00           H
ATOM   2728  H13 UNK   182       8.402  64.599  58.236  1.00  0.00           H
ATOM   2729  H14 UNK   182       6.985  65.498  57.923  1.00  0.00           H
ATOM   2730  H15 UNK   182       4.955  65.640  56.050  1.00  0.00           H
ATOM   2731  O1  UNK   183      28.619  57.750  36.447  1.00  0.00           O
ATOM   2732  C2  UNK   183      29.112  56.476  36.901  1.00  0.00           C
ATOM   2733  C3  UNK   183      29.496  56.535  38.346  1.00  0.00           C
ATOM   2734  C4  UNK   183      30.108  55.828  35.945  1.00  0.00           C
ATOM   2735  C5  UNK   183      30.525  57.622  38.718  1.00  0.00           C
ATOM   2736  H6  UNK   183      28.149  55.937  36.920  1.00  0.00           H
ATOM   2737  H7  UNK   183      28.575  56.643  38.963  1.00  0.00           H
ATOM   2738  H8  UNK   183      29.987  55.615  38.646  1.00  0.00           H
ATOM   2739  H9  UNK   183      29.687  55.743  34.897  1.00  0.00           H
ATOM   2740  H10 UNK   183      30.886  56.588  35.778  1.00  0.00           H
ATOM   2741  H11 UNK   183      30.583  54.959  36.459  1.00  0.00           H
ATOM   2742  H12 UNK   183      31.395  57.382  38.145  1.00  0.00           H
ATOM   2743  H13 UNK   183      30.720  57.508  39.764  1.00  0.00           H
ATOM   2744  H14 UNK   183      30.233  58.643  38.462  1.00  0.00           H
ATOM   2745  H15 UNK   183      27.652  57.817  36.567  1.00  0.00           H
ATOM   2746  O1  UNK   184      36.154  48.477  36.298  1.00  0.00           O
ATOM   2747  C2  UNK   184      36.185  49.892  36.500  1.00  0.00           C
ATOM   2748  C3  UNK   184      37.153  50.583  35.510  1.00  0.00           C
ATOM   2749  C4  UNK   184      36.522  50.203  37.959  1.00  0.00           C
ATOM   2750  C5  UNK   184      36.816  50.159  34.015  1.00  0.00           C
ATOM   2751  H6  UNK   184      35.202  50.324  36.318  1.00  0.00           H
ATOM   2752  H7  UNK   184      37.002  51.669  35.608  1.00  0.00           H
ATOM   2753  H8  UNK   184      38.193  50.253  35.717  1.00  0.00           H
ATOM   2754  H9  UNK   184      35.891  49.593  38.576  1.00  0.00           H
ATOM   2755  H10 UNK   184      37.548  49.929  38.133  1.00  0.00           H
ATOM   2756  H11 UNK   184      36.398  51.311  38.279  1.00  0.00           H
ATOM   2757  H12 UNK   184      37.759  50.289  33.511  1.00  0.00           H
ATOM   2758  H13 UNK   184      36.047  50.913  33.671  1.00  0.00           H
ATOM   2759  H14 UNK   184      36.346  49.149  33.915  1.00  0.00           H
ATOM   2760  H15 UNK   184      36.884  48.173  36.886  1.00  0.00           H
ATOM   2761  O1  UNK   185      40.155  24.259  16.533  1.00  0.00           O
ATOM   2762  C2  UNK   185      40.267  23.709  17.803  1.00  0.00           C
ATOM   2763  C3  UNK   185      40.580  24.881  18.851  1.00  0.00           C
ATOM   2764  C4  UNK   185      41.427  22.670  17.952  1.00  0.00           C
ATOM   2765  C5  UNK   185      39.380  25.810  19.137  1.00  0.00           C
ATOM   2766  H6  UNK   185      39.370  23.195  18.052  1.00  0.00           H
ATOM   2767  H7  UNK   185      40.828  24.294  19.747  1.00  0.00           H
ATOM   2768  H8  UNK   185      41.454  25.492  18.558  1.00  0.00           H
ATOM   2769  H9  UNK   185      41.529  22.160  16.977  1.00  0.00           H
ATOM   2770  H10 UNK   185      42.273  23.215  18.209  1.00  0.00           H
ATOM   2771  H11 UNK   185      41.279  21.978  18.762  1.00  0.00           H
ATOM   2772  H12 UNK   185      39.637  26.687  19.704  1.00  0.00           H
ATOM   2773  H13 UNK   185      38.631  25.344  19.791  1.00  0.00           H
ATOM   2774  H14 UNK   185      38.933  26.069  18.199  1.00  0.00           H
ATOM   2775  H15 UNK   185      39.235  24.581  16.569  1.00  0.00           H
ATOM   2776  O1  UNK   186      59.104  36.650  14.532  1.00  0.00           O
ATOM   2777  C2  UNK   186      58.300  37.347  13.536  1.00  0.00           C
ATOM   2778  C3  UNK   186      57.115  36.423  13.130  1.00  0.00           C
ATOM   2779  C4  UNK   186      59.199  37.712  12.319  1.00  0.00           C
ATOM   2780  C5  UNK   186      56.132  36.242  14.253  1.00  0.00           C
ATOM   2781  H6  UNK   186      57.885  38.243  14.015  1.00  0.00           H
ATOM   2782  H7  UNK   186      56.600  36.910  12.250  1.00  0.00           H
ATOM   2783  H8  UNK   186      57.486  35.463  12.771  1.00  0.00           H
ATOM   2784  H9  UNK   186      60.108  38.270  12.693  1.00  0.00           H
ATOM   2785  H10 UNK   186      59.437  36.921  11.655  1.00  0.00           H
ATOM   2786  H11 UNK   186      58.576  38.425  11.770  1.00  0.00           H
ATOM   2787  H12 UNK   186      55.818  37.138  14.797  1.00  0.00           H
ATOM   2788  H13 UNK   186      56.649  35.698  15.075  1.00  0.00           H
ATOM   2789  H14 UNK   186      55.232  35.711  13.981  1.00  0.00           H
ATOM   2790  H15 UNK   186      59.566  37.404  15.016  1.00  0.00           H
ATOM   2791  O1  UNK   187      40.496  25.753  43.612  1.00  0.00           O
ATOM   2792  C2  UNK   187      39.121  25.482  43.654  1.00  0.00           C
ATOM   2793  C3  UNK   187      38.610  25.578  45.133  1.00  0.00           C
ATOM   2794  C4  UNK   187      39.050  24.046  43.107  1.00  0.00           C
ATOM   2795  C5  UNK   187      38.313  27.031  45.565  1.00  0.00           C
ATOM   2796  H6  UNK   187      38.695  26.187  42.953  1.00  0.00           H
ATOM   2797  H7  UNK   187      37.693  24.987  45.120  1.00  0.00           H
ATOM   2798  H8  UNK   187      39.259  25.123  45.846  1.00  0.00           H
ATOM   2799  H9  UNK   187      39.618  24.080  42.117  1.00  0.00           H
ATOM   2800  H10 UNK   187      39.503  23.398  43.824  1.00  0.00           H
ATOM   2801  H11 UNK   187      38.046  23.687  43.006  1.00  0.00           H
ATOM   2802  H12 UNK   187      37.830  27.614  44.724  1.00  0.00           H
ATOM   2803  H13 UNK   187      39.259  27.499  45.876  1.00  0.00           H
ATOM   2804  H14 UNK   187      37.689  26.994  46.414  1.00  0.00           H
ATOM   2805  H15 UNK   187      40.851  25.272  44.431  1.00  0.00           H
ATOM   2806  O1  UNK   188      64.666  28.983  58.247  1.00  0.00           O
ATOM   2807  C2  UNK   188      65.474  29.169  59.371  1.00  0.00           C
ATOM   2808  C3  UNK   188      66.908  29.717  59.166  1.00  0.00           C
ATOM   2809  C4  UNK   188      65.398  27.783  60.118  1.00  0.00           C
ATOM   2810  C5  UNK   188      67.525  29.192  57.852  1.00  0.00           C
ATOM   2811  H6  UNK   188      64.942  29.965  59.990  1.00  0.00           H
ATOM   2812  H7  UNK   188      66.896  30.771  59.151  1.00  0.00           H
ATOM   2813  H8  UNK   188      67.503  29.426  60.028  1.00  0.00           H
ATOM   2814  H9  UNK   188      65.704  27.020  59.383  1.00  0.00           H
ATOM   2815  H10 UNK   188      66.025  27.750  60.981  1.00  0.00           H
ATOM   2816  H11 UNK   188      64.382  27.424  60.421  1.00  0.00           H
ATOM   2817  H12 UNK   188      67.411  29.999  57.099  1.00  0.00           H
ATOM   2818  H13 UNK   188      67.175  28.271  57.438  1.00  0.00           H
ATOM   2819  H14 UNK   188      68.635  29.045  57.967  1.00  0.00           H
ATOM   2820  H15 UNK   188      63.733  28.670  58.492  1.00  0.00           H
ATOM   2821  O1  UNK   189      26.116  15.395  60.142  1.00  0.00           O
ATOM   2822  C2  UNK   189      27.089  16.035  60.980  1.00  0.00           C
ATOM   2823  C3  UNK   189      28.398  15.216  60.994  1.00  0.00           C
ATOM   2824  C4  UNK   189      26.382  16.109  62.342  1.00  0.00           C
ATOM   2825  C5  UNK   189      29.169  15.241  59.691  1.00  0.00           C
ATOM   2826  H6  UNK   189      27.279  17.037  60.558  1.00  0.00           H
ATOM   2827  H7  UNK   189      29.012  15.667  61.801  1.00  0.00           H
ATOM   2828  H8  UNK   189      28.208  14.147  61.285  1.00  0.00           H
ATOM   2829  H9  UNK   189      25.498  16.801  62.280  1.00  0.00           H
ATOM   2830  H10 UNK   189      25.945  15.179  62.731  1.00  0.00           H
ATOM   2831  H11 UNK   189      26.959  16.569  63.101  1.00  0.00           H
ATOM   2832  H12 UNK   189      29.375  16.295  59.506  1.00  0.00           H
ATOM   2833  H13 UNK   189      28.474  14.834  58.880  1.00  0.00           H
ATOM   2834  H14 UNK   189      29.986  14.520  59.725  1.00  0.00           H
ATOM   2835  H15 UNK   189      26.177  15.885  59.282  1.00  0.00           H
ATOM   2836  O1  UNK   190      53.156  59.068   6.641  1.00  0.00           O
ATOM   2837  C2  UNK   190      51.929  59.757   6.546  1.00  0.00           C
ATOM   2838  C3  UNK   190      52.035  60.986   7.460  1.00  0.00           C
ATOM   2839  C4  UNK   190      50.809  58.693   6.770  1.00  0.00           C
ATOM   2840  C5  UNK   190      50.812  61.945   7.473  1.00  0.00           C
ATOM   2841  H6  UNK   190      51.858  60.100   5.509  1.00  0.00           H
ATOM   2842  H7  UNK   190      52.202  60.631   8.528  1.00  0.00           H
ATOM   2843  H8  UNK   190      52.840  61.615   7.197  1.00  0.00           H
ATOM   2844  H9  UNK   190      50.614  58.535   7.804  1.00  0.00           H
ATOM   2845  H10 UNK   190      49.947  59.055   6.248  1.00  0.00           H
ATOM   2846  H11 UNK   190      51.113  57.791   6.328  1.00  0.00           H
ATOM   2847  H12 UNK   190      49.931  61.387   7.356  1.00  0.00           H
ATOM   2848  H13 UNK   190      50.737  62.682   6.703  1.00  0.00           H
ATOM   2849  H14 UNK   190      50.738  62.567   8.465  1.00  0.00           H
ATOM   2850  H15 UNK   190      53.178  58.446   5.815  1.00  0.00           H
ATOM   2851  O1  UNK   191      29.693  50.959  46.011  1.00  0.00           O
ATOM   2852  C2  UNK   191      29.890  50.079  44.953  1.00  0.00           C
ATOM   2853  C3  UNK   191      28.491  49.793  44.234  1.00  0.00           C
ATOM   2854  C4  UNK   191      30.556  48.797  45.424  1.00  0.00           C
ATOM   2855  C5  UNK   191      27.757  51.008  43.682  1.00  0.00           C
ATOM   2856  H6  UNK   191      30.408  50.688  44.222  1.00  0.00           H
ATOM   2857  H7  UNK   191      28.647  49.070  43.442  1.00  0.00           H
ATOM   2858  H8  UNK   191      27.830  49.251  44.898  1.00  0.00           H
ATOM   2859  H9  UNK   191      29.941  48.509  46.280  1.00  0.00           H
ATOM   2860  H10 UNK   191      30.411  48.095  44.651  1.00  0.00           H
ATOM   2861  H11 UNK   191      31.617  48.941  45.533  1.00  0.00           H
ATOM   2862  H12 UNK   191      27.464  51.635  44.503  1.00  0.00           H
ATOM   2863  H13 UNK   191      26.759  50.634  43.172  1.00  0.00           H
ATOM   2864  H14 UNK   191      28.347  51.614  42.972  1.00  0.00           H
ATOM   2865  H15 UNK   191      30.592  51.276  46.347  1.00  0.00           H
ATOM   2866  O1  UNK   192      41.572  24.144   7.106  1.00  0.00           O
ATOM   2867  C2  UNK   192      40.357  24.202   7.856  1.00  0.00           C
ATOM   2868  C3  UNK   192      39.521  25.430   7.354  1.00  0.00           C
ATOM   2869  C4  UNK   192      40.902  24.209   9.324  1.00  0.00           C
ATOM   2870  C5  UNK   192      38.163  25.545   7.893  1.00  0.00           C
ATOM   2871  H6  UNK   192      39.705  23.344   7.663  1.00  0.00           H
ATOM   2872  H7  UNK   192      39.984  26.335   7.648  1.00  0.00           H
ATOM   2873  H8  UNK   192      39.555  25.501   6.242  1.00  0.00           H
ATOM   2874  H9  UNK   192      41.478  25.028   9.555  1.00  0.00           H
ATOM   2875  H10 UNK   192      40.048  24.180   9.982  1.00  0.00           H
ATOM   2876  H11 UNK   192      41.452  23.286   9.533  1.00  0.00           H
ATOM   2877  H12 UNK   192      38.284  25.434   8.961  1.00  0.00           H
ATOM   2878  H13 UNK   192      37.637  24.736   7.378  1.00  0.00           H
ATOM   2879  H14 UNK   192      37.611  26.554   7.773  1.00  0.00           H
ATOM   2880  H15 UNK   192      42.055  24.991   7.301  1.00  0.00           H
ATOM   2881  O1  UNK   193      45.251  10.401  58.039  1.00  0.00           O
ATOM   2882  C2  UNK   193      45.653  10.987  59.275  1.00  0.00           C
ATOM   2883  C3  UNK   193      45.127  12.427  59.317  1.00  0.00           C
ATOM   2884  C4  UNK   193      47.174  10.939  59.406  1.00  0.00           C
ATOM   2885  C5  UNK   193      43.626  12.559  59.082  1.00  0.00           C
ATOM   2886  H6  UNK   193      45.156  10.512  60.169  1.00  0.00           H
ATOM   2887  H7  UNK   193      45.288  12.759  60.294  1.00  0.00           H
ATOM   2888  H8  UNK   193      45.605  13.114  58.593  1.00  0.00           H
ATOM   2889  H9  UNK   193      47.574  11.338  58.444  1.00  0.00           H
ATOM   2890  H10 UNK   193      47.430  11.634  60.262  1.00  0.00           H
ATOM   2891  H11 UNK   193      47.446   9.971  59.663  1.00  0.00           H
ATOM   2892  H12 UNK   193      43.104  11.663  59.573  1.00  0.00           H
ATOM   2893  H13 UNK   193      43.390  12.486  57.965  1.00  0.00           H
ATOM   2894  H14 UNK   193      43.170  13.519  59.489  1.00  0.00           H
ATOM   2895  H15 UNK   193      45.247   9.441  58.150  1.00  0.00           H
ATOM   2896  O1  UNK   194      24.800  25.081  28.726  1.00  0.00           O
ATOM   2897  C2  UNK   194      25.944  25.452  28.014  1.00  0.00           C
ATOM   2898  C3  UNK   194      27.262  24.967  28.777  1.00  0.00           C
ATOM   2899  C4  UNK   194      25.871  26.942  27.713  1.00  0.00           C
ATOM   2900  C5  UNK   194      27.292  23.453  29.028  1.00  0.00           C
ATOM   2901  H6  UNK   194      25.890  24.863  27.099  1.00  0.00           H
ATOM   2902  H7  UNK   194      28.123  25.122  28.116  1.00  0.00           H
ATOM   2903  H8  UNK   194      27.483  25.534  29.685  1.00  0.00           H
ATOM   2904  H9  UNK   194      26.565  27.171  26.927  1.00  0.00           H
ATOM   2905  H10 UNK   194      24.859  27.239  27.490  1.00  0.00           H
ATOM   2906  H11 UNK   194      26.157  27.525  28.572  1.00  0.00           H
ATOM   2907  H12 UNK   194      28.172  23.108  29.510  1.00  0.00           H
ATOM   2908  H13 UNK   194      27.207  22.905  28.096  1.00  0.00           H
ATOM   2909  H14 UNK   194      26.441  23.099  29.555  1.00  0.00           H
ATOM   2910  H15 UNK   194      25.084  25.180  29.654  1.00  0.00           H
ATOM   2911  O1  UNK   195      55.460  21.404  45.329  1.00  0.00           O
ATOM   2912  C2  UNK   195      55.150  22.759  45.676  1.00  0.00           C
ATOM   2913  C3  UNK   195      56.434  23.535  46.055  1.00  0.00           C
ATOM   2914  C4  UNK   195      54.181  22.722  46.885  1.00  0.00           C
ATOM   2915  C5  UNK   195      56.320  25.054  46.469  1.00  0.00           C
ATOM   2916  H6  UNK   195      54.717  23.159  44.809  1.00  0.00           H
ATOM   2917  H7  UNK   195      56.949  22.922  46.830  1.00  0.00           H
ATOM   2918  H8  UNK   195      56.998  23.489  45.147  1.00  0.00           H
ATOM   2919  H9  UNK   195      53.504  23.579  46.885  1.00  0.00           H
ATOM   2920  H10 UNK   195      53.526  21.900  46.767  1.00  0.00           H
ATOM   2921  H11 UNK   195      54.755  22.683  47.797  1.00  0.00           H
ATOM   2922  H12 UNK   195      55.833  25.495  45.615  1.00  0.00           H
ATOM   2923  H13 UNK   195      57.345  25.484  46.617  1.00  0.00           H
ATOM   2924  H14 UNK   195      55.787  25.211  47.390  1.00  0.00           H
ATOM   2925  H15 UNK   195      56.163  21.133  45.972  1.00  0.00           H
ATOM   2926  O1  UNK   196      35.455  36.109  65.403  1.00  0.00           O
ATOM   2927  C2  UNK   196      36.546  35.518  66.005  1.00  0.00           C
ATOM   2928  C3  UNK   196      36.447  33.996  66.156  1.00  0.00           C
ATOM   2929  C4  UNK   196      36.859  36.094  67.308  1.00  0.00           C
ATOM   2930  C5  UNK   196      35.483  33.582  67.274  1.00  0.00           C
ATOM   2931  H6  UNK   196      37.391  35.753  65.288  1.00  0.00           H
ATOM   2932  H7  UNK   196      35.826  33.529  65.304  1.00  0.00           H
ATOM   2933  H8  UNK   196      37.348  33.397  66.255  1.00  0.00           H
ATOM   2934  H9  UNK   196      37.163  37.140  67.256  1.00  0.00           H
ATOM   2935  H10 UNK   196      35.930  36.092  67.911  1.00  0.00           H
ATOM   2936  H11 UNK   196      37.649  35.533  67.848  1.00  0.00           H
ATOM   2937  H12 UNK   196      34.502  34.020  67.253  1.00  0.00           H
ATOM   2938  H13 UNK   196      35.811  33.921  68.232  1.00  0.00           H
ATOM   2939  H14 UNK   196      35.271  32.511  67.146  1.00  0.00           H
ATOM   2940  H15 UNK   196      35.761  36.862  64.861  1.00  0.00           H
ATOM   2941  O1  UNK   197      38.008   2.419  49.080  1.00  0.00           O
ATOM   2942  C2  UNK   197      39.110   1.943  48.344  1.00  0.00           C
ATOM   2943  C3  UNK   197      38.985   2.412  46.911  1.00  0.00           C
ATOM   2944  C4  UNK   197      39.076   0.410  48.546  1.00  0.00           C
ATOM   2945  C5  UNK   197      39.496   3.837  46.705  1.00  0.00           C
ATOM   2946  H6  UNK   197      40.020   2.319  48.841  1.00  0.00           H
ATOM   2947  H7  UNK   197      39.512   1.725  46.227  1.00  0.00           H
ATOM   2948  H8  UNK   197      37.946   2.404  46.724  1.00  0.00           H
ATOM   2949  H9  UNK   197      39.184   0.183  49.634  1.00  0.00           H
ATOM   2950  H10 UNK   197      38.215  -0.004  48.104  1.00  0.00           H
ATOM   2951  H11 UNK   197      39.897  -0.027  48.056  1.00  0.00           H
ATOM   2952  H12 UNK   197      38.762   4.529  47.179  1.00  0.00           H
ATOM   2953  H13 UNK   197      39.611   3.913  45.648  1.00  0.00           H
ATOM   2954  H14 UNK   197      40.475   3.931  47.178  1.00  0.00           H
ATOM   2955  H15 UNK   197      38.384   2.269  49.983  1.00  0.00           H
ATOM   2956  O1  UNK   198      60.081  58.278  65.176  1.00  0.00           O
ATOM   2957  C2  UNK   198      59.964  59.654  65.283  1.00  0.00           C
ATOM   2958  C3  UNK   198      61.359  60.414  65.526  1.00  0.00           C
ATOM   2959  C4  UNK   198      59.095  59.923  66.544  1.00  0.00           C
ATOM   2960  C5  UNK   198      62.289  60.323  64.310  1.00  0.00           C
ATOM   2961  H6  UNK   198      59.409  60.069  64.403  1.00  0.00           H
ATOM   2962  H7  UNK   198      61.076  61.494  65.726  1.00  0.00           H
ATOM   2963  H8  UNK   198      61.960  60.102  66.418  1.00  0.00           H
ATOM   2964  H9  UNK   198      59.500  59.618  67.551  1.00  0.00           H
ATOM   2965  H10 UNK   198      59.167  61.048  66.653  1.00  0.00           H
ATOM   2966  H11 UNK   198      58.097  59.464  66.400  1.00  0.00           H
ATOM   2967  H12 UNK   198      63.090  60.985  64.314  1.00  0.00           H
ATOM   2968  H13 UNK   198      61.746  60.654  63.394  1.00  0.00           H
ATOM   2969  H14 UNK   198      62.578  59.344  64.181  1.00  0.00           H
ATOM   2970  H15 UNK   198      60.124  58.081  64.234  1.00  0.00           H
ATOM   2971  O1  UNK   199      53.344  10.394  14.948  1.00  0.00           O
ATOM   2972  C2  UNK   199      53.603  11.149  16.149  1.00  0.00           C
ATOM   2973  C3  UNK   199      54.975  10.641  16.735  1.00  0.00           C
ATOM   2974  C4  UNK   199      52.466  10.858  17.190  1.00  0.00           C
ATOM   2975  C5  UNK   199      56.295  10.905  15.928  1.00  0.00           C
ATOM   2976  H6  UNK   199      53.603  12.154  15.943  1.00  0.00           H
ATOM   2977  H7  UNK   199      54.977  10.955  17.788  1.00  0.00           H
ATOM   2978  H8  UNK   199      54.908   9.573  16.817  1.00  0.00           H
ATOM   2979  H9  UNK   199      52.323   9.748  17.324  1.00  0.00           H
ATOM   2980  H10 UNK   199      52.667  11.367  18.151  1.00  0.00           H
ATOM   2981  H11 UNK   199      51.514  11.313  16.795  1.00  0.00           H
ATOM   2982  H12 UNK   199      57.089  10.643  16.526  1.00  0.00           H
ATOM   2983  H13 UNK   199      56.372  12.028  15.688  1.00  0.00           H
ATOM   2984  H14 UNK   199      56.288  10.318  14.940  1.00  0.00           H
ATOM   2985  H15 UNK   199      52.365  10.350  14.842  1.00  0.00           H
ATOM   2986  O1  UNK   200      60.553  61.111  61.005  1.00  0.00           O
ATOM   2987  C2  UNK   200      59.876  62.414  61.008  1.00  0.00           C
ATOM   2988  C3  UNK   200      60.649  63.419  60.146  1.00  0.00           C
ATOM   2989  C4  UNK   200      59.818  62.968  62.442  1.00  0.00           C
ATOM   2990  C5  UNK   200      60.917  62.961  58.650  1.00  0.00           C
ATOM   2991  H6  UNK   200      58.783  62.406  60.730  1.00  0.00           H
ATOM   2992  H7  UNK   200      60.122  64.397  60.134  1.00  0.00           H
ATOM   2993  H8  UNK   200      61.524  63.602  60.733  1.00  0.00           H
ATOM   2994  H9  UNK   200      59.047  62.421  63.085  1.00  0.00           H
ATOM   2995  H10 UNK   200      60.778  63.035  62.966  1.00  0.00           H
ATOM   2996  H11 UNK   200      59.554  64.092  62.397  1.00  0.00           H
ATOM   2997  H12 UNK   200      61.712  62.147  58.685  1.00  0.00           H
ATOM   2998  H13 UNK   200      61.144  63.771  57.997  1.00  0.00           H
ATOM   2999  H14 UNK   200      59.895  62.500  58.225  1.00  0.00           H
ATOM   3000  H15 UNK   200      60.248  60.614  60.178  1.00  0.00           H
ATOM   3001  O1  UNK   201      32.855  61.755   8.250  1.00  0.00           O
ATOM   3002  C2  UNK   201      32.617  63.160   8.378  1.00  0.00           C
ATOM   3003  C3  UNK   201      32.806  63.631   9.871  1.00  0.00           C
ATOM   3004  C4  UNK   201      31.216  63.564   7.833  1.00  0.00           C
ATOM   3005  C5  UNK   201      34.374  63.903  10.143  1.00  0.00           C
ATOM   3006  H6  UNK   201      33.409  63.597   7.784  1.00  0.00           H
ATOM   3007  H7  UNK   201      32.280  64.574  10.011  1.00  0.00           H
ATOM   3008  H8  UNK   201      32.326  62.901  10.492  1.00  0.00           H
ATOM   3009  H9  UNK   201      30.558  63.633   8.697  1.00  0.00           H
ATOM   3010  H10 UNK   201      31.304  64.523   7.332  1.00  0.00           H
ATOM   3011  H11 UNK   201      30.805  62.883   7.066  1.00  0.00           H
ATOM   3012  H12 UNK   201      34.960  62.932   9.994  1.00  0.00           H
ATOM   3013  H13 UNK   201      34.428  64.174  11.178  1.00  0.00           H
ATOM   3014  H14 UNK   201      34.797  64.710   9.489  1.00  0.00           H
ATOM   3015  H15 UNK   201      32.612  61.264   9.118  1.00  0.00           H
ATOM   3016  O1  UNK   202      49.417  24.998  66.137  1.00  0.00           O
ATOM   3017  C2  UNK   202      50.541  25.615  65.520  1.00  0.00           C
ATOM   3018  C3  UNK   202      51.040  26.909  66.200  1.00  0.00           C
ATOM   3019  C4  UNK   202      50.421  25.680  63.935  1.00  0.00           C
ATOM   3020  C5  UNK   202      50.316  28.213  66.037  1.00  0.00           C
ATOM   3021  H6  UNK   202      51.354  24.926  65.624  1.00  0.00           H
ATOM   3022  H7  UNK   202      51.129  26.686  67.236  1.00  0.00           H
ATOM   3023  H8  UNK   202      52.012  27.082  65.704  1.00  0.00           H
ATOM   3024  H9  UNK   202      49.526  26.312  63.737  1.00  0.00           H
ATOM   3025  H10 UNK   202      51.232  26.080  63.353  1.00  0.00           H
ATOM   3026  H11 UNK   202      50.079  24.738  63.410  1.00  0.00           H
ATOM   3027  H12 UNK   202      49.224  28.125  66.259  1.00  0.00           H
ATOM   3028  H13 UNK   202      50.374  28.588  65.011  1.00  0.00           H
ATOM   3029  H14 UNK   202      50.602  29.110  66.781  1.00  0.00           H
ATOM   3030  H15 UNK   202      49.237  24.155  65.587  1.00  0.00           H
ATOM   3031  O1  UNK   203      12.549  17.582   9.865  1.00  0.00           O
ATOM   3032  C2  UNK   203      13.655  18.439   9.465  1.00  0.00           C
ATOM   3033  C3  UNK   203      13.432  19.245   8.254  1.00  0.00           C
ATOM   3034  C4  UNK   203      14.873  17.569   9.278  1.00  0.00           C
ATOM   3035  C5  UNK   203      12.239  20.176   8.464  1.00  0.00           C
ATOM   3036  H6  UNK   203      14.021  19.045  10.259  1.00  0.00           H
ATOM   3037  H7  UNK   203      14.297  19.878   7.965  1.00  0.00           H
ATOM   3038  H8  UNK   203      13.247  18.585   7.417  1.00  0.00           H
ATOM   3039  H9  UNK   203      14.629  16.811   8.466  1.00  0.00           H
ATOM   3040  H10 UNK   203      15.803  18.097   9.000  1.00  0.00           H
ATOM   3041  H11 UNK   203      15.142  17.069  10.197  1.00  0.00           H
ATOM   3042  H12 UNK   203      12.274  20.639   9.463  1.00  0.00           H
ATOM   3043  H13 UNK   203      11.346  19.649   8.287  1.00  0.00           H
ATOM   3044  H14 UNK   203      12.418  20.961   7.804  1.00  0.00           H
ATOM   3045  H15 UNK   203      12.406  16.935   9.172  1.00  0.00           H
ATOM   3046  O1  UNK   204      27.378  46.416   8.667  1.00  0.00           O
ATOM   3047  C2  UNK   204      27.833  47.024   9.873  1.00  0.00           C
ATOM   3048  C3  UNK   204      27.630  48.569   9.686  1.00  0.00           C
ATOM   3049  C4  UNK   204      29.321  46.709  10.008  1.00  0.00           C
ATOM   3050  C5  UNK   204      26.142  48.916   9.654  1.00  0.00           C
ATOM   3051  H6  UNK   204      27.134  46.731  10.725  1.00  0.00           H
ATOM   3052  H7  UNK   204      28.013  49.206  10.497  1.00  0.00           H
ATOM   3053  H8  UNK   204      28.100  48.842   8.771  1.00  0.00           H
ATOM   3054  H9  UNK   204      29.441  45.672  10.150  1.00  0.00           H
ATOM   3055  H10 UNK   204      30.048  47.208   9.296  1.00  0.00           H
ATOM   3056  H11 UNK   204      29.615  47.131  11.006  1.00  0.00           H
ATOM   3057  H12 UNK   204      25.685  48.975  10.678  1.00  0.00           H
ATOM   3058  H13 UNK   204      25.583  48.190   9.033  1.00  0.00           H
ATOM   3059  H14 UNK   204      26.023  49.998   9.322  1.00  0.00           H
ATOM   3060  H15 UNK   204      27.450  45.436   8.889  1.00  0.00           H
ATOM   3061  O1  UNK   205       6.675  47.396  32.756  1.00  0.00           O
ATOM   3062  C2  UNK   205       7.982  47.237  33.297  1.00  0.00           C
ATOM   3063  C3  UNK   205       8.634  48.606  33.731  1.00  0.00           C
ATOM   3064  C4  UNK   205       8.853  46.427  32.319  1.00  0.00           C
ATOM   3065  C5  UNK   205       9.865  48.522  34.586  1.00  0.00           C
ATOM   3066  H6  UNK   205       8.004  46.540  34.131  1.00  0.00           H
ATOM   3067  H7  UNK   205       8.801  49.177  32.801  1.00  0.00           H
ATOM   3068  H8  UNK   205       7.876  49.154  34.288  1.00  0.00           H
ATOM   3069  H9  UNK   205       8.488  45.428  32.228  1.00  0.00           H
ATOM   3070  H10 UNK   205       8.648  46.830  31.349  1.00  0.00           H
ATOM   3071  H11 UNK   205       9.927  46.421  32.558  1.00  0.00           H
ATOM   3072  H12 UNK   205      10.670  47.976  34.068  1.00  0.00           H
ATOM   3073  H13 UNK   205       9.608  48.260  35.656  1.00  0.00           H
ATOM   3074  H14 UNK   205      10.327  49.493  34.636  1.00  0.00           H
ATOM   3075  H15 UNK   205       6.097  47.694  33.445  1.00  0.00           H
ATOM   3076  O1  UNK   206      12.597  19.078  49.624  1.00  0.00           O
ATOM   3077  C2  UNK   206      13.212  18.376  48.522  1.00  0.00           C
ATOM   3078  C3  UNK   206      13.891  19.432  47.643  1.00  0.00           C
ATOM   3079  C4  UNK   206      12.229  17.449  47.744  1.00  0.00           C
ATOM   3080  C5  UNK   206      13.095  20.570  47.000  1.00  0.00           C
ATOM   3081  H6  UNK   206      13.999  17.748  48.989  1.00  0.00           H
ATOM   3082  H7  UNK   206      14.745  19.872  48.230  1.00  0.00           H
ATOM   3083  H8  UNK   206      14.402  18.892  46.785  1.00  0.00           H
ATOM   3084  H9  UNK   206      11.293  17.910  47.437  1.00  0.00           H
ATOM   3085  H10 UNK   206      12.696  16.885  46.815  1.00  0.00           H
ATOM   3086  H11 UNK   206      11.730  16.652  48.333  1.00  0.00           H
ATOM   3087  H12 UNK   206      12.299  20.331  46.293  1.00  0.00           H
ATOM   3088  H13 UNK   206      13.710  21.295  46.440  1.00  0.00           H
ATOM   3089  H14 UNK   206      12.708  21.182  47.843  1.00  0.00           H
ATOM   3090  H15 UNK   206      12.162  18.354  50.102  1.00  0.00           H
ATOM   3091  O1  UNK   207      25.081  40.646  18.888  1.00  0.00           O
ATOM   3092  C2  UNK   207      25.283  40.798  17.488  1.00  0.00           C
ATOM   3093  C3  UNK   207      24.573  39.658  16.796  1.00  0.00           C
ATOM   3094  C4  UNK   207      26.774  40.723  17.098  1.00  0.00           C
ATOM   3095  C5  UNK   207      24.179  40.074  15.370  1.00  0.00           C
ATOM   3096  H6  UNK   207      24.784  41.771  17.262  1.00  0.00           H
ATOM   3097  H7  UNK   207      25.273  38.830  16.766  1.00  0.00           H
ATOM   3098  H8  UNK   207      23.722  39.369  17.436  1.00  0.00           H
ATOM   3099  H9  UNK   207      27.356  39.891  17.442  1.00  0.00           H
ATOM   3100  H10 UNK   207      26.845  40.787  16.000  1.00  0.00           H
ATOM   3101  H11 UNK   207      27.227  41.677  17.557  1.00  0.00           H
ATOM   3102  H12 UNK   207      23.506  39.394  14.859  1.00  0.00           H
ATOM   3103  H13 UNK   207      25.032  40.190  14.743  1.00  0.00           H
ATOM   3104  H14 UNK   207      23.586  41.043  15.420  1.00  0.00           H
ATOM   3105  H15 UNK   207      24.111  40.658  19.114  1.00  0.00           H
ATOM   3106  O1  UNK   208       9.244  49.979  10.265  1.00  0.00           O
ATOM   3107  C2  UNK   208       9.981  48.759  10.250  1.00  0.00           C
ATOM   3108  C3  UNK   208       9.047  47.536  10.066  1.00  0.00           C
ATOM   3109  C4  UNK   208      10.864  48.455  11.522  1.00  0.00           C
ATOM   3110  C5  UNK   208       7.631  47.669  10.596  1.00  0.00           C
ATOM   3111  H6  UNK   208      10.634  48.678   9.322  1.00  0.00           H
ATOM   3112  H7  UNK   208       8.905  47.322   9.032  1.00  0.00           H
ATOM   3113  H8  UNK   208       9.499  46.629  10.582  1.00  0.00           H
ATOM   3114  H9  UNK   208      11.341  49.369  11.792  1.00  0.00           H
ATOM   3115  H10 UNK   208      10.323  48.150  12.453  1.00  0.00           H
ATOM   3116  H11 UNK   208      11.642  47.699  11.290  1.00  0.00           H
ATOM   3117  H12 UNK   208       7.746  47.987  11.649  1.00  0.00           H
ATOM   3118  H13 UNK   208       7.132  46.697  10.567  1.00  0.00           H
ATOM   3119  H14 UNK   208       6.933  48.232   9.993  1.00  0.00           H
ATOM   3120  H15 UNK   208       8.537  49.665   9.740  1.00  0.00           H
ATOM   3121  O1  UNK   209      55.360  46.814  26.495  1.00  0.00           O
ATOM   3122  C2  UNK   209      54.825  46.267  27.674  1.00  0.00           C
ATOM   3123  C3  UNK   209      55.499  46.993  28.857  1.00  0.00           C
ATOM   3124  C4  UNK   209      55.146  44.737  27.621  1.00  0.00           C
ATOM   3125  C5  UNK   209      54.751  46.800  30.244  1.00  0.00           C
ATOM   3126  H6  UNK   209      53.729  46.327  27.726  1.00  0.00           H
ATOM   3127  H7  UNK   209      56.573  46.717  28.959  1.00  0.00           H
ATOM   3128  H8  UNK   209      55.359  48.076  28.697  1.00  0.00           H
ATOM   3129  H9  UNK   209      54.855  44.358  28.626  1.00  0.00           H
ATOM   3130  H10 UNK   209      54.533  44.182  26.900  1.00  0.00           H
ATOM   3131  H11 UNK   209      56.209  44.569  27.401  1.00  0.00           H
ATOM   3132  H12 UNK   209      53.763  47.274  30.072  1.00  0.00           H
ATOM   3133  H13 UNK   209      55.172  47.395  31.112  1.00  0.00           H
ATOM   3134  H14 UNK   209      54.658  45.684  30.399  1.00  0.00           H
ATOM   3135  H15 UNK   209      55.005  46.330  25.721  1.00  0.00           H
ATOM   3136  O1  UNK   210      57.513   6.629  40.242  1.00  0.00           O
ATOM   3137  C2  UNK   210      58.609   6.890  41.099  1.00  0.00           C
ATOM   3138  C3  UNK   210      59.966   6.525  40.396  1.00  0.00           C
ATOM   3139  C4  UNK   210      58.462   5.940  42.358  1.00  0.00           C
ATOM   3140  C5  UNK   210      60.244   7.449  39.204  1.00  0.00           C
ATOM   3141  H6  UNK   210      58.712   7.940  41.443  1.00  0.00           H
ATOM   3142  H7  UNK   210      60.745   6.532  41.139  1.00  0.00           H
ATOM   3143  H8  UNK   210      59.843   5.511  40.054  1.00  0.00           H
ATOM   3144  H9  UNK   210      57.780   6.372  43.112  1.00  0.00           H
ATOM   3145  H10 UNK   210      57.999   4.996  42.001  1.00  0.00           H
ATOM   3146  H11 UNK   210      59.367   5.673  42.865  1.00  0.00           H
ATOM   3147  H12 UNK   210      61.290   7.293  38.807  1.00  0.00           H
ATOM   3148  H13 UNK   210      60.037   8.468  39.391  1.00  0.00           H
ATOM   3149  H14 UNK   210      59.492   7.102  38.457  1.00  0.00           H
ATOM   3150  H15 UNK   210      57.781   5.865  39.671  1.00  0.00           H
ATOM   3151  O1  UNK   211      17.538  57.174   7.263  1.00  0.00           O
ATOM   3152  C2  UNK   211      16.869  57.935   8.267  1.00  0.00           C
ATOM   3153  C3  UNK   211      15.996  58.994   7.628  1.00  0.00           C
ATOM   3154  C4  UNK   211      17.841  58.458   9.347  1.00  0.00           C
ATOM   3155  C5  UNK   211      14.725  59.368   8.417  1.00  0.00           C
ATOM   3156  H6  UNK   211      16.242  57.256   8.718  1.00  0.00           H
ATOM   3157  H7  UNK   211      16.584  59.871   7.259  1.00  0.00           H
ATOM   3158  H8  UNK   211      15.561  58.718   6.700  1.00  0.00           H
ATOM   3159  H9  UNK   211      18.604  59.066   8.932  1.00  0.00           H
ATOM   3160  H10 UNK   211      17.193  59.119   9.925  1.00  0.00           H
ATOM   3161  H11 UNK   211      18.338  57.595   9.881  1.00  0.00           H
ATOM   3162  H12 UNK   211      14.158  58.424   8.645  1.00  0.00           H
ATOM   3163  H13 UNK   211      14.043  60.048   7.886  1.00  0.00           H
ATOM   3164  H14 UNK   211      15.068  59.929   9.336  1.00  0.00           H
ATOM   3165  H15 UNK   211      17.091  56.306   7.366  1.00  0.00           H
ATOM   3166  O1  UNK   212      26.708  18.423  32.059  1.00  0.00           O
ATOM   3167  C2  UNK   212      25.753  17.732  31.259  1.00  0.00           C
ATOM   3168  C3  UNK   212      26.256  16.653  30.319  1.00  0.00           C
ATOM   3169  C4  UNK   212      24.891  18.744  30.552  1.00  0.00           C
ATOM   3170  C5  UNK   212      27.020  15.559  31.016  1.00  0.00           C
ATOM   3171  H6  UNK   212      25.104  17.216  31.933  1.00  0.00           H
ATOM   3172  H7  UNK   212      25.362  16.182  29.831  1.00  0.00           H
ATOM   3173  H8  UNK   212      26.835  17.123  29.534  1.00  0.00           H
ATOM   3174  H9  UNK   212      23.859  18.366  30.510  1.00  0.00           H
ATOM   3175  H10 UNK   212      24.946  19.747  31.056  1.00  0.00           H
ATOM   3176  H11 UNK   212      25.184  18.983  29.498  1.00  0.00           H
ATOM   3177  H12 UNK   212      27.810  15.161  30.375  1.00  0.00           H
ATOM   3178  H13 UNK   212      26.374  14.685  31.258  1.00  0.00           H
ATOM   3179  H14 UNK   212      27.400  15.947  31.954  1.00  0.00           H
ATOM   3180  H15 UNK   212      27.590  18.244  31.533  1.00  0.00           H
ATOM   3181  O1  UNK   213      56.416  11.700  10.503  1.00  0.00           O
ATOM   3182  C2  UNK   213      55.377  11.551   9.589  1.00  0.00           C
ATOM   3183  C3  UNK   213      55.450  10.056   9.179  1.00  0.00           C
ATOM   3184  C4  UNK   213      55.624  12.470   8.428  1.00  0.00           C
ATOM   3185  C5  UNK   213      55.052   9.180  10.383  1.00  0.00           C
ATOM   3186  H6  UNK   213      54.404  11.714  10.053  1.00  0.00           H
ATOM   3187  H7  UNK   213      54.666   9.850   8.404  1.00  0.00           H
ATOM   3188  H8  UNK   213      56.373   9.700   8.839  1.00  0.00           H
ATOM   3189  H9  UNK   213      56.681  12.412   8.057  1.00  0.00           H
ATOM   3190  H10 UNK   213      54.945  12.277   7.560  1.00  0.00           H
ATOM   3191  H11 UNK   213      55.503  13.546   8.666  1.00  0.00           H
ATOM   3192  H12 UNK   213      55.803   9.330  11.164  1.00  0.00           H
ATOM   3193  H13 UNK   213      55.046   8.127  10.230  1.00  0.00           H
ATOM   3194  H14 UNK   213      54.040   9.494  10.754  1.00  0.00           H
ATOM   3195  H15 UNK   213      55.855  11.881  11.320  1.00  0.00           H
ATOM   3196  O1  UNK   214      52.371  60.848  26.016  1.00  0.00           O
ATOM   3197  C2  UNK   214      51.905  59.535  26.465  1.00  0.00           C
ATOM   3198  C3  UNK   214      52.954  58.853  27.303  1.00  0.00           C
ATOM   3199  C4  UNK   214      51.700  58.710  25.194  1.00  0.00           C
ATOM   3200  C5  UNK   214      52.780  59.374  28.700  1.00  0.00           C
ATOM   3201  H6  UNK   214      50.950  59.668  26.995  1.00  0.00           H
ATOM   3202  H7  UNK   214      52.725  57.793  27.203  1.00  0.00           H
ATOM   3203  H8  UNK   214      53.953  59.053  26.947  1.00  0.00           H
ATOM   3204  H9  UNK   214      52.723  58.385  24.859  1.00  0.00           H
ATOM   3205  H10 UNK   214      51.257  57.837  25.564  1.00  0.00           H
ATOM   3206  H11 UNK   214      51.132  59.127  24.426  1.00  0.00           H
ATOM   3207  H12 UNK   214      53.255  60.348  28.769  1.00  0.00           H
ATOM   3208  H13 UNK   214      53.290  58.845  29.486  1.00  0.00           H
ATOM   3209  H14 UNK   214      51.784  59.405  29.080  1.00  0.00           H
ATOM   3210  H15 UNK   214      52.096  61.504  26.734  1.00  0.00           H
ATOM   3211  O1  UNK   215      60.508  61.303   5.012  1.00  0.00           O
ATOM   3212  C2  UNK   215      60.432  61.434   6.397  1.00  0.00           C
ATOM   3213  C3  UNK   215      59.036  61.642   6.844  1.00  0.00           C
ATOM   3214  C4  UNK   215      61.320  62.550   6.887  1.00  0.00           C
ATOM   3215  C5  UNK   215      58.249  60.346   6.798  1.00  0.00           C
ATOM   3216  H6  UNK   215      60.880  60.622   6.888  1.00  0.00           H
ATOM   3217  H7  UNK   215      58.945  62.252   7.825  1.00  0.00           H
ATOM   3218  H8  UNK   215      58.551  62.327   6.081  1.00  0.00           H
ATOM   3219  H9  UNK   215      62.322  62.410   6.469  1.00  0.00           H
ATOM   3220  H10 UNK   215      60.879  63.504   6.744  1.00  0.00           H
ATOM   3221  H11 UNK   215      61.480  62.562   8.017  1.00  0.00           H
ATOM   3222  H12 UNK   215      58.805  59.577   7.372  1.00  0.00           H
ATOM   3223  H13 UNK   215      58.325  60.077   5.689  1.00  0.00           H
ATOM   3224  H14 UNK   215      57.185  60.516   7.032  1.00  0.00           H
ATOM   3225  H15 UNK   215      60.445  60.386   4.607  1.00  0.00           H
ATOM   3226  O1  UNK   216       6.205  23.055   1.158  1.00  0.00           O
ATOM   3227  C2  UNK   216       4.933  22.371   1.429  1.00  0.00           C
ATOM   3228  C3  UNK   216       5.107  21.074   2.283  1.00  0.00           C
ATOM   3229  C4  UNK   216       4.175  22.155   0.118  1.00  0.00           C
ATOM   3230  C5  UNK   216       5.688  21.381   3.653  1.00  0.00           C
ATOM   3231  H6  UNK   216       4.401  23.122   2.008  1.00  0.00           H
ATOM   3232  H7  UNK   216       4.111  20.679   2.332  1.00  0.00           H
ATOM   3233  H8  UNK   216       5.544  20.319   1.647  1.00  0.00           H
ATOM   3234  H9  UNK   216       4.366  23.074  -0.539  1.00  0.00           H
ATOM   3235  H10 UNK   216       4.555  21.263  -0.430  1.00  0.00           H
ATOM   3236  H11 UNK   216       3.087  21.943   0.232  1.00  0.00           H
ATOM   3237  H12 UNK   216       6.676  21.839   3.630  1.00  0.00           H
ATOM   3238  H13 UNK   216       5.797  20.380   4.117  1.00  0.00           H
ATOM   3239  H14 UNK   216       5.004  21.927   4.331  1.00  0.00           H
ATOM   3240  H15 UNK   216       6.545  23.328   2.077  1.00  0.00           H
ATOM   3241  O1  UNK   217       1.254  19.166   7.604  1.00  0.00           O
ATOM   3242  C2  UNK   217       2.473  18.755   6.953  1.00  0.00           C
ATOM   3243  C3  UNK   217       2.582  19.475   5.590  1.00  0.00           C
ATOM   3244  C4  UNK   217       2.563  17.228   6.878  1.00  0.00           C
ATOM   3245  C5  UNK   217       2.162  21.025   5.622  1.00  0.00           C
ATOM   3246  H6  UNK   217       3.295  19.173   7.495  1.00  0.00           H
ATOM   3247  H7  UNK   217       3.594  19.487   5.289  1.00  0.00           H
ATOM   3248  H8  UNK   217       1.970  19.001   4.803  1.00  0.00           H
ATOM   3249  H9  UNK   217       2.635  16.813   7.838  1.00  0.00           H
ATOM   3250  H10 UNK   217       1.752  16.773   6.256  1.00  0.00           H
ATOM   3251  H11 UNK   217       3.478  16.929   6.350  1.00  0.00           H
ATOM   3252  H12 UNK   217       2.413  21.658   4.761  1.00  0.00           H
ATOM   3253  H13 UNK   217       2.584  21.499   6.543  1.00  0.00           H
ATOM   3254  H14 UNK   217       1.045  21.055   5.753  1.00  0.00           H
ATOM   3255  H15 UNK   217       0.580  18.849   6.956  1.00  0.00           H
ATOM   3256  O1  UNK   218      21.083  23.087   1.005  1.00  0.00           O
ATOM   3257  C2  UNK   218      19.818  23.174   0.282  1.00  0.00           C
ATOM   3258  C3  UNK   218      19.385  21.745  -0.082  1.00  0.00           C
ATOM   3259  C4  UNK   218      20.015  24.042  -0.963  1.00  0.00           C
ATOM   3260  C5  UNK   218      19.107  20.848   1.126  1.00  0.00           C
ATOM   3261  H6  UNK   218      18.989  23.644   0.910  1.00  0.00           H
ATOM   3262  H7  UNK   218      18.637  21.718  -0.817  1.00  0.00           H
ATOM   3263  H8  UNK   218      20.307  21.279  -0.565  1.00  0.00           H
ATOM   3264  H9  UNK   218      20.095  25.109  -0.643  1.00  0.00           H
ATOM   3265  H10 UNK   218      20.809  23.647  -1.599  1.00  0.00           H
ATOM   3266  H11 UNK   218      19.083  24.005  -1.553  1.00  0.00           H
ATOM   3267  H12 UNK   218      18.163  21.241   1.582  1.00  0.00           H
ATOM   3268  H13 UNK   218      19.905  21.037   1.922  1.00  0.00           H
ATOM   3269  H14 UNK   218      19.119  19.836   0.899  1.00  0.00           H
ATOM   3270  H15 UNK   218      21.282  24.009   1.233  1.00  0.00           H
ATOM   3271  O1  UNK   219      61.092  57.870  30.815  1.00  0.00           O
ATOM   3272  C2  UNK   219      60.543  57.196  29.692  1.00  0.00           C
ATOM   3273  C3  UNK   219      59.315  57.851  29.177  1.00  0.00           C
ATOM   3274  C4  UNK   219      60.379  55.789  30.203  1.00  0.00           C
ATOM   3275  C5  UNK   219      59.587  59.170  28.382  1.00  0.00           C
ATOM   3276  H6  UNK   219      61.279  57.110  28.875  1.00  0.00           H
ATOM   3277  H7  UNK   219      58.741  57.159  28.518  1.00  0.00           H
ATOM   3278  H8  UNK   219      58.862  58.201  30.111  1.00  0.00           H
ATOM   3279  H9  UNK   219      61.263  55.454  30.571  1.00  0.00           H
ATOM   3280  H10 UNK   219      59.752  55.654  31.070  1.00  0.00           H
ATOM   3281  H11 UNK   219      60.078  55.066  29.352  1.00  0.00           H
ATOM   3282  H12 UNK   219      60.134  59.826  29.059  1.00  0.00           H
ATOM   3283  H13 UNK   219      58.616  59.724  28.102  1.00  0.00           H
ATOM   3284  H14 UNK   219      60.252  59.006  27.508  1.00  0.00           H
ATOM   3285  H15 UNK   219      61.851  57.282  31.243  1.00  0.00           H
ATOM   3286  O1  UNK   220      28.559  10.026  28.037  1.00  0.00           O
ATOM   3287  C2  UNK   220      28.424   8.840  27.164  1.00  0.00           C
ATOM   3288  C3  UNK   220      29.735   8.511  26.384  1.00  0.00           C
ATOM   3289  C4  UNK   220      27.299   9.054  26.173  1.00  0.00           C
ATOM   3290  C5  UNK   220      30.800   8.176  27.449  1.00  0.00           C
ATOM   3291  H6  UNK   220      28.093   8.027  27.798  1.00  0.00           H
ATOM   3292  H7  UNK   220      29.619   7.592  25.750  1.00  0.00           H
ATOM   3293  H8  UNK   220      30.000   9.278  25.710  1.00  0.00           H
ATOM   3294  H9  UNK   220      26.331   8.705  26.495  1.00  0.00           H
ATOM   3295  H10 UNK   220      27.107  10.199  25.986  1.00  0.00           H
ATOM   3296  H11 UNK   220      27.576   8.655  25.217  1.00  0.00           H
ATOM   3297  H12 UNK   220      30.460   7.402  28.202  1.00  0.00           H
ATOM   3298  H13 UNK   220      31.164   9.044  28.017  1.00  0.00           H
ATOM   3299  H14 UNK   220      31.708   7.958  26.928  1.00  0.00           H
ATOM   3300  H15 UNK   220      28.084   9.756  28.888  1.00  0.00           H
ATOM   3301  O1  UNK   221       7.843   8.214  11.823  1.00  0.00           O
ATOM   3302  C2  UNK   221       6.754   7.477  11.339  1.00  0.00           C
ATOM   3303  C3  UNK   221       6.378   6.432  12.392  1.00  0.00           C
ATOM   3304  C4  UNK   221       7.094   6.940  10.004  1.00  0.00           C
ATOM   3305  C5  UNK   221       5.275   5.414  11.899  1.00  0.00           C
ATOM   3306  H6  UNK   221       5.828   8.082  11.181  1.00  0.00           H
ATOM   3307  H7  UNK   221       7.234   5.891  12.863  1.00  0.00           H
ATOM   3308  H8  UNK   221       5.973   6.953  13.224  1.00  0.00           H
ATOM   3309  H9  UNK   221       7.991   6.279  10.041  1.00  0.00           H
ATOM   3310  H10 UNK   221       6.334   6.324   9.481  1.00  0.00           H
ATOM   3311  H11 UNK   221       7.184   7.749   9.258  1.00  0.00           H
ATOM   3312  H12 UNK   221       5.707   4.681  11.260  1.00  0.00           H
ATOM   3313  H13 UNK   221       4.460   5.971  11.349  1.00  0.00           H
ATOM   3314  H14 UNK   221       5.012   4.810  12.769  1.00  0.00           H
ATOM   3315  H15 UNK   221       7.486   8.858  12.530  1.00  0.00           H
ATOM   3316  O1  UNK   222      44.351   4.178  32.421  1.00  0.00           O
ATOM   3317  C2  UNK   222      44.593   3.472  33.706  1.00  0.00           C
ATOM   3318  C3  UNK   222      46.071   3.406  34.082  1.00  0.00           C
ATOM   3319  C4  UNK   222      44.011   2.082  33.805  1.00  0.00           C
ATOM   3320  C5  UNK   222      46.658   4.844  34.385  1.00  0.00           C
ATOM   3321  H6  UNK   222      44.019   4.119  34.428  1.00  0.00           H
ATOM   3322  H7  UNK   222      46.207   2.791  34.958  1.00  0.00           H
ATOM   3323  H8  UNK   222      46.612   2.915  33.245  1.00  0.00           H
ATOM   3324  H9  UNK   222      44.544   1.465  33.139  1.00  0.00           H
ATOM   3325  H10 UNK   222      43.959   1.651  34.827  1.00  0.00           H
ATOM   3326  H11 UNK   222      42.894   2.161  33.366  1.00  0.00           H
ATOM   3327  H12 UNK   222      47.687   4.711  34.765  1.00  0.00           H
ATOM   3328  H13 UNK   222      46.022   5.306  35.134  1.00  0.00           H
ATOM   3329  H14 UNK   222      46.735   5.486  33.547  1.00  0.00           H
ATOM   3330  H15 UNK   222      44.153   5.124  32.575  1.00  0.00           H
ATOM   3331  O1  UNK   223      20.544  49.481  58.677  1.00  0.00           O
ATOM   3332  C2  UNK   223      21.849  50.020  59.011  1.00  0.00           C
ATOM   3333  C3  UNK   223      22.690  49.027  59.881  1.00  0.00           C
ATOM   3334  C4  UNK   223      21.642  51.383  59.742  1.00  0.00           C
ATOM   3335  C5  UNK   223      22.906  47.659  59.149  1.00  0.00           C
ATOM   3336  H6  UNK   223      22.473  50.247  58.093  1.00  0.00           H
ATOM   3337  H7  UNK   223      23.631  49.512  60.073  1.00  0.00           H
ATOM   3338  H8  UNK   223      22.188  48.868  60.820  1.00  0.00           H
ATOM   3339  H9  UNK   223      20.942  51.298  60.609  1.00  0.00           H
ATOM   3340  H10 UNK   223      22.553  51.838  60.188  1.00  0.00           H
ATOM   3341  H11 UNK   223      21.270  52.088  58.959  1.00  0.00           H
ATOM   3342  H12 UNK   223      23.320  47.904  58.154  1.00  0.00           H
ATOM   3343  H13 UNK   223      22.027  47.040  59.174  1.00  0.00           H
ATOM   3344  H14 UNK   223      23.723  47.109  59.626  1.00  0.00           H
ATOM   3345  H15 UNK   223      20.150  49.899  57.899  1.00  0.00           H
ATOM   3346  O1  UNK   224      53.887   5.467  29.921  1.00  0.00           O
ATOM   3347  C2  UNK   224      53.561   4.349  30.734  1.00  0.00           C
ATOM   3348  C3  UNK   224      54.773   3.901  31.596  1.00  0.00           C
ATOM   3349  C4  UNK   224      53.172   3.196  29.839  1.00  0.00           C
ATOM   3350  C5  UNK   224      55.091   5.066  32.613  1.00  0.00           C
ATOM   3351  H6  UNK   224      52.680   4.591  31.396  1.00  0.00           H
ATOM   3352  H7  UNK   224      54.664   2.908  32.091  1.00  0.00           H
ATOM   3353  H8  UNK   224      55.669   3.872  31.008  1.00  0.00           H
ATOM   3354  H9  UNK   224      53.984   3.048  29.117  1.00  0.00           H
ATOM   3355  H10 UNK   224      53.054   2.266  30.436  1.00  0.00           H
ATOM   3356  H11 UNK   224      52.181   3.392  29.421  1.00  0.00           H
ATOM   3357  H12 UNK   224      55.381   6.083  32.251  1.00  0.00           H
ATOM   3358  H13 UNK   224      55.808   4.662  33.344  1.00  0.00           H
ATOM   3359  H14 UNK   224      54.219   5.214  33.291  1.00  0.00           H
ATOM   3360  H15 UNK   224      53.023   5.824  29.670  1.00  0.00           H
ATOM   3361  O1  UNK   225      23.389  45.812  33.509  1.00  0.00           O
ATOM   3362  C2  UNK   225      22.250  45.198  34.097  1.00  0.00           C
ATOM   3363  C3  UNK   225      21.852  43.786  33.505  1.00  0.00           C
ATOM   3364  C4  UNK   225      20.988  46.112  34.111  1.00  0.00           C
ATOM   3365  C5  UNK   225      20.870  42.943  34.371  1.00  0.00           C
ATOM   3366  H6  UNK   225      22.503  45.041  35.200  1.00  0.00           H
ATOM   3367  H7  UNK   225      21.343  44.056  32.598  1.00  0.00           H
ATOM   3368  H8  UNK   225      22.786  43.203  33.221  1.00  0.00           H
ATOM   3369  H9  UNK   225      20.453  46.194  33.141  1.00  0.00           H
ATOM   3370  H10 UNK   225      20.225  45.835  34.777  1.00  0.00           H
ATOM   3371  H11 UNK   225      21.391  47.003  34.433  1.00  0.00           H
ATOM   3372  H12 UNK   225      20.568  42.134  33.720  1.00  0.00           H
ATOM   3373  H13 UNK   225      20.015  43.618  34.681  1.00  0.00           H
ATOM   3374  H14 UNK   225      21.265  42.587  35.259  1.00  0.00           H
ATOM   3375  H15 UNK   225      23.964  45.150  33.207  1.00  0.00           H
ATOM   3376  O1  UNK   226      13.747  -0.592  53.076  1.00  0.00           O
ATOM   3377  C2  UNK   226      14.614   0.404  52.630  1.00  0.00           C
ATOM   3378  C3  UNK   226      14.549   0.512  51.039  1.00  0.00           C
ATOM   3379  C4  UNK   226      16.041   0.122  53.132  1.00  0.00           C
ATOM   3380  C5  UNK   226      13.165   0.864  50.552  1.00  0.00           C
ATOM   3381  H6  UNK   226      14.299   1.343  53.041  1.00  0.00           H
ATOM   3382  H7  UNK   226      15.323   1.100  50.513  1.00  0.00           H
ATOM   3383  H8  UNK   226      14.868  -0.461  50.600  1.00  0.00           H
ATOM   3384  H9  UNK   226      16.075  -0.317  54.142  1.00  0.00           H
ATOM   3385  H10 UNK   226      16.635  -0.570  52.589  1.00  0.00           H
ATOM   3386  H11 UNK   226      16.660   1.012  53.284  1.00  0.00           H
ATOM   3387  H12 UNK   226      12.888   1.822  50.971  1.00  0.00           H
ATOM   3388  H13 UNK   226      12.441   0.181  51.030  1.00  0.00           H
ATOM   3389  H14 UNK   226      12.986   0.740  49.524  1.00  0.00           H
ATOM   3390  H15 UNK   226      14.209  -1.507  52.958  1.00  0.00           H
ATOM   3391  O1  UNK   227       7.263  37.453  38.507  1.00  0.00           O
ATOM   3392  C2  UNK   227       7.894  38.011  39.638  1.00  0.00           C
ATOM   3393  C3  UNK   227       7.102  39.295  40.034  1.00  0.00           C
ATOM   3394  C4  UNK   227       9.233  38.329  39.047  1.00  0.00           C
ATOM   3395  C5  UNK   227       7.911  40.196  40.983  1.00  0.00           C
ATOM   3396  H6  UNK   227       7.980  37.292  40.438  1.00  0.00           H
ATOM   3397  H7  UNK   227       6.894  39.653  39.045  1.00  0.00           H
ATOM   3398  H8  UNK   227       6.151  39.011  40.487  1.00  0.00           H
ATOM   3399  H9  UNK   227       9.569  37.398  38.527  1.00  0.00           H
ATOM   3400  H10 UNK   227       9.197  39.159  38.318  1.00  0.00           H
ATOM   3401  H11 UNK   227       9.866  38.685  39.808  1.00  0.00           H
ATOM   3402  H12 UNK   227       8.320  39.727  41.848  1.00  0.00           H
ATOM   3403  H13 UNK   227       7.301  41.033  41.375  1.00  0.00           H
ATOM   3404  H14 UNK   227       8.816  40.558  40.503  1.00  0.00           H
ATOM   3405  H15 UNK   227       6.469  36.999  38.908  1.00  0.00           H
ATOM   3406  O1  UNK   228      20.409  59.916  37.731  1.00  0.00           O
ATOM   3407  C2  UNK   228      19.709  59.075  36.816  1.00  0.00           C
ATOM   3408  C3  UNK   228      20.073  57.572  37.134  1.00  0.00           C
ATOM   3409  C4  UNK   228      20.033  59.466  35.371  1.00  0.00           C
ATOM   3410  C5  UNK   228      20.046  57.310  38.668  1.00  0.00           C
ATOM   3411  H6  UNK   228      18.642  59.202  36.967  1.00  0.00           H
ATOM   3412  H7  UNK   228      19.468  56.918  36.617  1.00  0.00           H
ATOM   3413  H8  UNK   228      21.095  57.364  36.789  1.00  0.00           H
ATOM   3414  H9  UNK   228      19.611  58.717  34.626  1.00  0.00           H
ATOM   3415  H10 UNK   228      19.597  60.411  35.069  1.00  0.00           H
ATOM   3416  H11 UNK   228      21.137  59.387  35.165  1.00  0.00           H
ATOM   3417  H12 UNK   228      19.258  57.885  39.148  1.00  0.00           H
ATOM   3418  H13 UNK   228      21.038  57.644  39.051  1.00  0.00           H
ATOM   3419  H14 UNK   228      19.935  56.233  38.791  1.00  0.00           H
ATOM   3420  H15 UNK   228      20.075  60.782  37.531  1.00  0.00           H
ATOM   3421  O1  UNK   229      13.712  55.260  28.112  1.00  0.00           O
ATOM   3422  C2  UNK   229      14.321  54.083  27.507  1.00  0.00           C
ATOM   3423  C3  UNK   229      14.246  52.964  28.487  1.00  0.00           C
ATOM   3424  C4  UNK   229      15.780  54.388  27.123  1.00  0.00           C
ATOM   3425  C5  UNK   229      12.836  52.548  28.790  1.00  0.00           C
ATOM   3426  H6  UNK   229      13.854  53.825  26.594  1.00  0.00           H
ATOM   3427  H7  UNK   229      14.759  52.081  28.195  1.00  0.00           H
ATOM   3428  H8  UNK   229      14.701  53.319  29.482  1.00  0.00           H
ATOM   3429  H9  UNK   229      16.318  53.633  26.534  1.00  0.00           H
ATOM   3430  H10 UNK   229      15.878  55.195  26.464  1.00  0.00           H
ATOM   3431  H11 UNK   229      16.412  54.739  27.962  1.00  0.00           H
ATOM   3432  H12 UNK   229      12.330  53.341  29.285  1.00  0.00           H
ATOM   3433  H13 UNK   229      12.805  51.711  29.486  1.00  0.00           H
ATOM   3434  H14 UNK   229      12.224  52.318  27.864  1.00  0.00           H
ATOM   3435  H15 UNK   229      13.961  55.294  29.069  1.00  0.00           H
ATOM   3436  O1  UNK   230      48.791  42.243  27.264  1.00  0.00           O
ATOM   3437  C2  UNK   230      47.368  42.273  27.137  1.00  0.00           C
ATOM   3438  C3  UNK   230      46.762  43.382  28.041  1.00  0.00           C
ATOM   3439  C4  UNK   230      46.780  40.832  27.341  1.00  0.00           C
ATOM   3440  C5  UNK   230      47.091  44.803  27.565  1.00  0.00           C
ATOM   3441  H6  UNK   230      47.186  42.528  26.022  1.00  0.00           H
ATOM   3442  H7  UNK   230      45.696  43.250  27.947  1.00  0.00           H
ATOM   3443  H8  UNK   230      46.940  43.173  29.112  1.00  0.00           H
ATOM   3444  H9  UNK   230      45.754  40.859  27.045  1.00  0.00           H
ATOM   3445  H10 UNK   230      47.354  40.208  26.567  1.00  0.00           H
ATOM   3446  H11 UNK   230      46.954  40.295  28.254  1.00  0.00           H
ATOM   3447  H12 UNK   230      48.171  45.060  27.593  1.00  0.00           H
ATOM   3448  H13 UNK   230      46.645  45.487  28.276  1.00  0.00           H
ATOM   3449  H14 UNK   230      46.580  44.874  26.550  1.00  0.00           H
ATOM   3450  H15 UNK   230      48.972  41.918  28.191  1.00  0.00           H
ATOM   3451  O1  UNK   231      33.911  30.323  31.744  1.00  0.00           O
ATOM   3452  C2  UNK   231      33.405  30.566  30.425  1.00  0.00           C
ATOM   3453  C3  UNK   231      32.073  31.332  30.691  1.00  0.00           C
ATOM   3454  C4  UNK   231      33.290  29.170  29.677  1.00  0.00           C
ATOM   3455  C5  UNK   231      31.314  31.745  29.402  1.00  0.00           C
ATOM   3456  H6  UNK   231      34.075  31.208  29.861  1.00  0.00           H
ATOM   3457  H7  UNK   231      31.362  30.654  31.191  1.00  0.00           H
ATOM   3458  H8  UNK   231      32.294  32.207  31.319  1.00  0.00           H
ATOM   3459  H9  UNK   231      32.293  28.711  29.884  1.00  0.00           H
ATOM   3460  H10 UNK   231      33.378  29.431  28.646  1.00  0.00           H
ATOM   3461  H11 UNK   231      34.071  28.583  30.242  1.00  0.00           H
ATOM   3462  H12 UNK   231      31.982  32.448  28.769  1.00  0.00           H
ATOM   3463  H13 UNK   231      30.503  32.373  29.609  1.00  0.00           H
ATOM   3464  H14 UNK   231      31.072  30.961  28.716  1.00  0.00           H
ATOM   3465  H15 UNK   231      33.172  29.906  32.311  1.00  0.00           H
ATOM   3466  O1  UNK   232      23.711  21.278   2.053  1.00  0.00           O
ATOM   3467  C2  UNK   232      23.407  19.896   2.459  1.00  0.00           C
ATOM   3468  C3  UNK   232      22.583  19.272   1.301  1.00  0.00           C
ATOM   3469  C4  UNK   232      22.598  20.064   3.742  1.00  0.00           C
ATOM   3470  C5  UNK   232      23.191  19.401  -0.066  1.00  0.00           C
ATOM   3471  H6  UNK   232      24.348  19.303   2.658  1.00  0.00           H
ATOM   3472  H7  UNK   232      22.531  18.196   1.519  1.00  0.00           H
ATOM   3473  H8  UNK   232      21.543  19.680   1.319  1.00  0.00           H
ATOM   3474  H9  UNK   232      22.345  19.075   4.065  1.00  0.00           H
ATOM   3475  H10 UNK   232      23.228  20.430   4.583  1.00  0.00           H
ATOM   3476  H11 UNK   232      21.668  20.648   3.534  1.00  0.00           H
ATOM   3477  H12 UNK   232      24.131  18.814  -0.033  1.00  0.00           H
ATOM   3478  H13 UNK   232      23.382  20.449  -0.500  1.00  0.00           H
ATOM   3479  H14 UNK   232      22.496  18.971  -0.823  1.00  0.00           H
ATOM   3480  H15 UNK   232      22.869  21.862   2.135  1.00  0.00           H
ATOM   3481  O1  UNK   233       2.769  50.425  24.962  1.00  0.00           O
ATOM   3482  C2  UNK   233       3.199  50.249  23.548  1.00  0.00           C
ATOM   3483  C3  UNK   233       3.586  48.793  23.249  1.00  0.00           C
ATOM   3484  C4  UNK   233       4.372  51.175  23.223  1.00  0.00           C
ATOM   3485  C5  UNK   233       4.833  48.321  23.982  1.00  0.00           C
ATOM   3486  H6  UNK   233       2.379  50.371  22.880  1.00  0.00           H
ATOM   3487  H7  UNK   233       2.795  48.082  23.444  1.00  0.00           H
ATOM   3488  H8  UNK   233       3.765  48.698  22.246  1.00  0.00           H
ATOM   3489  H9  UNK   233       5.157  51.035  23.927  1.00  0.00           H
ATOM   3490  H10 UNK   233       4.747  51.039  22.238  1.00  0.00           H
ATOM   3491  H11 UNK   233       4.023  52.189  23.315  1.00  0.00           H
ATOM   3492  H12 UNK   233       4.739  48.339  25.090  1.00  0.00           H
ATOM   3493  H13 UNK   233       5.751  48.874  23.717  1.00  0.00           H
ATOM   3494  H14 UNK   233       5.056  47.284  23.609  1.00  0.00           H
ATOM   3495  H15 UNK   233       2.318  51.243  24.892  1.00  0.00           H
ATOM   3496  O1  UNK   234       3.336  60.224  61.270  1.00  0.00           O
ATOM   3497  C2  UNK   234       2.117  60.899  61.460  1.00  0.00           C
ATOM   3498  C3  UNK   234       1.669  60.747  62.918  1.00  0.00           C
ATOM   3499  C4  UNK   234       1.111  60.433  60.395  1.00  0.00           C
ATOM   3500  C5  UNK   234       2.799  61.272  63.826  1.00  0.00           C
ATOM   3501  H6  UNK   234       2.295  61.989  61.237  1.00  0.00           H
ATOM   3502  H7  UNK   234       0.792  61.330  63.126  1.00  0.00           H
ATOM   3503  H8  UNK   234       1.536  59.653  63.126  1.00  0.00           H
ATOM   3504  H9  UNK   234       0.134  61.009  60.517  1.00  0.00           H
ATOM   3505  H10 UNK   234       1.349  60.571  59.334  1.00  0.00           H
ATOM   3506  H11 UNK   234       0.728  59.442  60.484  1.00  0.00           H
ATOM   3507  H12 UNK   234       2.932  62.368  63.704  1.00  0.00           H
ATOM   3508  H13 UNK   234       3.711  60.788  63.640  1.00  0.00           H
ATOM   3509  H14 UNK   234       2.661  61.012  64.897  1.00  0.00           H
ATOM   3510  H15 UNK   234       3.443  59.897  60.351  1.00  0.00           H
ATOM   3511  O1  UNK   235       1.314  60.057  18.709  1.00  0.00           O
ATOM   3512  C2  UNK   235       1.329  61.132  17.779  1.00  0.00           C
ATOM   3513  C3  UNK   235      -0.126  61.330  17.168  1.00  0.00           C
ATOM   3514  C4  UNK   235       2.371  60.685  16.730  1.00  0.00           C
ATOM   3515  C5  UNK   235      -1.107  61.723  18.214  1.00  0.00           C
ATOM   3516  H6  UNK   235       1.705  62.078  18.264  1.00  0.00           H
ATOM   3517  H7  UNK   235      -0.151  62.069  16.463  1.00  0.00           H
ATOM   3518  H8  UNK   235      -0.436  60.442  16.609  1.00  0.00           H
ATOM   3519  H9  UNK   235       3.347  60.921  17.105  1.00  0.00           H
ATOM   3520  H10 UNK   235       2.274  59.642  16.409  1.00  0.00           H
ATOM   3521  H11 UNK   235       2.191  61.323  15.890  1.00  0.00           H
ATOM   3522  H12 UNK   235      -0.838  62.523  18.820  1.00  0.00           H
ATOM   3523  H13 UNK   235      -1.180  60.841  18.873  1.00  0.00           H
ATOM   3524  H14 UNK   235      -2.060  61.912  17.762  1.00  0.00           H
ATOM   3525  H15 UNK   235       2.181  59.883  19.157  1.00  0.00           H
ATOM   3526  O1  UNK   236      46.393  50.753   4.435  1.00  0.00           O
ATOM   3527  C2  UNK   236      46.264  51.245   3.097  1.00  0.00           C
ATOM   3528  C3  UNK   236      47.617  51.935   2.712  1.00  0.00           C
ATOM   3529  C4  UNK   236      45.116  52.212   2.956  1.00  0.00           C
ATOM   3530  C5  UNK   236      48.751  50.928   2.519  1.00  0.00           C
ATOM   3531  H6  UNK   236      46.272  50.377   2.468  1.00  0.00           H
ATOM   3532  H7  UNK   236      47.373  52.419   1.790  1.00  0.00           H
ATOM   3533  H8  UNK   236      47.845  52.786   3.405  1.00  0.00           H
ATOM   3534  H9  UNK   236      44.208  51.675   2.862  1.00  0.00           H
ATOM   3535  H10 UNK   236      44.936  52.843   3.859  1.00  0.00           H
ATOM   3536  H11 UNK   236      45.216  52.845   2.047  1.00  0.00           H
ATOM   3537  H12 UNK   236      48.522  50.202   1.688  1.00  0.00           H
ATOM   3538  H13 UNK   236      48.822  50.366   3.459  1.00  0.00           H
ATOM   3539  H14 UNK   236      49.741  51.326   2.242  1.00  0.00           H
ATOM   3540  H15 UNK   236      45.785  51.275   5.011  1.00  0.00           H
ATOM   3541  O1  UNK   237      66.171  19.179  24.788  1.00  0.00           O
ATOM   3542  C2  UNK   237      65.738  17.781  25.017  1.00  0.00           C
ATOM   3543  C3  UNK   237      67.058  16.879  25.108  1.00  0.00           C
ATOM   3544  C4  UNK   237      64.883  17.254  23.906  1.00  0.00           C
ATOM   3545  C5  UNK   237      68.323  17.309  25.849  1.00  0.00           C
ATOM   3546  H6  UNK   237      65.095  17.718  25.871  1.00  0.00           H
ATOM   3547  H7  UNK   237      66.586  15.866  25.443  1.00  0.00           H
ATOM   3548  H8  UNK   237      67.320  16.795  24.000  1.00  0.00           H
ATOM   3549  H9  UNK   237      64.608  16.183  24.103  1.00  0.00           H
ATOM   3550  H10 UNK   237      64.042  17.946  23.731  1.00  0.00           H
ATOM   3551  H11 UNK   237      65.579  17.301  23.073  1.00  0.00           H
ATOM   3552  H12 UNK   237      69.029  16.468  25.694  1.00  0.00           H
ATOM   3553  H13 UNK   237      68.218  17.475  26.942  1.00  0.00           H
ATOM   3554  H14 UNK   237      68.614  18.161  25.287  1.00  0.00           H
ATOM   3555  H15 UNK   237      65.468  19.624  24.248  1.00  0.00           H
ATOM   3556  O1  UNK   238      14.646  65.189  34.991  1.00  0.00           O
ATOM   3557  C2  UNK   238      15.426  65.929  34.058  1.00  0.00           C
ATOM   3558  C3  UNK   238      15.546  67.389  34.482  1.00  0.00           C
ATOM   3559  C4  UNK   238      14.814  65.718  32.658  1.00  0.00           C
ATOM   3560  C5  UNK   238      14.201  68.224  34.369  1.00  0.00           C
ATOM   3561  H6  UNK   238      16.488  65.631  34.060  1.00  0.00           H
ATOM   3562  H7  UNK   238      15.848  67.576  35.546  1.00  0.00           H
ATOM   3563  H8  UNK   238      16.280  67.895  33.871  1.00  0.00           H
ATOM   3564  H9  UNK   238      14.994  64.764  32.289  1.00  0.00           H
ATOM   3565  H10 UNK   238      13.779  65.821  32.823  1.00  0.00           H
ATOM   3566  H11 UNK   238      15.042  66.533  31.982  1.00  0.00           H
ATOM   3567  H12 UNK   238      14.265  69.210  34.886  1.00  0.00           H
ATOM   3568  H13 UNK   238      13.349  67.696  34.782  1.00  0.00           H
ATOM   3569  H14 UNK   238      13.949  68.415  33.371  1.00  0.00           H
ATOM   3570  H15 UNK   238      14.268  64.462  34.450  1.00  0.00           H
ATOM   3571  O1  UNK   239      56.974   9.570  40.459  1.00  0.00           O
ATOM   3572  C2  UNK   239      55.650   9.500  39.897  1.00  0.00           C
ATOM   3573  C3  UNK   239      54.819   8.455  40.750  1.00  0.00           C
ATOM   3574  C4  UNK   239      55.722   9.173  38.426  1.00  0.00           C
ATOM   3575  C5  UNK   239      54.859   8.752  42.238  1.00  0.00           C
ATOM   3576  H6  UNK   239      55.180  10.460  40.115  1.00  0.00           H
ATOM   3577  H7  UNK   239      53.777   8.342  40.404  1.00  0.00           H
ATOM   3578  H8  UNK   239      55.322   7.473  40.580  1.00  0.00           H
ATOM   3579  H9  UNK   239      56.041   8.129  38.215  1.00  0.00           H
ATOM   3580  H10 UNK   239      54.750   9.361  38.024  1.00  0.00           H
ATOM   3581  H11 UNK   239      56.382   9.860  37.894  1.00  0.00           H
ATOM   3582  H12 UNK   239      54.203   8.161  42.809  1.00  0.00           H
ATOM   3583  H13 UNK   239      54.398   9.741  42.351  1.00  0.00           H
ATOM   3584  H14 UNK   239      55.938   8.780  42.539  1.00  0.00           H
ATOM   3585  H15 UNK   239      57.336   8.696  40.343  1.00  0.00           H
ATOM   3586  O1  UNK   240       6.637  43.319  11.079  1.00  0.00           O
ATOM   3587  C2  UNK   240       7.505  42.899  10.140  1.00  0.00           C
ATOM   3588  C3  UNK   240       7.947  41.478  10.533  1.00  0.00           C
ATOM   3589  C4  UNK   240       8.665  43.844   9.913  1.00  0.00           C
ATOM   3590  C5  UNK   240       6.804  40.421  10.569  1.00  0.00           C
ATOM   3591  H6  UNK   240       6.988  42.710   9.203  1.00  0.00           H
ATOM   3592  H7  UNK   240       8.536  41.087   9.732  1.00  0.00           H
ATOM   3593  H8  UNK   240       8.512  41.527  11.444  1.00  0.00           H
ATOM   3594  H9  UNK   240       9.176  44.109  10.925  1.00  0.00           H
ATOM   3595  H10 UNK   240       9.343  43.165   9.405  1.00  0.00           H
ATOM   3596  H11 UNK   240       8.570  44.686   9.274  1.00  0.00           H
ATOM   3597  H12 UNK   240       6.267  40.387   9.600  1.00  0.00           H
ATOM   3598  H13 UNK   240       6.045  40.627  11.294  1.00  0.00           H
ATOM   3599  H14 UNK   240       7.271  39.463  10.837  1.00  0.00           H
ATOM   3600  H15 UNK   240       5.863  43.844  10.652  1.00  0.00           H
ATOM   3601  O1  UNK   241      64.429  66.445  19.753  1.00  0.00           O
ATOM   3602  C2  UNK   241      64.587  66.470  18.359  1.00  0.00           C
ATOM   3603  C3  UNK   241      65.832  67.329  18.056  1.00  0.00           C
ATOM   3604  C4  UNK   241      63.246  66.876  17.661  1.00  0.00           C
ATOM   3605  C5  UNK   241      67.141  66.659  18.549  1.00  0.00           C
ATOM   3606  H6  UNK   241      64.879  65.441  18.019  1.00  0.00           H
ATOM   3607  H7  UNK   241      65.937  67.284  16.949  1.00  0.00           H
ATOM   3608  H8  UNK   241      65.756  68.335  18.548  1.00  0.00           H
ATOM   3609  H9  UNK   241      62.583  65.982  17.641  1.00  0.00           H
ATOM   3610  H10 UNK   241      62.662  67.676  18.180  1.00  0.00           H
ATOM   3611  H11 UNK   241      63.428  67.041  16.566  1.00  0.00           H
ATOM   3612  H12 UNK   241      68.055  67.276  18.314  1.00  0.00           H
ATOM   3613  H13 UNK   241      67.387  65.672  18.017  1.00  0.00           H
ATOM   3614  H14 UNK   241      67.158  66.403  19.638  1.00  0.00           H
ATOM   3615  H15 UNK   241      63.988  65.588  19.997  1.00  0.00           H
ATOM   3616  O1  UNK   242      26.894  37.651  21.665  1.00  0.00           O
ATOM   3617  C2  UNK   242      25.528  37.558  21.886  1.00  0.00           C
ATOM   3618  C3  UNK   242      25.180  36.568  22.998  1.00  0.00           C
ATOM   3619  C4  UNK   242      24.766  37.171  20.570  1.00  0.00           C
ATOM   3620  C5  UNK   242      26.100  36.772  24.255  1.00  0.00           C
ATOM   3621  H6  UNK   242      25.197  38.529  22.174  1.00  0.00           H
ATOM   3622  H7  UNK   242      24.140  36.592  23.214  1.00  0.00           H
ATOM   3623  H8  UNK   242      25.345  35.526  22.625  1.00  0.00           H
ATOM   3624  H9  UNK   242      25.041  37.725  19.692  1.00  0.00           H
ATOM   3625  H10 UNK   242      25.089  36.139  20.298  1.00  0.00           H
ATOM   3626  H11 UNK   242      23.677  37.335  20.587  1.00  0.00           H
ATOM   3627  H12 UNK   242      25.797  37.717  24.724  1.00  0.00           H
ATOM   3628  H13 UNK   242      27.164  36.870  23.998  1.00  0.00           H
ATOM   3629  H14 UNK   242      25.913  35.899  24.966  1.00  0.00           H
ATOM   3630  H15 UNK   242      26.992  38.326  20.994  1.00  0.00           H
ATOM   3631  O1  UNK   243      23.262  27.530  53.730  1.00  0.00           O
ATOM   3632  C2  UNK   243      21.902  27.593  54.224  1.00  0.00           C
ATOM   3633  C3  UNK   243      20.974  28.517  53.424  1.00  0.00           C
ATOM   3634  C4  UNK   243      21.941  27.840  55.733  1.00  0.00           C
ATOM   3635  C5  UNK   243      21.539  29.939  53.116  1.00  0.00           C
ATOM   3636  H6  UNK   243      21.418  26.626  54.183  1.00  0.00           H
ATOM   3637  H7  UNK   243      20.650  28.101  52.492  1.00  0.00           H
ATOM   3638  H8  UNK   243      19.931  28.625  53.876  1.00  0.00           H
ATOM   3639  H9  UNK   243      21.124  27.360  56.185  1.00  0.00           H
ATOM   3640  H10 UNK   243      22.871  27.468  56.205  1.00  0.00           H
ATOM   3641  H11 UNK   243      21.943  28.893  56.062  1.00  0.00           H
ATOM   3642  H12 UNK   243      20.837  30.478  52.555  1.00  0.00           H
ATOM   3643  H13 UNK   243      22.591  29.901  52.784  1.00  0.00           H
ATOM   3644  H14 UNK   243      21.603  30.409  54.085  1.00  0.00           H
ATOM   3645  H15 UNK   243      23.035  27.629  52.791  1.00  0.00           H
ATOM   3646  O1  UNK   244       6.379  16.588  24.621  1.00  0.00           O
ATOM   3647  C2  UNK   244       5.482  15.872  23.779  1.00  0.00           C
ATOM   3648  C3  UNK   244       6.121  15.430  22.404  1.00  0.00           C
ATOM   3649  C4  UNK   244       4.160  16.613  23.591  1.00  0.00           C
ATOM   3650  C5  UNK   244       7.454  14.572  22.647  1.00  0.00           C
ATOM   3651  H6  UNK   244       5.287  14.896  24.139  1.00  0.00           H
ATOM   3652  H7  UNK   244       5.454  14.792  21.778  1.00  0.00           H
ATOM   3653  H8  UNK   244       6.402  16.318  21.879  1.00  0.00           H
ATOM   3654  H9  UNK   244       3.743  16.845  24.580  1.00  0.00           H
ATOM   3655  H10 UNK   244       4.308  17.599  23.076  1.00  0.00           H
ATOM   3656  H11 UNK   244       3.420  16.036  23.021  1.00  0.00           H
ATOM   3657  H12 UNK   244       7.288  13.480  22.809  1.00  0.00           H
ATOM   3658  H13 UNK   244       8.041  14.956  23.530  1.00  0.00           H
ATOM   3659  H14 UNK   244       8.124  14.720  21.820  1.00  0.00           H
ATOM   3660  H15 UNK   244       6.209  16.322  25.590  1.00  0.00           H
ATOM   3661  O1  UNK   245      31.240  54.378  17.535  1.00  0.00           O
ATOM   3662  C2  UNK   245      32.303  55.101  18.135  1.00  0.00           C
ATOM   3663  C3  UNK   245      33.461  55.336  17.120  1.00  0.00           C
ATOM   3664  C4  UNK   245      32.702  54.237  19.389  1.00  0.00           C
ATOM   3665  C5  UNK   245      33.221  56.490  16.186  1.00  0.00           C
ATOM   3666  H6  UNK   245      31.872  56.082  18.469  1.00  0.00           H
ATOM   3667  H7  UNK   245      34.375  55.564  17.682  1.00  0.00           H
ATOM   3668  H8  UNK   245      33.749  54.368  16.645  1.00  0.00           H
ATOM   3669  H9  UNK   245      32.894  53.240  18.981  1.00  0.00           H
ATOM   3670  H10 UNK   245      33.556  54.671  19.886  1.00  0.00           H
ATOM   3671  H11 UNK   245      31.872  54.098  20.125  1.00  0.00           H
ATOM   3672  H12 UNK   245      32.240  56.460  15.680  1.00  0.00           H
ATOM   3673  H13 UNK   245      33.970  56.280  15.442  1.00  0.00           H
ATOM   3674  H14 UNK   245      33.334  57.460  16.624  1.00  0.00           H
ATOM   3675  H15 UNK   245      30.441  54.708  18.008  1.00  0.00           H
ATOM   3676  O1  UNK   246      48.046  61.691  61.549  1.00  0.00           O
ATOM   3677  C2  UNK   246      46.926  61.344  62.300  1.00  0.00           C
ATOM   3678  C3  UNK   246      47.312  59.908  62.803  1.00  0.00           C
ATOM   3679  C4  UNK   246      45.638  61.220  61.358  1.00  0.00           C
ATOM   3680  C5  UNK   246      48.616  59.984  63.632  1.00  0.00           C
ATOM   3681  H6  UNK   246      46.643  61.991  63.138  1.00  0.00           H
ATOM   3682  H7  UNK   246      46.406  59.678  63.458  1.00  0.00           H
ATOM   3683  H8  UNK   246      47.381  59.066  62.066  1.00  0.00           H
ATOM   3684  H9  UNK   246      44.758  60.814  62.026  1.00  0.00           H
ATOM   3685  H10 UNK   246      45.395  62.236  60.976  1.00  0.00           H
ATOM   3686  H11 UNK   246      45.728  60.628  60.475  1.00  0.00           H
ATOM   3687  H12 UNK   246      48.749  59.054  64.227  1.00  0.00           H
ATOM   3688  H13 UNK   246      48.512  60.821  64.317  1.00  0.00           H
ATOM   3689  H14 UNK   246      49.518  60.191  63.060  1.00  0.00           H
ATOM   3690  H15 UNK   246      47.883  62.643  61.243  1.00  0.00           H
ATOM   3691  O1  UNK   247       7.768  23.984  14.984  1.00  0.00           O
ATOM   3692  C2  UNK   247       6.561  23.304  14.599  1.00  0.00           C
ATOM   3693  C3  UNK   247       6.507  21.884  15.218  1.00  0.00           C
ATOM   3694  C4  UNK   247       6.421  23.329  13.121  1.00  0.00           C
ATOM   3695  C5  UNK   247       5.009  21.278  15.126  1.00  0.00           C
ATOM   3696  H6  UNK   247       5.714  23.943  14.963  1.00  0.00           H
ATOM   3697  H7  UNK   247       7.154  21.203  14.676  1.00  0.00           H
ATOM   3698  H8  UNK   247       6.829  22.071  16.272  1.00  0.00           H
ATOM   3699  H9  UNK   247       6.373  24.337  12.814  1.00  0.00           H
ATOM   3700  H10 UNK   247       7.307  22.873  12.694  1.00  0.00           H
ATOM   3701  H11 UNK   247       5.504  22.808  12.866  1.00  0.00           H
ATOM   3702  H12 UNK   247       5.130  20.275  15.424  1.00  0.00           H
ATOM   3703  H13 UNK   247       4.634  21.370  14.122  1.00  0.00           H
ATOM   3704  H14 UNK   247       4.258  21.758  15.715  1.00  0.00           H
ATOM   3705  H15 UNK   247       7.831  24.086  15.989  1.00  0.00           H
ATOM   3706  O1  UNK   248       4.961  12.626  13.488  1.00  0.00           O
ATOM   3707  C2  UNK   248       3.821  13.401  13.711  1.00  0.00           C
ATOM   3708  C3  UNK   248       3.343  13.452  15.180  1.00  0.00           C
ATOM   3709  C4  UNK   248       2.668  12.817  12.907  1.00  0.00           C
ATOM   3710  C5  UNK   248       4.524  13.959  16.048  1.00  0.00           C
ATOM   3711  H6  UNK   248       4.072  14.384  13.330  1.00  0.00           H
ATOM   3712  H7  UNK   248       2.489  14.146  15.153  1.00  0.00           H
ATOM   3713  H8  UNK   248       3.061  12.432  15.480  1.00  0.00           H
ATOM   3714  H9  UNK   248       2.759  13.143  11.867  1.00  0.00           H
ATOM   3715  H10 UNK   248       2.651  11.689  12.850  1.00  0.00           H
ATOM   3716  H11 UNK   248       1.622  13.099  13.224  1.00  0.00           H
ATOM   3717  H12 UNK   248       5.289  13.187  16.091  1.00  0.00           H
ATOM   3718  H13 UNK   248       4.145  14.059  17.092  1.00  0.00           H
ATOM   3719  H14 UNK   248       5.010  14.918  15.726  1.00  0.00           H
ATOM   3720  H15 UNK   248       5.305  12.777  12.631  1.00  0.00           H
ATOM   3721  O1  UNK   249       8.498  20.486   1.800  1.00  0.00           O
ATOM   3722  C2  UNK   249       9.680  19.719   1.909  1.00  0.00           C
ATOM   3723  C3  UNK   249       9.539  18.223   1.529  1.00  0.00           C
ATOM   3724  C4  UNK   249      10.211  19.896   3.314  1.00  0.00           C
ATOM   3725  C5  UNK   249       9.029  18.032   0.100  1.00  0.00           C
ATOM   3726  H6  UNK   249      10.428  20.162   1.253  1.00  0.00           H
ATOM   3727  H7  UNK   249      10.444  17.656   1.601  1.00  0.00           H
ATOM   3728  H8  UNK   249       8.751  17.818   2.261  1.00  0.00           H
ATOM   3729  H9  UNK   249      10.952  20.694   3.424  1.00  0.00           H
ATOM   3730  H10 UNK   249       9.400  19.998   4.045  1.00  0.00           H
ATOM   3731  H11 UNK   249      10.692  18.993   3.731  1.00  0.00           H
ATOM   3732  H12 UNK   249       8.637  16.949  -0.009  1.00  0.00           H
ATOM   3733  H13 UNK   249       9.901  18.259  -0.513  1.00  0.00           H
ATOM   3734  H14 UNK   249       8.192  18.717  -0.177  1.00  0.00           H
ATOM   3735  H15 UNK   249       8.359  20.828   0.881  1.00  0.00           H
ATOM   3736  O1  UNK   250      50.161  55.250  12.065  1.00  0.00           O
ATOM   3737  C2  UNK   250      50.850  54.226  11.376  1.00  0.00           C
ATOM   3738  C3  UNK   250      52.354  54.605  11.260  1.00  0.00           C
ATOM   3739  C4  UNK   250      50.240  54.077   9.978  1.00  0.00           C
ATOM   3740  C5  UNK   250      53.067  54.596  12.622  1.00  0.00           C
ATOM   3741  H6  UNK   250      50.801  53.288  11.936  1.00  0.00           H
ATOM   3742  H7  UNK   250      52.845  53.878  10.664  1.00  0.00           H
ATOM   3743  H8  UNK   250      52.428  55.573  10.815  1.00  0.00           H
ATOM   3744  H9  UNK   250      50.815  53.323   9.447  1.00  0.00           H
ATOM   3745  H10 UNK   250      49.208  53.806  10.037  1.00  0.00           H
ATOM   3746  H11 UNK   250      50.140  55.036   9.338  1.00  0.00           H
ATOM   3747  H12 UNK   250      53.239  55.552  13.063  1.00  0.00           H
ATOM   3748  H13 UNK   250      54.101  54.179  12.497  1.00  0.00           H
ATOM   3749  H14 UNK   250      52.667  53.884  13.378  1.00  0.00           H
ATOM   3750  H15 UNK   250      50.649  56.048  11.863  1.00  0.00           H
ATOM   3751  O1  UNK   251      58.528  30.321  29.937  1.00  0.00           O
ATOM   3752  C2  UNK   251      59.503  29.252  30.060  1.00  0.00           C
ATOM   3753  C3  UNK   251      59.409  28.652  31.485  1.00  0.00           C
ATOM   3754  C4  UNK   251      60.949  29.760  29.842  1.00  0.00           C
ATOM   3755  C5  UNK   251      58.065  28.020  31.844  1.00  0.00           C
ATOM   3756  H6  UNK   251      59.282  28.517  29.234  1.00  0.00           H
ATOM   3757  H7  UNK   251      60.101  27.739  31.441  1.00  0.00           H
ATOM   3758  H8  UNK   251      59.546  29.320  32.312  1.00  0.00           H
ATOM   3759  H9  UNK   251      61.296  30.436  30.614  1.00  0.00           H
ATOM   3760  H10 UNK   251      61.632  28.909  29.895  1.00  0.00           H
ATOM   3761  H11 UNK   251      61.117  30.198  28.806  1.00  0.00           H
ATOM   3762  H12 UNK   251      58.011  27.765  32.951  1.00  0.00           H
ATOM   3763  H13 UNK   251      58.000  27.079  31.270  1.00  0.00           H
ATOM   3764  H14 UNK   251      57.175  28.655  31.583  1.00  0.00           H
ATOM   3765  H15 UNK   251      58.522  30.501  28.997  1.00  0.00           H
ATOM   3766  O1  UNK   252      31.274  27.627  65.848  1.00  0.00           O
ATOM   3767  C2  UNK   252      30.316  28.122  64.972  1.00  0.00           C
ATOM   3768  C3  UNK   252      29.109  28.817  65.673  1.00  0.00           C
ATOM   3769  C4  UNK   252      29.777  27.023  64.038  1.00  0.00           C
ATOM   3770  C5  UNK   252      29.664  30.114  66.290  1.00  0.00           C
ATOM   3771  H6  UNK   252      30.742  28.832  64.222  1.00  0.00           H
ATOM   3772  H7  UNK   252      28.237  28.909  64.965  1.00  0.00           H
ATOM   3773  H8  UNK   252      28.689  28.106  66.431  1.00  0.00           H
ATOM   3774  H9  UNK   252      29.357  26.276  64.715  1.00  0.00           H
ATOM   3775  H10 UNK   252      28.946  27.350  63.449  1.00  0.00           H
ATOM   3776  H11 UNK   252      30.461  26.472  63.424  1.00  0.00           H
ATOM   3777  H12 UNK   252      28.782  30.631  66.775  1.00  0.00           H
ATOM   3778  H13 UNK   252      30.060  30.737  65.472  1.00  0.00           H
ATOM   3779  H14 UNK   252      30.408  29.984  67.011  1.00  0.00           H
ATOM   3780  H15 UNK   252      32.073  27.369  65.385  1.00  0.00           H
ATOM   3781  O1  UNK   253      44.684  10.992  16.921  1.00  0.00           O
ATOM   3782  C2  UNK   253      44.587  10.373  15.659  1.00  0.00           C
ATOM   3783  C3  UNK   253      43.814  11.452  14.817  1.00  0.00           C
ATOM   3784  C4  UNK   253      43.987   8.968  15.695  1.00  0.00           C
ATOM   3785  C5  UNK   253      44.596  12.736  14.443  1.00  0.00           C
ATOM   3786  H6  UNK   253      45.577  10.246  15.222  1.00  0.00           H
ATOM   3787  H7  UNK   253      43.334  10.983  13.943  1.00  0.00           H
ATOM   3788  H8  UNK   253      43.023  11.720  15.475  1.00  0.00           H
ATOM   3789  H9  UNK   253      44.133   8.386  14.776  1.00  0.00           H
ATOM   3790  H10 UNK   253      44.438   8.400  16.519  1.00  0.00           H
ATOM   3791  H11 UNK   253      42.949   8.938  15.999  1.00  0.00           H
ATOM   3792  H12 UNK   253      44.090  13.511  13.706  1.00  0.00           H
ATOM   3793  H13 UNK   253      45.449  12.400  13.791  1.00  0.00           H
ATOM   3794  H14 UNK   253      44.928  13.280  15.326  1.00  0.00           H
ATOM   3795  H15 UNK   253      45.250  10.418  17.420  1.00  0.00           H
ATOM   3796  O1  UNK   254      39.183  46.367  55.288  1.00  0.00           O
ATOM   3797  C2  UNK   254      37.850  45.723  55.529  1.00  0.00           C
ATOM   3798  C3  UNK   254      37.977  44.199  55.356  1.00  0.00           C
ATOM   3799  C4  UNK   254      36.645  46.371  54.725  1.00  0.00           C
ATOM   3800  C5  UNK   254      38.190  43.698  53.892  1.00  0.00           C
ATOM   3801  H6  UNK   254      37.657  45.794  56.555  1.00  0.00           H
ATOM   3802  H7  UNK   254      38.565  43.729  56.125  1.00  0.00           H
ATOM   3803  H8  UNK   254      36.997  43.767  55.641  1.00  0.00           H
ATOM   3804  H9  UNK   254      35.697  45.841  54.928  1.00  0.00           H
ATOM   3805  H10 UNK   254      36.490  47.426  55.053  1.00  0.00           H
ATOM   3806  H11 UNK   254      36.780  46.416  53.630  1.00  0.00           H
ATOM   3807  H12 UNK   254      37.460  44.231  53.352  1.00  0.00           H
ATOM   3808  H13 UNK   254      37.989  42.626  53.803  1.00  0.00           H
ATOM   3809  H14 UNK   254      39.122  44.021  53.341  1.00  0.00           H
ATOM   3810  H15 UNK   254      39.771  46.027  56.012  1.00  0.00           H
ATOM   3811  O1  UNK   255       8.758   3.649  36.190  1.00  0.00           O
ATOM   3812  C2  UNK   255       9.276   2.564  37.047  1.00  0.00           C
ATOM   3813  C3  UNK   255       8.171   2.100  38.003  1.00  0.00           C
ATOM   3814  C4  UNK   255      10.528   3.060  37.806  1.00  0.00           C
ATOM   3815  C5  UNK   255       6.947   1.315  37.480  1.00  0.00           C
ATOM   3816  H6  UNK   255       9.661   1.781  36.439  1.00  0.00           H
ATOM   3817  H7  UNK   255       8.734   1.672  38.893  1.00  0.00           H
ATOM   3818  H8  UNK   255       7.820   3.034  38.468  1.00  0.00           H
ATOM   3819  H9  UNK   255      11.267   3.378  37.087  1.00  0.00           H
ATOM   3820  H10 UNK   255      10.235   3.923  38.359  1.00  0.00           H
ATOM   3821  H11 UNK   255      10.891   2.232  38.327  1.00  0.00           H
ATOM   3822  H12 UNK   255       6.295   1.251  38.386  1.00  0.00           H
ATOM   3823  H13 UNK   255       7.094   0.242  37.108  1.00  0.00           H
ATOM   3824  H14 UNK   255       6.443   1.899  36.742  1.00  0.00           H
ATOM   3825  H15 UNK   255       8.263   4.248  36.792  1.00  0.00           H
ATOM   3826  O1  UNK   256       4.779  33.763  10.628  1.00  0.00           O
ATOM   3827  C2  UNK   256       3.990  34.087   9.513  1.00  0.00           C
ATOM   3828  C3  UNK   256       2.882  33.053   9.245  1.00  0.00           C
ATOM   3829  C4  UNK   256       4.939  34.283   8.326  1.00  0.00           C
ATOM   3830  C5  UNK   256       3.247  31.625   8.804  1.00  0.00           C
ATOM   3831  H6  UNK   256       3.533  35.049   9.691  1.00  0.00           H
ATOM   3832  H7  UNK   256       2.230  32.966  10.111  1.00  0.00           H
ATOM   3833  H8  UNK   256       2.251  33.464   8.355  1.00  0.00           H
ATOM   3834  H9  UNK   256       5.738  33.512   8.303  1.00  0.00           H
ATOM   3835  H10 UNK   256       4.416  34.042   7.407  1.00  0.00           H
ATOM   3836  H11 UNK   256       5.487  35.220   8.406  1.00  0.00           H
ATOM   3837  H12 UNK   256       3.995  31.689   8.035  1.00  0.00           H
ATOM   3838  H13 UNK   256       2.325  31.093   8.424  1.00  0.00           H
ATOM   3839  H14 UNK   256       3.731  31.115   9.702  1.00  0.00           H
ATOM   3840  H15 UNK   256       4.284  33.928  11.439  1.00  0.00           H
ATOM   3841  O1  UNK   257       4.675   5.363  21.439  1.00  0.00           O
ATOM   3842  C2  UNK   257       4.327   6.760  21.647  1.00  0.00           C
ATOM   3843  C3  UNK   257       5.536   7.746  21.336  1.00  0.00           C
ATOM   3844  C4  UNK   257       3.923   6.877  23.134  1.00  0.00           C
ATOM   3845  C5  UNK   257       6.039   7.682  19.901  1.00  0.00           C
ATOM   3846  H6  UNK   257       3.484   7.175  20.999  1.00  0.00           H
ATOM   3847  H7  UNK   257       5.120   8.771  21.570  1.00  0.00           H
ATOM   3848  H8  UNK   257       6.285   7.539  22.087  1.00  0.00           H
ATOM   3849  H9  UNK   257       3.542   7.820  23.389  1.00  0.00           H
ATOM   3850  H10 UNK   257       3.164   6.125  23.344  1.00  0.00           H
ATOM   3851  H11 UNK   257       4.801   6.605  23.664  1.00  0.00           H
ATOM   3852  H12 UNK   257       6.804   8.478  19.861  1.00  0.00           H
ATOM   3853  H13 UNK   257       5.216   7.962  19.179  1.00  0.00           H
ATOM   3854  H14 UNK   257       6.387   6.703  19.682  1.00  0.00           H
ATOM   3855  H15 UNK   257       5.613   5.506  21.676  1.00  0.00           H
ATOM   3856  O1  UNK   258      17.250  60.324  62.305  1.00  0.00           O
ATOM   3857  C2  UNK   258      16.497  59.321  62.970  1.00  0.00           C
ATOM   3858  C3  UNK   258      16.661  59.448  64.488  1.00  0.00           C
ATOM   3859  C4  UNK   258      16.985  58.029  62.505  1.00  0.00           C
ATOM   3860  C5  UNK   258      16.141  60.788  65.008  1.00  0.00           C
ATOM   3861  H6  UNK   258      15.469  59.355  62.626  1.00  0.00           H
ATOM   3862  H7  UNK   258      16.125  58.653  64.953  1.00  0.00           H
ATOM   3863  H8  UNK   258      17.710  59.280  64.810  1.00  0.00           H
ATOM   3864  H9  UNK   258      16.503  57.157  63.031  1.00  0.00           H
ATOM   3865  H10 UNK   258      16.709  57.892  61.410  1.00  0.00           H
ATOM   3866  H11 UNK   258      18.098  58.037  62.572  1.00  0.00           H
ATOM   3867  H12 UNK   258      16.352  60.795  66.087  1.00  0.00           H
ATOM   3868  H13 UNK   258      15.039  60.847  64.744  1.00  0.00           H
ATOM   3869  H14 UNK   258      16.624  61.624  64.522  1.00  0.00           H
ATOM   3870  H15 UNK   258      16.838  60.376  61.453  1.00  0.00           H
ATOM   3871  O1  UNK   259      12.931  33.827  22.110  1.00  0.00           O
ATOM   3872  C2  UNK   259      12.934  32.665  22.922  1.00  0.00           C
ATOM   3873  C3  UNK   259      11.742  32.792  23.933  1.00  0.00           C
ATOM   3874  C4  UNK   259      14.233  32.452  23.758  1.00  0.00           C
ATOM   3875  C5  UNK   259      10.402  32.325  23.320  1.00  0.00           C
ATOM   3876  H6  UNK   259      12.850  31.784  22.325  1.00  0.00           H
ATOM   3877  H7  UNK   259      11.931  32.144  24.869  1.00  0.00           H
ATOM   3878  H8  UNK   259      11.574  33.861  24.118  1.00  0.00           H
ATOM   3879  H9  UNK   259      14.510  33.295  24.418  1.00  0.00           H
ATOM   3880  H10 UNK   259      14.181  31.608  24.413  1.00  0.00           H
ATOM   3881  H11 UNK   259      15.049  32.272  23.075  1.00  0.00           H
ATOM   3882  H12 UNK   259      10.561  31.573  22.501  1.00  0.00           H
ATOM   3883  H13 UNK   259       9.956  33.141  22.674  1.00  0.00           H
ATOM   3884  H14 UNK   259       9.815  31.988  24.071  1.00  0.00           H
ATOM   3885  H15 UNK   259      12.900  33.551  21.143  1.00  0.00           H
ATOM   3886  O1  UNK   260      53.423  25.594  35.361  1.00  0.00           O
ATOM   3887  C2  UNK   260      54.767  25.372  35.757  1.00  0.00           C
ATOM   3888  C3  UNK   260      55.118  26.102  37.046  1.00  0.00           C
ATOM   3889  C4  UNK   260      55.619  25.869  34.567  1.00  0.00           C
ATOM   3890  C5  UNK   260      54.349  25.414  38.261  1.00  0.00           C
ATOM   3891  H6  UNK   260      54.834  24.326  35.944  1.00  0.00           H
ATOM   3892  H7  UNK   260      56.168  26.154  37.323  1.00  0.00           H
ATOM   3893  H8  UNK   260      54.756  27.216  37.000  1.00  0.00           H
ATOM   3894  H9  UNK   260      55.259  26.862  34.160  1.00  0.00           H
ATOM   3895  H10 UNK   260      56.699  26.017  34.805  1.00  0.00           H
ATOM   3896  H11 UNK   260      55.627  25.219  33.702  1.00  0.00           H
ATOM   3897  H12 UNK   260      53.265  25.309  38.159  1.00  0.00           H
ATOM   3898  H13 UNK   260      54.685  25.979  39.144  1.00  0.00           H
ATOM   3899  H14 UNK   260      54.587  24.392  38.440  1.00  0.00           H
ATOM   3900  H15 UNK   260      52.926  24.772  35.609  1.00  0.00           H
ATOM   3901  O1  UNK   261      44.406  53.867  38.376  1.00  0.00           O
ATOM   3902  C2  UNK   261      43.747  54.860  39.074  1.00  0.00           C
ATOM   3903  C3  UNK   261      44.163  54.790  40.575  1.00  0.00           C
ATOM   3904  C4  UNK   261      42.256  54.664  38.771  1.00  0.00           C
ATOM   3905  C5  UNK   261      45.636  55.074  40.889  1.00  0.00           C
ATOM   3906  H6  UNK   261      44.051  55.879  38.738  1.00  0.00           H
ATOM   3907  H7  UNK   261      43.563  55.447  41.135  1.00  0.00           H
ATOM   3908  H8  UNK   261      43.855  53.834  40.936  1.00  0.00           H
ATOM   3909  H9  UNK   261      42.143  54.633  37.707  1.00  0.00           H
ATOM   3910  H10 UNK   261      41.896  53.740  39.278  1.00  0.00           H
ATOM   3911  H11 UNK   261      41.717  55.521  39.250  1.00  0.00           H
ATOM   3912  H12 UNK   261      46.309  54.428  40.307  1.00  0.00           H
ATOM   3913  H13 UNK   261      45.974  54.921  41.918  1.00  0.00           H
ATOM   3914  H14 UNK   261      45.872  56.089  40.622  1.00  0.00           H
ATOM   3915  H15 UNK   261      43.996  53.033  38.710  1.00  0.00           H
ATOM   3916  O1  UNK   262      20.781   6.189  18.918  1.00  0.00           O
ATOM   3917  C2  UNK   262      19.854   6.765  18.081  1.00  0.00           C
ATOM   3918  C3  UNK   262      18.901   7.673  18.867  1.00  0.00           C
ATOM   3919  C4  UNK   262      19.123   5.675  17.341  1.00  0.00           C
ATOM   3920  C5  UNK   262      18.053   8.628  17.991  1.00  0.00           C
ATOM   3921  H6  UNK   262      20.441   7.371  17.354  1.00  0.00           H
ATOM   3922  H7  UNK   262      18.150   7.138  19.535  1.00  0.00           H
ATOM   3923  H8  UNK   262      19.514   8.263  19.616  1.00  0.00           H
ATOM   3924  H9  UNK   262      18.896   6.075  16.374  1.00  0.00           H
ATOM   3925  H10 UNK   262      19.759   4.841  17.089  1.00  0.00           H
ATOM   3926  H11 UNK   262      18.247   5.252  17.829  1.00  0.00           H
ATOM   3927  H12 UNK   262      17.559   9.299  18.728  1.00  0.00           H
ATOM   3928  H13 UNK   262      17.247   8.150  17.411  1.00  0.00           H
ATOM   3929  H14 UNK   262      18.625   9.267  17.352  1.00  0.00           H
ATOM   3930  H15 UNK   262      20.973   5.387  18.385  1.00  0.00           H
ATOM   3931  O1  UNK   263      66.474  15.491  41.538  1.00  0.00           O
ATOM   3932  C2  UNK   263      66.809  15.146  42.877  1.00  0.00           C
ATOM   3933  C3  UNK   263      66.665  16.422  43.752  1.00  0.00           C
ATOM   3934  C4  UNK   263      68.258  14.539  42.814  1.00  0.00           C
ATOM   3935  C5  UNK   263      67.083  16.204  45.187  1.00  0.00           C
ATOM   3936  H6  UNK   263      66.107  14.314  43.264  1.00  0.00           H
ATOM   3937  H7  UNK   263      67.265  17.331  43.315  1.00  0.00           H
ATOM   3938  H8  UNK   263      65.665  16.725  43.771  1.00  0.00           H
ATOM   3939  H9  UNK   263      68.597  14.244  43.778  1.00  0.00           H
ATOM   3940  H10 UNK   263      68.297  13.686  42.112  1.00  0.00           H
ATOM   3941  H11 UNK   263      69.027  15.265  42.498  1.00  0.00           H
ATOM   3942  H12 UNK   263      66.727  15.374  45.648  1.00  0.00           H
ATOM   3943  H13 UNK   263      66.609  17.077  45.728  1.00  0.00           H
ATOM   3944  H14 UNK   263      68.196  16.198  45.287  1.00  0.00           H
ATOM   3945  H15 UNK   263      67.195  16.103  41.224  1.00  0.00           H
ATOM   3946  O1  UNK   264       1.866  62.420   4.927  1.00  0.00           O
ATOM   3947  C2  UNK   264       1.634  63.689   5.468  1.00  0.00           C
ATOM   3948  C3  UNK   264       1.408  64.628   4.310  1.00  0.00           C
ATOM   3949  C4  UNK   264       2.751  64.145   6.378  1.00  0.00           C
ATOM   3950  C5  UNK   264       0.706  66.018   4.625  1.00  0.00           C
ATOM   3951  H6  UNK   264       0.675  63.597   6.001  1.00  0.00           H
ATOM   3952  H7  UNK   264       2.268  64.889   3.733  1.00  0.00           H
ATOM   3953  H8  UNK   264       0.705  64.072   3.555  1.00  0.00           H
ATOM   3954  H9  UNK   264       3.120  63.350   6.957  1.00  0.00           H
ATOM   3955  H10 UNK   264       3.450  64.722   5.866  1.00  0.00           H
ATOM   3956  H11 UNK   264       2.435  64.832   7.078  1.00  0.00           H
ATOM   3957  H12 UNK   264       1.307  66.541   5.354  1.00  0.00           H
ATOM   3958  H13 UNK   264      -0.294  65.807   4.969  1.00  0.00           H
ATOM   3959  H14 UNK   264       0.658  66.546   3.676  1.00  0.00           H
ATOM   3960  H15 UNK   264       1.077  62.148   4.278  1.00  0.00           H
ATOM   3961  O1  UNK   265      34.257  63.930  65.044  1.00  0.00           O
ATOM   3962  C2  UNK   265      32.829  63.894  65.315  1.00  0.00           C
ATOM   3963  C3  UNK   265      32.121  65.226  65.025  1.00  0.00           C
ATOM   3964  C4  UNK   265      32.544  63.411  66.807  1.00  0.00           C
ATOM   3965  C5  UNK   265      32.460  65.802  63.586  1.00  0.00           C
ATOM   3966  H6  UNK   265      32.506  63.117  64.583  1.00  0.00           H
ATOM   3967  H7  UNK   265      31.062  65.066  65.111  1.00  0.00           H
ATOM   3968  H8  UNK   265      32.331  65.955  65.881  1.00  0.00           H
ATOM   3969  H9  UNK   265      32.643  64.319  67.483  1.00  0.00           H
ATOM   3970  H10 UNK   265      31.520  63.029  67.069  1.00  0.00           H
ATOM   3971  H11 UNK   265      33.297  62.652  67.119  1.00  0.00           H
ATOM   3972  H12 UNK   265      32.279  65.048  62.753  1.00  0.00           H
ATOM   3973  H13 UNK   265      33.560  66.151  63.477  1.00  0.00           H
ATOM   3974  H14 UNK   265      31.841  66.671  63.335  1.00  0.00           H
ATOM   3975  H15 UNK   265      34.622  64.683  65.511  1.00  0.00           H
ATOM   3976  O1  UNK   266      56.037  38.027  29.936  1.00  0.00           O
ATOM   3977  C2  UNK   266      55.068  37.208  29.309  1.00  0.00           C
ATOM   3978  C3  UNK   266      55.678  35.859  28.945  1.00  0.00           C
ATOM   3979  C4  UNK   266      54.371  37.956  28.142  1.00  0.00           C
ATOM   3980  C5  UNK   266      54.524  34.817  28.681  1.00  0.00           C
ATOM   3981  H6  UNK   266      54.258  37.007  30.028  1.00  0.00           H
ATOM   3982  H7  UNK   266      56.359  35.921  28.123  1.00  0.00           H
ATOM   3983  H8  UNK   266      56.278  35.513  29.776  1.00  0.00           H
ATOM   3984  H9  UNK   266      53.504  37.411  27.818  1.00  0.00           H
ATOM   3985  H10 UNK   266      54.241  38.949  28.459  1.00  0.00           H
ATOM   3986  H11 UNK   266      55.069  37.972  27.235  1.00  0.00           H
ATOM   3987  H12 UNK   266      53.755  34.831  29.444  1.00  0.00           H
ATOM   3988  H13 UNK   266      54.960  33.798  28.752  1.00  0.00           H
ATOM   3989  H14 UNK   266      54.247  35.063  27.652  1.00  0.00           H
ATOM   3990  H15 UNK   266      56.621  37.525  30.618  1.00  0.00           H
ATOM   3991  O1  UNK   267      21.538   8.582  12.363  1.00  0.00           O
ATOM   3992  C2  UNK   267      20.525   7.916  11.635  1.00  0.00           C
ATOM   3993  C3  UNK   267      20.956   6.386  11.529  1.00  0.00           C
ATOM   3994  C4  UNK   267      20.243   8.635  10.236  1.00  0.00           C
ATOM   3995  C5  UNK   267      21.128   5.676  12.846  1.00  0.00           C
ATOM   3996  H6  UNK   267      19.537   8.090  12.196  1.00  0.00           H
ATOM   3997  H7  UNK   267      20.097   5.814  11.050  1.00  0.00           H
ATOM   3998  H8  UNK   267      21.766   6.134  10.846  1.00  0.00           H
ATOM   3999  H9  UNK   267      19.645   8.073   9.558  1.00  0.00           H
ATOM   4000  H10 UNK   267      19.759   9.563  10.323  1.00  0.00           H
ATOM   4001  H11 UNK   267      21.136   8.793   9.640  1.00  0.00           H
ATOM   4002  H12 UNK   267      20.975   4.628  12.748  1.00  0.00           H
ATOM   4003  H13 UNK   267      20.352   5.978  13.538  1.00  0.00           H
ATOM   4004  H14 UNK   267      22.041   5.952  13.324  1.00  0.00           H
ATOM   4005  H15 UNK   267      22.367   8.112  12.095  1.00  0.00           H
ATOM   4006  O1  UNK   268      16.052  60.916  26.567  1.00  0.00           O
ATOM   4007  C2  UNK   268      17.096  61.747  27.125  1.00  0.00           C
ATOM   4008  C3  UNK   268      17.092  63.106  26.361  1.00  0.00           C
ATOM   4009  C4  UNK   268      18.461  60.949  27.109  1.00  0.00           C
ATOM   4010  C5  UNK   268      18.028  64.162  27.007  1.00  0.00           C
ATOM   4011  H6  UNK   268      16.901  61.971  28.137  1.00  0.00           H
ATOM   4012  H7  UNK   268      17.486  62.886  25.303  1.00  0.00           H
ATOM   4013  H8  UNK   268      16.011  63.437  26.309  1.00  0.00           H
ATOM   4014  H9  UNK   268      19.431  61.501  27.410  1.00  0.00           H
ATOM   4015  H10 UNK   268      18.448  60.110  27.708  1.00  0.00           H
ATOM   4016  H11 UNK   268      18.629  60.543  26.108  1.00  0.00           H
ATOM   4017  H12 UNK   268      19.065  63.809  26.952  1.00  0.00           H
ATOM   4018  H13 UNK   268      17.846  64.361  28.093  1.00  0.00           H
ATOM   4019  H14 UNK   268      17.899  65.108  26.524  1.00  0.00           H
ATOM   4020  H15 UNK   268      16.366  60.538  25.728  1.00  0.00           H
ATOM   4021  O1  UNK   269      38.587  49.288  61.835  1.00  0.00           O
ATOM   4022  C2  UNK   269      39.463  50.287  61.245  1.00  0.00           C
ATOM   4023  C3  UNK   269      39.505  51.552  62.152  1.00  0.00           C
ATOM   4024  C4  UNK   269      39.023  50.397  59.801  1.00  0.00           C
ATOM   4025  C5  UNK   269      40.402  52.713  61.608  1.00  0.00           C
ATOM   4026  H6  UNK   269      40.445  49.760  61.238  1.00  0.00           H
ATOM   4027  H7  UNK   269      38.493  51.952  62.254  1.00  0.00           H
ATOM   4028  H8  UNK   269      39.958  51.215  63.104  1.00  0.00           H
ATOM   4029  H9  UNK   269      39.237  49.469  59.208  1.00  0.00           H
ATOM   4030  H10 UNK   269      37.869  50.349  59.737  1.00  0.00           H
ATOM   4031  H11 UNK   269      39.486  51.331  59.295  1.00  0.00           H
ATOM   4032  H12 UNK   269      40.113  53.699  62.120  1.00  0.00           H
ATOM   4033  H13 UNK   269      40.123  53.026  60.596  1.00  0.00           H
ATOM   4034  H14 UNK   269      41.467  52.729  61.720  1.00  0.00           H
ATOM   4035  H15 UNK   269      37.663  49.747  61.844  1.00  0.00           H
ATOM   4036  O1  UNK   270      34.450  58.543  46.197  1.00  0.00           O
ATOM   4037  C2  UNK   270      33.296  58.876  46.969  1.00  0.00           C
ATOM   4038  C3  UNK   270      32.601  57.573  47.545  1.00  0.00           C
ATOM   4039  C4  UNK   270      32.358  59.746  46.042  1.00  0.00           C
ATOM   4040  C5  UNK   270      33.469  56.562  48.347  1.00  0.00           C
ATOM   4041  H6  UNK   270      33.625  59.376  47.843  1.00  0.00           H
ATOM   4042  H7  UNK   270      31.689  57.886  48.078  1.00  0.00           H
ATOM   4043  H8  UNK   270      32.110  57.072  46.746  1.00  0.00           H
ATOM   4044  H9  UNK   270      32.426  59.419  44.982  1.00  0.00           H
ATOM   4045  H10 UNK   270      31.315  59.671  46.400  1.00  0.00           H
ATOM   4046  H11 UNK   270      32.553  60.803  46.095  1.00  0.00           H
ATOM   4047  H12 UNK   270      34.344  56.075  47.691  1.00  0.00           H
ATOM   4048  H13 UNK   270      32.854  55.811  48.777  1.00  0.00           H
ATOM   4049  H14 UNK   270      33.944  56.981  49.231  1.00  0.00           H
ATOM   4050  H15 UNK   270      35.074  59.380  46.268  1.00  0.00           H
ATOM   4051  O1  UNK   271      57.113  42.309  10.522  1.00  0.00           O
ATOM   4052  C2  UNK   271      57.047  41.909  11.887  1.00  0.00           C
ATOM   4053  C3  UNK   271      58.462  41.423  12.282  1.00  0.00           C
ATOM   4054  C4  UNK   271      56.019  40.741  12.116  1.00  0.00           C
ATOM   4055  C5  UNK   271      59.386  42.593  12.505  1.00  0.00           C
ATOM   4056  H6  UNK   271      56.736  42.755  12.562  1.00  0.00           H
ATOM   4057  H7  UNK   271      58.511  40.831  13.233  1.00  0.00           H
ATOM   4058  H8  UNK   271      58.903  40.806  11.513  1.00  0.00           H
ATOM   4059  H9  UNK   271      56.340  39.796  11.598  1.00  0.00           H
ATOM   4060  H10 UNK   271      55.687  40.580  13.144  1.00  0.00           H
ATOM   4061  H11 UNK   271      55.066  41.030  11.628  1.00  0.00           H
ATOM   4062  H12 UNK   271      59.063  43.325  13.175  1.00  0.00           H
ATOM   4063  H13 UNK   271      59.656  43.087  11.508  1.00  0.00           H
ATOM   4064  H14 UNK   271      60.285  42.237  12.862  1.00  0.00           H
ATOM   4065  H15 UNK   271      56.672  43.216  10.527  1.00  0.00           H
ATOM   4066  O1  UNK   272      24.099  23.625  61.293  1.00  0.00           O
ATOM   4067  C2  UNK   272      24.345  24.021  59.936  1.00  0.00           C
ATOM   4068  C3  UNK   272      25.758  23.441  59.531  1.00  0.00           C
ATOM   4069  C4  UNK   272      24.321  25.528  59.855  1.00  0.00           C
ATOM   4070  C5  UNK   272      25.856  21.925  59.763  1.00  0.00           C
ATOM   4071  H6  UNK   272      23.582  23.476  59.271  1.00  0.00           H
ATOM   4072  H7  UNK   272      25.768  23.640  58.480  1.00  0.00           H
ATOM   4073  H8  UNK   272      26.631  23.897  60.065  1.00  0.00           H
ATOM   4074  H9  UNK   272      23.326  25.928  60.049  1.00  0.00           H
ATOM   4075  H10 UNK   272      24.805  26.044  60.657  1.00  0.00           H
ATOM   4076  H11 UNK   272      24.575  25.871  58.826  1.00  0.00           H
ATOM   4077  H12 UNK   272      26.620  21.454  59.121  1.00  0.00           H
ATOM   4078  H13 UNK   272      24.903  21.448  59.499  1.00  0.00           H
ATOM   4079  H14 UNK   272      26.256  21.625  60.701  1.00  0.00           H
ATOM   4080  H15 UNK   272      23.577  22.819  61.116  1.00  0.00           H
ATOM   4081  O1  UNK   273      41.788   9.602  65.313  1.00  0.00           O
ATOM   4082  C2  UNK   273      40.494   9.963  65.791  1.00  0.00           C
ATOM   4083  C3  UNK   273      40.471   9.660  67.290  1.00  0.00           C
ATOM   4084  C4  UNK   273      39.396   9.222  64.949  1.00  0.00           C
ATOM   4085  C5  UNK   273      41.474  10.506  68.065  1.00  0.00           C
ATOM   4086  H6  UNK   273      40.311  10.984  65.639  1.00  0.00           H
ATOM   4087  H7  UNK   273      39.433   9.924  67.779  1.00  0.00           H
ATOM   4088  H8  UNK   273      40.625   8.548  67.450  1.00  0.00           H
ATOM   4089  H9  UNK   273      39.648   8.149  64.980  1.00  0.00           H
ATOM   4090  H10 UNK   273      38.420   9.417  65.394  1.00  0.00           H
ATOM   4091  H11 UNK   273      39.524   9.526  63.871  1.00  0.00           H
ATOM   4092  H12 UNK   273      41.603  10.351  69.134  1.00  0.00           H
ATOM   4093  H13 UNK   273      41.169  11.555  67.959  1.00  0.00           H
ATOM   4094  H14 UNK   273      42.516  10.387  67.688  1.00  0.00           H
ATOM   4095  H15 UNK   273      41.867   8.605  65.431  1.00  0.00           H
ATOM   4096  O1  UNK   274       4.783  36.662  39.727  1.00  0.00           O
ATOM   4097  C2  UNK   274       4.777  35.257  39.834  1.00  0.00           C
ATOM   4098  C3  UNK   274       5.871  34.577  38.932  1.00  0.00           C
ATOM   4099  C4  UNK   274       3.359  34.904  39.445  1.00  0.00           C
ATOM   4100  C5  UNK   274       5.818  33.007  38.804  1.00  0.00           C
ATOM   4101  H6  UNK   274       4.991  34.966  40.867  1.00  0.00           H
ATOM   4102  H7  UNK   274       5.768  34.988  37.929  1.00  0.00           H
ATOM   4103  H8  UNK   274       6.824  34.951  39.291  1.00  0.00           H
ATOM   4104  H9  UNK   274       3.166  33.862  39.511  1.00  0.00           H
ATOM   4105  H10 UNK   274       2.713  35.394  40.112  1.00  0.00           H
ATOM   4106  H11 UNK   274       3.216  35.163  38.399  1.00  0.00           H
ATOM   4107  H12 UNK   274       6.616  32.689  38.193  1.00  0.00           H
ATOM   4108  H13 UNK   274       4.978  32.509  38.320  1.00  0.00           H
ATOM   4109  H14 UNK   274       5.870  32.495  39.767  1.00  0.00           H
ATOM   4110  H15 UNK   274       4.016  36.829  40.305  1.00  0.00           H
ATOM   4111  O1  UNK   275      52.225  31.568  60.620  1.00  0.00           O
ATOM   4112  C2  UNK   275      51.334  30.781  61.278  1.00  0.00           C
ATOM   4113  C3  UNK   275      51.197  29.500  60.398  1.00  0.00           C
ATOM   4114  C4  UNK   275      50.097  31.639  61.411  1.00  0.00           C
ATOM   4115  C5  UNK   275      50.449  28.316  61.103  1.00  0.00           C
ATOM   4116  H6  UNK   275      51.673  30.376  62.230  1.00  0.00           H
ATOM   4117  H7  UNK   275      50.736  29.790  59.430  1.00  0.00           H
ATOM   4118  H8  UNK   275      52.182  29.087  60.136  1.00  0.00           H
ATOM   4119  H9  UNK   275      49.752  31.918  60.457  1.00  0.00           H
ATOM   4120  H10 UNK   275      49.356  31.124  62.045  1.00  0.00           H
ATOM   4121  H11 UNK   275      50.329  32.569  62.056  1.00  0.00           H
ATOM   4122  H12 UNK   275      51.001  27.423  60.763  1.00  0.00           H
ATOM   4123  H13 UNK   275      49.396  28.221  60.713  1.00  0.00           H
ATOM   4124  H14 UNK   275      50.358  28.317  62.176  1.00  0.00           H
ATOM   4125  H15 UNK   275      53.008  31.585  61.288  1.00  0.00           H
ATOM   4126  O1  UNK   276      47.119   5.580  25.596  1.00  0.00           O
ATOM   4127  C2  UNK   276      46.765   6.086  24.308  1.00  0.00           C
ATOM   4128  C3  UNK   276      46.487   7.613  24.358  1.00  0.00           C
ATOM   4129  C4  UNK   276      45.357   5.392  24.008  1.00  0.00           C
ATOM   4130  C5  UNK   276      47.664   8.526  24.162  1.00  0.00           C
ATOM   4131  H6  UNK   276      47.465   5.967  23.524  1.00  0.00           H
ATOM   4132  H7  UNK   276      45.710   7.758  23.504  1.00  0.00           H
ATOM   4133  H8  UNK   276      45.853   7.850  25.199  1.00  0.00           H
ATOM   4134  H9  UNK   276      44.443   5.871  24.328  1.00  0.00           H
ATOM   4135  H10 UNK   276      45.204   5.476  22.909  1.00  0.00           H
ATOM   4136  H11 UNK   276      45.385   4.320  24.262  1.00  0.00           H
ATOM   4137  H12 UNK   276      47.796   8.674  23.086  1.00  0.00           H
ATOM   4138  H13 UNK   276      48.540   8.086  24.586  1.00  0.00           H
ATOM   4139  H14 UNK   276      47.574   9.559  24.620  1.00  0.00           H
ATOM   4140  H15 UNK   276      46.921   4.626  25.534  1.00  0.00           H
ATOM   4141  O1  UNK   277      35.819  17.336  50.743  1.00  0.00           O
ATOM   4142  C2  UNK   277      35.784  18.618  50.058  1.00  0.00           C
ATOM   4143  C3  UNK   277      36.760  18.582  48.831  1.00  0.00           C
ATOM   4144  C4  UNK   277      35.957  19.765  51.081  1.00  0.00           C
ATOM   4145  C5  UNK   277      36.099  17.605  47.844  1.00  0.00           C
ATOM   4146  H6  UNK   277      34.823  18.866  49.655  1.00  0.00           H
ATOM   4147  H7  UNK   277      36.940  19.618  48.514  1.00  0.00           H
ATOM   4148  H8  UNK   277      37.764  18.333  49.182  1.00  0.00           H
ATOM   4149  H9  UNK   277      35.997  20.661  50.538  1.00  0.00           H
ATOM   4150  H10 UNK   277      35.139  19.802  51.825  1.00  0.00           H
ATOM   4151  H11 UNK   277      36.807  19.553  51.712  1.00  0.00           H
ATOM   4152  H12 UNK   277      36.086  16.600  48.282  1.00  0.00           H
ATOM   4153  H13 UNK   277      36.743  17.691  46.889  1.00  0.00           H
ATOM   4154  H14 UNK   277      35.116  17.969  47.616  1.00  0.00           H
ATOM   4155  H15 UNK   277      35.629  16.665  50.035  1.00  0.00           H
ATOM   4156  O1  UNK   278       3.590  57.690   8.450  1.00  0.00           O
ATOM   4157  C2  UNK   278       3.312  57.798   9.820  1.00  0.00           C
ATOM   4158  C3  UNK   278       3.302  59.333  10.288  1.00  0.00           C
ATOM   4159  C4  UNK   278       4.477  57.102  10.612  1.00  0.00           C
ATOM   4160  C5  UNK   278       2.127  60.073   9.672  1.00  0.00           C
ATOM   4161  H6  UNK   278       2.318  57.376  10.116  1.00  0.00           H
ATOM   4162  H7  UNK   278       3.262  59.445  11.362  1.00  0.00           H
ATOM   4163  H8  UNK   278       4.196  59.959  10.007  1.00  0.00           H
ATOM   4164  H9  UNK   278       4.527  56.078  10.319  1.00  0.00           H
ATOM   4165  H10 UNK   278       5.484  57.479  10.369  1.00  0.00           H
ATOM   4166  H11 UNK   278       4.317  57.055  11.641  1.00  0.00           H
ATOM   4167  H12 UNK   278       1.203  59.635  10.009  1.00  0.00           H
ATOM   4168  H13 UNK   278       2.076  60.033   8.550  1.00  0.00           H
ATOM   4169  H14 UNK   278       2.118  61.125   9.970  1.00  0.00           H
ATOM   4170  H15 UNK   278       4.424  58.212   8.339  1.00  0.00           H
ATOM   4171  O1  UNK   279      64.053  56.005   8.300  1.00  0.00           O
ATOM   4172  C2  UNK   279      64.837  57.100   7.868  1.00  0.00           C
ATOM   4173  C3  UNK   279      65.567  56.729   6.501  1.00  0.00           C
ATOM   4174  C4  UNK   279      65.818  57.434   8.943  1.00  0.00           C
ATOM   4175  C5  UNK   279      66.425  57.849   5.926  1.00  0.00           C
ATOM   4176  H6  UNK   279      64.111  58.026   7.707  1.00  0.00           H
ATOM   4177  H7  UNK   279      66.188  55.819   6.524  1.00  0.00           H
ATOM   4178  H8  UNK   279      64.799  56.566   5.777  1.00  0.00           H
ATOM   4179  H9  UNK   279      65.300  57.478   9.958  1.00  0.00           H
ATOM   4180  H10 UNK   279      66.672  56.663   8.910  1.00  0.00           H
ATOM   4181  H11 UNK   279      66.204  58.483   8.829  1.00  0.00           H
ATOM   4182  H12 UNK   279      66.276  57.975   4.811  1.00  0.00           H
ATOM   4183  H13 UNK   279      67.442  57.837   6.220  1.00  0.00           H
ATOM   4184  H14 UNK   279      66.047  58.805   6.291  1.00  0.00           H
ATOM   4185  H15 UNK   279      63.242  56.137   7.807  1.00  0.00           H
ATOM   4186  O1  UNK   280      63.837  31.289  44.890  1.00  0.00           O
ATOM   4187  C2  UNK   280      62.614  30.523  44.708  1.00  0.00           C
ATOM   4188  C3  UNK   280      61.719  30.836  45.955  1.00  0.00           C
ATOM   4189  C4  UNK   280      62.818  29.059  44.221  1.00  0.00           C
ATOM   4190  C5  UNK   280      62.180  30.067  47.195  1.00  0.00           C
ATOM   4191  H6  UNK   280      62.007  31.041  44.008  1.00  0.00           H
ATOM   4192  H7  UNK   280      61.825  31.849  46.213  1.00  0.00           H
ATOM   4193  H8  UNK   280      60.656  30.689  45.719  1.00  0.00           H
ATOM   4194  H9  UNK   280      63.349  28.331  44.837  1.00  0.00           H
ATOM   4195  H10 UNK   280      61.820  28.611  44.210  1.00  0.00           H
ATOM   4196  H11 UNK   280      63.224  28.969  43.212  1.00  0.00           H
ATOM   4197  H12 UNK   280      61.615  30.428  48.047  1.00  0.00           H
ATOM   4198  H13 UNK   280      63.224  30.124  47.479  1.00  0.00           H
ATOM   4199  H14 UNK   280      61.991  29.016  47.033  1.00  0.00           H
ATOM   4200  H15 UNK   280      63.544  32.235  44.968  1.00  0.00           H
ATOM   4201  O1  UNK   281      23.008  14.305  47.371  1.00  0.00           O
ATOM   4202  C2  UNK   281      21.838  14.048  48.222  1.00  0.00           C
ATOM   4203  C3  UNK   281      20.594  13.509  47.497  1.00  0.00           C
ATOM   4204  C4  UNK   281      21.585  15.365  48.957  1.00  0.00           C
ATOM   4205  C5  UNK   281      19.734  12.565  48.432  1.00  0.00           C
ATOM   4206  H6  UNK   281      22.188  13.255  48.933  1.00  0.00           H
ATOM   4207  H7  UNK   281      19.941  14.349  47.179  1.00  0.00           H
ATOM   4208  H8  UNK   281      21.001  12.937  46.654  1.00  0.00           H
ATOM   4209  H9  UNK   281      21.571  16.195  48.246  1.00  0.00           H
ATOM   4210  H10 UNK   281      20.564  15.198  49.446  1.00  0.00           H
ATOM   4211  H11 UNK   281      22.333  15.700  49.675  1.00  0.00           H
ATOM   4212  H12 UNK   281      19.815  12.727  49.544  1.00  0.00           H
ATOM   4213  H13 UNK   281      20.032  11.495  48.306  1.00  0.00           H
ATOM   4214  H14 UNK   281      18.638  12.637  48.172  1.00  0.00           H
ATOM   4215  H15 UNK   281      23.443  13.422  47.631  1.00  0.00           H
ATOM   4216  O1  UNK   282      44.669  51.199  42.505  1.00  0.00           O
ATOM   4217  C2  UNK   282      43.602  50.324  42.986  1.00  0.00           C
ATOM   4218  C3  UNK   282      43.642  49.086  42.128  1.00  0.00           C
ATOM   4219  C4  UNK   282      42.273  51.159  42.819  1.00  0.00           C
ATOM   4220  C5  UNK   282      44.715  48.046  42.419  1.00  0.00           C
ATOM   4221  H6  UNK   282      43.720  50.019  43.999  1.00  0.00           H
ATOM   4222  H7  UNK   282      42.699  48.582  42.385  1.00  0.00           H
ATOM   4223  H8  UNK   282      43.598  49.304  41.062  1.00  0.00           H
ATOM   4224  H9  UNK   282      42.176  51.627  41.827  1.00  0.00           H
ATOM   4225  H10 UNK   282      41.369  50.443  42.930  1.00  0.00           H
ATOM   4226  H11 UNK   282      42.175  51.960  43.533  1.00  0.00           H
ATOM   4227  H12 UNK   282      44.647  47.096  41.868  1.00  0.00           H
ATOM   4228  H13 UNK   282      44.703  47.827  43.465  1.00  0.00           H
ATOM   4229  H14 UNK   282      45.645  48.486  42.093  1.00  0.00           H
ATOM   4230  H15 UNK   282      44.770  51.973  43.107  1.00  0.00           H
ATOM   4231  O1  UNK   283      58.706  39.759  38.889  1.00  0.00           O
ATOM   4232  C2  UNK   283      58.327  39.324  37.561  1.00  0.00           C
ATOM   4233  C3  UNK   283      57.074  38.352  37.624  1.00  0.00           C
ATOM   4234  C4  UNK   283      59.494  38.646  36.917  1.00  0.00           C
ATOM   4235  C5  UNK   283      55.765  39.146  37.708  1.00  0.00           C
ATOM   4236  H6  UNK   283      58.063  40.199  36.954  1.00  0.00           H
ATOM   4237  H7  UNK   283      57.044  37.711  36.763  1.00  0.00           H
ATOM   4238  H8  UNK   283      57.216  37.719  38.535  1.00  0.00           H
ATOM   4239  H9  UNK   283      60.303  39.439  36.764  1.00  0.00           H
ATOM   4240  H10 UNK   283      59.751  37.680  37.490  1.00  0.00           H
ATOM   4241  H11 UNK   283      59.237  38.279  35.929  1.00  0.00           H
ATOM   4242  H12 UNK   283      55.672  39.723  38.672  1.00  0.00           H
ATOM   4243  H13 UNK   283      54.911  38.428  37.541  1.00  0.00           H
ATOM   4244  H14 UNK   283      55.757  39.956  36.916  1.00  0.00           H
ATOM   4245  H15 UNK   283      59.676  40.119  38.887  1.00  0.00           H
ATOM   4246  O1  UNK   284      24.032  12.149   1.291  1.00  0.00           O
ATOM   4247  C2  UNK   284      22.829  11.416   1.204  1.00  0.00           C
ATOM   4248  C3  UNK   284      22.316  11.700  -0.198  1.00  0.00           C
ATOM   4249  C4  UNK   284      21.726  11.585   2.315  1.00  0.00           C
ATOM   4250  C5  UNK   284      23.256  11.280  -1.338  1.00  0.00           C
ATOM   4251  H6  UNK   284      23.161  10.352   1.251  1.00  0.00           H
ATOM   4252  H7  UNK   284      21.299  11.223  -0.270  1.00  0.00           H
ATOM   4253  H8  UNK   284      22.029  12.807  -0.157  1.00  0.00           H
ATOM   4254  H9  UNK   284      20.926  10.889   2.284  1.00  0.00           H
ATOM   4255  H10 UNK   284      22.292  11.474   3.339  1.00  0.00           H
ATOM   4256  H11 UNK   284      21.284  12.597   2.381  1.00  0.00           H
ATOM   4257  H12 UNK   284      24.107  11.949  -1.348  1.00  0.00           H
ATOM   4258  H13 UNK   284      22.844  11.503  -2.316  1.00  0.00           H
ATOM   4259  H14 UNK   284      23.642  10.236  -1.301  1.00  0.00           H
ATOM   4260  H15 UNK   284      23.758  13.062   1.103  1.00  0.00           H
ATOM   4261  O1  UNK   285      28.359  43.631  30.302  1.00  0.00           O
ATOM   4262  C2  UNK   285      29.319  43.712  31.316  1.00  0.00           C
ATOM   4263  C3  UNK   285      28.743  44.397  32.585  1.00  0.00           C
ATOM   4264  C4  UNK   285      30.430  44.597  30.703  1.00  0.00           C
ATOM   4265  C5  UNK   285      27.708  43.554  33.317  1.00  0.00           C
ATOM   4266  H6  UNK   285      29.656  42.733  31.606  1.00  0.00           H
ATOM   4267  H7  UNK   285      29.573  44.476  33.311  1.00  0.00           H
ATOM   4268  H8  UNK   285      28.247  45.449  32.403  1.00  0.00           H
ATOM   4269  H9  UNK   285      30.030  45.651  30.698  1.00  0.00           H
ATOM   4270  H10 UNK   285      31.262  44.610  31.400  1.00  0.00           H
ATOM   4271  H11 UNK   285      30.701  44.121  29.799  1.00  0.00           H
ATOM   4272  H12 UNK   285      28.108  42.528  33.482  1.00  0.00           H
ATOM   4273  H13 UNK   285      26.804  43.529  32.758  1.00  0.00           H
ATOM   4274  H14 UNK   285      27.475  43.911  34.364  1.00  0.00           H
ATOM   4275  H15 UNK   285      27.915  44.515  30.159  1.00  0.00           H
ATOM   4276  O1  UNK   286      53.200  61.599  49.571  1.00  0.00           O
ATOM   4277  C2  UNK   286      52.288  60.520  49.302  1.00  0.00           C
ATOM   4278  C3  UNK   286      52.480  60.088  47.829  1.00  0.00           C
ATOM   4279  C4  UNK   286      50.899  60.996  49.629  1.00  0.00           C
ATOM   4280  C5  UNK   286      53.934  59.735  47.522  1.00  0.00           C
ATOM   4281  H6  UNK   286      52.533  59.649  49.997  1.00  0.00           H
ATOM   4282  H7  UNK   286      51.798  59.229  47.571  1.00  0.00           H
ATOM   4283  H8  UNK   286      52.132  61.003  47.197  1.00  0.00           H
ATOM   4284  H9  UNK   286      50.801  61.499  50.684  1.00  0.00           H
ATOM   4285  H10 UNK   286      50.508  61.783  48.940  1.00  0.00           H
ATOM   4286  H11 UNK   286      50.154  60.259  49.521  1.00  0.00           H
ATOM   4287  H12 UNK   286      54.563  60.495  47.961  1.00  0.00           H
ATOM   4288  H13 UNK   286      54.086  59.870  46.486  1.00  0.00           H
ATOM   4289  H14 UNK   286      54.243  58.741  47.883  1.00  0.00           H
ATOM   4290  H15 UNK   286      53.285  61.473  50.521  1.00  0.00           H
ATOM   4291  O1  UNK   287      24.760  36.332   0.484  1.00  0.00           O
ATOM   4292  C2  UNK   287      24.854  37.693   0.905  1.00  0.00           C
ATOM   4293  C3  UNK   287      25.040  38.623  -0.296  1.00  0.00           C
ATOM   4294  C4  UNK   287      25.917  37.883   2.086  1.00  0.00           C
ATOM   4295  C5  UNK   287      26.292  38.443  -1.240  1.00  0.00           C
ATOM   4296  H6  UNK   287      23.868  37.927   1.337  1.00  0.00           H
ATOM   4297  H7  UNK   287      24.102  38.620  -0.815  1.00  0.00           H
ATOM   4298  H8  UNK   287      25.126  39.654   0.059  1.00  0.00           H
ATOM   4299  H9  UNK   287      26.737  37.196   1.983  1.00  0.00           H
ATOM   4300  H10 UNK   287      26.248  38.970   2.127  1.00  0.00           H
ATOM   4301  H11 UNK   287      25.453  37.531   3.010  1.00  0.00           H
ATOM   4302  H12 UNK   287      26.288  39.150  -2.089  1.00  0.00           H
ATOM   4303  H13 UNK   287      26.254  37.444  -1.711  1.00  0.00           H
ATOM   4304  H14 UNK   287      27.200  38.506  -0.642  1.00  0.00           H
ATOM   4305  H15 UNK   287      23.934  36.293  -0.118  1.00  0.00           H
ATOM   4306  O1  UNK   288      58.493  38.597  20.703  1.00  0.00           O
ATOM   4307  C2  UNK   288      58.749  37.214  21.012  1.00  0.00           C
ATOM   4308  C3  UNK   288      60.250  37.079  21.312  1.00  0.00           C
ATOM   4309  C4  UNK   288      58.228  36.301  19.868  1.00  0.00           C
ATOM   4310  C5  UNK   288      60.783  35.669  21.657  1.00  0.00           C
ATOM   4311  H6  UNK   288      58.264  36.926  21.947  1.00  0.00           H
ATOM   4312  H7  UNK   288      60.820  37.568  20.498  1.00  0.00           H
ATOM   4313  H8  UNK   288      60.372  37.650  22.190  1.00  0.00           H
ATOM   4314  H9  UNK   288      57.127  36.025  19.921  1.00  0.00           H
ATOM   4315  H10 UNK   288      58.401  36.721  18.827  1.00  0.00           H
ATOM   4316  H11 UNK   288      58.795  35.430  19.800  1.00  0.00           H
ATOM   4317  H12 UNK   288      60.871  34.983  20.780  1.00  0.00           H
ATOM   4318  H13 UNK   288      60.378  35.136  22.557  1.00  0.00           H
ATOM   4319  H14 UNK   288      61.808  36.001  21.840  1.00  0.00           H
ATOM   4320  H15 UNK   288      58.753  39.209  21.487  1.00  0.00           H
ATOM   4321  O1  UNK   289      39.219  27.766  64.631  1.00  0.00           O
ATOM   4322  C2  UNK   289      39.837  26.679  63.982  1.00  0.00           C
ATOM   4323  C3  UNK   289      38.728  25.700  63.535  1.00  0.00           C
ATOM   4324  C4  UNK   289      40.852  25.989  64.965  1.00  0.00           C
ATOM   4325  C5  UNK   289      38.087  26.035  62.174  1.00  0.00           C
ATOM   4326  H6  UNK   289      40.472  26.979  63.115  1.00  0.00           H
ATOM   4327  H7  UNK   289      39.222  24.739  63.395  1.00  0.00           H
ATOM   4328  H8  UNK   289      37.937  25.545  64.334  1.00  0.00           H
ATOM   4329  H9  UNK   289      41.577  25.377  64.355  1.00  0.00           H
ATOM   4330  H10 UNK   289      41.355  26.773  65.596  1.00  0.00           H
ATOM   4331  H11 UNK   289      40.467  25.228  65.636  1.00  0.00           H
ATOM   4332  H12 UNK   289      37.390  26.861  62.207  1.00  0.00           H
ATOM   4333  H13 UNK   289      37.465  25.237  61.761  1.00  0.00           H
ATOM   4334  H14 UNK   289      38.909  26.330  61.424  1.00  0.00           H
ATOM   4335  H15 UNK   289      38.732  27.409  65.395  1.00  0.00           H
ATOM   4336  O1  UNK   290      18.894  44.837   1.427  1.00  0.00           O
ATOM   4337  C2  UNK   290      17.903  45.100   2.413  1.00  0.00           C
ATOM   4338  C3  UNK   290      17.549  46.593   2.409  1.00  0.00           C
ATOM   4339  C4  UNK   290      18.394  44.660   3.869  1.00  0.00           C
ATOM   4340  C5  UNK   290      16.296  46.925   3.196  1.00  0.00           C
ATOM   4341  H6  UNK   290      17.032  44.423   2.276  1.00  0.00           H
ATOM   4342  H7  UNK   290      18.416  47.152   2.815  1.00  0.00           H
ATOM   4343  H8  UNK   290      17.472  46.936   1.352  1.00  0.00           H
ATOM   4344  H9  UNK   290      17.585  44.859   4.597  1.00  0.00           H
ATOM   4345  H10 UNK   290      18.613  43.601   3.817  1.00  0.00           H
ATOM   4346  H11 UNK   290      19.284  45.303   4.174  1.00  0.00           H
ATOM   4347  H12 UNK   290      15.942  47.964   3.055  1.00  0.00           H
ATOM   4348  H13 UNK   290      16.482  46.813   4.310  1.00  0.00           H
ATOM   4349  H14 UNK   290      15.559  46.193   2.875  1.00  0.00           H
ATOM   4350  H15 UNK   290      18.529  45.074   0.546  1.00  0.00           H
ATOM   4351  O1  UNK   291      26.011  57.863   7.275  1.00  0.00           O
ATOM   4352  C2  UNK   291      26.775  57.975   6.043  1.00  0.00           C
ATOM   4353  C3  UNK   291      26.751  56.691   5.318  1.00  0.00           C
ATOM   4354  C4  UNK   291      28.220  58.446   6.503  1.00  0.00           C
ATOM   4355  C5  UNK   291      25.481  56.476   4.451  1.00  0.00           C
ATOM   4356  H6  UNK   291      26.393  58.772   5.329  1.00  0.00           H
ATOM   4357  H7  UNK   291      27.677  56.651   4.712  1.00  0.00           H
ATOM   4358  H8  UNK   291      26.832  55.864   6.047  1.00  0.00           H
ATOM   4359  H9  UNK   291      28.254  59.395   7.033  1.00  0.00           H
ATOM   4360  H10 UNK   291      28.729  57.600   7.057  1.00  0.00           H
ATOM   4361  H11 UNK   291      28.702  58.610   5.469  1.00  0.00           H
ATOM   4362  H12 UNK   291      25.350  57.126   3.556  1.00  0.00           H
ATOM   4363  H13 UNK   291      24.567  56.306   5.061  1.00  0.00           H
ATOM   4364  H14 UNK   291      25.498  55.460   3.983  1.00  0.00           H
ATOM   4365  H15 UNK   291      26.179  58.716   7.821  1.00  0.00           H
ATOM   4366  O1  UNK   292       9.530  14.091  35.209  1.00  0.00           O
ATOM   4367  C2  UNK   292      10.892  14.563  35.107  1.00  0.00           C
ATOM   4368  C3  UNK   292      10.936  15.223  33.711  1.00  0.00           C
ATOM   4369  C4  UNK   292      11.975  13.524  35.390  1.00  0.00           C
ATOM   4370  C5  UNK   292      10.165  16.502  33.549  1.00  0.00           C
ATOM   4371  H6  UNK   292      11.029  15.320  35.861  1.00  0.00           H
ATOM   4372  H7  UNK   292      11.955  15.428  33.454  1.00  0.00           H
ATOM   4373  H8  UNK   292      10.571  14.459  33.031  1.00  0.00           H
ATOM   4374  H9  UNK   292      13.060  13.791  35.142  1.00  0.00           H
ATOM   4375  H10 UNK   292      11.972  13.183  36.469  1.00  0.00           H
ATOM   4376  H11 UNK   292      11.798  12.586  34.808  1.00  0.00           H
ATOM   4377  H12 UNK   292      10.322  16.807  32.505  1.00  0.00           H
ATOM   4378  H13 UNK   292      10.509  17.335  34.173  1.00  0.00           H
ATOM   4379  H14 UNK   292       9.105  16.444  33.767  1.00  0.00           H
ATOM   4380  H15 UNK   292       9.293  13.889  36.169  1.00  0.00           H
ATOM   4381  O1  UNK   293      24.609  63.636  52.927  1.00  0.00           O
ATOM   4382  C2  UNK   293      23.755  63.006  53.832  1.00  0.00           C
ATOM   4383  C3  UNK   293      23.192  61.752  53.196  1.00  0.00           C
ATOM   4384  C4  UNK   293      22.618  63.960  54.128  1.00  0.00           C
ATOM   4385  C5  UNK   293      24.324  60.748  52.762  1.00  0.00           C
ATOM   4386  H6  UNK   293      24.325  62.760  54.690  1.00  0.00           H
ATOM   4387  H7  UNK   293      22.558  61.269  53.920  1.00  0.00           H
ATOM   4388  H8  UNK   293      22.549  61.867  52.366  1.00  0.00           H
ATOM   4389  H9  UNK   293      22.962  64.877  54.580  1.00  0.00           H
ATOM   4390  H10 UNK   293      22.226  64.412  53.188  1.00  0.00           H
ATOM   4391  H11 UNK   293      21.837  63.457  54.717  1.00  0.00           H
ATOM   4392  H12 UNK   293      23.912  59.749  52.670  1.00  0.00           H
ATOM   4393  H13 UNK   293      25.062  60.443  53.515  1.00  0.00           H
ATOM   4394  H14 UNK   293      24.777  60.909  51.802  1.00  0.00           H
ATOM   4395  H15 UNK   293      25.417  63.752  53.523  1.00  0.00           H
ATOM   4396  O1  UNK   294      59.568  26.562  25.503  1.00  0.00           O
ATOM   4397  C2  UNK   294      60.189  25.280  25.876  1.00  0.00           C
ATOM   4398  C3  UNK   294      59.173  24.110  25.615  1.00  0.00           C
ATOM   4399  C4  UNK   294      60.662  25.282  27.298  1.00  0.00           C
ATOM   4400  C5  UNK   294      58.748  23.863  24.209  1.00  0.00           C
ATOM   4401  H6  UNK   294      61.089  25.204  25.193  1.00  0.00           H
ATOM   4402  H7  UNK   294      59.638  23.177  26.044  1.00  0.00           H
ATOM   4403  H8  UNK   294      58.256  24.263  26.259  1.00  0.00           H
ATOM   4404  H9  UNK   294      61.148  24.285  27.580  1.00  0.00           H
ATOM   4405  H10 UNK   294      61.426  26.104  27.482  1.00  0.00           H
ATOM   4406  H11 UNK   294      59.770  25.528  27.976  1.00  0.00           H
ATOM   4407  H12 UNK   294      58.116  22.877  24.051  1.00  0.00           H
ATOM   4408  H13 UNK   294      59.568  23.650  23.567  1.00  0.00           H
ATOM   4409  H14 UNK   294      58.068  24.656  23.805  1.00  0.00           H
ATOM   4410  H15 UNK   294      60.174  27.290  25.688  1.00  0.00           H
ATOM   4411  O1  UNK   295       0.319  45.086  16.889  1.00  0.00           O
ATOM   4412  C2  UNK   295       0.504  46.212  16.040  1.00  0.00           C
ATOM   4413  C3  UNK   295       1.995  46.148  15.599  1.00  0.00           C
ATOM   4414  C4  UNK   295       0.170  47.477  16.848  1.00  0.00           C
ATOM   4415  C5  UNK   295       3.110  45.845  16.658  1.00  0.00           C
ATOM   4416  H6  UNK   295      -0.230  46.074  15.234  1.00  0.00           H
ATOM   4417  H7  UNK   295       2.119  45.404  14.794  1.00  0.00           H
ATOM   4418  H8  UNK   295       2.200  47.119  15.158  1.00  0.00           H
ATOM   4419  H9  UNK   295      -0.933  47.532  16.865  1.00  0.00           H
ATOM   4420  H10 UNK   295       0.434  47.468  17.870  1.00  0.00           H
ATOM   4421  H11 UNK   295       0.470  48.367  16.304  1.00  0.00           H
ATOM   4422  H12 UNK   295       4.033  46.218  16.352  1.00  0.00           H
ATOM   4423  H13 UNK   295       3.241  44.784  16.694  1.00  0.00           H
ATOM   4424  H14 UNK   295       2.910  46.216  17.656  1.00  0.00           H
ATOM   4425  H15 UNK   295       0.137  45.443  17.815  1.00  0.00           H
ATOM   4426  O1  UNK   296      44.296  51.498  39.691  1.00  0.00           O
ATOM   4427  C2  UNK   296      45.172  50.549  39.117  1.00  0.00           C
ATOM   4428  C3  UNK   296      46.651  51.057  39.068  1.00  0.00           C
ATOM   4429  C4  UNK   296      44.554  50.266  37.737  1.00  0.00           C
ATOM   4430  C5  UNK   296      47.310  51.115  40.396  1.00  0.00           C
ATOM   4431  H6  UNK   296      45.147  49.698  39.712  1.00  0.00           H
ATOM   4432  H7  UNK   296      47.197  50.356  38.461  1.00  0.00           H
ATOM   4433  H8  UNK   296      46.612  52.029  38.553  1.00  0.00           H
ATOM   4434  H9  UNK   296      44.558  51.269  37.133  1.00  0.00           H
ATOM   4435  H10 UNK   296      45.092  49.481  37.164  1.00  0.00           H
ATOM   4436  H11 UNK   296      43.516  49.917  37.943  1.00  0.00           H
ATOM   4437  H12 UNK   296      48.355  51.485  40.211  1.00  0.00           H
ATOM   4438  H13 UNK   296      47.411  50.096  40.888  1.00  0.00           H
ATOM   4439  H14 UNK   296      46.766  51.843  41.054  1.00  0.00           H
ATOM   4440  H15 UNK   296      44.330  51.389  40.703  1.00  0.00           H
ATOM   4441  O1  UNK   297      14.720  42.936  49.097  1.00  0.00           O
ATOM   4442  C2  UNK   297      16.111  42.877  49.273  1.00  0.00           C
ATOM   4443  C3  UNK   297      16.841  44.072  48.610  1.00  0.00           C
ATOM   4444  C4  UNK   297      16.584  41.573  48.734  1.00  0.00           C
ATOM   4445  C5  UNK   297      16.391  45.408  49.278  1.00  0.00           C
ATOM   4446  H6  UNK   297      16.434  42.887  50.323  1.00  0.00           H
ATOM   4447  H7  UNK   297      17.921  44.057  48.761  1.00  0.00           H
ATOM   4448  H8  UNK   297      16.617  43.990  47.533  1.00  0.00           H
ATOM   4449  H9  UNK   297      16.428  41.673  47.649  1.00  0.00           H
ATOM   4450  H10 UNK   297      17.728  41.574  48.783  1.00  0.00           H
ATOM   4451  H11 UNK   297      16.127  40.718  49.153  1.00  0.00           H
ATOM   4452  H12 UNK   297      16.805  45.456  50.290  1.00  0.00           H
ATOM   4453  H13 UNK   297      15.322  45.540  49.198  1.00  0.00           H
ATOM   4454  H14 UNK   297      16.895  46.163  48.733  1.00  0.00           H
ATOM   4455  H15 UNK   297      14.556  43.506  48.288  1.00  0.00           H
ATOM   4456  O1  UNK   298      50.380   4.758  64.091  1.00  0.00           O
ATOM   4457  C2  UNK   298      49.583   5.953  64.098  1.00  0.00           C
ATOM   4458  C3  UNK   298      48.320   5.828  65.005  1.00  0.00           C
ATOM   4459  C4  UNK   298      49.097   6.199  62.686  1.00  0.00           C
ATOM   4460  C5  UNK   298      48.660   5.396  66.469  1.00  0.00           C
ATOM   4461  H6  UNK   298      50.246   6.790  64.369  1.00  0.00           H
ATOM   4462  H7  UNK   298      47.783   6.801  65.003  1.00  0.00           H
ATOM   4463  H8  UNK   298      47.575   5.109  64.592  1.00  0.00           H
ATOM   4464  H9  UNK   298      49.959   6.217  61.950  1.00  0.00           H
ATOM   4465  H10 UNK   298      48.444   5.407  62.337  1.00  0.00           H
ATOM   4466  H11 UNK   298      48.667   7.174  62.609  1.00  0.00           H
ATOM   4467  H12 UNK   298      47.760   5.517  67.105  1.00  0.00           H
ATOM   4468  H13 UNK   298      49.449   6.026  66.835  1.00  0.00           H
ATOM   4469  H14 UNK   298      48.950   4.330  66.446  1.00  0.00           H
ATOM   4470  H15 UNK   298      49.828   4.108  63.574  1.00  0.00           H
ATOM   4471  O1  UNK   299      27.269  43.722  10.294  1.00  0.00           O
ATOM   4472  C2  UNK   299      26.267  43.722  11.312  1.00  0.00           C
ATOM   4473  C3  UNK   299      26.628  42.895  12.592  1.00  0.00           C
ATOM   4474  C4  UNK   299      24.900  43.457  10.737  1.00  0.00           C
ATOM   4475  C5  UNK   299      27.896  43.285  13.304  1.00  0.00           C
ATOM   4476  H6  UNK   299      26.144  44.669  11.682  1.00  0.00           H
ATOM   4477  H7  UNK   299      25.820  43.187  13.311  1.00  0.00           H
ATOM   4478  H8  UNK   299      26.552  41.854  12.367  1.00  0.00           H
ATOM   4479  H9  UNK   299      24.734  42.435  10.657  1.00  0.00           H
ATOM   4480  H10 UNK   299      24.020  43.784  11.383  1.00  0.00           H
ATOM   4481  H11 UNK   299      24.814  44.050   9.875  1.00  0.00           H
ATOM   4482  H12 UNK   299      28.231  42.662  14.123  1.00  0.00           H
ATOM   4483  H13 UNK   299      27.791  44.325  13.629  1.00  0.00           H
ATOM   4484  H14 UNK   299      28.656  43.258  12.565  1.00  0.00           H
ATOM   4485  H15 UNK   299      27.481  42.758  10.165  1.00  0.00           H
ATOM   4486  O1  UNK   300      51.923  10.894  36.453  1.00  0.00           O
ATOM   4487  C2  UNK   300      52.931  11.728  36.012  1.00  0.00           C
ATOM   4488  C3  UNK   300      52.320  12.975  35.367  1.00  0.00           C
ATOM   4489  C4  UNK   300      53.838  10.950  35.063  1.00  0.00           C
ATOM   4490  C5  UNK   300      53.309  14.025  34.683  1.00  0.00           C
ATOM   4491  H6  UNK   300      53.642  11.943  36.832  1.00  0.00           H
ATOM   4492  H7  UNK   300      51.660  12.547  34.487  1.00  0.00           H
ATOM   4493  H8  UNK   300      51.735  13.558  36.078  1.00  0.00           H
ATOM   4494  H9  UNK   300      54.641  11.497  34.564  1.00  0.00           H
ATOM   4495  H10 UNK   300      54.320  10.144  35.672  1.00  0.00           H
ATOM   4496  H11 UNK   300      53.196  10.586  34.267  1.00  0.00           H
ATOM   4497  H12 UNK   300      53.768  13.621  33.817  1.00  0.00           H
ATOM   4498  H13 UNK   300      54.046  14.467  35.392  1.00  0.00           H
ATOM   4499  H14 UNK   300      52.765  14.972  34.350  1.00  0.00           H
ATOM   4500  H15 UNK   300      51.386  11.350  37.151  1.00  0.00           H
ATOM   4501  O1  UNK   301       2.542   4.844  46.935  1.00  0.00           O
ATOM   4502  C2  UNK   301       1.553   5.413  47.775  1.00  0.00           C
ATOM   4503  C3  UNK   301       0.143   5.414  47.136  1.00  0.00           C
ATOM   4504  C4  UNK   301       2.035   6.798  48.130  1.00  0.00           C
ATOM   4505  C5  UNK   301      -0.897   5.844  48.163  1.00  0.00           C
ATOM   4506  H6  UNK   301       1.494   4.885  48.747  1.00  0.00           H
ATOM   4507  H7  UNK   301       0.032   5.980  46.183  1.00  0.00           H
ATOM   4508  H8  UNK   301      -0.230   4.449  46.905  1.00  0.00           H
ATOM   4509  H9  UNK   301       2.010   7.409  47.255  1.00  0.00           H
ATOM   4510  H10 UNK   301       1.335   7.144  48.851  1.00  0.00           H
ATOM   4511  H11 UNK   301       2.993   6.857  48.719  1.00  0.00           H
ATOM   4512  H12 UNK   301      -0.730   5.231  49.016  1.00  0.00           H
ATOM   4513  H13 UNK   301      -1.903   5.573  47.776  1.00  0.00           H
ATOM   4514  H14 UNK   301      -0.901   6.888  48.416  1.00  0.00           H
ATOM   4515  H15 UNK   301       2.261   3.912  46.894  1.00  0.00           H
ATOM   4516  O1  UNK   302      36.953   3.514  24.531  1.00  0.00           O
ATOM   4517  C2  UNK   302      37.834   2.414  24.824  1.00  0.00           C
ATOM   4518  C3  UNK   302      37.180   1.230  24.123  1.00  0.00           C
ATOM   4519  C4  UNK   302      37.957   2.283  26.348  1.00  0.00           C
ATOM   4520  C5  UNK   302      37.574   1.165  22.642  1.00  0.00           C
ATOM   4521  H6  UNK   302      38.858   2.665  24.420  1.00  0.00           H
ATOM   4522  H7  UNK   302      37.564   0.305  24.522  1.00  0.00           H
ATOM   4523  H8  UNK   302      36.077   1.158  24.393  1.00  0.00           H
ATOM   4524  H9  UNK   302      37.089   2.772  26.834  1.00  0.00           H
ATOM   4525  H10 UNK   302      37.954   1.294  26.686  1.00  0.00           H
ATOM   4526  H11 UNK   302      38.825   2.730  26.729  1.00  0.00           H
ATOM   4527  H12 UNK   302      37.104   1.960  22.024  1.00  0.00           H
ATOM   4528  H13 UNK   302      37.192   0.191  22.328  1.00  0.00           H
ATOM   4529  H14 UNK   302      38.652   1.234  22.532  1.00  0.00           H
ATOM   4530  H15 UNK   302      37.604   4.318  24.360  1.00  0.00           H
ATOM   4531  O1  UNK   303      27.603  38.878  47.207  1.00  0.00           O
ATOM   4532  C2  UNK   303      28.249  38.100  48.243  1.00  0.00           C
ATOM   4533  C3  UNK   303      29.345  38.872  48.939  1.00  0.00           C
ATOM   4534  C4  UNK   303      28.629  36.701  47.777  1.00  0.00           C
ATOM   4535  C5  UNK   303      30.605  39.036  48.038  1.00  0.00           C
ATOM   4536  H6  UNK   303      27.450  38.002  49.004  1.00  0.00           H
ATOM   4537  H7  UNK   303      28.886  39.864  49.188  1.00  0.00           H
ATOM   4538  H8  UNK   303      29.724  38.468  49.880  1.00  0.00           H
ATOM   4539  H9  UNK   303      29.325  36.196  48.407  1.00  0.00           H
ATOM   4540  H10 UNK   303      27.758  36.029  47.694  1.00  0.00           H
ATOM   4541  H11 UNK   303      29.143  36.763  46.813  1.00  0.00           H
ATOM   4542  H12 UNK   303      30.404  39.533  47.139  1.00  0.00           H
ATOM   4543  H13 UNK   303      31.148  38.064  47.897  1.00  0.00           H
ATOM   4544  H14 UNK   303      31.356  39.667  48.510  1.00  0.00           H
ATOM   4545  H15 UNK   303      27.123  39.692  47.543  1.00  0.00           H
ATOM   4546  O1  UNK   304       8.135  54.914  48.486  1.00  0.00           O
ATOM   4547  C2  UNK   304       7.545  54.576  49.781  1.00  0.00           C
ATOM   4548  C3  UNK   304       6.305  55.395  50.007  1.00  0.00           C
ATOM   4549  C4  UNK   304       8.676  54.669  50.777  1.00  0.00           C
ATOM   4550  C5  UNK   304       5.495  55.189  51.343  1.00  0.00           C
ATOM   4551  H6  UNK   304       7.235  53.465  49.717  1.00  0.00           H
ATOM   4552  H7  UNK   304       6.579  56.421  49.917  1.00  0.00           H
ATOM   4553  H8  UNK   304       5.670  55.169  49.072  1.00  0.00           H
ATOM   4554  H9  UNK   304       8.387  54.139  51.721  1.00  0.00           H
ATOM   4555  H10 UNK   304       9.624  54.298  50.387  1.00  0.00           H
ATOM   4556  H11 UNK   304       8.980  55.703  50.951  1.00  0.00           H
ATOM   4557  H12 UNK   304       6.072  55.673  52.205  1.00  0.00           H
ATOM   4558  H13 UNK   304       5.416  54.110  51.450  1.00  0.00           H
ATOM   4559  H14 UNK   304       4.481  55.600  51.190  1.00  0.00           H
ATOM   4560  H15 UNK   304       8.828  54.173  48.368  1.00  0.00           H
ATOM   4561  O1  UNK   305      63.812  62.275  53.385  1.00  0.00           O
ATOM   4562  C2  UNK   305      63.120  62.411  54.622  1.00  0.00           C
ATOM   4563  C3  UNK   305      63.924  61.894  55.805  1.00  0.00           C
ATOM   4564  C4  UNK   305      61.765  61.712  54.576  1.00  0.00           C
ATOM   4565  C5  UNK   305      65.366  62.432  55.991  1.00  0.00           C
ATOM   4566  H6  UNK   305      62.930  63.479  54.877  1.00  0.00           H
ATOM   4567  H7  UNK   305      63.340  62.094  56.647  1.00  0.00           H
ATOM   4568  H8  UNK   305      63.962  60.821  55.672  1.00  0.00           H
ATOM   4569  H9  UNK   305      61.975  60.628  54.456  1.00  0.00           H
ATOM   4570  H10 UNK   305      61.200  61.865  55.516  1.00  0.00           H
ATOM   4571  H11 UNK   305      61.124  62.108  53.737  1.00  0.00           H
ATOM   4572  H12 UNK   305      65.391  63.491  55.705  1.00  0.00           H
ATOM   4573  H13 UNK   305      66.043  61.809  55.340  1.00  0.00           H
ATOM   4574  H14 UNK   305      65.610  62.248  57.103  1.00  0.00           H
ATOM   4575  H15 UNK   305      64.096  61.313  53.475  1.00  0.00           H
ATOM   4576  O1  UNK   306      46.663  65.796  13.571  1.00  0.00           O
ATOM   4577  C2  UNK   306      47.869  65.099  13.577  1.00  0.00           C
ATOM   4578  C3  UNK   306      48.615  65.618  14.888  1.00  0.00           C
ATOM   4579  C4  UNK   306      48.613  65.520  12.290  1.00  0.00           C
ATOM   4580  C5  UNK   306      49.957  64.847  15.137  1.00  0.00           C
ATOM   4581  H6  UNK   306      47.676  64.025  13.620  1.00  0.00           H
ATOM   4582  H7  UNK   306      48.864  66.614  14.722  1.00  0.00           H
ATOM   4583  H8  UNK   306      47.999  65.650  15.754  1.00  0.00           H
ATOM   4584  H9  UNK   306      49.271  64.693  12.078  1.00  0.00           H
ATOM   4585  H10 UNK   306      48.010  65.667  11.360  1.00  0.00           H
ATOM   4586  H11 UNK   306      49.268  66.371  12.494  1.00  0.00           H
ATOM   4587  H12 UNK   306      50.664  64.874  14.322  1.00  0.00           H
ATOM   4588  H13 UNK   306      49.787  63.779  15.248  1.00  0.00           H
ATOM   4589  H14 UNK   306      50.472  65.224  16.006  1.00  0.00           H
ATOM   4590  H15 UNK   306      46.263  65.586  14.416  1.00  0.00           H
ATOM   4591  O1  UNK   307      15.905  59.209  55.590  1.00  0.00           O
ATOM   4592  C2  UNK   307      14.447  59.241  55.509  1.00  0.00           C
ATOM   4593  C3  UNK   307      13.925  58.068  56.384  1.00  0.00           C
ATOM   4594  C4  UNK   307      14.173  59.135  54.016  1.00  0.00           C
ATOM   4595  C5  UNK   307      14.083  58.326  57.882  1.00  0.00           C
ATOM   4596  H6  UNK   307      13.924  60.100  55.921  1.00  0.00           H
ATOM   4597  H7  UNK   307      12.847  57.896  56.159  1.00  0.00           H
ATOM   4598  H8  UNK   307      14.418  57.108  55.998  1.00  0.00           H
ATOM   4599  H9  UNK   307      15.078  59.246  53.426  1.00  0.00           H
ATOM   4600  H10 UNK   307      13.656  58.184  53.713  1.00  0.00           H
ATOM   4601  H11 UNK   307      13.605  60.022  53.872  1.00  0.00           H
ATOM   4602  H12 UNK   307      13.619  59.255  58.174  1.00  0.00           H
ATOM   4603  H13 UNK   307      15.147  58.339  58.194  1.00  0.00           H
ATOM   4604  H14 UNK   307      13.594  57.560  58.424  1.00  0.00           H
ATOM   4605  H15 UNK   307      16.306  59.643  56.362  1.00  0.00           H
ATOM   4606  O1  UNK   308      53.354  51.963   1.933  1.00  0.00           O
ATOM   4607  C2  UNK   308      54.648  51.376   1.880  1.00  0.00           C
ATOM   4608  C3  UNK   308      55.167  51.525   0.467  1.00  0.00           C
ATOM   4609  C4  UNK   308      54.519  49.834   2.253  1.00  0.00           C
ATOM   4610  C5  UNK   308      56.631  51.249   0.423  1.00  0.00           C
ATOM   4611  H6  UNK   308      55.154  51.856   2.727  1.00  0.00           H
ATOM   4612  H7  UNK   308      54.658  50.823  -0.205  1.00  0.00           H
ATOM   4613  H8  UNK   308      55.043  52.534   0.018  1.00  0.00           H
ATOM   4614  H9  UNK   308      53.988  49.268   1.478  1.00  0.00           H
ATOM   4615  H10 UNK   308      55.553  49.476   2.344  1.00  0.00           H
ATOM   4616  H11 UNK   308      53.944  49.714   3.188  1.00  0.00           H
ATOM   4617  H12 UNK   308      56.810  50.360   1.001  1.00  0.00           H
ATOM   4618  H13 UNK   308      57.194  52.048   0.897  1.00  0.00           H
ATOM   4619  H14 UNK   308      56.968  51.335  -0.612  1.00  0.00           H
ATOM   4620  H15 UNK   308      52.943  51.563   2.758  1.00  0.00           H
ATOM   4621  O1  UNK   309      39.612  41.601  28.383  1.00  0.00           O
ATOM   4622  C2  UNK   309      40.179  42.765  28.917  1.00  0.00           C
ATOM   4623  C3  UNK   309      41.451  42.298  29.678  1.00  0.00           C
ATOM   4624  C4  UNK   309      39.203  43.476  29.816  1.00  0.00           C
ATOM   4625  C5  UNK   309      42.320  43.475  30.177  1.00  0.00           C
ATOM   4626  H6  UNK   309      40.529  43.447  28.170  1.00  0.00           H
ATOM   4627  H7  UNK   309      41.163  41.757  30.606  1.00  0.00           H
ATOM   4628  H8  UNK   309      42.070  41.678  28.970  1.00  0.00           H
ATOM   4629  H9  UNK   309      38.394  43.604  29.250  1.00  0.00           H
ATOM   4630  H10 UNK   309      38.933  42.883  30.649  1.00  0.00           H
ATOM   4631  H11 UNK   309      39.731  44.335  30.215  1.00  0.00           H
ATOM   4632  H12 UNK   309      41.736  44.153  30.757  1.00  0.00           H
ATOM   4633  H13 UNK   309      42.800  44.039  29.320  1.00  0.00           H
ATOM   4634  H14 UNK   309      43.238  43.121  30.749  1.00  0.00           H
ATOM   4635  H15 UNK   309      40.137  41.394  27.611  1.00  0.00           H
ATOM   4636  O1  UNK   310       0.813  22.792  60.661  1.00  0.00           O
ATOM   4637  C2  UNK   310       1.035  22.192  59.403  1.00  0.00           C
ATOM   4638  C3  UNK   310      -0.138  22.499  58.371  1.00  0.00           C
ATOM   4639  C4  UNK   310       1.329  20.706  59.405  1.00  0.00           C
ATOM   4640  C5  UNK   310      -0.080  24.022  58.012  1.00  0.00           C
ATOM   4641  H6  UNK   310       2.046  22.715  59.133  1.00  0.00           H
ATOM   4642  H7  UNK   310       0.101  21.932  57.481  1.00  0.00           H
ATOM   4643  H8  UNK   310      -1.128  22.261  58.783  1.00  0.00           H
ATOM   4644  H9  UNK   310       0.439  20.115  59.669  1.00  0.00           H
ATOM   4645  H10 UNK   310       1.676  20.306  58.397  1.00  0.00           H
ATOM   4646  H11 UNK   310       2.236  20.553  59.960  1.00  0.00           H
ATOM   4647  H12 UNK   310      -0.653  24.610  58.720  1.00  0.00           H
ATOM   4648  H13 UNK   310      -0.606  24.074  57.015  1.00  0.00           H
ATOM   4649  H14 UNK   310       0.936  24.392  57.974  1.00  0.00           H
ATOM   4650  H15 UNK   310       1.732  23.095  60.986  1.00  0.00           H
ATOM   4651  O1  UNK   311      50.016  19.226  29.978  1.00  0.00           O
ATOM   4652  C2  UNK   311      50.459  18.437  31.049  1.00  0.00           C
ATOM   4653  C3  UNK   311      50.489  16.964  30.495  1.00  0.00           C
ATOM   4654  C4  UNK   311      49.566  18.634  32.258  1.00  0.00           C
ATOM   4655  C5  UNK   311      51.263  15.923  31.372  1.00  0.00           C
ATOM   4656  H6  UNK   311      51.507  18.729  31.255  1.00  0.00           H
ATOM   4657  H7  UNK   311      49.532  16.447  30.417  1.00  0.00           H
ATOM   4658  H8  UNK   311      50.912  16.836  29.481  1.00  0.00           H
ATOM   4659  H9  UNK   311      48.581  18.368  31.826  1.00  0.00           H
ATOM   4660  H10 UNK   311      49.732  17.810  33.071  1.00  0.00           H
ATOM   4661  H11 UNK   311      49.531  19.629  32.727  1.00  0.00           H
ATOM   4662  H12 UNK   311      50.906  15.978  32.435  1.00  0.00           H
ATOM   4663  H13 UNK   311      52.360  16.100  31.342  1.00  0.00           H
ATOM   4664  H14 UNK   311      51.098  14.890  30.926  1.00  0.00           H
ATOM   4665  H15 UNK   311      49.213  18.808  29.606  1.00  0.00           H
ATOM   4666  O1  UNK   312      29.313   5.852  63.599  1.00  0.00           O
ATOM   4667  C2  UNK   312      30.465   5.472  62.764  1.00  0.00           C
ATOM   4668  C3  UNK   312      30.533   6.308  61.467  1.00  0.00           C
ATOM   4669  C4  UNK   312      30.467   3.995  62.409  1.00  0.00           C
ATOM   4670  C5  UNK   312      30.617   7.807  61.954  1.00  0.00           C
ATOM   4671  H6  UNK   312      31.277   5.759  63.447  1.00  0.00           H
ATOM   4672  H7  UNK   312      31.400   5.970  60.875  1.00  0.00           H
ATOM   4673  H8  UNK   312      29.616   6.099  60.898  1.00  0.00           H
ATOM   4674  H9  UNK   312      30.357   3.336  63.341  1.00  0.00           H
ATOM   4675  H10 UNK   312      29.666   3.782  61.649  1.00  0.00           H
ATOM   4676  H11 UNK   312      31.414   3.810  62.000  1.00  0.00           H
ATOM   4677  H12 UNK   312      30.472   8.436  61.057  1.00  0.00           H
ATOM   4678  H13 UNK   312      31.550   8.053  62.500  1.00  0.00           H
ATOM   4679  H14 UNK   312      29.800   8.032  62.579  1.00  0.00           H
ATOM   4680  H15 UNK   312      28.605   5.572  63.076  1.00  0.00           H
ATOM   4681  O1  UNK   313       4.084  41.998  46.428  1.00  0.00           O
ATOM   4682  C2  UNK   313       5.347  41.332  46.806  1.00  0.00           C
ATOM   4683  C3  UNK   313       6.372  41.474  45.715  1.00  0.00           C
ATOM   4684  C4  UNK   313       5.125  39.794  47.064  1.00  0.00           C
ATOM   4685  C5  UNK   313       6.454  43.019  45.399  1.00  0.00           C
ATOM   4686  H6  UNK   313       5.694  41.904  47.735  1.00  0.00           H
ATOM   4687  H7  UNK   313       7.254  41.032  45.924  1.00  0.00           H
ATOM   4688  H8  UNK   313       6.026  40.974  44.831  1.00  0.00           H
ATOM   4689  H9  UNK   313       4.379  39.711  47.895  1.00  0.00           H
ATOM   4690  H10 UNK   313       4.503  39.452  46.244  1.00  0.00           H
ATOM   4691  H11 UNK   313       6.019  39.229  47.226  1.00  0.00           H
ATOM   4692  H12 UNK   313       7.345  43.196  44.757  1.00  0.00           H
ATOM   4693  H13 UNK   313       6.613  43.583  46.304  1.00  0.00           H
ATOM   4694  H14 UNK   313       5.589  43.442  44.900  1.00  0.00           H
ATOM   4695  H15 UNK   313       3.710  41.490  45.675  1.00  0.00           H
ATOM   4696  O1  UNK   314      44.677  54.955  54.535  1.00  0.00           O
ATOM   4697  C2  UNK   314      44.070  53.798  54.038  1.00  0.00           C
ATOM   4698  C3  UNK   314      45.140  53.148  53.089  1.00  0.00           C
ATOM   4699  C4  UNK   314      42.785  54.305  53.381  1.00  0.00           C
ATOM   4700  C5  UNK   314      44.602  51.822  52.527  1.00  0.00           C
ATOM   4701  H6  UNK   314      43.853  53.126  54.897  1.00  0.00           H
ATOM   4702  H7  UNK   314      45.323  53.863  52.268  1.00  0.00           H
ATOM   4703  H8  UNK   314      46.086  52.996  53.631  1.00  0.00           H
ATOM   4704  H9  UNK   314      42.281  55.117  53.945  1.00  0.00           H
ATOM   4705  H10 UNK   314      42.853  54.479  52.317  1.00  0.00           H
ATOM   4706  H11 UNK   314      42.007  53.488  53.414  1.00  0.00           H
ATOM   4707  H12 UNK   314      43.811  52.101  51.805  1.00  0.00           H
ATOM   4708  H13 UNK   314      44.121  51.322  53.371  1.00  0.00           H
ATOM   4709  H14 UNK   314      45.444  51.290  51.994  1.00  0.00           H
ATOM   4710  H15 UNK   314      45.509  54.673  55.059  1.00  0.00           H
ATOM   4711  O1  UNK   315      28.995  53.093  59.566  1.00  0.00           O
ATOM   4712  C2  UNK   315      28.367  53.423  58.283  1.00  0.00           C
ATOM   4713  C3  UNK   315      29.646  53.379  57.342  1.00  0.00           C
ATOM   4714  C4  UNK   315      27.805  54.845  58.352  1.00  0.00           C
ATOM   4715  C5  UNK   315      29.291  53.543  55.855  1.00  0.00           C
ATOM   4716  H6  UNK   315      27.624  52.689  58.025  1.00  0.00           H
ATOM   4717  H7  UNK   315      30.352  54.170  57.701  1.00  0.00           H
ATOM   4718  H8  UNK   315      30.151  52.412  57.468  1.00  0.00           H
ATOM   4719  H9  UNK   315      28.523  55.609  58.499  1.00  0.00           H
ATOM   4720  H10 UNK   315      27.500  55.171  57.401  1.00  0.00           H
ATOM   4721  H11 UNK   315      26.858  54.909  59.030  1.00  0.00           H
ATOM   4722  H12 UNK   315      28.680  54.459  55.584  1.00  0.00           H
ATOM   4723  H13 UNK   315      28.803  52.693  55.488  1.00  0.00           H
ATOM   4724  H14 UNK   315      30.233  53.603  55.272  1.00  0.00           H
ATOM   4725  H15 UNK   315      28.623  52.257  59.818  1.00  0.00           H
ATOM   4726  O1  UNK   316      28.994  23.764  13.680  1.00  0.00           O
ATOM   4727  C2  UNK   316      28.238  22.735  13.080  1.00  0.00           C
ATOM   4728  C3  UNK   316      26.692  23.031  12.926  1.00  0.00           C
ATOM   4729  C4  UNK   316      28.552  21.510  13.887  1.00  0.00           C
ATOM   4730  C5  UNK   316      26.260  24.222  12.037  1.00  0.00           C
ATOM   4731  H6  UNK   316      28.557  22.523  12.031  1.00  0.00           H
ATOM   4732  H7  UNK   316      26.315  22.135  12.447  1.00  0.00           H
ATOM   4733  H8  UNK   316      26.138  23.123  13.881  1.00  0.00           H
ATOM   4734  H9  UNK   316      29.637  21.420  13.951  1.00  0.00           H
ATOM   4735  H10 UNK   316      28.155  21.658  14.888  1.00  0.00           H
ATOM   4736  H11 UNK   316      28.069  20.658  13.416  1.00  0.00           H
ATOM   4737  H12 UNK   316      26.709  25.103  12.513  1.00  0.00           H
ATOM   4738  H13 UNK   316      25.137  24.308  12.110  1.00  0.00           H
ATOM   4739  H14 UNK   316      26.654  24.137  11.028  1.00  0.00           H
ATOM   4740  H15 UNK   316      29.856  23.408  14.004  1.00  0.00           H
ATOM   4741  O1  UNK   317      56.454   6.760  29.487  1.00  0.00           O
ATOM   4742  C2  UNK   317      56.365   7.321  28.157  1.00  0.00           C
ATOM   4743  C3  UNK   317      55.180   8.357  28.028  1.00  0.00           C
ATOM   4744  C4  UNK   317      56.207   6.221  27.094  1.00  0.00           C
ATOM   4745  C5  UNK   317      55.340   9.690  28.756  1.00  0.00           C
ATOM   4746  H6  UNK   317      57.237   7.856  27.851  1.00  0.00           H
ATOM   4747  H7  UNK   317      54.984   8.655  26.936  1.00  0.00           H
ATOM   4748  H8  UNK   317      54.353   7.804  28.406  1.00  0.00           H
ATOM   4749  H9  UNK   317      57.167   5.656  27.024  1.00  0.00           H
ATOM   4750  H10 UNK   317      55.321   5.619  27.470  1.00  0.00           H
ATOM   4751  H11 UNK   317      55.933   6.709  26.206  1.00  0.00           H
ATOM   4752  H12 UNK   317      54.469  10.389  28.587  1.00  0.00           H
ATOM   4753  H13 UNK   317      56.200  10.093  28.286  1.00  0.00           H
ATOM   4754  H14 UNK   317      55.453   9.670  29.834  1.00  0.00           H
ATOM   4755  H15 UNK   317      55.552   6.400  29.710  1.00  0.00           H
ATOM   4756  O1  UNK   318      40.123  20.576  46.967  1.00  0.00           O
ATOM   4757  C2  UNK   318      40.681  20.846  45.648  1.00  0.00           C
ATOM   4758  C3  UNK   318      40.101  19.920  44.607  1.00  0.00           C
ATOM   4759  C4  UNK   318      42.244  20.820  45.741  1.00  0.00           C
ATOM   4760  C5  UNK   318      38.533  20.120  44.637  1.00  0.00           C
ATOM   4761  H6  UNK   318      40.405  21.890  45.333  1.00  0.00           H
ATOM   4762  H7  UNK   318      40.381  20.230  43.564  1.00  0.00           H
ATOM   4763  H8  UNK   318      40.467  18.801  44.576  1.00  0.00           H
ATOM   4764  H9  UNK   318      42.689  21.193  46.684  1.00  0.00           H
ATOM   4765  H10 UNK   318      42.636  19.810  45.405  1.00  0.00           H
ATOM   4766  H11 UNK   318      42.577  21.480  44.930  1.00  0.00           H
ATOM   4767  H12 UNK   318      38.180  21.111  44.752  1.00  0.00           H
ATOM   4768  H13 UNK   318      38.021  19.457  45.410  1.00  0.00           H
ATOM   4769  H14 UNK   318      38.242  19.786  43.650  1.00  0.00           H
ATOM   4770  H15 UNK   318      40.403  19.649  47.198  1.00  0.00           H
ATOM   4771  O1  UNK   319      11.773  31.730  65.939  1.00  0.00           O
ATOM   4772  C2  UNK   319      12.770  31.353  64.951  1.00  0.00           C
ATOM   4773  C3  UNK   319      12.072  31.203  63.575  1.00  0.00           C
ATOM   4774  C4  UNK   319      13.297  29.961  65.388  1.00  0.00           C
ATOM   4775  C5  UNK   319      11.442  32.521  63.043  1.00  0.00           C
ATOM   4776  H6  UNK   319      13.575  32.090  64.911  1.00  0.00           H
ATOM   4777  H7  UNK   319      12.767  30.973  62.788  1.00  0.00           H
ATOM   4778  H8  UNK   319      11.386  30.289  63.587  1.00  0.00           H
ATOM   4779  H9  UNK   319      14.137  29.626  64.811  1.00  0.00           H
ATOM   4780  H10 UNK   319      13.620  29.923  66.391  1.00  0.00           H
ATOM   4781  H11 UNK   319      12.478  29.245  65.201  1.00  0.00           H
ATOM   4782  H12 UNK   319      12.086  33.328  63.154  1.00  0.00           H
ATOM   4783  H13 UNK   319      10.502  32.842  63.510  1.00  0.00           H
ATOM   4784  H14 UNK   319      11.160  32.335  62.015  1.00  0.00           H
ATOM   4785  H15 UNK   319      12.233  32.085  66.724  1.00  0.00           H
ATOM   4786  O1  UNK   320      31.708  23.138  14.492  1.00  0.00           O
ATOM   4787  C2  UNK   320      32.458  23.665  13.369  1.00  0.00           C
ATOM   4788  C3  UNK   320      32.179  25.079  13.002  1.00  0.00           C
ATOM   4789  C4  UNK   320      32.226  22.771  12.207  1.00  0.00           C
ATOM   4790  C5  UNK   320      32.389  25.935  14.238  1.00  0.00           C
ATOM   4791  H6  UNK   320      33.444  23.709  13.609  1.00  0.00           H
ATOM   4792  H7  UNK   320      32.818  25.434  12.171  1.00  0.00           H
ATOM   4793  H8  UNK   320      31.150  25.187  12.691  1.00  0.00           H
ATOM   4794  H9  UNK   320      32.906  22.963  11.358  1.00  0.00           H
ATOM   4795  H10 UNK   320      32.429  21.702  12.398  1.00  0.00           H
ATOM   4796  H11 UNK   320      31.215  22.831  11.897  1.00  0.00           H
ATOM   4797  H12 UNK   320      33.438  26.123  14.312  1.00  0.00           H
ATOM   4798  H13 UNK   320      32.020  25.404  15.049  1.00  0.00           H
ATOM   4799  H14 UNK   320      31.960  26.958  14.234  1.00  0.00           H
ATOM   4800  H15 UNK   320      32.234  22.319  14.651  1.00  0.00           H
ATOM   4801  O1  UNK   321      56.995   2.727   8.674  1.00  0.00           O
ATOM   4802  C2  UNK   321      56.077   2.975   9.746  1.00  0.00           C
ATOM   4803  C3  UNK   321      55.025   1.882   9.811  1.00  0.00           C
ATOM   4804  C4  UNK   321      55.527   4.357   9.563  1.00  0.00           C
ATOM   4805  C5  UNK   321      55.596   0.502  10.039  1.00  0.00           C
ATOM   4806  H6  UNK   321      56.589   2.913  10.698  1.00  0.00           H
ATOM   4807  H7  UNK   321      54.336   2.132  10.643  1.00  0.00           H
ATOM   4808  H8  UNK   321      54.527   2.017   8.788  1.00  0.00           H
ATOM   4809  H9  UNK   321      56.315   5.112   9.640  1.00  0.00           H
ATOM   4810  H10 UNK   321      54.873   4.369   8.661  1.00  0.00           H
ATOM   4811  H11 UNK   321      54.910   4.653  10.436  1.00  0.00           H
ATOM   4812  H12 UNK   321      56.233   0.470  10.965  1.00  0.00           H
ATOM   4813  H13 UNK   321      56.303   0.120   9.320  1.00  0.00           H
ATOM   4814  H14 UNK   321      54.814  -0.238  10.148  1.00  0.00           H
ATOM   4815  H15 UNK   321      57.861   3.061   9.010  1.00  0.00           H
ATOM   4816  O1  UNK   322       1.878  41.159  64.894  1.00  0.00           O
ATOM   4817  C2  UNK   322       1.194  41.221  66.090  1.00  0.00           C
ATOM   4818  C3  UNK   322       2.003  42.103  67.031  1.00  0.00           C
ATOM   4819  C4  UNK   322       0.925  39.786  66.677  1.00  0.00           C
ATOM   4820  C5  UNK   322       1.450  42.298  68.408  1.00  0.00           C
ATOM   4821  H6  UNK   322       0.279  41.661  65.928  1.00  0.00           H
ATOM   4822  H7  UNK   322       2.995  41.535  67.183  1.00  0.00           H
ATOM   4823  H8  UNK   322       2.263  43.042  66.555  1.00  0.00           H
ATOM   4824  H9  UNK   322       0.323  39.077  65.982  1.00  0.00           H
ATOM   4825  H10 UNK   322       1.867  39.298  66.936  1.00  0.00           H
ATOM   4826  H11 UNK   322       0.392  40.018  67.602  1.00  0.00           H
ATOM   4827  H12 UNK   322       0.361  42.427  68.433  1.00  0.00           H
ATOM   4828  H13 UNK   322       1.909  43.192  68.858  1.00  0.00           H
ATOM   4829  H14 UNK   322       1.557  41.483  69.126  1.00  0.00           H
ATOM   4830  H15 UNK   322       1.195  40.881  64.235  1.00  0.00           H
ATOM   4831  O1  UNK   323      28.988  19.857   5.996  1.00  0.00           O
ATOM   4832  C2  UNK   323      28.291  19.088   4.998  1.00  0.00           C
ATOM   4833  C3  UNK   323      26.852  18.737   5.434  1.00  0.00           C
ATOM   4834  C4  UNK   323      29.085  17.792   4.647  1.00  0.00           C
ATOM   4835  C5  UNK   323      26.126  19.997   5.963  1.00  0.00           C
ATOM   4836  H6  UNK   323      28.078  19.642   4.155  1.00  0.00           H
ATOM   4837  H7  UNK   323      26.316  18.375   4.557  1.00  0.00           H
ATOM   4838  H8  UNK   323      26.897  17.973   6.170  1.00  0.00           H
ATOM   4839  H9  UNK   323      29.415  17.342   5.602  1.00  0.00           H
ATOM   4840  H10 UNK   323      28.392  17.115   4.190  1.00  0.00           H
ATOM   4841  H11 UNK   323      29.925  17.954   4.000  1.00  0.00           H
ATOM   4842  H12 UNK   323      26.250  20.856   5.363  1.00  0.00           H
ATOM   4843  H13 UNK   323      26.467  20.222   7.018  1.00  0.00           H
ATOM   4844  H14 UNK   323      25.067  19.721   6.009  1.00  0.00           H
ATOM   4845  H15 UNK   323      29.944  19.972   5.680  1.00  0.00           H
ATOM   4846  O1  UNK   324       8.102  66.091  28.390  1.00  0.00           O
ATOM   4847  C2  UNK   324       6.986  65.729  29.207  1.00  0.00           C
ATOM   4848  C3  UNK   324       7.322  64.338  29.874  1.00  0.00           C
ATOM   4849  C4  UNK   324       5.802  65.583  28.249  1.00  0.00           C
ATOM   4850  C5  UNK   324       8.161  64.560  31.161  1.00  0.00           C
ATOM   4851  H6  UNK   324       6.786  66.386  30.060  1.00  0.00           H
ATOM   4852  H7  UNK   324       6.396  63.711  29.955  1.00  0.00           H
ATOM   4853  H8  UNK   324       7.903  63.791  29.058  1.00  0.00           H
ATOM   4854  H9  UNK   324       5.426  66.565  27.919  1.00  0.00           H
ATOM   4855  H10 UNK   324       6.191  65.123  27.378  1.00  0.00           H
ATOM   4856  H11 UNK   324       5.023  64.876  28.461  1.00  0.00           H
ATOM   4857  H12 UNK   324       7.532  65.279  31.745  1.00  0.00           H
ATOM   4858  H13 UNK   324       9.075  65.105  31.116  1.00  0.00           H
ATOM   4859  H14 UNK   324       8.134  63.609  31.738  1.00  0.00           H
ATOM   4860  H15 UNK   324       8.273  67.060  28.533  1.00  0.00           H
ATOM   4861  O1  UNK   325      55.292  35.546  49.778  1.00  0.00           O
ATOM   4862  C2  UNK   325      55.486  35.656  51.118  1.00  0.00           C
ATOM   4863  C3  UNK   325      56.778  34.980  51.552  1.00  0.00           C
ATOM   4864  C4  UNK   325      54.232  35.040  51.825  1.00  0.00           C
ATOM   4865  C5  UNK   325      58.078  35.732  51.459  1.00  0.00           C
ATOM   4866  H6  UNK   325      55.673  36.689  51.411  1.00  0.00           H
ATOM   4867  H7  UNK   325      56.658  34.554  52.591  1.00  0.00           H
ATOM   4868  H8  UNK   325      57.027  34.056  51.000  1.00  0.00           H
ATOM   4869  H9  UNK   325      54.169  35.229  52.919  1.00  0.00           H
ATOM   4870  H10 UNK   325      53.279  35.359  51.361  1.00  0.00           H
ATOM   4871  H11 UNK   325      54.278  33.947  51.858  1.00  0.00           H
ATOM   4872  H12 UNK   325      58.758  35.182  52.055  1.00  0.00           H
ATOM   4873  H13 UNK   325      57.935  36.814  51.798  1.00  0.00           H
ATOM   4874  H14 UNK   325      58.340  35.641  50.395  1.00  0.00           H
ATOM   4875  H15 UNK   325      54.900  34.670  49.541  1.00  0.00           H
ATOM   4876  O1  UNK   326      67.894   7.604  38.313  1.00  0.00           O
ATOM   4877  C2  UNK   326      67.864   6.980  37.014  1.00  0.00           C
ATOM   4878  C3  UNK   326      66.426   6.935  36.544  1.00  0.00           C
ATOM   4879  C4  UNK   326      68.403   5.558  37.111  1.00  0.00           C
ATOM   4880  C5  UNK   326      65.784   8.329  36.409  1.00  0.00           C
ATOM   4881  H6  UNK   326      68.492   7.614  36.379  1.00  0.00           H
ATOM   4882  H7  UNK   326      66.428   6.498  35.519  1.00  0.00           H
ATOM   4883  H8  UNK   326      65.785   6.334  37.175  1.00  0.00           H
ATOM   4884  H9  UNK   326      67.802   5.037  37.883  1.00  0.00           H
ATOM   4885  H10 UNK   326      68.271   4.931  36.186  1.00  0.00           H
ATOM   4886  H11 UNK   326      69.422   5.464  37.500  1.00  0.00           H
ATOM   4887  H12 UNK   326      65.602   8.644  37.484  1.00  0.00           H
ATOM   4888  H13 UNK   326      64.852   8.344  35.874  1.00  0.00           H
ATOM   4889  H14 UNK   326      66.429   9.156  35.935  1.00  0.00           H
ATOM   4890  H15 UNK   326      68.831   7.832  38.527  1.00  0.00           H
ATOM   4891  O1  UNK   327      47.108  45.042  18.988  1.00  0.00           O
ATOM   4892  C2  UNK   327      46.224  43.946  19.174  1.00  0.00           C
ATOM   4893  C3  UNK   327      46.448  43.397  20.605  1.00  0.00           C
ATOM   4894  C4  UNK   327      46.540  42.882  18.075  1.00  0.00           C
ATOM   4895  C5  UNK   327      45.629  44.228  21.592  1.00  0.00           C
ATOM   4896  H6  UNK   327      45.132  44.206  18.964  1.00  0.00           H
ATOM   4897  H7  UNK   327      46.179  42.309  20.825  1.00  0.00           H
ATOM   4898  H8  UNK   327      47.498  43.481  20.880  1.00  0.00           H
ATOM   4899  H9  UNK   327      46.154  41.904  18.352  1.00  0.00           H
ATOM   4900  H10 UNK   327      46.097  43.015  17.071  1.00  0.00           H
ATOM   4901  H11 UNK   327      47.674  42.747  17.931  1.00  0.00           H
ATOM   4902  H12 UNK   327      44.559  44.270  21.284  1.00  0.00           H
ATOM   4903  H13 UNK   327      45.997  45.258  21.706  1.00  0.00           H
ATOM   4904  H14 UNK   327      45.520  43.718  22.541  1.00  0.00           H
ATOM   4905  H15 UNK   327      46.550  45.853  19.094  1.00  0.00           H
ATOM   4906  O1  UNK   328      43.287  17.250  41.542  1.00  0.00           O
ATOM   4907  C2  UNK   328      43.968  16.820  42.730  1.00  0.00           C
ATOM   4908  C3  UNK   328      43.194  15.573  43.271  1.00  0.00           C
ATOM   4909  C4  UNK   328      44.111  17.987  43.717  1.00  0.00           C
ATOM   4910  C5  UNK   328      41.648  15.829  43.305  1.00  0.00           C
ATOM   4911  H6  UNK   328      44.984  16.521  42.476  1.00  0.00           H
ATOM   4912  H7  UNK   328      43.273  14.802  42.519  1.00  0.00           H
ATOM   4913  H8  UNK   328      43.552  15.220  44.168  1.00  0.00           H
ATOM   4914  H9  UNK   328      43.122  18.598  43.643  1.00  0.00           H
ATOM   4915  H10 UNK   328      44.290  17.633  44.756  1.00  0.00           H
ATOM   4916  H11 UNK   328      44.859  18.645  43.327  1.00  0.00           H
ATOM   4917  H12 UNK   328      41.533  16.901  43.639  1.00  0.00           H
ATOM   4918  H13 UNK   328      41.087  15.163  44.003  1.00  0.00           H
ATOM   4919  H14 UNK   328      41.221  15.694  42.289  1.00  0.00           H
ATOM   4920  H15 UNK   328      43.566  18.232  41.427  1.00  0.00           H
ATOM   4921  O1  UNK   329      15.656  18.688  34.582  1.00  0.00           O
ATOM   4922  C2  UNK   329      14.613  18.924  33.692  1.00  0.00           C
ATOM   4923  C3  UNK   329      14.581  20.347  33.067  1.00  0.00           C
ATOM   4924  C4  UNK   329      13.257  18.518  34.287  1.00  0.00           C
ATOM   4925  C5  UNK   329      15.926  20.574  32.286  1.00  0.00           C
ATOM   4926  H6  UNK   329      14.678  18.284  32.830  1.00  0.00           H
ATOM   4927  H7  UNK   329      13.719  20.288  32.360  1.00  0.00           H
ATOM   4928  H8  UNK   329      14.469  21.126  33.854  1.00  0.00           H
ATOM   4929  H9  UNK   329      13.262  17.431  34.347  1.00  0.00           H
ATOM   4930  H10 UNK   329      13.097  18.940  35.289  1.00  0.00           H
ATOM   4931  H11 UNK   329      12.452  18.840  33.654  1.00  0.00           H
ATOM   4932  H12 UNK   329      16.226  21.613  32.122  1.00  0.00           H
ATOM   4933  H13 UNK   329      15.955  20.185  31.267  1.00  0.00           H
ATOM   4934  H14 UNK   329      16.716  20.232  32.885  1.00  0.00           H
ATOM   4935  H15 UNK   329      15.533  19.370  35.305  1.00  0.00           H
ATOM   4936  O1  UNK   330      32.062  13.080  11.053  1.00  0.00           O
ATOM   4937  C2  UNK   330      32.960  13.434  12.175  1.00  0.00           C
ATOM   4938  C3  UNK   330      33.584  14.828  11.900  1.00  0.00           C
ATOM   4939  C4  UNK   330      34.042  12.317  12.372  1.00  0.00           C
ATOM   4940  C5  UNK   330      34.288  15.408  13.160  1.00  0.00           C
ATOM   4941  H6  UNK   330      32.332  13.539  13.030  1.00  0.00           H
ATOM   4942  H7  UNK   330      34.221  14.689  11.039  1.00  0.00           H
ATOM   4943  H8  UNK   330      32.791  15.456  11.577  1.00  0.00           H
ATOM   4944  H9  UNK   330      34.375  12.014  11.436  1.00  0.00           H
ATOM   4945  H10 UNK   330      34.971  12.630  12.887  1.00  0.00           H
ATOM   4946  H11 UNK   330      33.684  11.474  12.839  1.00  0.00           H
ATOM   4947  H12 UNK   330      35.125  14.812  13.614  1.00  0.00           H
ATOM   4948  H13 UNK   330      33.428  15.659  13.867  1.00  0.00           H
ATOM   4949  H14 UNK   330      34.788  16.330  12.842  1.00  0.00           H
ATOM   4950  H15 UNK   330      32.664  13.032  10.215  1.00  0.00           H
ATOM   4951  O1  UNK   331      53.913  62.959  15.843  1.00  0.00           O
ATOM   4952  C2  UNK   331      53.108  63.216  16.907  1.00  0.00           C
ATOM   4953  C3  UNK   331      53.972  63.347  18.182  1.00  0.00           C
ATOM   4954  C4  UNK   331      52.023  62.109  17.060  1.00  0.00           C
ATOM   4955  C5  UNK   331      54.809  64.610  18.092  1.00  0.00           C
ATOM   4956  H6  UNK   331      52.553  64.173  16.742  1.00  0.00           H
ATOM   4957  H7  UNK   331      53.296  63.319  19.024  1.00  0.00           H
ATOM   4958  H8  UNK   331      54.681  62.504  18.257  1.00  0.00           H
ATOM   4959  H9  UNK   331      51.347  62.145  16.170  1.00  0.00           H
ATOM   4960  H10 UNK   331      52.363  61.064  17.257  1.00  0.00           H
ATOM   4961  H11 UNK   331      51.502  62.346  17.920  1.00  0.00           H
ATOM   4962  H12 UNK   331      55.410  64.585  19.047  1.00  0.00           H
ATOM   4963  H13 UNK   331      54.068  65.339  18.113  1.00  0.00           H
ATOM   4964  H14 UNK   331      55.390  64.787  17.115  1.00  0.00           H
ATOM   4965  H15 UNK   331      54.330  63.789  15.507  1.00  0.00           H
ATOM   4966  O1  UNK   332      20.598   5.263  55.237  1.00  0.00           O
ATOM   4967  C2  UNK   332      19.500   5.785  55.882  1.00  0.00           C
ATOM   4968  C3  UNK   332      18.271   5.122  55.291  1.00  0.00           C
ATOM   4969  C4  UNK   332      19.543   7.314  55.590  1.00  0.00           C
ATOM   4970  C5  UNK   332      18.198   3.601  55.437  1.00  0.00           C
ATOM   4971  H6  UNK   332      19.440   5.597  56.985  1.00  0.00           H
ATOM   4972  H7  UNK   332      17.405   5.623  55.702  1.00  0.00           H
ATOM   4973  H8  UNK   332      18.265   5.289  54.188  1.00  0.00           H
ATOM   4974  H9  UNK   332      20.007   7.605  54.594  1.00  0.00           H
ATOM   4975  H10 UNK   332      18.633   7.800  55.799  1.00  0.00           H
ATOM   4976  H11 UNK   332      20.317   7.770  56.262  1.00  0.00           H
ATOM   4977  H12 UNK   332      19.061   3.119  54.900  1.00  0.00           H
ATOM   4978  H13 UNK   332      17.291   3.146  54.968  1.00  0.00           H
ATOM   4979  H14 UNK   332      18.262   3.470  56.544  1.00  0.00           H
ATOM   4980  H15 UNK   332      21.372   5.516  55.760  1.00  0.00           H
ATOM   4981  O1  UNK   333       3.916  -0.314  56.401  1.00  0.00           O
ATOM   4982  C2  UNK   333       4.032   1.096  56.519  1.00  0.00           C
ATOM   4983  C3  UNK   333       5.335   1.391  57.377  1.00  0.00           C
ATOM   4984  C4  UNK   333       2.776   1.594  57.295  1.00  0.00           C
ATOM   4985  C5  UNK   333       6.679   1.015  56.744  1.00  0.00           C
ATOM   4986  H6  UNK   333       4.172   1.627  55.565  1.00  0.00           H
ATOM   4987  H7  UNK   333       5.425   2.444  57.735  1.00  0.00           H
ATOM   4988  H8  UNK   333       5.293   0.723  58.343  1.00  0.00           H
ATOM   4989  H9  UNK   333       2.798   1.170  58.314  1.00  0.00           H
ATOM   4990  H10 UNK   333       2.798   2.660  57.385  1.00  0.00           H
ATOM   4991  H11 UNK   333       1.807   1.314  56.847  1.00  0.00           H
ATOM   4992  H12 UNK   333       6.736   0.040  56.163  1.00  0.00           H
ATOM   4993  H13 UNK   333       7.383   0.849  57.522  1.00  0.00           H
ATOM   4994  H14 UNK   333       7.145   1.725  56.110  1.00  0.00           H
ATOM   4995  H15 UNK   333       3.019  -0.452  56.012  1.00  0.00           H
ATOM   4996  O1  UNK   334      20.178  31.171  61.594  1.00  0.00           O
ATOM   4997  C2  UNK   334      20.966  31.703  60.513  1.00  0.00           C
ATOM   4998  C3  UNK   334      20.046  32.478  59.515  1.00  0.00           C
ATOM   4999  C4  UNK   334      21.571  30.438  59.855  1.00  0.00           C
ATOM   5000  C5  UNK   334      20.708  33.239  58.343  1.00  0.00           C
ATOM   5001  H6  UNK   334      21.776  32.350  60.828  1.00  0.00           H
ATOM   5002  H7  UNK   334      19.338  31.785  59.041  1.00  0.00           H
ATOM   5003  H8  UNK   334      19.354  33.197  59.872  1.00  0.00           H
ATOM   5004  H9  UNK   334      20.795  29.836  59.379  1.00  0.00           H
ATOM   5005  H10 UNK   334      22.283  30.614  59.037  1.00  0.00           H
ATOM   5006  H11 UNK   334      22.121  29.824  60.622  1.00  0.00           H
ATOM   5007  H12 UNK   334      21.609  32.702  58.084  1.00  0.00           H
ATOM   5008  H13 UNK   334      20.988  34.219  58.673  1.00  0.00           H
ATOM   5009  H14 UNK   334      20.102  33.316  57.444  1.00  0.00           H
ATOM   5010  H15 UNK   334      19.240  31.335  61.389  1.00  0.00           H
ATOM   5011  O1  UNK   335      61.158   0.167  61.862  1.00  0.00           O
ATOM   5012  C2  UNK   335      61.696   0.333  63.175  1.00  0.00           C
ATOM   5013  C3  UNK   335      62.695   1.465  63.245  1.00  0.00           C
ATOM   5014  C4  UNK   335      62.111  -1.021  63.790  1.00  0.00           C
ATOM   5015  C5  UNK   335      62.034   2.868  62.931  1.00  0.00           C
ATOM   5016  H6  UNK   335      60.894   0.718  63.757  1.00  0.00           H
ATOM   5017  H7  UNK   335      63.099   1.413  64.335  1.00  0.00           H
ATOM   5018  H8  UNK   335      63.476   1.277  62.590  1.00  0.00           H
ATOM   5019  H9  UNK   335      63.029  -1.364  63.345  1.00  0.00           H
ATOM   5020  H10 UNK   335      62.155  -0.935  64.882  1.00  0.00           H
ATOM   5021  H11 UNK   335      61.352  -1.735  63.453  1.00  0.00           H
ATOM   5022  H12 UNK   335      61.197   2.813  62.226  1.00  0.00           H
ATOM   5023  H13 UNK   335      62.755   3.529  62.453  1.00  0.00           H
ATOM   5024  H14 UNK   335      61.661   3.358  63.795  1.00  0.00           H
ATOM   5025  H15 UNK   335      61.982   0.006  61.258  1.00  0.00           H
ATOM   5026  O1  UNK   336      46.403  53.448   8.493  1.00  0.00           O
ATOM   5027  C2  UNK   336      47.137  54.538   7.846  1.00  0.00           C
ATOM   5028  C3  UNK   336      46.851  55.918   8.574  1.00  0.00           C
ATOM   5029  C4  UNK   336      46.740  54.708   6.393  1.00  0.00           C
ATOM   5030  C5  UNK   336      47.840  57.024   8.247  1.00  0.00           C
ATOM   5031  H6  UNK   336      48.223  54.251   7.894  1.00  0.00           H
ATOM   5032  H7  UNK   336      45.854  56.174   8.268  1.00  0.00           H
ATOM   5033  H8  UNK   336      46.640  55.761   9.681  1.00  0.00           H
ATOM   5034  H9  UNK   336      45.663  54.975   6.272  1.00  0.00           H
ATOM   5035  H10 UNK   336      47.300  55.512   5.942  1.00  0.00           H
ATOM   5036  H11 UNK   336      47.021  53.724   5.846  1.00  0.00           H
ATOM   5037  H12 UNK   336      48.812  56.577   8.400  1.00  0.00           H
ATOM   5038  H13 UNK   336      47.678  57.889   8.883  1.00  0.00           H
ATOM   5039  H14 UNK   336      47.661  57.267   7.198  1.00  0.00           H
ATOM   5040  H15 UNK   336      46.713  53.323   9.509  1.00  0.00           H
ATOM   5041  O1  UNK   337      35.105  36.254  43.766  1.00  0.00           O
ATOM   5042  C2  UNK   337      34.263  36.608  44.847  1.00  0.00           C
ATOM   5043  C3  UNK   337      34.439  38.081  45.221  1.00  0.00           C
ATOM   5044  C4  UNK   337      34.638  35.820  46.081  1.00  0.00           C
ATOM   5045  C5  UNK   337      33.792  39.063  44.232  1.00  0.00           C
ATOM   5046  H6  UNK   337      33.207  36.444  44.723  1.00  0.00           H
ATOM   5047  H7  UNK   337      33.971  38.257  46.257  1.00  0.00           H
ATOM   5048  H8  UNK   337      35.475  38.293  45.351  1.00  0.00           H
ATOM   5049  H9  UNK   337      33.938  36.152  46.921  1.00  0.00           H
ATOM   5050  H10 UNK   337      34.468  34.741  45.767  1.00  0.00           H
ATOM   5051  H11 UNK   337      35.696  36.089  46.316  1.00  0.00           H
ATOM   5052  H12 UNK   337      34.437  38.954  43.280  1.00  0.00           H
ATOM   5053  H13 UNK   337      33.755  40.131  44.623  1.00  0.00           H
ATOM   5054  H14 UNK   337      32.746  38.732  43.973  1.00  0.00           H
ATOM   5055  H15 UNK   337      35.931  36.060  44.085  1.00  0.00           H
ATOM   5056  O1  UNK   338      64.064  33.225  37.739  1.00  0.00           O
ATOM   5057  C2  UNK   338      64.618  33.707  38.969  1.00  0.00           C
ATOM   5058  C3  UNK   338      64.461  35.272  38.917  1.00  0.00           C
ATOM   5059  C4  UNK   338      66.077  33.338  39.195  1.00  0.00           C
ATOM   5060  C5  UNK   338      63.055  35.844  38.618  1.00  0.00           C
ATOM   5061  H6  UNK   338      64.054  33.364  39.845  1.00  0.00           H
ATOM   5062  H7  UNK   338      64.627  35.687  39.934  1.00  0.00           H
[truncated: 1,970,113 more chars]
