# Supplementary material for: Supramolecular Structure of Phenyl Derivatives of Butanol Isomers
Source: J Phys Chem B. 2022 May 6;126(19):3563–71. doi: 10.1021/acs.jpcb.2c01269 (PMC9125557; doi:10.1021/acs.jpcb.2c01269)
Supplement: Supplementary file 5 — jp2c01269_si_005.pdb [file jp2c01269_si_005.pdb]

CRYST1   68.055   68.055   68.055  90.00  90.00  90.00 P 1           1
MODEL      100
ATOM      1  O1  UNK A   1      25.269  43.322  31.448  1.00  0.00           O
ATOM      2  C2  UNK A   1      25.388  44.059  32.713  1.00  0.00           C
ATOM      3  C3  UNK A   1      25.934  45.496  32.428  1.00  0.00           C
ATOM      4  C4  UNK A   1      23.998  44.079  33.402  1.00  0.00           C
ATOM      5  C5  UNK A   1      26.450  43.301  33.556  1.00  0.00           C
ATOM      6  H6  UNK A   1      25.215  46.035  31.855  1.00  0.00           H
ATOM      7  H7  UNK A   1      26.064  46.005  33.358  1.00  0.00           H
ATOM      8  H8  UNK A   1      26.798  45.402  31.860  1.00  0.00           H
ATOM      9  H9  UNK A   1      23.522  43.135  33.166  1.00  0.00           H
ATOM     10  H10 UNK A   1      23.215  44.785  32.968  1.00  0.00           H
ATOM     11  H11 UNK A   1      24.125  44.233  34.485  1.00  0.00           H
ATOM     12  H12 UNK A   1      27.426  43.214  32.935  1.00  0.00           H
ATOM     13  H13 UNK A   1      26.661  43.743  34.478  1.00  0.00           H
ATOM     14  H14 UNK A   1      26.165  42.219  33.685  1.00  0.00           H
ATOM     15  H15 UNK A   1      25.005  44.045  30.867  1.00  0.00           H
ATOM     16  O1  UNK B   2      36.455  21.708  42.143  1.00  0.00           O
ATOM     17  C2  UNK B   2      36.520  22.168  40.798  1.00  0.00           C
ATOM     18  C3  UNK B   2      36.090  23.595  40.656  1.00  0.00           C
ATOM     19  C4  UNK B   2      37.927  21.942  40.280  1.00  0.00           C
ATOM     20  C5  UNK B   2      35.435  21.395  40.021  1.00  0.00           C
ATOM     21  H6  UNK B   2      35.886  23.824  39.567  1.00  0.00           H
ATOM     22  H7  UNK B   2      35.208  23.834  41.252  1.00  0.00           H
ATOM     23  H8  UNK B   2      36.818  24.345  40.942  1.00  0.00           H
ATOM     24  H9  UNK B   2      38.306  20.914  40.400  1.00  0.00           H
ATOM     25  H10 UNK B   2      38.621  22.507  40.919  1.00  0.00           H
ATOM     26  H11 UNK B   2      37.948  22.234  39.191  1.00  0.00           H
ATOM     27  H12 UNK B   2      35.566  20.296  40.220  1.00  0.00           H
ATOM     28  H13 UNK B   2      34.427  21.622  40.430  1.00  0.00           H
ATOM     29  H14 UNK B   2      35.363  21.548  38.950  1.00  0.00           H
ATOM     30  H15 UNK B   2      37.286  22.165  42.529  1.00  0.00           H
ATOM     31  O1  UNK C   3      27.916  47.337  16.294  1.00  0.00           O
ATOM     32  C2  UNK C   3      27.996  48.694  16.650  1.00  0.00           C
ATOM     33  C3  UNK C   3      27.154  49.526  15.623  1.00  0.00           C
ATOM     34  C4  UNK C   3      27.473  48.926  18.080  1.00  0.00           C
ATOM     35  C5  UNK C   3      29.489  49.117  16.463  1.00  0.00           C
ATOM     36  H6  UNK C   3      26.093  49.213  15.586  1.00  0.00           H
ATOM     37  H7  UNK C   3      27.216  50.601  15.714  1.00  0.00           H
ATOM     38  H8  UNK C   3      27.467  49.299  14.547  1.00  0.00           H
ATOM     39  H9  UNK C   3      26.370  48.810  18.229  1.00  0.00           H
ATOM     40  H10 UNK C   3      27.720  49.973  18.329  1.00  0.00           H
ATOM     41  H11 UNK C   3      28.082  48.417  18.860  1.00  0.00           H
ATOM     42  H12 UNK C   3      29.862  48.539  15.613  1.00  0.00           H
ATOM     43  H13 UNK C   3      29.574  50.172  16.197  1.00  0.00           H
ATOM     44  H14 UNK C   3      30.015  48.941  17.377  1.00  0.00           H
ATOM     45  H15 UNK C   3      26.977  47.073  16.564  1.00  0.00           H
ATOM     46  O1  UNK D   4      40.051  56.048  39.761  1.00  0.00           O
ATOM     47  C2  UNK D   4      41.387  56.535  39.505  1.00  0.00           C
ATOM     48  C3  UNK D   4      42.075  55.453  38.776  1.00  0.00           C
ATOM     49  C4  UNK D   4      41.379  57.767  38.627  1.00  0.00           C
ATOM     50  C5  UNK D   4      42.019  56.922  40.897  1.00  0.00           C
ATOM     51  H6  UNK D   4      42.227  54.598  39.432  1.00  0.00           H
ATOM     52  H7  UNK D   4      41.672  55.171  37.856  1.00  0.00           H
ATOM     53  H8  UNK D   4      43.126  55.738  38.629  1.00  0.00           H
ATOM     54  H9  UNK D   4      40.900  57.420  37.712  1.00  0.00           H
ATOM     55  H10 UNK D   4      42.416  58.002  38.338  1.00  0.00           H
ATOM     56  H11 UNK D   4      40.826  58.647  39.022  1.00  0.00           H
ATOM     57  H12 UNK D   4      41.558  57.893  41.223  1.00  0.00           H
ATOM     58  H13 UNK D   4      41.974  56.180  41.649  1.00  0.00           H
ATOM     59  H14 UNK D   4      43.093  57.169  40.803  1.00  0.00           H
ATOM     60  H15 UNK D   4      39.549  56.857  39.935  1.00  0.00           H
ATOM     61  O1  UNK E   5       6.001  34.119  57.706  1.00  0.00           O
ATOM     62  C2  UNK E   5       6.477  34.364  59.005  1.00  0.00           C
ATOM     63  C3  UNK E   5       7.270  33.130  59.482  1.00  0.00           C
ATOM     64  C4  UNK E   5       7.436  35.561  58.917  1.00  0.00           C
ATOM     65  C5  UNK E   5       5.247  34.641  59.887  1.00  0.00           C
ATOM     66  H6  UNK E   5       7.466  33.058  60.595  1.00  0.00           H
ATOM     67  H7  UNK E   5       6.689  32.309  59.292  1.00  0.00           H
ATOM     68  H8  UNK E   5       8.176  33.163  58.827  1.00  0.00           H
ATOM     69  H9  UNK E   5       8.283  35.243  58.247  1.00  0.00           H
ATOM     70  H10 UNK E   5       7.818  35.792  59.924  1.00  0.00           H
ATOM     71  H11 UNK E   5       6.836  36.449  58.667  1.00  0.00           H
ATOM     72  H12 UNK E   5       4.842  33.751  60.306  1.00  0.00           H
ATOM     73  H13 UNK E   5       5.527  35.344  60.704  1.00  0.00           H
ATOM     74  H14 UNK E   5       4.442  35.132  59.348  1.00  0.00           H
ATOM     75  H15 UNK E   5       5.332  34.896  57.539  1.00  0.00           H
ATOM     76  O1  UNK F   6      53.361  14.872   2.746  1.00  0.00           O
ATOM     77  C2  UNK F   6      52.879  16.057   3.400  1.00  0.00           C
ATOM     78  C3  UNK F   6      51.700  15.619   4.281  1.00  0.00           C
ATOM     79  C4  UNK F   6      54.030  16.600   4.333  1.00  0.00           C
ATOM     80  C5  UNK F   6      52.454  17.157   2.468  1.00  0.00           C
ATOM     81  H6  UNK F   6      51.263  16.406   4.824  1.00  0.00           H
ATOM     82  H7  UNK F   6      50.960  15.049   3.725  1.00  0.00           H
ATOM     83  H8  UNK F   6      52.074  14.870   5.001  1.00  0.00           H
ATOM     84  H9  UNK F   6      54.587  15.821   4.900  1.00  0.00           H
ATOM     85  H10 UNK F   6      53.658  17.376   5.023  1.00  0.00           H
ATOM     86  H11 UNK F   6      54.710  17.035   3.636  1.00  0.00           H
ATOM     87  H12 UNK F   6      53.203  17.384   1.694  1.00  0.00           H
ATOM     88  H13 UNK F   6      51.508  17.009   1.973  1.00  0.00           H
ATOM     89  H14 UNK F   6      52.253  18.056   3.007  1.00  0.00           H
ATOM     90  H15 UNK F   6      53.527  14.215   3.418  1.00  0.00           H
ATOM     91  O1  UNK G   7      30.866   7.769  32.791  1.00  0.00           O
ATOM     92  C2  UNK G   7      30.705   6.895  31.655  1.00  0.00           C
ATOM     93  C3  UNK G   7      31.947   7.152  30.775  1.00  0.00           C
ATOM     94  C4  UNK G   7      30.658   5.482  32.339  1.00  0.00           C
ATOM     95  C5  UNK G   7      29.393   7.114  30.966  1.00  0.00           C
ATOM     96  H6  UNK G   7      32.156   6.275  30.231  1.00  0.00           H
ATOM     97  H7  UNK G   7      31.809   8.032  30.207  1.00  0.00           H
ATOM     98  H8  UNK G   7      32.872   7.403  31.364  1.00  0.00           H
ATOM     99  H9  UNK G   7      31.420   5.392  33.104  1.00  0.00           H
ATOM    100  H10 UNK G   7      30.723   4.558  31.656  1.00  0.00           H
ATOM    101  H11 UNK G   7      29.663   5.284  32.811  1.00  0.00           H
ATOM    102  H12 UNK G   7      28.635   7.418  31.708  1.00  0.00           H
ATOM    103  H13 UNK G   7      29.465   7.886  30.180  1.00  0.00           H
ATOM    104  H14 UNK G   7      29.122   6.249  30.320  1.00  0.00           H
ATOM    105  H15 UNK G   7      31.000   8.673  32.427  1.00  0.00           H
ATOM    106  O1  UNK H   8      20.516  19.385  13.824  1.00  0.00           O
ATOM    107  C2  UNK H   8      21.810  19.929  14.097  1.00  0.00           C
ATOM    108  C3  UNK H   8      22.460  20.500  12.858  1.00  0.00           C
ATOM    109  C4  UNK H   8      21.529  20.917  15.228  1.00  0.00           C
ATOM    110  C5  UNK H   8      22.688  18.818  14.596  1.00  0.00           C
ATOM    111  H6  UNK H   8      22.757  19.724  12.141  1.00  0.00           H
ATOM    112  H7  UNK H   8      21.708  21.194  12.310  1.00  0.00           H
ATOM    113  H8  UNK H   8      23.336  21.064  13.157  1.00  0.00           H
ATOM    114  H9  UNK H   8      20.846  20.489  15.914  1.00  0.00           H
ATOM    115  H10 UNK H   8      21.115  21.900  14.976  1.00  0.00           H
ATOM    116  H11 UNK H   8      22.355  21.265  15.816  1.00  0.00           H
ATOM    117  H12 UNK H   8      23.783  18.998  14.753  1.00  0.00           H
ATOM    118  H13 UNK H   8      22.340  18.414  15.564  1.00  0.00           H
ATOM    119  H14 UNK H   8      22.682  17.933  13.898  1.00  0.00           H
ATOM    120  H15 UNK H   8      19.915  20.127  13.684  1.00  0.00           H
ATOM    121  O1  UNK I   9      31.988  14.148  23.099  1.00  0.00           O
ATOM    122  C2  UNK I   9      33.082  14.142  22.225  1.00  0.00           C
ATOM    123  C3  UNK I   9      33.764  12.767  22.252  1.00  0.00           C
ATOM    124  C4  UNK I   9      32.498  14.474  20.779  1.00  0.00           C
ATOM    125  C5  UNK I   9      34.169  15.172  22.725  1.00  0.00           C
ATOM    126  H6  UNK I   9      34.534  12.687  21.529  1.00  0.00           H
ATOM    127  H7  UNK I   9      34.125  12.627  23.288  1.00  0.00           H
ATOM    128  H8  UNK I   9      33.013  12.011  22.007  1.00  0.00           H
ATOM    129  H9  UNK I   9      31.684  13.836  20.672  1.00  0.00           H
ATOM    130  H10 UNK I   9      33.222  14.406  19.951  1.00  0.00           H
ATOM    131  H11 UNK I   9      32.047  15.479  20.713  1.00  0.00           H
ATOM    132  H12 UNK I   9      35.054  15.061  22.090  1.00  0.00           H
ATOM    133  H13 UNK I   9      33.835  16.148  22.579  1.00  0.00           H
ATOM    134  H14 UNK I   9      34.453  15.071  23.797  1.00  0.00           H
ATOM    135  H15 UNK I   9      32.387  14.356  23.989  1.00  0.00           H
ATOM    136  O1  UNK J  10       2.893  64.374  65.497  1.00  0.00           O
ATOM    137  C2  UNK J  10       4.117  65.158  65.320  1.00  0.00           C
ATOM    138  C3  UNK J  10       5.321  64.116  65.313  1.00  0.00           C
ATOM    139  C4  UNK J  10       4.036  65.782  63.894  1.00  0.00           C
ATOM    140  C5  UNK J  10       4.315  66.296  66.374  1.00  0.00           C
ATOM    141  H6  UNK J  10       5.544  63.865  66.363  1.00  0.00           H
ATOM    142  H7  UNK J  10       4.935  63.219  64.911  1.00  0.00           H
ATOM    143  H8  UNK J  10       6.244  64.381  64.759  1.00  0.00           H
ATOM    144  H9  UNK J  10       3.565  65.051  63.228  1.00  0.00           H
ATOM    145  H10 UNK J  10       5.056  66.067  63.510  1.00  0.00           H
ATOM    146  H11 UNK J  10       3.415  66.723  63.860  1.00  0.00           H
ATOM    147  H12 UNK J  10       4.203  65.980  67.436  1.00  0.00           H
ATOM    148  H13 UNK J  10       5.241  66.851  66.181  1.00  0.00           H
ATOM    149  H14 UNK J  10       3.452  66.954  66.071  1.00  0.00           H
ATOM    150  H15 UNK J  10       2.884  64.087  66.401  1.00  0.00           H
ATOM    151  O1  UNK K  11      11.323  16.055  52.945  1.00  0.00           O
ATOM    152  C2  UNK K  11      11.874  16.584  51.711  1.00  0.00           C
ATOM    153  C3  UNK K  11      10.939  17.558  50.975  1.00  0.00           C
ATOM    154  C4  UNK K  11      13.169  17.357  52.126  1.00  0.00           C
ATOM    155  C5  UNK K  11      12.220  15.333  50.918  1.00  0.00           C
ATOM    156  H6  UNK K  11      11.325  17.909  50.029  1.00  0.00           H
ATOM    157  H7  UNK K  11      10.035  17.082  50.734  1.00  0.00           H
ATOM    158  H8  UNK K  11      10.799  18.503  51.607  1.00  0.00           H
ATOM    159  H9  UNK K  11      13.837  17.612  51.280  1.00  0.00           H
ATOM    160  H10 UNK K  11      13.801  16.765  52.820  1.00  0.00           H
ATOM    161  H11 UNK K  11      12.871  18.282  52.662  1.00  0.00           H
ATOM    162  H12 UNK K  11      12.949  14.644  51.439  1.00  0.00           H
ATOM    163  H13 UNK K  11      11.299  14.736  50.719  1.00  0.00           H
ATOM    164  H14 UNK K  11      12.611  15.692  49.936  1.00  0.00           H
ATOM    165  H15 UNK K  11      10.481  15.660  52.603  1.00  0.00           H
ATOM    166  O1  UNK L  12      62.485   3.283  64.831  1.00  0.00           O
ATOM    167  C2  UNK L  12      63.575   2.800  65.506  1.00  0.00           C
ATOM    168  C3  UNK L  12      63.087   1.916  66.700  1.00  0.00           C
ATOM    169  C4  UNK L  12      64.413   1.960  64.539  1.00  0.00           C
ATOM    170  C5  UNK L  12      64.346   3.996  65.984  1.00  0.00           C
ATOM    171  H6  UNK L  12      62.260   1.290  66.415  1.00  0.00           H
ATOM    172  H7  UNK L  12      63.982   1.334  67.087  1.00  0.00           H
ATOM    173  H8  UNK L  12      62.754   2.536  67.518  1.00  0.00           H
ATOM    174  H9  UNK L  12      65.396   1.643  64.926  1.00  0.00           H
ATOM    175  H10 UNK L  12      64.755   2.553  63.660  1.00  0.00           H
ATOM    176  H11 UNK L  12      63.873   1.076  64.232  1.00  0.00           H
ATOM    177  H12 UNK L  12      64.828   4.528  65.128  1.00  0.00           H
ATOM    178  H13 UNK L  12      63.646   4.820  66.318  1.00  0.00           H
ATOM    179  H14 UNK L  12      65.093   3.605  66.706  1.00  0.00           H
ATOM    180  H15 UNK L  12      62.356   4.114  65.254  1.00  0.00           H
ATOM    181  O1  UNK M  13      19.831  60.426  61.938  1.00  0.00           O
ATOM    182  C2  UNK M  13      18.999  59.491  62.661  1.00  0.00           C
ATOM    183  C3  UNK M  13      17.599  60.098  62.518  1.00  0.00           C
ATOM    184  C4  UNK M  13      19.225  58.225  61.915  1.00  0.00           C
ATOM    185  C5  UNK M  13      19.428  59.425  64.126  1.00  0.00           C
ATOM    186  H6  UNK M  13      17.601  61.197  62.805  1.00  0.00           H
ATOM    187  H7  UNK M  13      17.216  59.918  61.507  1.00  0.00           H
ATOM    188  H8  UNK M  13      16.824  59.730  63.252  1.00  0.00           H
ATOM    189  H9  UNK M  13      20.283  58.003  61.984  1.00  0.00           H
ATOM    190  H10 UNK M  13      19.058  58.319  60.791  1.00  0.00           H
ATOM    191  H11 UNK M  13      18.589  57.435  62.288  1.00  0.00           H
ATOM    192  H12 UNK M  13      18.720  58.840  64.741  1.00  0.00           H
ATOM    193  H13 UNK M  13      20.424  58.977  64.290  1.00  0.00           H
ATOM    194  H14 UNK M  13      19.408  60.420  64.620  1.00  0.00           H
ATOM    195  H15 UNK M  13      19.638  61.308  62.418  1.00  0.00           H
ATOM    196  O1  UNK N  14      59.899  29.219  48.361  1.00  0.00           O
ATOM    197  C2  UNK N  14      59.645  30.407  47.624  1.00  0.00           C
ATOM    198  C3  UNK N  14      59.356  29.972  46.206  1.00  0.00           C
ATOM    199  C4  UNK N  14      58.426  31.241  48.212  1.00  0.00           C
ATOM    200  C5  UNK N  14      60.924  31.269  47.531  1.00  0.00           C
ATOM    201  H6  UNK N  14      59.168  30.803  45.487  1.00  0.00           H
ATOM    202  H7  UNK N  14      60.162  29.554  45.699  1.00  0.00           H
ATOM    203  H8  UNK N  14      58.472  29.305  46.203  1.00  0.00           H
ATOM    204  H9  UNK N  14      57.487  30.585  48.399  1.00  0.00           H
ATOM    205  H10 UNK N  14      58.124  32.067  47.537  1.00  0.00           H
ATOM    206  H11 UNK N  14      58.750  31.627  49.179  1.00  0.00           H
ATOM    207  H12 UNK N  14      61.241  31.656  48.468  1.00  0.00           H
ATOM    208  H13 UNK N  14      61.807  30.651  47.275  1.00  0.00           H
ATOM    209  H14 UNK N  14      60.873  32.092  46.787  1.00  0.00           H
ATOM    210  H15 UNK N  14      60.211  28.537  47.694  1.00  0.00           H
ATOM    211  O1  UNK O  15      20.297  33.619  39.473  1.00  0.00           O
ATOM    212  C2  UNK O  15      21.059  34.516  40.312  1.00  0.00           C
ATOM    213  C3  UNK O  15      20.341  35.803  40.564  1.00  0.00           C
ATOM    214  C4  UNK O  15      21.156  33.834  41.693  1.00  0.00           C
ATOM    215  C5  UNK O  15      22.454  34.744  39.680  1.00  0.00           C
ATOM    216  H6  UNK O  15      19.840  36.166  39.613  1.00  0.00           H
ATOM    217  H7  UNK O  15      19.451  35.722  41.277  1.00  0.00           H
ATOM    218  H8  UNK O  15      21.049  36.455  41.006  1.00  0.00           H
ATOM    219  H9  UNK O  15      20.197  33.814  42.167  1.00  0.00           H
ATOM    220  H10 UNK O  15      21.815  34.372  42.399  1.00  0.00           H
ATOM    221  H11 UNK O  15      21.450  32.777  41.606  1.00  0.00           H
ATOM    222  H12 UNK O  15      22.405  34.870  38.689  1.00  0.00           H
ATOM    223  H13 UNK O  15      22.924  35.680  40.109  1.00  0.00           H
ATOM    224  H14 UNK O  15      23.118  33.938  39.863  1.00  0.00           H
ATOM    225  H15 UNK O  15      20.409  33.968  38.566  1.00  0.00           H
ATOM    226  O1  UNK P  16      50.108  19.122  16.560  1.00  0.00           O
ATOM    227  C2  UNK P  16      49.113  19.823  17.319  1.00  0.00           C
ATOM    228  C3  UNK P  16      49.455  21.369  17.206  1.00  0.00           C
ATOM    229  C4  UNK P  16      47.705  19.512  16.629  1.00  0.00           C
ATOM    230  C5  UNK P  16      49.178  19.258  18.720  1.00  0.00           C
ATOM    231  H6  UNK P  16      50.477  21.594  17.472  1.00  0.00           H
ATOM    232  H7  UNK P  16      49.147  21.808  16.301  1.00  0.00           H
ATOM    233  H8  UNK P  16      48.812  21.792  18.039  1.00  0.00           H
ATOM    234  H9  UNK P  16      47.792  19.688  15.538  1.00  0.00           H
ATOM    235  H10 UNK P  16      46.950  20.208  17.030  1.00  0.00           H
ATOM    236  H11 UNK P  16      47.255  18.496  16.784  1.00  0.00           H
ATOM    237  H12 UNK P  16      50.290  19.256  19.024  1.00  0.00           H
ATOM    238  H13 UNK P  16      48.690  19.908  19.477  1.00  0.00           H
ATOM    239  H14 UNK P  16      48.756  18.261  18.753  1.00  0.00           H
ATOM    240  H15 UNK P  16      50.977  19.401  16.967  1.00  0.00           H
ATOM    241  O1  UNK Q  17      45.064  50.092  49.547  1.00  0.00           O
ATOM    242  C2  UNK Q  17      45.010  51.373  49.017  1.00  0.00           C
ATOM    243  C3  UNK Q  17      43.541  51.926  49.329  1.00  0.00           C
ATOM    244  C4  UNK Q  17      46.030  52.181  49.792  1.00  0.00           C
ATOM    245  C5  UNK Q  17      45.304  51.435  47.493  1.00  0.00           C
ATOM    246  H6  UNK Q  17      43.200  51.710  50.321  1.00  0.00           H
ATOM    247  H7  UNK Q  17      43.308  52.956  49.039  1.00  0.00           H
ATOM    248  H8  UNK Q  17      42.991  51.299  48.696  1.00  0.00           H
ATOM    249  H9  UNK Q  17      45.996  53.162  49.280  1.00  0.00           H
ATOM    250  H10 UNK Q  17      46.997  51.754  49.512  1.00  0.00           H
ATOM    251  H11 UNK Q  17      45.806  52.344  50.854  1.00  0.00           H
ATOM    252  H12 UNK Q  17      45.311  52.511  47.216  1.00  0.00           H
ATOM    253  H13 UNK Q  17      46.339  50.884  47.369  1.00  0.00           H
ATOM    254  H14 UNK Q  17      44.618  50.818  46.831  1.00  0.00           H
ATOM    255  H15 UNK Q  17      45.092  49.465  48.760  1.00  0.00           H
ATOM    256  O1  UNK R  18      44.337  30.038  22.658  1.00  0.00           O
ATOM    257  C2  UNK R  18      45.227  29.816  21.638  1.00  0.00           C
ATOM    258  C3  UNK R  18      44.661  28.523  20.932  1.00  0.00           C
ATOM    259  C4  UNK R  18      45.308  31.018  20.687  1.00  0.00           C
ATOM    260  C5  UNK R  18      46.547  29.473  22.224  1.00  0.00           C
ATOM    261  H6  UNK R  18      45.319  28.173  20.110  1.00  0.00           H
ATOM    262  H7  UNK R  18      44.461  27.766  21.704  1.00  0.00           H
ATOM    263  H8  UNK R  18      43.591  28.759  20.481  1.00  0.00           H
ATOM    264  H9  UNK R  18      44.340  31.132  20.178  1.00  0.00           H
ATOM    265  H10 UNK R  18      46.102  30.891  19.928  1.00  0.00           H
ATOM    266  H11 UNK R  18      45.430  31.955  21.185  1.00  0.00           H
ATOM    267  H12 UNK R  18      46.583  28.617  22.844  1.00  0.00           H
ATOM    268  H13 UNK R  18      47.170  29.231  21.386  1.00  0.00           H
ATOM    269  H14 UNK R  18      47.090  30.326  22.725  1.00  0.00           H
ATOM    270  H15 UNK R  18      43.462  30.190  22.238  1.00  0.00           H
ATOM    271  O1  UNK S  19      17.531  62.461  45.765  1.00  0.00           O
ATOM    272  C2  UNK S  19      16.239  61.886  45.503  1.00  0.00           C
ATOM    273  C3  UNK S  19      15.351  62.998  44.937  1.00  0.00           C
ATOM    274  C4  UNK S  19      16.350  60.782  44.433  1.00  0.00           C
ATOM    275  C5  UNK S  19      15.641  61.338  46.787  1.00  0.00           C
ATOM    276  H6  UNK S  19      14.377  62.713  44.684  1.00  0.00           H
ATOM    277  H7  UNK S  19      15.315  63.901  45.605  1.00  0.00           H
ATOM    278  H8  UNK S  19      15.666  63.523  44.032  1.00  0.00           H
ATOM    279  H9  UNK S  19      16.708  59.800  44.834  1.00  0.00           H
ATOM    280  H10 UNK S  19      16.967  61.089  43.526  1.00  0.00           H
ATOM    281  H11 UNK S  19      15.344  60.644  43.995  1.00  0.00           H
ATOM    282  H12 UNK S  19      15.548  62.189  47.519  1.00  0.00           H
ATOM    283  H13 UNK S  19      14.642  60.851  46.649  1.00  0.00           H
ATOM    284  H14 UNK S  19      16.229  60.560  47.251  1.00  0.00           H
ATOM    285  H15 UNK S  19      18.170  61.712  45.506  1.00  0.00           H
ATOM    286  O1  UNK T  20      33.292   8.452   2.950  1.00  0.00           O
ATOM    287  C2  UNK T  20      31.888   8.538   3.157  1.00  0.00           C
ATOM    288  C3  UNK T  20      31.528   9.977   3.489  1.00  0.00           C
ATOM    289  C4  UNK T  20      31.255   8.218   1.802  1.00  0.00           C
ATOM    290  C5  UNK T  20      31.515   7.644   4.310  1.00  0.00           C
ATOM    291  H6  UNK T  20      30.462  10.310   3.338  1.00  0.00           H
ATOM    292  H7  UNK T  20      31.748  10.205   4.478  1.00  0.00           H
ATOM    293  H8  UNK T  20      32.130  10.620   2.777  1.00  0.00           H
ATOM    294  H9  UNK T  20      31.381   9.008   1.030  1.00  0.00           H
ATOM    295  H10 UNK T  20      30.160   8.079   1.895  1.00  0.00           H
ATOM    296  H11 UNK T  20      31.777   7.313   1.315  1.00  0.00           H
ATOM    297  H12 UNK T  20      31.602   6.558   4.058  1.00  0.00           H
ATOM    298  H13 UNK T  20      32.133   7.777   5.178  1.00  0.00           H
ATOM    299  H14 UNK T  20      30.486   7.912   4.549  1.00  0.00           H
ATOM    300  H15 UNK T  20      33.742   8.707   3.822  1.00  0.00           H
ATOM    301  O1  UNK U  21      40.214  35.545  25.102  1.00  0.00           O
ATOM    302  C2  UNK U  21      41.010  36.491  25.901  1.00  0.00           C
ATOM    303  C3  UNK U  21      42.432  36.473  25.383  1.00  0.00           C
ATOM    304  C4  UNK U  21      40.490  37.950  25.883  1.00  0.00           C
ATOM    305  C5  UNK U  21      40.855  35.877  27.364  1.00  0.00           C
ATOM    306  H6  UNK U  21      43.049  37.100  25.999  1.00  0.00           H
ATOM    307  H7  UNK U  21      42.808  35.473  25.491  1.00  0.00           H
ATOM    308  H8  UNK U  21      42.424  36.761  24.302  1.00  0.00           H
ATOM    309  H9  UNK U  21      41.234  38.625  26.122  1.00  0.00           H
ATOM    310  H10 UNK U  21      39.611  38.148  26.437  1.00  0.00           H
ATOM    311  H11 UNK U  21      40.308  38.221  24.771  1.00  0.00           H
ATOM    312  H12 UNK U  21      41.202  34.795  27.409  1.00  0.00           H
ATOM    313  H13 UNK U  21      41.457  36.435  28.094  1.00  0.00           H
ATOM    314  H14 UNK U  21      39.814  35.935  27.659  1.00  0.00           H
ATOM    315  H15 UNK U  21      40.818  35.146  24.453  1.00  0.00           H
ATOM    316  O1  UNK V  22      22.638  26.244  27.457  1.00  0.00           O
ATOM    317  C2  UNK V  22      23.783  26.779  28.074  1.00  0.00           C
ATOM    318  C3  UNK V  22      24.624  25.630  28.752  1.00  0.00           C
ATOM    319  C4  UNK V  22      24.598  27.677  27.056  1.00  0.00           C
ATOM    320  C5  UNK V  22      23.264  27.723  29.210  1.00  0.00           C
ATOM    321  H6  UNK V  22      24.685  24.750  28.074  1.00  0.00           H
ATOM    322  H7  UNK V  22      25.669  26.011  28.875  1.00  0.00           H
ATOM    323  H8  UNK V  22      24.351  25.336  29.767  1.00  0.00           H
ATOM    324  H9  UNK V  22      24.999  27.197  26.120  1.00  0.00           H
ATOM    325  H10 UNK V  22      25.412  28.233  27.529  1.00  0.00           H
ATOM    326  H11 UNK V  22      23.905  28.407  26.625  1.00  0.00           H
ATOM    327  H12 UNK V  22      24.075  28.315  29.612  1.00  0.00           H
ATOM    328  H13 UNK V  22      22.587  28.491  28.895  1.00  0.00           H
ATOM    329  H14 UNK V  22      22.845  27.174  30.108  1.00  0.00           H
ATOM    330  H15 UNK V  22      22.407  26.579  26.583  1.00  0.00           H
ATOM    331  O1  UNK W  23      37.455  64.728  45.339  1.00  0.00           O
ATOM    332  C2  UNK W  23      37.342  66.079  45.061  1.00  0.00           C
ATOM    333  C3  UNK W  23      36.173  66.586  45.823  1.00  0.00           C
ATOM    334  C4  UNK W  23      38.620  66.800  45.594  1.00  0.00           C
ATOM    335  C5  UNK W  23      37.102  66.322  43.542  1.00  0.00           C
ATOM    336  H6  UNK W  23      36.154  67.681  45.705  1.00  0.00           H
ATOM    337  H7  UNK W  23      35.193  66.179  45.471  1.00  0.00           H
ATOM    338  H8  UNK W  23      36.261  66.539  46.904  1.00  0.00           H
ATOM    339  H9  UNK W  23      38.846  66.310  46.520  1.00  0.00           H
ATOM    340  H10 UNK W  23      38.455  67.903  45.831  1.00  0.00           H
ATOM    341  H11 UNK W  23      39.383  66.657  44.859  1.00  0.00           H
ATOM    342  H12 UNK W  23      36.078  65.944  43.286  1.00  0.00           H
ATOM    343  H13 UNK W  23      37.056  67.360  43.259  1.00  0.00           H
ATOM    344  H14 UNK W  23      37.798  65.731  42.955  1.00  0.00           H
ATOM    345  H15 UNK W  23      36.966  64.594  46.207  1.00  0.00           H
ATOM    346  O1  UNK X  24      49.107  55.395  -0.083  1.00  0.00           O
ATOM    347  C2  UNK X  24      48.715  54.412   0.849  1.00  0.00           C
ATOM    348  C3  UNK X  24      48.654  53.056   0.149  1.00  0.00           C
ATOM    349  C4  UNK X  24      49.849  54.438   1.838  1.00  0.00           C
ATOM    350  C5  UNK X  24      47.336  54.828   1.355  1.00  0.00           C
ATOM    351  H6  UNK X  24      49.595  52.586   0.170  1.00  0.00           H
ATOM    352  H7  UNK X  24      48.039  52.402   0.707  1.00  0.00           H
ATOM    353  H8  UNK X  24      48.234  52.940  -0.900  1.00  0.00           H
ATOM    354  H9  UNK X  24      50.818  54.435   1.327  1.00  0.00           H
ATOM    355  H10 UNK X  24      49.773  53.661   2.542  1.00  0.00           H
ATOM    356  H11 UNK X  24      49.859  55.423   2.337  1.00  0.00           H
ATOM    357  H12 UNK X  24      47.549  55.672   1.977  1.00  0.00           H
ATOM    358  H13 UNK X  24      46.792  55.163   0.472  1.00  0.00           H
ATOM    359  H14 UNK X  24      46.812  54.026   1.912  1.00  0.00           H
ATOM    360  H15 UNK X  24      48.777  56.220   0.313  1.00  0.00           H
ATOM    361  O1  UNK Y  25      16.247  35.981   7.947  1.00  0.00           O
ATOM    362  C2  UNK Y  25      16.102  35.921   9.350  1.00  0.00           C
ATOM    363  C3  UNK Y  25      17.361  35.095   9.859  1.00  0.00           C
ATOM    364  C4  UNK Y  25      16.154  37.388   9.791  1.00  0.00           C
ATOM    365  C5  UNK Y  25      14.739  35.131   9.591  1.00  0.00           C
ATOM    366  H6  UNK Y  25      17.373  35.015  10.974  1.00  0.00           H
ATOM    367  H7  UNK Y  25      17.332  34.040   9.493  1.00  0.00           H
ATOM    368  H8  UNK Y  25      18.339  35.500   9.588  1.00  0.00           H
ATOM    369  H9  UNK Y  25      17.047  37.880   9.318  1.00  0.00           H
ATOM    370  H10 UNK Y  25      16.179  37.502  10.867  1.00  0.00           H
ATOM    371  H11 UNK Y  25      15.208  37.923   9.423  1.00  0.00           H
ATOM    372  H12 UNK Y  25      14.352  35.168  10.626  1.00  0.00           H
ATOM    373  H13 UNK Y  25      13.971  35.439   8.921  1.00  0.00           H
ATOM    374  H14 UNK Y  25      14.841  34.087   9.421  1.00  0.00           H
ATOM    375  H15 UNK Y  25      16.673  35.191   7.658  1.00  0.00           H
ATOM    376  O1  UNK Z  26      17.369   4.850  47.468  1.00  0.00           O
ATOM    377  C2  UNK Z  26      16.709   6.113  47.545  1.00  0.00           C
ATOM    378  C3  UNK Z  26      15.820   6.305  48.794  1.00  0.00           C
ATOM    379  C4  UNK Z  26      17.824   7.198  47.391  1.00  0.00           C
ATOM    380  C5  UNK Z  26      15.849   6.215  46.292  1.00  0.00           C
ATOM    381  H6  UNK Z  26      15.269   5.446  49.127  1.00  0.00           H
ATOM    382  H7  UNK Z  26      16.447   6.587  49.663  1.00  0.00           H
ATOM    383  H8  UNK Z  26      15.147   7.155  48.669  1.00  0.00           H
ATOM    384  H9  UNK Z  26      18.503   7.031  46.564  1.00  0.00           H
ATOM    385  H10 UNK Z  26      18.440   7.276  48.343  1.00  0.00           H
ATOM    386  H11 UNK Z  26      17.359   8.150  47.222  1.00  0.00           H
ATOM    387  H12 UNK Z  26      15.354   7.171  46.245  1.00  0.00           H
ATOM    388  H13 UNK Z  26      16.461   6.025  45.359  1.00  0.00           H
ATOM    389  H14 UNK Z  26      15.064   5.463  46.342  1.00  0.00           H
ATOM    390  H15 UNK Z  26      17.754   4.759  46.559  1.00  0.00           H
ATOM    391  O1  UNK a  27       9.736  49.693  39.248  1.00  0.00           O
ATOM    392  C2  UNK a  27      11.027  50.238  39.179  1.00  0.00           C
ATOM    393  C3  UNK a  27      11.897  49.269  38.321  1.00  0.00           C
ATOM    394  C4  UNK a  27      11.009  51.596  38.545  1.00  0.00           C
ATOM    395  C5  UNK a  27      11.616  50.352  40.616  1.00  0.00           C
ATOM    396  H6  UNK a  27      12.941  49.593  38.117  1.00  0.00           H
ATOM    397  H7  UNK a  27      11.913  48.251  38.658  1.00  0.00           H
ATOM    398  H8  UNK a  27      11.398  49.218  37.363  1.00  0.00           H
ATOM    399  H9  UNK a  27      11.251  51.638  37.503  1.00  0.00           H
ATOM    400  H10 UNK a  27      11.812  52.179  38.942  1.00  0.00           H
ATOM    401  H11 UNK a  27      10.040  52.103  38.781  1.00  0.00           H
ATOM    402  H12 UNK a  27      11.077  51.134  41.230  1.00  0.00           H
ATOM    403  H13 UNK a  27      11.671  49.379  41.014  1.00  0.00           H
ATOM    404  H14 UNK a  27      12.641  50.762  40.491  1.00  0.00           H
ATOM    405  H15 UNK a  27       9.629  49.217  40.184  1.00  0.00           H
ATOM    406  O1  UNK b  28      28.249   7.805  36.140  1.00  0.00           O
ATOM    407  C2  UNK b  28      27.303   8.558  35.501  1.00  0.00           C
ATOM    408  C3  UNK b  28      27.284   8.290  33.983  1.00  0.00           C
ATOM    409  C4  UNK b  28      25.913   8.267  36.080  1.00  0.00           C
ATOM    410  C5  UNK b  28      27.822   9.994  35.668  1.00  0.00           C
ATOM    411  H6  UNK b  28      27.011   7.269  33.647  1.00  0.00           H
ATOM    412  H7  UNK b  28      26.749   9.089  33.479  1.00  0.00           H
ATOM    413  H8  UNK b  28      28.357   8.453  33.733  1.00  0.00           H
ATOM    414  H9  UNK b  28      25.875   8.219  37.182  1.00  0.00           H
ATOM    415  H10 UNK b  28      25.605   7.284  35.800  1.00  0.00           H
ATOM    416  H11 UNK b  28      25.093   9.006  35.793  1.00  0.00           H
ATOM    417  H12 UNK b  28      28.817  10.156  35.307  1.00  0.00           H
ATOM    418  H13 UNK b  28      27.130  10.689  35.162  1.00  0.00           H
ATOM    419  H14 UNK b  28      27.783  10.349  36.707  1.00  0.00           H
ATOM    420  H15 UNK b  28      29.187   8.127  35.906  1.00  0.00           H
ATOM    421  O1  UNK c  29      65.030   6.507  51.565  1.00  0.00           O
ATOM    422  C2  UNK c  29      64.905   6.365  50.121  1.00  0.00           C
ATOM    423  C3  UNK c  29      64.195   4.968  49.968  1.00  0.00           C
ATOM    424  C4  UNK c  29      63.976   7.499  49.679  1.00  0.00           C
ATOM    425  C5  UNK c  29      66.237   6.303  49.312  1.00  0.00           C
ATOM    426  H6  UNK c  29      63.980   4.759  48.974  1.00  0.00           H
ATOM    427  H7  UNK c  29      64.933   4.226  50.193  1.00  0.00           H
ATOM    428  H8  UNK c  29      63.374   4.841  50.609  1.00  0.00           H
ATOM    429  H9  UNK c  29      63.795   7.379  48.565  1.00  0.00           H
ATOM    430  H10 UNK c  29      64.503   8.437  49.820  1.00  0.00           H
ATOM    431  H11 UNK c  29      62.959   7.548  50.161  1.00  0.00           H
ATOM    432  H12 UNK c  29      66.015   6.184  48.206  1.00  0.00           H
ATOM    433  H13 UNK c  29      66.761   7.263  49.288  1.00  0.00           H
ATOM    434  H14 UNK c  29      66.975   5.496  49.583  1.00  0.00           H
ATOM    435  H15 UNK c  29      64.099   6.676  51.942  1.00  0.00           H
ATOM    436  O1  UNK d  30      30.587  10.328  31.318  1.00  0.00           O
ATOM    437  C2  UNK d  30      29.858  11.578  31.260  1.00  0.00           C
ATOM    438  C3  UNK d  30      29.810  12.114  29.763  1.00  0.00           C
ATOM    439  C4  UNK d  30      28.450  11.285  31.781  1.00  0.00           C
ATOM    440  C5  UNK d  30      30.527  12.540  32.167  1.00  0.00           C
ATOM    441  H6  UNK d  30      29.068  11.564  29.218  1.00  0.00           H
ATOM    442  H7  UNK d  30      29.414  13.161  29.699  1.00  0.00           H
ATOM    443  H8  UNK d  30      30.768  11.989  29.237  1.00  0.00           H
ATOM    444  H9  UNK d  30      28.145  10.437  31.280  1.00  0.00           H
ATOM    445  H10 UNK d  30      27.772  12.137  31.695  1.00  0.00           H
ATOM    446  H11 UNK d  30      28.556  10.939  32.795  1.00  0.00           H
ATOM    447  H12 UNK d  30      31.258  13.107  31.545  1.00  0.00           H
ATOM    448  H13 UNK d  30      29.991  13.288  32.771  1.00  0.00           H
ATOM    449  H14 UNK d  30      31.040  11.816  32.907  1.00  0.00           H
ATOM    450  H15 UNK d  30      31.470  10.475  30.849  1.00  0.00           H
ATOM    451  O1  UNK e  31      58.506  12.262  12.686  1.00  0.00           O
ATOM    452  C2  UNK e  31      58.820  10.957  12.292  1.00  0.00           C
ATOM    453  C3  UNK e  31      59.971  10.399  13.180  1.00  0.00           C
ATOM    454  C4  UNK e  31      57.562  10.077  12.226  1.00  0.00           C
ATOM    455  C5  UNK e  31      59.364  11.002  10.810  1.00  0.00           C
ATOM    456  H6  UNK e  31      60.203   9.376  12.794  1.00  0.00           H
ATOM    457  H7  UNK e  31      60.891  10.972  13.094  1.00  0.00           H
ATOM    458  H8  UNK e  31      59.607  10.474  14.188  1.00  0.00           H
ATOM    459  H9  UNK e  31      57.390   9.650  13.237  1.00  0.00           H
ATOM    460  H10 UNK e  31      57.602   9.164  11.602  1.00  0.00           H
ATOM    461  H11 UNK e  31      56.665  10.622  11.961  1.00  0.00           H
ATOM    462  H12 UNK e  31      59.606   9.989  10.524  1.00  0.00           H
ATOM    463  H13 UNK e  31      58.647  11.426  10.047  1.00  0.00           H
ATOM    464  H14 UNK e  31      60.287  11.540  10.700  1.00  0.00           H
ATOM    465  H15 UNK e  31      57.547  12.228  12.828  1.00  0.00           H
ATOM    466  O1  UNK f  32      57.231  66.402  56.853  1.00  0.00           O
ATOM    467  C2  UNK f  32      56.690  66.648  58.169  1.00  0.00           C
ATOM    468  C3  UNK f  32      55.649  67.809  57.951  1.00  0.00           C
ATOM    469  C4  UNK f  32      55.962  65.333  58.554  1.00  0.00           C
ATOM    470  C5  UNK f  32      57.787  67.117  59.116  1.00  0.00           C
ATOM    471  H6  UNK f  32      54.959  67.715  58.762  1.00  0.00           H
ATOM    472  H7  UNK f  32      56.046  68.799  57.888  1.00  0.00           H
ATOM    473  H8  UNK f  32      55.085  67.653  56.989  1.00  0.00           H
ATOM    474  H9  UNK f  32      55.320  65.014  57.749  1.00  0.00           H
ATOM    475  H10 UNK f  32      55.369  65.397  59.422  1.00  0.00           H
ATOM    476  H11 UNK f  32      56.732  64.581  58.668  1.00  0.00           H
ATOM    477  H12 UNK f  32      58.472  66.385  59.429  1.00  0.00           H
ATOM    478  H13 UNK f  32      58.289  67.943  58.706  1.00  0.00           H
ATOM    479  H14 UNK f  32      57.338  67.395  60.074  1.00  0.00           H
ATOM    480  H15 UNK f  32      57.359  65.460  56.842  1.00  0.00           H
ATOM    481  O1  UNK g  33      27.231  65.305  55.202  1.00  0.00           O
ATOM    482  C2  UNK g  33      26.396  64.698  56.205  1.00  0.00           C
ATOM    483  C3  UNK g  33      25.192  65.658  56.244  1.00  0.00           C
ATOM    484  C4  UNK g  33      26.053  63.248  55.739  1.00  0.00           C
ATOM    485  C5  UNK g  33      27.047  64.653  57.606  1.00  0.00           C
ATOM    486  H6  UNK g  33      25.448  66.655  56.480  1.00  0.00           H
ATOM    487  H7  UNK g  33      24.832  65.731  55.187  1.00  0.00           H
ATOM    488  H8  UNK g  33      24.429  65.285  56.896  1.00  0.00           H
ATOM    489  H9  UNK g  33      26.891  62.558  55.965  1.00  0.00           H
ATOM    490  H10 UNK g  33      25.882  63.074  54.631  1.00  0.00           H
ATOM    491  H11 UNK g  33      25.188  62.868  56.344  1.00  0.00           H
ATOM    492  H12 UNK g  33      26.544  63.994  58.299  1.00  0.00           H
ATOM    493  H13 UNK g  33      28.092  64.311  57.655  1.00  0.00           H
ATOM    494  H14 UNK g  33      27.042  65.656  58.011  1.00  0.00           H
ATOM    495  H15 UNK g  33      27.484  66.163  55.585  1.00  0.00           H
ATOM    496  O1  UNK h  34      53.062  27.132  62.801  1.00  0.00           O
ATOM    497  C2  UNK h  34      52.652  25.825  62.426  1.00  0.00           C
ATOM    498  C3  UNK h  34      53.197  25.551  61.020  1.00  0.00           C
ATOM    499  C4  UNK h  34      53.115  24.800  63.489  1.00  0.00           C
ATOM    500  C5  UNK h  34      51.150  25.933  62.404  1.00  0.00           C
ATOM    501  H6  UNK h  34      54.268  25.510  61.039  1.00  0.00           H
ATOM    502  H7  UNK h  34      52.877  24.572  60.704  1.00  0.00           H
ATOM    503  H8  UNK h  34      52.854  26.268  60.228  1.00  0.00           H
ATOM    504  H9  UNK h  34      54.205  24.684  63.351  1.00  0.00           H
ATOM    505  H10 UNK h  34      52.496  23.901  63.459  1.00  0.00           H
ATOM    506  H11 UNK h  34      53.005  25.028  64.544  1.00  0.00           H
ATOM    507  H12 UNK h  34      50.741  26.721  61.745  1.00  0.00           H
ATOM    508  H13 UNK h  34      50.830  24.919  62.047  1.00  0.00           H
ATOM    509  H14 UNK h  34      50.788  26.108  63.448  1.00  0.00           H
ATOM    510  H15 UNK h  34      52.243  27.607  63.027  1.00  0.00           H
ATOM    511  O1  UNK i  35      49.613  30.376  16.779  1.00  0.00           O
ATOM    512  C2  UNK i  35      49.967  29.628  17.957  1.00  0.00           C
ATOM    513  C3  UNK i  35      50.441  28.185  17.581  1.00  0.00           C
ATOM    514  C4  UNK i  35      51.105  30.400  18.594  1.00  0.00           C
ATOM    515  C5  UNK i  35      48.758  29.565  18.890  1.00  0.00           C
ATOM    516  H6  UNK i  35      51.526  28.119  17.246  1.00  0.00           H
ATOM    517  H7  UNK i  35      50.225  27.429  18.330  1.00  0.00           H
ATOM    518  H8  UNK i  35      49.933  27.837  16.655  1.00  0.00           H
ATOM    519  H9  UNK i  35      51.362  29.933  19.518  1.00  0.00           H
ATOM    520  H10 UNK i  35      50.961  31.490  18.810  1.00  0.00           H
ATOM    521  H11 UNK i  35      52.033  30.439  17.947  1.00  0.00           H
ATOM    522  H12 UNK i  35      48.973  28.851  19.659  1.00  0.00           H
ATOM    523  H13 UNK i  35      48.456  30.497  19.471  1.00  0.00           H
ATOM    524  H14 UNK i  35      47.864  29.230  18.328  1.00  0.00           H
ATOM    525  H15 UNK i  35      50.504  30.692  16.408  1.00  0.00           H
ATOM    526  O1  UNK j  36      61.296  54.751  65.277  1.00  0.00           O
ATOM    527  C2  UNK j  36      60.163  54.125  64.644  1.00  0.00           C
ATOM    528  C3  UNK j  36      60.343  54.416  63.154  1.00  0.00           C
ATOM    529  C4  UNK j  36      60.271  52.604  64.887  1.00  0.00           C
ATOM    530  C5  UNK j  36      58.890  54.758  65.274  1.00  0.00           C
ATOM    531  H6  UNK j  36      61.295  53.973  62.735  1.00  0.00           H
ATOM    532  H7  UNK j  36      59.542  54.038  62.507  1.00  0.00           H
ATOM    533  H8  UNK j  36      60.406  55.476  63.124  1.00  0.00           H
ATOM    534  H9  UNK j  36      59.509  51.962  64.489  1.00  0.00           H
ATOM    535  H10 UNK j  36      60.290  52.333  66.027  1.00  0.00           H
ATOM    536  H11 UNK j  36      61.284  52.334  64.442  1.00  0.00           H
ATOM    537  H12 UNK j  36      58.035  54.604  64.605  1.00  0.00           H
ATOM    538  H13 UNK j  36      58.573  54.265  66.241  1.00  0.00           H
ATOM    539  H14 UNK j  36      58.913  55.816  65.370  1.00  0.00           H
ATOM    540  H15 UNK j  36      62.110  54.335  64.904  1.00  0.00           H
ATOM    541  O1  UNK k  37      37.868  39.798  20.159  1.00  0.00           O
ATOM    542  C2  UNK k  37      38.831  40.342  21.048  1.00  0.00           C
ATOM    543  C3  UNK k  37      38.887  41.817  20.790  1.00  0.00           C
ATOM    544  C4  UNK k  37      38.299  40.074  22.499  1.00  0.00           C
ATOM    545  C5  UNK k  37      40.150  39.591  20.822  1.00  0.00           C
ATOM    546  H6  UNK k  37      39.248  42.080  19.812  1.00  0.00           H
ATOM    547  H7  UNK k  37      37.831  42.180  20.917  1.00  0.00           H
ATOM    548  H8  UNK k  37      39.468  42.424  21.515  1.00  0.00           H
ATOM    549  H9  UNK k  37      37.443  40.731  22.806  1.00  0.00           H
ATOM    550  H10 UNK k  37      39.114  40.222  23.256  1.00  0.00           H
ATOM    551  H11 UNK k  37      38.002  39.023  22.576  1.00  0.00           H
ATOM    552  H12 UNK k  37      40.579  39.902  19.861  1.00  0.00           H
ATOM    553  H13 UNK k  37      40.818  39.825  21.708  1.00  0.00           H
ATOM    554  H14 UNK k  37      39.961  38.506  20.791  1.00  0.00           H
ATOM    555  H15 UNK k  37      38.215  39.819  19.206  1.00  0.00           H
ATOM    556  O1  UNK l  38      66.800  12.681  61.715  1.00  0.00           O
ATOM    557  C2  UNK l  38      65.722  11.830  61.435  1.00  0.00           C
ATOM    558  C3  UNK l  38      65.124  12.078  60.054  1.00  0.00           C
ATOM    559  C4  UNK l  38      66.300  10.372  61.591  1.00  0.00           C
ATOM    560  C5  UNK l  38      64.589  12.115  62.532  1.00  0.00           C
ATOM    561  H6  UNK l  38      65.908  12.060  59.267  1.00  0.00           H
ATOM    562  H7  UNK l  38      64.386  11.331  59.738  1.00  0.00           H
ATOM    563  H8  UNK l  38      64.627  12.981  60.022  1.00  0.00           H
ATOM    564  H9  UNK l  38      66.789  10.239  62.599  1.00  0.00           H
ATOM    565  H10 UNK l  38      67.088  10.117  60.811  1.00  0.00           H
ATOM    566  H11 UNK l  38      65.506   9.677  61.515  1.00  0.00           H
ATOM    567  H12 UNK l  38      63.567  11.853  62.025  1.00  0.00           H
ATOM    568  H13 UNK l  38      64.738  11.524  63.494  1.00  0.00           H
ATOM    569  H14 UNK l  38      64.576  13.200  62.733  1.00  0.00           H
ATOM    570  H15 UNK l  38      67.521  12.248  62.254  1.00  0.00           H
ATOM    571  O1  UNK m  39      52.087  42.182  60.601  1.00  0.00           O
ATOM    572  C2  UNK m  39      51.245  41.660  59.601  1.00  0.00           C
ATOM    573  C3  UNK m  39      51.302  42.647  58.413  1.00  0.00           C
ATOM    574  C4  UNK m  39      51.666  40.253  59.174  1.00  0.00           C
ATOM    575  C5  UNK m  39      49.805  41.712  60.062  1.00  0.00           C
ATOM    576  H6  UNK m  39      51.074  43.690  58.744  1.00  0.00           H
ATOM    577  H7  UNK m  39      52.302  42.619  58.038  1.00  0.00           H
ATOM    578  H8  UNK m  39      50.681  42.365  57.589  1.00  0.00           H
ATOM    579  H9  UNK m  39      51.861  39.652  60.011  1.00  0.00           H
ATOM    580  H10 UNK m  39      52.452  40.264  58.365  1.00  0.00           H
ATOM    581  H11 UNK m  39      50.886  39.765  58.652  1.00  0.00           H
ATOM    582  H12 UNK m  39      49.486  42.723  60.209  1.00  0.00           H
ATOM    583  H13 UNK m  39      49.251  41.142  59.294  1.00  0.00           H
ATOM    584  H14 UNK m  39      49.730  41.202  61.097  1.00  0.00           H
ATOM    585  H15 UNK m  39      52.733  41.482  60.786  1.00  0.00           H
ATOM    586  O1  UNK n  40       9.714  30.287   1.654  1.00  0.00           O
ATOM    587  C2  UNK n  40      11.059  29.920   1.537  1.00  0.00           C
ATOM    588  C3  UNK n  40      11.739  31.042   2.331  1.00  0.00           C
ATOM    589  C4  UNK n  40      11.052  28.502   2.193  1.00  0.00           C
ATOM    590  C5  UNK n  40      11.460  29.864   0.065  1.00  0.00           C
ATOM    591  H6  UNK n  40      12.774  30.765   2.403  1.00  0.00           H
ATOM    592  H7  UNK n  40      11.584  32.073   2.040  1.00  0.00           H
ATOM    593  H8  UNK n  40      11.368  31.132   3.350  1.00  0.00           H
ATOM    594  H9  UNK n  40      10.588  28.456   3.227  1.00  0.00           H
ATOM    595  H10 UNK n  40      12.075  28.026   2.301  1.00  0.00           H
ATOM    596  H11 UNK n  40      10.291  27.931   1.714  1.00  0.00           H
ATOM    597  H12 UNK n  40      12.504  29.628  -0.008  1.00  0.00           H
ATOM    598  H13 UNK n  40      10.879  29.066  -0.436  1.00  0.00           H
ATOM    599  H14 UNK n  40      11.210  30.808  -0.506  1.00  0.00           H
ATOM    600  H15 UNK n  40       9.693  31.275   1.899  1.00  0.00           H
ATOM    601  O1  UNK o  41       6.790  42.539  22.979  1.00  0.00           O
ATOM    602  C2  UNK o  41       8.013  42.849  22.287  1.00  0.00           C
ATOM    603  C3  UNK o  41       9.085  43.450  23.282  1.00  0.00           C
ATOM    604  C4  UNK o  41       8.431  41.547  21.576  1.00  0.00           C
ATOM    605  C5  UNK o  41       7.640  43.965  21.294  1.00  0.00           C
ATOM    606  H6  UNK o  41       8.754  44.331  23.829  1.00  0.00           H
ATOM    607  H7  UNK o  41       9.408  42.712  24.013  1.00  0.00           H
ATOM    608  H8  UNK o  41       9.973  43.772  22.805  1.00  0.00           H
ATOM    609  H9  UNK o  41       9.260  41.636  20.843  1.00  0.00           H
ATOM    610  H10 UNK o  41       7.582  41.219  20.923  1.00  0.00           H
ATOM    611  H11 UNK o  41       8.737  40.782  22.308  1.00  0.00           H
ATOM    612  H12 UNK o  41       6.873  43.626  20.589  1.00  0.00           H
ATOM    613  H13 UNK o  41       7.333  44.875  21.745  1.00  0.00           H
ATOM    614  H14 UNK o  41       8.504  44.133  20.602  1.00  0.00           H
ATOM    615  H15 UNK o  41       6.268  43.377  23.010  1.00  0.00           H
ATOM    616  O1  UNK p  42      29.250  49.661   0.909  1.00  0.00           O
ATOM    617  C2  UNK p  42      28.076  49.707   1.756  1.00  0.00           C
ATOM    618  C3  UNK p  42      28.530  49.541   3.176  1.00  0.00           C
ATOM    619  C4  UNK p  42      27.538  51.036   1.376  1.00  0.00           C
ATOM    620  C5  UNK p  42      27.126  48.617   1.328  1.00  0.00           C
ATOM    621  H6  UNK p  42      28.891  48.542   3.310  1.00  0.00           H
ATOM    622  H7  UNK p  42      29.246  50.311   3.651  1.00  0.00           H
ATOM    623  H8  UNK p  42      27.662  49.493   3.813  1.00  0.00           H
ATOM    624  H9  UNK p  42      26.483  51.171   1.693  1.00  0.00           H
ATOM    625  H10 UNK p  42      27.424  51.158   0.329  1.00  0.00           H
ATOM    626  H11 UNK p  42      28.096  51.881   1.834  1.00  0.00           H
ATOM    627  H12 UNK p  42      26.971  48.745   0.227  1.00  0.00           H
ATOM    628  H13 UNK p  42      27.569  47.686   1.647  1.00  0.00           H
ATOM    629  H14 UNK p  42      26.086  48.720   1.654  1.00  0.00           H
ATOM    630  H15 UNK p  42      29.374  48.661   0.685  1.00  0.00           H
ATOM    631  O1  UNK q  43      57.413  21.123  48.369  1.00  0.00           O
ATOM    632  C2  UNK q  43      56.663  20.220  49.209  1.00  0.00           C
ATOM    633  C3  UNK q  43      56.156  19.059  48.349  1.00  0.00           C
ATOM    634  C4  UNK q  43      57.666  19.583  50.294  1.00  0.00           C
ATOM    635  C5  UNK q  43      55.557  21.004  49.823  1.00  0.00           C
ATOM    636  H6  UNK q  43      55.529  18.312  48.856  1.00  0.00           H
ATOM    637  H7  UNK q  43      55.601  19.287  47.490  1.00  0.00           H
ATOM    638  H8  UNK q  43      57.007  18.545  47.922  1.00  0.00           H
ATOM    639  H9  UNK q  43      58.332  18.817  49.922  1.00  0.00           H
ATOM    640  H10 UNK q  43      57.139  19.300  51.223  1.00  0.00           H
ATOM    641  H11 UNK q  43      58.410  20.289  50.630  1.00  0.00           H
ATOM    642  H12 UNK q  43      54.939  21.462  49.058  1.00  0.00           H
ATOM    643  H13 UNK q  43      54.832  20.319  50.248  1.00  0.00           H
ATOM    644  H14 UNK q  43      55.783  21.828  50.508  1.00  0.00           H
ATOM    645  H15 UNK q  43      56.872  21.951  48.382  1.00  0.00           H
ATOM    646  O1  UNK r  44      26.956  61.484  18.791  1.00  0.00           O
ATOM    647  C2  UNK r  44      26.016  60.850  17.959  1.00  0.00           C
ATOM    648  C3  UNK r  44      24.665  61.289  18.529  1.00  0.00           C
ATOM    649  C4  UNK r  44      26.140  61.440  16.559  1.00  0.00           C
ATOM    650  C5  UNK r  44      26.322  59.339  17.857  1.00  0.00           C
ATOM    651  H6  UNK r  44      24.558  60.791  19.546  1.00  0.00           H
ATOM    652  H7  UNK r  44      24.538  62.355  18.639  1.00  0.00           H
ATOM    653  H8  UNK r  44      23.919  61.069  17.781  1.00  0.00           H
ATOM    654  H9  UNK r  44      27.098  61.068  16.094  1.00  0.00           H
ATOM    655  H10 UNK r  44      26.191  62.545  16.663  1.00  0.00           H
ATOM    656  H11 UNK r  44      25.251  61.317  15.952  1.00  0.00           H
ATOM    657  H12 UNK r  44      27.372  59.193  17.637  1.00  0.00           H
ATOM    658  H13 UNK r  44      26.125  58.779  18.746  1.00  0.00           H
ATOM    659  H14 UNK r  44      25.741  59.002  17.001  1.00  0.00           H
ATOM    660  H15 UNK r  44      26.609  61.518  19.723  1.00  0.00           H
ATOM    661  O1  UNK s  45      39.329  65.341  54.754  1.00  0.00           O
ATOM    662  C2  UNK s  45      37.909  65.313  54.773  1.00  0.00           C
ATOM    663  C3  UNK s  45      37.529  64.361  53.622  1.00  0.00           C
ATOM    664  C4  UNK s  45      37.545  64.841  56.159  1.00  0.00           C
ATOM    665  C5  UNK s  45      37.345  66.763  54.564  1.00  0.00           C
ATOM    666  H6  UNK s  45      37.862  64.661  52.637  1.00  0.00           H
ATOM    667  H7  UNK s  45      38.056  63.424  53.699  1.00  0.00           H
ATOM    668  H8  UNK s  45      36.455  64.251  53.490  1.00  0.00           H
ATOM    669  H9  UNK s  45      37.515  65.712  56.797  1.00  0.00           H
ATOM    670  H10 UNK s  45      38.206  64.101  56.730  1.00  0.00           H
ATOM    671  H11 UNK s  45      36.514  64.448  56.153  1.00  0.00           H
ATOM    672  H12 UNK s  45      36.285  66.710  54.693  1.00  0.00           H
ATOM    673  H13 UNK s  45      37.829  67.450  55.199  1.00  0.00           H
ATOM    674  H14 UNK s  45      37.709  67.176  53.598  1.00  0.00           H
ATOM    675  H15 UNK s  45      39.531  65.829  55.636  1.00  0.00           H
ATOM    676  O1  UNK t  46      55.868  47.916  48.833  1.00  0.00           O
ATOM    677  C2  UNK t  46      57.287  47.635  48.827  1.00  0.00           C
ATOM    678  C3  UNK t  46      57.870  48.748  47.874  1.00  0.00           C
ATOM    679  C4  UNK t  46      57.782  47.926  50.274  1.00  0.00           C
ATOM    680  C5  UNK t  46      57.417  46.141  48.423  1.00  0.00           C
ATOM    681  H6  UNK t  46      57.529  48.558  46.873  1.00  0.00           H
ATOM    682  H7  UNK t  46      57.758  49.764  48.223  1.00  0.00           H
ATOM    683  H8  UNK t  46      58.920  48.542  47.839  1.00  0.00           H
ATOM    684  H9  UNK t  46      58.358  47.116  50.721  1.00  0.00           H
ATOM    685  H10 UNK t  46      56.925  48.222  50.926  1.00  0.00           H
ATOM    686  H11 UNK t  46      58.497  48.796  50.195  1.00  0.00           H
ATOM    687  H12 UNK t  46      58.447  45.804  48.463  1.00  0.00           H
ATOM    688  H13 UNK t  46      56.940  45.433  49.189  1.00  0.00           H
ATOM    689  H14 UNK t  46      57.194  45.984  47.418  1.00  0.00           H
ATOM    690  H15 UNK t  46      55.550  47.866  47.889  1.00  0.00           H
ATOM    691  O1  UNK u  47      32.743  44.185  15.521  1.00  0.00           O
ATOM    692  C2  UNK u  47      32.923  44.417  16.991  1.00  0.00           C
ATOM    693  C3  UNK u  47      31.671  43.828  17.609  1.00  0.00           C
ATOM    694  C4  UNK u  47      34.205  43.544  17.342  1.00  0.00           C
ATOM    695  C5  UNK u  47      33.102  45.941  17.215  1.00  0.00           C
ATOM    696  H6  UNK u  47      31.551  42.762  17.315  1.00  0.00           H
ATOM    697  H7  UNK u  47      31.727  43.918  18.704  1.00  0.00           H
ATOM    698  H8  UNK u  47      30.782  44.382  17.220  1.00  0.00           H
ATOM    699  H9  UNK u  47      35.122  43.915  16.841  1.00  0.00           H
ATOM    700  H10 UNK u  47      33.997  42.525  17.015  1.00  0.00           H
ATOM    701  H11 UNK u  47      34.347  43.579  18.391  1.00  0.00           H
ATOM    702  H12 UNK u  47      34.118  46.227  17.124  1.00  0.00           H
ATOM    703  H13 UNK u  47      32.455  46.507  16.525  1.00  0.00           H
ATOM    704  H14 UNK u  47      32.749  46.249  18.178  1.00  0.00           H
ATOM    705  H15 UNK u  47      31.952  44.796  15.333  1.00  0.00           H
ATOM    706  O1  UNK v  48       3.895  19.192  56.605  1.00  0.00           O
ATOM    707  C2  UNK v  48       4.789  18.139  56.363  1.00  0.00           C
ATOM    708  C3  UNK v  48       6.207  18.460  56.845  1.00  0.00           C
ATOM    709  C4  UNK v  48       4.263  16.939  57.159  1.00  0.00           C
ATOM    710  C5  UNK v  48       4.748  17.703  54.920  1.00  0.00           C
ATOM    711  H6  UNK v  48       6.187  18.606  57.937  1.00  0.00           H
ATOM    712  H7  UNK v  48       6.928  17.668  56.612  1.00  0.00           H
ATOM    713  H8  UNK v  48       6.503  19.348  56.337  1.00  0.00           H
ATOM    714  H9  UNK v  48       4.739  15.969  56.906  1.00  0.00           H
ATOM    715  H10 UNK v  48       3.181  16.807  56.925  1.00  0.00           H
ATOM    716  H11 UNK v  48       4.343  17.114  58.184  1.00  0.00           H
ATOM    717  H12 UNK v  48       4.798  18.637  54.352  1.00  0.00           H
ATOM    718  H13 UNK v  48       5.588  17.021  54.706  1.00  0.00           H
ATOM    719  H14 UNK v  48       3.812  17.215  54.528  1.00  0.00           H
ATOM    720  H15 UNK v  48       3.336  19.192  55.775  1.00  0.00           H
ATOM    721  O1  UNK w  49      65.592  58.759  65.808  1.00  0.00           O
ATOM    722  C2  UNK w  49      66.262  59.936  66.098  1.00  0.00           C
ATOM    723  C3  UNK w  49      67.704  59.671  66.420  1.00  0.00           C
ATOM    724  C4  UNK w  49      66.143  60.762  64.787  1.00  0.00           C
ATOM    725  C5  UNK w  49      65.570  60.792  67.192  1.00  0.00           C
ATOM    726  H6  UNK w  49      68.277  60.571  66.298  1.00  0.00           H
ATOM    727  H7  UNK w  49      67.659  59.272  67.368  1.00  0.00           H
ATOM    728  H8  UNK w  49      68.146  58.877  65.782  1.00  0.00           H
ATOM    729  H9  UNK w  49      66.962  61.545  64.723  1.00  0.00           H
ATOM    730  H10 UNK w  49      65.196  61.447  64.846  1.00  0.00           H
ATOM    731  H11 UNK w  49      66.152  60.226  63.821  1.00  0.00           H
ATOM    732  H12 UNK w  49      64.464  60.739  67.143  1.00  0.00           H
ATOM    733  H13 UNK w  49      65.735  60.322  68.201  1.00  0.00           H
ATOM    734  H14 UNK w  49      65.717  61.812  67.360  1.00  0.00           H
ATOM    735  H15 UNK w  49      64.762  58.998  65.314  1.00  0.00           H
ATOM    736  O1  UNK x  50      33.674  68.379  28.426  1.00  0.00           O
ATOM    737  C2  UNK x  50      33.030  67.148  28.231  1.00  0.00           C
ATOM    738  C3  UNK x  50      31.768  67.082  29.124  1.00  0.00           C
ATOM    739  C4  UNK x  50      32.557  67.030  26.775  1.00  0.00           C
ATOM    740  C5  UNK x  50      34.010  65.978  28.486  1.00  0.00           C
ATOM    741  H6  UNK x  50      31.141  67.935  28.956  1.00  0.00           H
ATOM    742  H7  UNK x  50      31.274  66.118  28.854  1.00  0.00           H
ATOM    743  H8  UNK x  50      32.069  67.059  30.155  1.00  0.00           H
ATOM    744  H9  UNK x  50      33.329  67.571  26.211  1.00  0.00           H
ATOM    745  H10 UNK x  50      31.685  67.586  26.590  1.00  0.00           H
ATOM    746  H11 UNK x  50      32.339  66.018  26.399  1.00  0.00           H
ATOM    747  H12 UNK x  50      34.569  66.183  29.445  1.00  0.00           H
ATOM    748  H13 UNK x  50      33.452  65.029  28.396  1.00  0.00           H
ATOM    749  H14 UNK x  50      34.810  65.872  27.715  1.00  0.00           H
ATOM    750  H15 UNK x  50      32.970  69.032  28.439  1.00  0.00           H
ATOM    751  O1  UNK y  51      48.697  51.531  53.257  1.00  0.00           O
ATOM    752  C2  UNK y  51      49.554  50.412  53.300  1.00  0.00           C
ATOM    753  C3  UNK y  51      48.788  49.196  53.890  1.00  0.00           C
ATOM    754  C4  UNK y  51      49.942  49.986  51.818  1.00  0.00           C
ATOM    755  C5  UNK y  51      50.643  50.892  54.172  1.00  0.00           C
ATOM    756  H6  UNK y  51      47.950  48.926  53.228  1.00  0.00           H
ATOM    757  H7  UNK y  51      49.464  48.307  54.023  1.00  0.00           H
ATOM    758  H8  UNK y  51      48.413  49.524  54.890  1.00  0.00           H
ATOM    759  H9  UNK y  51      49.094  49.596  51.143  1.00  0.00           H
ATOM    760  H10 UNK y  51      50.762  49.228  51.706  1.00  0.00           H
ATOM    761  H11 UNK y  51      50.392  50.834  51.236  1.00  0.00           H
ATOM    762  H12 UNK y  51      51.324  50.069  54.318  1.00  0.00           H
ATOM    763  H13 UNK y  51      51.163  51.720  53.739  1.00  0.00           H
ATOM    764  H14 UNK y  51      50.265  51.214  55.153  1.00  0.00           H
ATOM    765  H15 UNK y  51      49.197  52.279  52.861  1.00  0.00           H
ATOM    766  O1  UNK z  52      52.394  41.061  43.490  1.00  0.00           O
ATOM    767  C2  UNK z  52      51.864  41.411  42.197  1.00  0.00           C
ATOM    768  C3  UNK z  52      52.675  40.641  41.082  1.00  0.00           C
ATOM    769  C4  UNK z  52      50.370  40.916  42.256  1.00  0.00           C
ATOM    770  C5  UNK z  52      51.972  43.032  42.056  1.00  0.00           C
ATOM    771  H6  UNK z  52      52.601  39.567  41.222  1.00  0.00           H
ATOM    772  H7  UNK z  52      52.179  40.860  40.142  1.00  0.00           H
ATOM    773  H8  UNK z  52      53.726  40.910  40.876  1.00  0.00           H
ATOM    774  H9  UNK z  52      49.946  41.008  41.257  1.00  0.00           H
ATOM    775  H10 UNK z  52      49.910  41.496  43.069  1.00  0.00           H
ATOM    776  H11 UNK z  52      50.358  39.867  42.528  1.00  0.00           H
ATOM    777  H12 UNK z  52      51.343  43.334  41.193  1.00  0.00           H
ATOM    778  H13 UNK z  52      51.696  43.554  42.969  1.00  0.00           H
ATOM    779  H14 UNK z  52      53.020  43.265  41.978  1.00  0.00           H
ATOM    780  H15 UNK z  52      52.044  41.757  44.098  1.00  0.00           H
ATOM    781  O1  UNK 0  53      14.465  21.216   9.318  1.00  0.00           O
ATOM    782  C2  UNK 0  53      13.175  21.032   9.938  1.00  0.00           C
ATOM    783  C3  UNK 0  53      12.115  21.452   8.868  1.00  0.00           C
ATOM    784  C4  UNK 0  53      12.969  19.558  10.243  1.00  0.00           C
ATOM    785  C5  UNK 0  53      13.050  21.941  11.173  1.00  0.00           C
ATOM    786  H6  UNK 0  53      12.451  22.399   8.375  1.00  0.00           H
ATOM    787  H7  UNK 0  53      12.091  20.646   8.135  1.00  0.00           H
ATOM    788  H8  UNK 0  53      11.082  21.674   9.301  1.00  0.00           H
ATOM    789  H9  UNK 0  53      12.993  18.899   9.444  1.00  0.00           H
ATOM    790  H10 UNK 0  53      12.051  19.299  10.753  1.00  0.00           H
ATOM    791  H11 UNK 0  53      13.712  19.258  10.940  1.00  0.00           H
ATOM    792  H12 UNK 0  53      12.005  22.001  11.466  1.00  0.00           H
ATOM    793  H13 UNK 0  53      13.626  21.507  11.960  1.00  0.00           H
ATOM    794  H14 UNK 0  53      13.434  22.896  10.942  1.00  0.00           H
ATOM    795  H15 UNK 0  53      14.274  21.286   8.379  1.00  0.00           H
ATOM    796  O1  UNK 1  54      10.703  23.517  14.855  1.00  0.00           O
ATOM    797  C2  UNK 1  54      10.935  23.839  16.205  1.00  0.00           C
ATOM    798  C3  UNK 1  54      10.400  22.749  17.085  1.00  0.00           C
ATOM    799  C4  UNK 1  54      12.427  24.027  16.392  1.00  0.00           C
ATOM    800  C5  UNK 1  54      10.196  25.164  16.606  1.00  0.00           C
ATOM    801  H6  UNK 1  54       9.512  22.387  16.659  1.00  0.00           H
ATOM    802  H7  UNK 1  54      11.133  21.907  16.995  1.00  0.00           H
ATOM    803  H8  UNK 1  54      10.313  23.070  18.104  1.00  0.00           H
ATOM    804  H9  UNK 1  54      12.958  23.092  16.311  1.00  0.00           H
ATOM    805  H10 UNK 1  54      12.751  24.280  17.372  1.00  0.00           H
ATOM    806  H11 UNK 1  54      12.811  24.640  15.525  1.00  0.00           H
ATOM    807  H12 UNK 1  54      10.536  25.390  17.666  1.00  0.00           H
ATOM    808  H13 UNK 1  54      10.430  26.036  15.968  1.00  0.00           H
ATOM    809  H14 UNK 1  54       9.073  25.087  16.676  1.00  0.00           H
ATOM    810  H15 UNK 1  54      11.218  22.772  14.576  1.00  0.00           H
ATOM    811  O1  UNK 2  55      38.660  44.356   9.723  1.00  0.00           O
ATOM    812  C2  UNK 2  55      39.577  43.419   9.324  1.00  0.00           C
ATOM    813  C3  UNK 2  55      38.789  42.544   8.237  1.00  0.00           C
ATOM    814  C4  UNK 2  55      40.849  43.997   8.664  1.00  0.00           C
ATOM    815  C5  UNK 2  55      39.991  42.550  10.557  1.00  0.00           C
ATOM    816  H6  UNK 2  55      38.477  43.172   7.372  1.00  0.00           H
ATOM    817  H7  UNK 2  55      39.442  41.677   7.919  1.00  0.00           H
ATOM    818  H8  UNK 2  55      37.873  42.091   8.564  1.00  0.00           H
ATOM    819  H9  UNK 2  55      41.264  43.236   8.039  1.00  0.00           H
ATOM    820  H10 UNK 2  55      41.695  44.212   9.293  1.00  0.00           H
ATOM    821  H11 UNK 2  55      40.588  44.871   8.013  1.00  0.00           H
ATOM    822  H12 UNK 2  55      40.694  41.818  10.244  1.00  0.00           H
ATOM    823  H13 UNK 2  55      40.315  43.107  11.400  1.00  0.00           H
ATOM    824  H14 UNK 2  55      39.142  42.019  10.870  1.00  0.00           H
ATOM    825  H15 UNK 2  55      39.201  45.109  10.105  1.00  0.00           H
ATOM    826  O1  UNK 3  56      39.910  46.573  10.651  1.00  0.00           O
ATOM    827  C2  UNK 3  56      40.543  47.237  11.747  1.00  0.00           C
ATOM    828  C3  UNK 3  56      40.673  46.356  12.891  1.00  0.00           C
ATOM    829  C4  UNK 3  56      42.028  47.660  11.296  1.00  0.00           C
ATOM    830  C5  UNK 3  56      39.682  48.490  12.020  1.00  0.00           C
ATOM    831  H6  UNK 3  56      39.752  45.977  13.315  1.00  0.00           H
ATOM    832  H7  UNK 3  56      41.284  45.553  12.522  1.00  0.00           H
ATOM    833  H8  UNK 3  56      41.251  46.800  13.696  1.00  0.00           H
ATOM    834  H9  UNK 3  56      42.541  47.985  12.183  1.00  0.00           H
ATOM    835  H10 UNK 3  56      41.958  48.493  10.575  1.00  0.00           H
ATOM    836  H11 UNK 3  56      42.527  46.831  10.829  1.00  0.00           H
ATOM    837  H12 UNK 3  56      39.736  49.183  11.152  1.00  0.00           H
ATOM    838  H13 UNK 3  56      38.629  48.163  12.187  1.00  0.00           H
ATOM    839  H14 UNK 3  56      40.118  48.989  12.929  1.00  0.00           H
ATOM    840  H15 UNK 3  56      39.844  47.354  10.040  1.00  0.00           H
ATOM    841  O1  UNK 4  57      10.425  52.572   3.242  1.00  0.00           O
ATOM    842  C2  UNK 4  57      10.524  51.956   1.963  1.00  0.00           C
ATOM    843  C3  UNK 4  57       9.171  52.332   1.309  1.00  0.00           C
ATOM    844  C4  UNK 4  57      11.772  52.494   1.236  1.00  0.00           C
ATOM    845  C5  UNK 4  57      10.469  50.456   2.187  1.00  0.00           C
ATOM    846  H6  UNK 4  57       8.367  52.250   2.056  1.00  0.00           H
ATOM    847  H7  UNK 4  57       9.239  53.361   0.949  1.00  0.00           H
ATOM    848  H8  UNK 4  57       8.944  51.813   0.412  1.00  0.00           H
ATOM    849  H9  UNK 4  57      11.794  53.611   1.057  1.00  0.00           H
ATOM    850  H10 UNK 4  57      11.973  52.010   0.288  1.00  0.00           H
ATOM    851  H11 UNK 4  57      12.547  52.142   1.829  1.00  0.00           H
ATOM    852  H12 UNK 4  57       9.669  50.201   2.934  1.00  0.00           H
ATOM    853  H13 UNK 4  57      10.186  49.951   1.319  1.00  0.00           H
ATOM    854  H14 UNK 4  57      11.478  50.179   2.530  1.00  0.00           H
ATOM    855  H15 UNK 4  57      10.830  53.440   3.112  1.00  0.00           H
ATOM    856  O1  UNK 5  58       5.283  30.647  17.528  1.00  0.00           O
ATOM    857  C2  UNK 5  58       4.997  29.386  17.031  1.00  0.00           C
ATOM    858  C3  UNK 5  58       6.215  28.804  16.313  1.00  0.00           C
ATOM    859  C4  UNK 5  58       4.581  28.532  18.236  1.00  0.00           C
ATOM    860  C5  UNK 5  58       3.828  29.566  16.074  1.00  0.00           C
ATOM    861  H6  UNK 5  58       6.729  29.530  15.699  1.00  0.00           H
ATOM    862  H7  UNK 5  58       6.945  28.371  16.949  1.00  0.00           H
ATOM    863  H8  UNK 5  58       5.785  28.044  15.696  1.00  0.00           H
ATOM    864  H9  UNK 5  58       3.477  28.676  18.463  1.00  0.00           H
ATOM    865  H10 UNK 5  58       5.060  28.939  19.132  1.00  0.00           H
ATOM    866  H11 UNK 5  58       4.765  27.497  18.207  1.00  0.00           H
ATOM    867  H12 UNK 5  58       4.186  30.040  15.169  1.00  0.00           H
ATOM    868  H13 UNK 5  58       3.473  28.545  15.823  1.00  0.00           H
ATOM    869  H14 UNK 5  58       3.037  30.228  16.472  1.00  0.00           H
ATOM    870  H15 UNK 5  58       6.179  30.537  17.961  1.00  0.00           H
ATOM    871  O1  UNK 6  59      66.908  36.519  27.209  1.00  0.00           O
ATOM    872  C2  UNK 6  59      65.702  35.939  27.644  1.00  0.00           C
ATOM    873  C3  UNK 6  59      65.052  36.785  28.752  1.00  0.00           C
ATOM    874  C4  UNK 6  59      64.823  35.769  26.371  1.00  0.00           C
ATOM    875  C5  UNK 6  59      66.062  34.627  28.268  1.00  0.00           C
ATOM    876  H6  UNK 6  59      65.800  37.150  29.505  1.00  0.00           H
ATOM    877  H7  UNK 6  59      64.522  37.604  28.334  1.00  0.00           H
ATOM    878  H8  UNK 6  59      64.296  36.260  29.329  1.00  0.00           H
ATOM    879  H9  UNK 6  59      64.049  35.079  26.514  1.00  0.00           H
ATOM    880  H10 UNK 6  59      65.491  35.344  25.578  1.00  0.00           H
ATOM    881  H11 UNK 6  59      64.308  36.715  26.117  1.00  0.00           H
ATOM    882  H12 UNK 6  59      66.606  34.052  27.545  1.00  0.00           H
ATOM    883  H13 UNK 6  59      66.700  34.858  29.156  1.00  0.00           H
ATOM    884  H14 UNK 6  59      65.276  33.979  28.735  1.00  0.00           H
ATOM    885  H15 UNK 6  59      66.694  37.480  27.113  1.00  0.00           H
ATOM    886  O1  UNK 7  60      12.832  59.423  20.439  1.00  0.00           O
ATOM    887  C2  UNK 7  60      11.439  59.321  20.580  1.00  0.00           C
ATOM    888  C3  UNK 7  60      10.795  59.605  19.155  1.00  0.00           C
ATOM    889  C4  UNK 7  60      11.144  57.799  20.943  1.00  0.00           C
ATOM    890  C5  UNK 7  60      10.960  60.150  21.735  1.00  0.00           C
ATOM    891  H6  UNK 7  60       9.752  59.525  19.117  1.00  0.00           H
ATOM    892  H7  UNK 7  60      11.041  60.610  18.886  1.00  0.00           H
ATOM    893  H8  UNK 7  60      11.283  59.021  18.344  1.00  0.00           H
ATOM    894  H9  UNK 7  60      11.777  57.705  21.768  1.00  0.00           H
ATOM    895  H10 UNK 7  60      11.623  57.164  20.144  1.00  0.00           H
ATOM    896  H11 UNK 7  60      10.134  57.512  21.261  1.00  0.00           H
ATOM    897  H12 UNK 7  60       9.974  59.664  22.071  1.00  0.00           H
ATOM    898  H13 UNK 7  60      11.649  60.082  22.528  1.00  0.00           H
ATOM    899  H14 UNK 7  60      10.723  61.181  21.436  1.00  0.00           H
ATOM    900  H15 UNK 7  60      13.165  59.343  21.373  1.00  0.00           H
ATOM    901  O1  UNK 8  61      61.562  47.204  37.430  1.00  0.00           O
ATOM    902  C2  UNK 8  61      60.763  46.817  38.507  1.00  0.00           C
ATOM    903  C3  UNK 8  61      59.436  46.271  38.068  1.00  0.00           C
ATOM    904  C4  UNK 8  61      61.396  45.780  39.404  1.00  0.00           C
ATOM    905  C5  UNK 8  61      60.459  48.176  39.168  1.00  0.00           C
ATOM    906  H6  UNK 8  61      58.540  46.822  38.404  1.00  0.00           H
ATOM    907  H7  UNK 8  61      59.338  46.330  36.945  1.00  0.00           H
ATOM    908  H8  UNK 8  61      59.282  45.288  38.338  1.00  0.00           H
ATOM    909  H9  UNK 8  61      62.477  46.147  39.654  1.00  0.00           H
ATOM    910  H10 UNK 8  61      61.388  44.787  38.901  1.00  0.00           H
ATOM    911  H11 UNK 8  61      60.942  45.624  40.398  1.00  0.00           H
ATOM    912  H12 UNK 8  61      60.108  49.004  38.546  1.00  0.00           H
ATOM    913  H13 UNK 8  61      59.936  48.118  40.120  1.00  0.00           H
ATOM    914  H14 UNK 8  61      61.411  48.574  39.549  1.00  0.00           H
ATOM    915  H15 UNK 8  61      62.025  46.432  37.018  1.00  0.00           H
ATOM    916  O1  UNK 9  62      66.208  21.831   6.146  1.00  0.00           O
ATOM    917  C2  UNK 9  62      67.243  21.119   6.824  1.00  0.00           C
ATOM    918  C3  UNK 9  62      68.453  22.059   7.091  1.00  0.00           C
ATOM    919  C4  UNK 9  62      66.637  20.667   8.242  1.00  0.00           C
ATOM    920  C5  UNK 9  62      67.641  19.840   6.017  1.00  0.00           C
ATOM    921  H6  UNK 9  62      68.859  22.711   6.273  1.00  0.00           H
ATOM    922  H7  UNK 9  62      68.084  22.709   7.885  1.00  0.00           H
ATOM    923  H8  UNK 9  62      69.384  21.641   7.591  1.00  0.00           H
ATOM    924  H9  UNK 9  62      66.223  21.431   8.964  1.00  0.00           H
ATOM    925  H10 UNK 9  62      67.477  20.273   8.799  1.00  0.00           H
ATOM    926  H11 UNK 9  62      65.894  19.916   8.013  1.00  0.00           H
ATOM    927  H12 UNK 9  62      66.867  19.071   5.869  1.00  0.00           H
ATOM    928  H13 UNK 9  62      67.933  20.203   5.055  1.00  0.00           H
ATOM    929  H14 UNK 9  62      68.532  19.289   6.468  1.00  0.00           H
ATOM    930  H15 UNK 9  62      65.550  21.081   6.009  1.00  0.00           H
ATOM    931  O1  UNK    63      24.955  14.549  35.848  1.00  0.00           O
ATOM    932  C2  UNK    63      24.608  13.271  35.577  1.00  0.00           C
ATOM    933  C3  UNK    63      24.953  12.463  36.888  1.00  0.00           C
ATOM    934  C4  UNK    63      23.097  13.147  35.258  1.00  0.00           C
ATOM    935  C5  UNK    63      25.504  12.726  34.441  1.00  0.00           C
ATOM    936  H6  UNK    63      25.962  12.726  37.310  1.00  0.00           H
ATOM    937  H7  UNK    63      24.192  12.623  37.667  1.00  0.00           H
ATOM    938  H8  UNK    63      25.013  11.378  36.688  1.00  0.00           H
ATOM    939  H9  UNK    63      22.759  13.516  34.235  1.00  0.00           H
ATOM    940  H10 UNK    63      22.535  13.856  36.011  1.00  0.00           H
ATOM    941  H11 UNK    63      22.703  12.156  35.489  1.00  0.00           H
ATOM    942  H12 UNK    63      26.576  12.901  34.600  1.00  0.00           H
ATOM    943  H13 UNK    63      25.313  11.658  34.193  1.00  0.00           H
ATOM    944  H14 UNK    63      25.116  13.069  33.475  1.00  0.00           H
ATOM    945  H15 UNK    63      25.252  14.926  34.987  1.00  0.00           H
ATOM    946  O1  UNK    64      55.959  39.297  56.540  1.00  0.00           O
ATOM    947  C2  UNK    64      55.864  40.686  56.514  1.00  0.00           C
ATOM    948  C3  UNK    64      55.694  41.053  57.989  1.00  0.00           C
ATOM    949  C4  UNK    64      57.117  41.438  56.035  1.00  0.00           C
ATOM    950  C5  UNK    64      54.633  41.079  55.723  1.00  0.00           C
ATOM    951  H6  UNK    64      54.855  40.483  58.362  1.00  0.00           H
ATOM    952  H7  UNK    64      56.498  40.710  58.594  1.00  0.00           H
ATOM    953  H8  UNK    64      55.456  42.172  58.096  1.00  0.00           H
ATOM    954  H9  UNK    64      57.891  41.347  56.769  1.00  0.00           H
ATOM    955  H10 UNK    64      56.805  42.468  55.887  1.00  0.00           H
ATOM    956  H11 UNK    64      57.532  41.211  55.046  1.00  0.00           H
ATOM    957  H12 UNK    64      54.766  40.951  54.655  1.00  0.00           H
ATOM    958  H13 UNK    64      53.739  40.612  56.056  1.00  0.00           H
ATOM    959  H14 UNK    64      54.505  42.123  55.806  1.00  0.00           H
ATOM    960  H15 UNK    64      55.119  38.950  56.854  1.00  0.00           H
ATOM    961  O1  UNK    65      58.536  55.662  14.639  1.00  0.00           O
ATOM    962  C2  UNK    65      58.245  54.514  15.521  1.00  0.00           C
ATOM    963  C3  UNK    65      58.099  53.218  14.656  1.00  0.00           C
ATOM    964  C4  UNK    65      59.419  54.330  16.455  1.00  0.00           C
ATOM    965  C5  UNK    65      56.829  54.782  16.263  1.00  0.00           C
ATOM    966  H6  UNK    65      58.777  53.262  13.780  1.00  0.00           H
ATOM    967  H7  UNK    65      58.510  52.424  15.306  1.00  0.00           H
ATOM    968  H8  UNK    65      57.058  52.945  14.478  1.00  0.00           H
ATOM    969  H9  UNK    65      58.977  53.941  17.355  1.00  0.00           H
ATOM    970  H10 UNK    65      59.773  55.322  16.911  1.00  0.00           H
ATOM    971  H11 UNK    65      60.232  53.699  16.112  1.00  0.00           H
ATOM    972  H12 UNK    65      57.068  55.293  17.222  1.00  0.00           H
ATOM    973  H13 UNK    65      56.206  55.381  15.576  1.00  0.00           H
ATOM    974  H14 UNK    65      56.326  53.879  16.587  1.00  0.00           H
ATOM    975  H15 UNK    65      59.403  55.524  14.133  1.00  0.00           H
ATOM    976  O1  UNK    66      35.216  21.242  21.710  1.00  0.00           O
ATOM    977  C2  UNK    66      35.780  22.431  21.207  1.00  0.00           C
ATOM    978  C3  UNK    66      36.441  23.142  22.451  1.00  0.00           C
ATOM    979  C4  UNK    66      36.904  22.046  20.141  1.00  0.00           C
ATOM    980  C5  UNK    66      34.620  23.247  20.598  1.00  0.00           C
ATOM    981  H6  UNK    66      35.663  23.577  23.050  1.00  0.00           H
ATOM    982  H7  UNK    66      37.048  22.413  22.975  1.00  0.00           H
ATOM    983  H8  UNK    66      37.143  23.877  22.122  1.00  0.00           H
ATOM    984  H9  UNK    66      37.257  23.002  19.764  1.00  0.00           H
ATOM    985  H10 UNK    66      36.376  21.557  19.341  1.00  0.00           H
ATOM    986  H11 UNK    66      37.659  21.418  20.540  1.00  0.00           H
ATOM    987  H12 UNK    66      34.890  24.237  20.204  1.00  0.00           H
ATOM    988  H13 UNK    66      34.278  22.744  19.737  1.00  0.00           H
ATOM    989  H14 UNK    66      33.848  23.358  21.250  1.00  0.00           H
ATOM    990  H15 UNK    66      34.670  20.934  20.937  1.00  0.00           H
ATOM    991  O1  UNK    67      11.911   1.688  30.745  1.00  0.00           O
ATOM    992  C2  UNK    67      11.213   1.870  31.990  1.00  0.00           C
ATOM    993  C3  UNK    67      12.057   2.926  32.759  1.00  0.00           C
ATOM    994  C4  UNK    67       9.824   2.401  31.706  1.00  0.00           C
ATOM    995  C5  UNK    67      11.146   0.536  32.734  1.00  0.00           C
ATOM    996  H6  UNK    67      13.060   2.484  32.912  1.00  0.00           H
ATOM    997  H7  UNK    67      12.133   3.834  32.134  1.00  0.00           H
ATOM    998  H8  UNK    67      11.612   3.269  33.735  1.00  0.00           H
ATOM    999  H9  UNK    67       9.859   3.384  31.104  1.00  0.00           H
ATOM   1000  H10 UNK    67       9.178   2.410  32.529  1.00  0.00           H
ATOM   1001  H11 UNK    67       9.339   1.647  30.994  1.00  0.00           H
ATOM   1002  H12 UNK    67      10.333  -0.081  32.344  1.00  0.00           H
ATOM   1003  H13 UNK    67      12.114   0.040  32.754  1.00  0.00           H
ATOM   1004  H14 UNK    67      10.704   0.655  33.690  1.00  0.00           H
ATOM   1005  H15 UNK    67      12.602   0.942  30.948  1.00  0.00           H
ATOM   1006  O1  UNK    68       0.975  11.580  62.893  1.00  0.00           O
ATOM   1007  C2  UNK    68       1.707  11.572  64.082  1.00  0.00           C
ATOM   1008  C3  UNK    68       0.679  12.021  65.192  1.00  0.00           C
ATOM   1009  C4  UNK    68       2.296  10.199  64.372  1.00  0.00           C
ATOM   1010  C5  UNK    68       2.826  12.654  64.006  1.00  0.00           C
ATOM   1011  H6  UNK    68       0.051  12.816  64.765  1.00  0.00           H
ATOM   1012  H7  UNK    68       0.003  11.249  65.472  1.00  0.00           H
ATOM   1013  H8  UNK    68       1.160  12.390  66.159  1.00  0.00           H
ATOM   1014  H9  UNK    68       2.658  10.324  65.395  1.00  0.00           H
ATOM   1015  H10 UNK    68       3.142  10.016  63.637  1.00  0.00           H
ATOM   1016  H11 UNK    68       1.519   9.441  64.372  1.00  0.00           H
ATOM   1017  H12 UNK    68       3.608  12.451  63.243  1.00  0.00           H
ATOM   1018  H13 UNK    68       2.356  13.585  63.786  1.00  0.00           H
ATOM   1019  H14 UNK    68       3.288  12.805  64.919  1.00  0.00           H
ATOM   1020  H15 UNK    68       1.653  11.242  62.145  1.00  0.00           H
ATOM   1021  O1  UNK    69      14.303  23.691   5.378  1.00  0.00           O
ATOM   1022  C2  UNK    69      13.217  24.547   5.010  1.00  0.00           C
ATOM   1023  C3  UNK    69      12.877  25.334   6.293  1.00  0.00           C
ATOM   1024  C4  UNK    69      13.684  25.383   3.789  1.00  0.00           C
ATOM   1025  C5  UNK    69      11.971  23.667   4.622  1.00  0.00           C
ATOM   1026  H6  UNK    69      12.281  24.660   6.923  1.00  0.00           H
ATOM   1027  H7  UNK    69      13.815  25.408   6.879  1.00  0.00           H
ATOM   1028  H8  UNK    69      12.263  26.268   6.123  1.00  0.00           H
ATOM   1029  H9  UNK    69      13.813  24.725   2.929  1.00  0.00           H
ATOM   1030  H10 UNK    69      14.537  25.850   4.068  1.00  0.00           H
ATOM   1031  H11 UNK    69      12.928  26.113   3.533  1.00  0.00           H
ATOM   1032  H12 UNK    69      11.510  23.132   5.511  1.00  0.00           H
ATOM   1033  H13 UNK    69      11.060  24.250   4.291  1.00  0.00           H
ATOM   1034  H14 UNK    69      12.156  22.952   3.835  1.00  0.00           H
ATOM   1035  H15 UNK    69      15.063  24.333   5.454  1.00  0.00           H
ATOM   1036  O1  UNK    70      32.679  68.102  10.113  1.00  0.00           O
ATOM   1037  C2  UNK    70      32.369  66.823  10.614  1.00  0.00           C
ATOM   1038  C3  UNK    70      31.029  66.872  11.373  1.00  0.00           C
ATOM   1039  C4  UNK    70      32.329  65.851   9.431  1.00  0.00           C
ATOM   1040  C5  UNK    70      33.436  66.393  11.700  1.00  0.00           C
ATOM   1041  H6  UNK    70      30.217  67.106  10.622  1.00  0.00           H
ATOM   1042  H7  UNK    70      30.784  65.846  11.766  1.00  0.00           H
ATOM   1043  H8  UNK    70      31.055  67.705  12.169  1.00  0.00           H
ATOM   1044  H9  UNK    70      31.503  66.178   8.794  1.00  0.00           H
ATOM   1045  H10 UNK    70      32.276  64.864   9.820  1.00  0.00           H
ATOM   1046  H11 UNK    70      33.291  65.882   8.886  1.00  0.00           H
ATOM   1047  H12 UNK    70      33.170  65.402  12.110  1.00  0.00           H
ATOM   1048  H13 UNK    70      34.461  66.132  11.287  1.00  0.00           H
ATOM   1049  H14 UNK    70      33.544  67.080  12.515  1.00  0.00           H
ATOM   1050  H15 UNK    70      32.397  68.861  10.749  1.00  0.00           H
ATOM   1051  O1  UNK    71      61.569  38.894  49.191  1.00  0.00           O
ATOM   1052  C2  UNK    71      62.483  39.259  50.310  1.00  0.00           C
ATOM   1053  C3  UNK    71      63.790  39.634  49.552  1.00  0.00           C
ATOM   1054  C4  UNK    71      61.791  40.435  50.943  1.00  0.00           C
ATOM   1055  C5  UNK    71      62.784  38.209  51.371  1.00  0.00           C
ATOM   1056  H6  UNK    71      63.597  40.415  48.790  1.00  0.00           H
ATOM   1057  H7  UNK    71      64.599  40.008  50.218  1.00  0.00           H
ATOM   1058  H8  UNK    71      64.242  38.767  49.037  1.00  0.00           H
ATOM   1059  H9  UNK    71      61.335  40.975  50.145  1.00  0.00           H
ATOM   1060  H10 UNK    71      62.495  41.031  51.495  1.00  0.00           H
ATOM   1061  H11 UNK    71      60.970  40.158  51.620  1.00  0.00           H
ATOM   1062  H12 UNK    71      63.461  38.657  52.234  1.00  0.00           H
ATOM   1063  H13 UNK    71      61.793  37.789  51.767  1.00  0.00           H
ATOM   1064  H14 UNK    71      63.299  37.313  50.932  1.00  0.00           H
ATOM   1065  H15 UNK    71      61.073  38.117  49.467  1.00  0.00           H
ATOM   1066  O1  UNK    72       8.188  52.848   4.790  1.00  0.00           O
ATOM   1067  C2  UNK    72       8.204  53.784   5.854  1.00  0.00           C
ATOM   1068  C3  UNK    72       8.850  55.160   5.448  1.00  0.00           C
ATOM   1069  C4  UNK    72       6.779  54.017   6.222  1.00  0.00           C
ATOM   1070  C5  UNK    72       8.923  53.167   7.074  1.00  0.00           C
ATOM   1071  H6  UNK    72       8.498  55.389   4.428  1.00  0.00           H
ATOM   1072  H7  UNK    72       8.653  55.954   6.118  1.00  0.00           H
ATOM   1073  H8  UNK    72       9.932  55.038   5.440  1.00  0.00           H
ATOM   1074  H9  UNK    72       6.648  54.858   6.909  1.00  0.00           H
ATOM   1075  H10 UNK    72       6.328  53.134   6.699  1.00  0.00           H
ATOM   1076  H11 UNK    72       6.148  54.257   5.382  1.00  0.00           H
ATOM   1077  H12 UNK    72       9.978  53.027   6.765  1.00  0.00           H
ATOM   1078  H13 UNK    72       8.850  53.820   7.963  1.00  0.00           H
ATOM   1079  H14 UNK    72       8.476  52.164   7.354  1.00  0.00           H
ATOM   1080  H15 UNK    72       9.170  52.859   4.410  1.00  0.00           H
ATOM   1081  O1  UNK    73      23.356  36.168  10.371  1.00  0.00           O
ATOM   1082  C2  UNK    73      23.339  35.077  11.371  1.00  0.00           C
ATOM   1083  C3  UNK    73      23.461  35.678  12.764  1.00  0.00           C
ATOM   1084  C4  UNK    73      22.099  34.235  11.145  1.00  0.00           C
ATOM   1085  C5  UNK    73      24.693  34.267  11.090  1.00  0.00           C
ATOM   1086  H6  UNK    73      23.653  34.850  13.456  1.00  0.00           H
ATOM   1087  H7  UNK    73      24.246  36.520  12.858  1.00  0.00           H
ATOM   1088  H8  UNK    73      22.482  36.164  13.043  1.00  0.00           H
ATOM   1089  H9  UNK    73      22.263  33.355  11.766  1.00  0.00           H
ATOM   1090  H10 UNK    73      21.984  33.822  10.157  1.00  0.00           H
ATOM   1091  H11 UNK    73      21.213  34.737  11.492  1.00  0.00           H
ATOM   1092  H12 UNK    73      25.566  35.020  10.960  1.00  0.00           H
ATOM   1093  H13 UNK    73      24.955  33.686  12.008  1.00  0.00           H
ATOM   1094  H14 UNK    73      24.685  33.618  10.178  1.00  0.00           H
ATOM   1095  H15 UNK    73      23.594  35.820   9.423  1.00  0.00           H
ATOM   1096  O1  UNK    74       8.205  14.223  55.758  1.00  0.00           O
ATOM   1097  C2  UNK    74       7.315  13.610  56.686  1.00  0.00           C
ATOM   1098  C3  UNK    74       7.918  12.267  57.231  1.00  0.00           C
ATOM   1099  C4  UNK    74       7.117  14.672  57.763  1.00  0.00           C
ATOM   1100  C5  UNK    74       6.048  13.444  55.866  1.00  0.00           C
ATOM   1101  H6  UNK    74       8.217  11.533  56.410  1.00  0.00           H
ATOM   1102  H7  UNK    74       8.837  12.492  57.806  1.00  0.00           H
ATOM   1103  H8  UNK    74       7.284  11.688  57.913  1.00  0.00           H
ATOM   1104  H9  UNK    74       6.346  14.388  58.415  1.00  0.00           H
ATOM   1105  H10 UNK    74       6.911  15.695  57.340  1.00  0.00           H
ATOM   1106  H11 UNK    74       7.953  14.773  58.445  1.00  0.00           H
ATOM   1107  H12 UNK    74       6.264  12.898  54.999  1.00  0.00           H
ATOM   1108  H13 UNK    74       5.291  12.835  56.385  1.00  0.00           H
ATOM   1109  H14 UNK    74       5.550  14.386  55.536  1.00  0.00           H
ATOM   1110  H15 UNK    74       8.895  14.634  56.353  1.00  0.00           H
ATOM   1111  O1  UNK    75      29.001  14.342  22.915  1.00  0.00           O
ATOM   1112  C2  UNK    75      28.267  13.121  23.162  1.00  0.00           C
ATOM   1113  C3  UNK    75      26.787  13.500  23.133  1.00  0.00           C
ATOM   1114  C4  UNK    75      28.511  11.997  22.057  1.00  0.00           C
ATOM   1115  C5  UNK    75      28.852  12.654  24.573  1.00  0.00           C
ATOM   1116  H6  UNK    75      26.202  12.551  23.438  1.00  0.00           H
ATOM   1117  H7  UNK    75      26.567  14.358  23.857  1.00  0.00           H
ATOM   1118  H8  UNK    75      26.439  13.806  22.136  1.00  0.00           H
ATOM   1119  H9  UNK    75      29.597  11.670  21.945  1.00  0.00           H
ATOM   1120  H10 UNK    75      28.206  12.279  21.023  1.00  0.00           H
ATOM   1121  H11 UNK    75      28.123  11.005  22.290  1.00  0.00           H
ATOM   1122  H12 UNK    75      29.940  12.571  24.543  1.00  0.00           H
ATOM   1123  H13 UNK    75      28.614  13.396  25.330  1.00  0.00           H
ATOM   1124  H14 UNK    75      28.520  11.617  24.753  1.00  0.00           H
ATOM   1125  H15 UNK    75      29.917  14.041  22.888  1.00  0.00           H
ATOM   1126  O1  UNK    76      55.497   3.447  55.624  1.00  0.00           O
ATOM   1127  C2  UNK    76      54.101   3.080  55.526  1.00  0.00           C
ATOM   1128  C3  UNK    76      53.157   4.304  55.478  1.00  0.00           C
ATOM   1129  C4  UNK    76      53.827   2.145  54.345  1.00  0.00           C
ATOM   1130  C5  UNK    76      53.882   2.371  56.860  1.00  0.00           C
ATOM   1131  H6  UNK    76      53.323   4.920  54.586  1.00  0.00           H
ATOM   1132  H7  UNK    76      52.170   3.968  55.477  1.00  0.00           H
ATOM   1133  H8  UNK    76      53.226   4.825  56.307  1.00  0.00           H
ATOM   1134  H9  UNK    76      53.308   2.630  53.500  1.00  0.00           H
ATOM   1135  H10 UNK    76      53.156   1.349  54.719  1.00  0.00           H
ATOM   1136  H11 UNK    76      54.726   1.653  54.017  1.00  0.00           H
ATOM   1137  H12 UNK    76      54.276   1.361  56.828  1.00  0.00           H
ATOM   1138  H13 UNK    76      54.538   2.808  57.684  1.00  0.00           H
ATOM   1139  H14 UNK    76      52.834   2.312  57.194  1.00  0.00           H
ATOM   1140  H15 UNK    76      55.954   2.576  55.355  1.00  0.00           H
ATOM   1141  O1  UNK    77      17.240  21.689  56.882  1.00  0.00           O
ATOM   1142  C2  UNK    77      16.505  21.779  58.114  1.00  0.00           C
ATOM   1143  C3  UNK    77      16.722  23.197  58.720  1.00  0.00           C
ATOM   1144  C4  UNK    77      14.999  21.625  57.771  1.00  0.00           C
ATOM   1145  C5  UNK    77      16.998  20.760  59.082  1.00  0.00           C
ATOM   1146  H6  UNK    77      17.752  23.540  58.797  1.00  0.00           H
ATOM   1147  H7  UNK    77      16.138  24.006  58.362  1.00  0.00           H
ATOM   1148  H8  UNK    77      16.416  23.167  59.759  1.00  0.00           H
ATOM   1149  H9  UNK    77      14.772  22.200  56.925  1.00  0.00           H
ATOM   1150  H10 UNK    77      14.527  21.903  58.730  1.00  0.00           H
ATOM   1151  H11 UNK    77      14.709  20.604  57.490  1.00  0.00           H
ATOM   1152  H12 UNK    77      16.647  20.900  60.110  1.00  0.00           H
ATOM   1153  H13 UNK    77      16.593  19.725  58.799  1.00  0.00           H
ATOM   1154  H14 UNK    77      18.060  20.620  59.130  1.00  0.00           H
ATOM   1155  H15 UNK    77      16.654  21.721  56.034  1.00  0.00           H
ATOM   1156  O1  UNK    78       2.262  15.556  36.100  1.00  0.00           O
ATOM   1157  C2  UNK    78       2.720  14.342  36.775  1.00  0.00           C
ATOM   1158  C3  UNK    78       2.661  13.178  35.740  1.00  0.00           C
ATOM   1159  C4  UNK    78       4.241  14.680  37.060  1.00  0.00           C
ATOM   1160  C5  UNK    78       1.898  14.073  38.001  1.00  0.00           C
ATOM   1161  H6  UNK    78       2.956  12.224  36.109  1.00  0.00           H
ATOM   1162  H7  UNK    78       1.651  12.960  35.412  1.00  0.00           H
ATOM   1163  H8  UNK    78       3.308  13.353  34.877  1.00  0.00           H
ATOM   1164  H9  UNK    78       4.334  15.623  37.641  1.00  0.00           H
ATOM   1165  H10 UNK    78       4.890  14.708  36.145  1.00  0.00           H
ATOM   1166  H11 UNK    78       4.595  13.859  37.698  1.00  0.00           H
ATOM   1167  H12 UNK    78       0.916  13.761  37.666  1.00  0.00           H
ATOM   1168  H13 UNK    78       2.331  13.212  38.594  1.00  0.00           H
ATOM   1169  H14 UNK    78       1.916  14.956  38.619  1.00  0.00           H
ATOM   1170  H15 UNK    78       1.243  15.405  36.024  1.00  0.00           H
ATOM   1171  O1  UNK    79      63.876  16.006  20.022  1.00  0.00           O
ATOM   1172  C2  UNK    79      64.892  15.766  19.093  1.00  0.00           C
ATOM   1173  C3  UNK    79      65.903  16.882  19.492  1.00  0.00           C
ATOM   1174  C4  UNK    79      65.468  14.359  19.384  1.00  0.00           C
ATOM   1175  C5  UNK    79      64.232  15.969  17.681  1.00  0.00           C
ATOM   1176  H6  UNK    79      66.541  16.645  20.408  1.00  0.00           H
ATOM   1177  H7  UNK    79      66.608  17.045  18.701  1.00  0.00           H
ATOM   1178  H8  UNK    79      65.338  17.882  19.578  1.00  0.00           H
ATOM   1179  H9  UNK    79      64.718  13.605  19.175  1.00  0.00           H
ATOM   1180  H10 UNK    79      65.530  14.187  20.476  1.00  0.00           H
ATOM   1181  H11 UNK    79      66.436  14.277  18.848  1.00  0.00           H
ATOM   1182  H12 UNK    79      64.973  15.710  16.950  1.00  0.00           H
ATOM   1183  H13 UNK    79      63.431  15.328  17.464  1.00  0.00           H
ATOM   1184  H14 UNK    79      63.832  17.004  17.608  1.00  0.00           H
ATOM   1185  H15 UNK    79      63.126  15.354  19.871  1.00  0.00           H
ATOM   1186  O1  UNK    80      20.461   5.579  25.882  1.00  0.00           O
ATOM   1187  C2  UNK    80      21.271   6.361  26.790  1.00  0.00           C
ATOM   1188  C3  UNK    80      20.612   6.320  28.176  1.00  0.00           C
ATOM   1189  C4  UNK    80      22.667   5.761  26.854  1.00  0.00           C
ATOM   1190  C5  UNK    80      21.407   7.782  26.241  1.00  0.00           C
ATOM   1191  H6  UNK    80      19.718   6.951  28.198  1.00  0.00           H
ATOM   1192  H7  UNK    80      20.087   5.396  28.382  1.00  0.00           H
ATOM   1193  H8  UNK    80      21.326   6.473  29.020  1.00  0.00           H
ATOM   1194  H9  UNK    80      23.361   6.328  27.473  1.00  0.00           H
ATOM   1195  H10 UNK    80      23.139   5.638  25.827  1.00  0.00           H
ATOM   1196  H11 UNK    80      22.551   4.877  27.331  1.00  0.00           H
ATOM   1197  H12 UNK    80      22.141   8.366  26.847  1.00  0.00           H
ATOM   1198  H13 UNK    80      21.693   7.682  25.195  1.00  0.00           H
ATOM   1199  H14 UNK    80      20.426   8.228  26.249  1.00  0.00           H
ATOM   1200  H15 UNK    80      19.688   6.227  25.826  1.00  0.00           H
ATOM   1201  O1  UNK    81      34.072  66.859  60.128  1.00  0.00           O
ATOM   1202  C2  UNK    81      33.229  67.083  58.993  1.00  0.00           C
ATOM   1203  C3  UNK    81      33.026  68.615  58.865  1.00  0.00           C
ATOM   1204  C4  UNK    81      34.034  66.612  57.684  1.00  0.00           C
ATOM   1205  C5  UNK    81      31.888  66.309  59.144  1.00  0.00           C
ATOM   1206  H6  UNK    81      34.024  69.093  58.763  1.00  0.00           H
ATOM   1207  H7  UNK    81      32.471  68.928  57.980  1.00  0.00           H
ATOM   1208  H8  UNK    81      32.679  69.080  59.802  1.00  0.00           H
ATOM   1209  H9  UNK    81      33.721  65.616  57.348  1.00  0.00           H
ATOM   1210  H10 UNK    81      35.157  66.700  57.734  1.00  0.00           H
ATOM   1211  H11 UNK    81      33.806  67.319  56.763  1.00  0.00           H
ATOM   1212  H12 UNK    81      31.218  66.464  58.255  1.00  0.00           H
ATOM   1213  H13 UNK    81      32.025  65.219  59.293  1.00  0.00           H
ATOM   1214  H14 UNK    81      31.508  66.693  60.056  1.00  0.00           H
ATOM   1215  H15 UNK    81      33.956  65.941  60.490  1.00  0.00           H
ATOM   1216  O1  UNK    82      14.407  48.849  65.904  1.00  0.00           O
ATOM   1217  C2  UNK    82      14.828  49.370  67.180  1.00  0.00           C
ATOM   1218  C3  UNK    82      14.998  50.912  66.954  1.00  0.00           C
ATOM   1219  C4  UNK    82      13.696  49.181  68.178  1.00  0.00           C
ATOM   1220  C5  UNK    82      16.120  48.700  67.627  1.00  0.00           C
ATOM   1221  H6  UNK    82      15.785  51.098  66.210  1.00  0.00           H
ATOM   1222  H7  UNK    82      13.990  51.314  66.616  1.00  0.00           H
ATOM   1223  H8  UNK    82      15.266  51.398  67.914  1.00  0.00           H
ATOM   1224  H9  UNK    82      13.423  48.102  68.124  1.00  0.00           H
ATOM   1225  H10 UNK    82      12.773  49.684  67.756  1.00  0.00           H
ATOM   1226  H11 UNK    82      13.899  49.495  69.204  1.00  0.00           H
ATOM   1227  H12 UNK    82      16.928  48.728  66.823  1.00  0.00           H
ATOM   1228  H13 UNK    82      16.480  49.243  68.538  1.00  0.00           H
ATOM   1229  H14 UNK    82      16.012  47.665  67.910  1.00  0.00           H
ATOM   1230  H15 UNK    82      15.115  48.263  65.664  1.00  0.00           H
ATOM   1231  O1  UNK    83      28.257   7.672  10.371  1.00  0.00           O
ATOM   1232  C2  UNK    83      27.254   8.545  10.036  1.00  0.00           C
ATOM   1233  C3  UNK    83      27.661   8.904   8.558  1.00  0.00           C
ATOM   1234  C4  UNK    83      25.795   7.943  10.039  1.00  0.00           C
ATOM   1235  C5  UNK    83      27.345   9.792  10.934  1.00  0.00           C
ATOM   1236  H6  UNK    83      27.465   7.974   7.996  1.00  0.00           H
ATOM   1237  H7  UNK    83      27.033   9.670   8.159  1.00  0.00           H
ATOM   1238  H8  UNK    83      28.734   9.247   8.534  1.00  0.00           H
ATOM   1239  H9  UNK    83      25.090   8.681   9.563  1.00  0.00           H
ATOM   1240  H10 UNK    83      25.432   7.715  11.054  1.00  0.00           H
ATOM   1241  H11 UNK    83      25.778   6.995   9.514  1.00  0.00           H
ATOM   1242  H12 UNK    83      27.237   9.725  12.014  1.00  0.00           H
ATOM   1243  H13 UNK    83      28.365  10.208  10.911  1.00  0.00           H
ATOM   1244  H14 UNK    83      26.604  10.484  10.647  1.00  0.00           H
ATOM   1245  H15 UNK    83      28.123   6.758   9.976  1.00  0.00           H
ATOM   1246  O1  UNK    84      17.574  27.662  16.219  1.00  0.00           O
ATOM   1247  C2  UNK    84      18.832  28.386  16.570  1.00  0.00           C
ATOM   1248  C3  UNK    84      18.586  29.375  17.738  1.00  0.00           C
ATOM   1249  C4  UNK    84      19.891  27.335  16.894  1.00  0.00           C
ATOM   1250  C5  UNK    84      19.102  29.222  15.217  1.00  0.00           C
ATOM   1251  H6  UNK    84      17.555  29.786  17.617  1.00  0.00           H
ATOM   1252  H7  UNK    84      18.461  28.845  18.706  1.00  0.00           H
ATOM   1253  H8  UNK    84      19.280  30.265  17.775  1.00  0.00           H
ATOM   1254  H9  UNK    84      20.027  27.129  17.975  1.00  0.00           H
ATOM   1255  H10 UNK    84      20.889  27.768  16.550  1.00  0.00           H
ATOM   1256  H11 UNK    84      19.637  26.306  16.563  1.00  0.00           H
ATOM   1257  H12 UNK    84      19.661  28.581  14.463  1.00  0.00           H
ATOM   1258  H13 UNK    84      18.151  29.634  14.727  1.00  0.00           H
ATOM   1259  H14 UNK    84      19.702  30.140  15.366  1.00  0.00           H
ATOM   1260  H15 UNK    84      16.779  28.029  16.751  1.00  0.00           H
ATOM   1261  O1  UNK    85      22.314  23.025  21.018  1.00  0.00           O
ATOM   1262  C2  UNK    85      21.783  23.175  19.749  1.00  0.00           C
ATOM   1263  C3  UNK    85      22.825  23.999  18.962  1.00  0.00           C
ATOM   1264  C4  UNK    85      21.488  21.749  19.267  1.00  0.00           C
ATOM   1265  C5  UNK    85      20.433  23.875  19.776  1.00  0.00           C
ATOM   1266  H6  UNK    85      23.791  23.434  18.954  1.00  0.00           H
ATOM   1267  H7  UNK    85      22.513  24.232  17.915  1.00  0.00           H
ATOM   1268  H8  UNK    85      22.989  25.046  19.314  1.00  0.00           H
ATOM   1269  H9  UNK    85      21.566  21.641  18.196  1.00  0.00           H
ATOM   1270  H10 UNK    85      20.602  21.350  19.660  1.00  0.00           H
ATOM   1271  H11 UNK    85      22.317  21.133  19.710  1.00  0.00           H
ATOM   1272  H12 UNK    85      20.101  24.011  18.725  1.00  0.00           H
ATOM   1273  H13 UNK    85      19.714  23.327  20.359  1.00  0.00           H
ATOM   1274  H14 UNK    85      20.488  24.866  20.239  1.00  0.00           H
ATOM   1275  H15 UNK    85      21.705  22.355  21.493  1.00  0.00           H
ATOM   1276  O1  UNK    86      10.749  68.802  51.371  1.00  0.00           O
ATOM   1277  C2  UNK    86      11.166  67.400  51.497  1.00  0.00           C
ATOM   1278  C3  UNK    86      12.685  67.421  51.458  1.00  0.00           C
ATOM   1279  C4  UNK    86      10.491  66.880  52.773  1.00  0.00           C
ATOM   1280  C5  UNK    86      10.652  66.776  50.213  1.00  0.00           C
ATOM   1281  H6  UNK    86      13.047  67.765  52.395  1.00  0.00           H
ATOM   1282  H7  UNK    86      13.220  66.423  51.336  1.00  0.00           H
ATOM   1283  H8  UNK    86      12.996  68.124  50.661  1.00  0.00           H
ATOM   1284  H9  UNK    86      10.785  65.896  53.109  1.00  0.00           H
ATOM   1285  H10 UNK    86       9.442  66.919  52.634  1.00  0.00           H
ATOM   1286  H11 UNK    86      10.640  67.631  53.636  1.00  0.00           H
ATOM   1287  H12 UNK    86      11.208  67.229  49.378  1.00  0.00           H
ATOM   1288  H13 UNK    86      10.774  65.686  50.252  1.00  0.00           H
ATOM   1289  H14 UNK    86       9.599  66.919  49.957  1.00  0.00           H
ATOM   1290  H15 UNK    86       9.988  68.903  51.957  1.00  0.00           H
ATOM   1291  O1  UNK    87      54.204  12.692   4.376  1.00  0.00           O
ATOM   1292  C2  UNK    87      55.265  12.171   5.115  1.00  0.00           C
ATOM   1293  C3  UNK    87      55.850  11.101   4.189  1.00  0.00           C
ATOM   1294  C4  UNK    87      56.324  13.122   5.530  1.00  0.00           C
ATOM   1295  C5  UNK    87      54.712  11.462   6.332  1.00  0.00           C
ATOM   1296  H6  UNK    87      56.516  10.364   4.604  1.00  0.00           H
ATOM   1297  H7  UNK    87      54.969  10.597   3.838  1.00  0.00           H
ATOM   1298  H8  UNK    87      56.268  11.531   3.244  1.00  0.00           H
ATOM   1299  H9  UNK    87      56.453  13.892   4.699  1.00  0.00           H
ATOM   1300  H10 UNK    87      57.220  12.592   5.657  1.00  0.00           H
ATOM   1301  H11 UNK    87      56.072  13.655   6.449  1.00  0.00           H
ATOM   1302  H12 UNK    87      53.939  10.670   6.105  1.00  0.00           H
ATOM   1303  H13 UNK    87      55.581  10.968   6.826  1.00  0.00           H
ATOM   1304  H14 UNK    87      54.286  12.148   7.070  1.00  0.00           H
ATOM   1305  H15 UNK    87      53.465  12.024   4.394  1.00  0.00           H
ATOM   1306  O1  UNK    88      21.455  42.517  53.397  1.00  0.00           O
ATOM   1307  C2  UNK    88      22.190  41.696  54.262  1.00  0.00           C
ATOM   1308  C3  UNK    88      21.330  40.482  54.650  1.00  0.00           C
ATOM   1309  C4  UNK    88      23.466  41.297  53.586  1.00  0.00           C
ATOM   1310  C5  UNK    88      22.548  42.513  55.471  1.00  0.00           C
ATOM   1311  H6  UNK    88      20.443  40.603  55.313  1.00  0.00           H
ATOM   1312  H7  UNK    88      21.115  39.835  53.743  1.00  0.00           H
ATOM   1313  H8  UNK    88      21.921  39.872  55.327  1.00  0.00           H
ATOM   1314  H9  UNK    88      24.059  42.196  53.209  1.00  0.00           H
ATOM   1315  H10 UNK    88      23.231  40.679  52.699  1.00  0.00           H
ATOM   1316  H11 UNK    88      24.099  40.709  54.243  1.00  0.00           H
ATOM   1317  H12 UNK    88      22.758  43.570  55.257  1.00  0.00           H
ATOM   1318  H13 UNK    88      21.791  42.442  56.246  1.00  0.00           H
ATOM   1319  H14 UNK    88      23.461  42.115  55.897  1.00  0.00           H
ATOM   1320  H15 UNK    88      22.096  43.043  52.909  1.00  0.00           H
ATOM   1321  O1  UNK    89      63.515  50.762  49.393  1.00  0.00           O
ATOM   1322  C2  UNK    89      62.776  49.991  48.496  1.00  0.00           C
ATOM   1323  C3  UNK    89      61.525  49.412  49.188  1.00  0.00           C
ATOM   1324  C4  UNK    89      62.555  51.020  47.355  1.00  0.00           C
ATOM   1325  C5  UNK    89      63.627  48.805  48.019  1.00  0.00           C
ATOM   1326  H6  UNK    89      61.883  48.829  50.090  1.00  0.00           H
ATOM   1327  H7  UNK    89      60.889  50.176  49.666  1.00  0.00           H
ATOM   1328  H8  UNK    89      61.024  48.868  48.412  1.00  0.00           H
ATOM   1329  H9  UNK    89      63.424  51.565  47.053  1.00  0.00           H
ATOM   1330  H10 UNK    89      61.701  51.599  47.674  1.00  0.00           H
ATOM   1331  H11 UNK    89      62.233  50.524  46.461  1.00  0.00           H
ATOM   1332  H12 UNK    89      64.719  49.080  47.922  1.00  0.00           H
ATOM   1333  H13 UNK    89      63.653  48.056  48.861  1.00  0.00           H
ATOM   1334  H14 UNK    89      63.325  48.382  47.041  1.00  0.00           H
ATOM   1335  H15 UNK    89      64.002  50.147  49.984  1.00  0.00           H
ATOM   1336  O1  UNK    90      48.810  59.541  11.643  1.00  0.00           O
ATOM   1337  C2  UNK    90      47.975  58.513  12.215  1.00  0.00           C
ATOM   1338  C3  UNK    90      47.057  58.017  11.087  1.00  0.00           C
ATOM   1339  C4  UNK    90      48.908  57.365  12.804  1.00  0.00           C
ATOM   1340  C5  UNK    90      47.211  59.175  13.325  1.00  0.00           C
ATOM   1341  H6  UNK    90      46.285  57.233  11.376  1.00  0.00           H
ATOM   1342  H7  UNK    90      46.525  58.867  10.699  1.00  0.00           H
ATOM   1343  H8  UNK    90      47.636  57.561  10.328  1.00  0.00           H
ATOM   1344  H9  UNK    90      48.247  56.589  13.143  1.00  0.00           H
ATOM   1345  H10 UNK    90      49.636  57.733  13.541  1.00  0.00           H
ATOM   1346  H11 UNK    90      49.443  57.014  11.919  1.00  0.00           H
ATOM   1347  H12 UNK    90      46.718  60.057  12.887  1.00  0.00           H
ATOM   1348  H13 UNK    90      46.527  58.521  13.724  1.00  0.00           H
ATOM   1349  H14 UNK    90      47.784  59.440  14.182  1.00  0.00           H
ATOM   1350  H15 UNK    90      48.197  60.147  11.156  1.00  0.00           H
ATOM   1351  O1  UNK    91      28.556  61.541  61.623  1.00  0.00           O
ATOM   1352  C2  UNK    91      29.384  61.700  60.463  1.00  0.00           C
ATOM   1353  C3  UNK    91      28.369  61.783  59.279  1.00  0.00           C
ATOM   1354  C4  UNK    91      30.041  63.072  60.592  1.00  0.00           C
ATOM   1355  C5  UNK    91      30.330  60.497  60.383  1.00  0.00           C
ATOM   1356  H6  UNK    91      27.548  62.476  59.549  1.00  0.00           H
ATOM   1357  H7  UNK    91      28.841  62.215  58.425  1.00  0.00           H
ATOM   1358  H8  UNK    91      28.125  60.752  59.086  1.00  0.00           H
ATOM   1359  H9  UNK    91      30.604  63.161  61.473  1.00  0.00           H
ATOM   1360  H10 UNK    91      29.223  63.893  60.591  1.00  0.00           H
ATOM   1361  H11 UNK    91      30.692  63.162  59.707  1.00  0.00           H
ATOM   1362  H12 UNK    91      31.111  60.542  61.169  1.00  0.00           H
ATOM   1363  H13 UNK    91      29.689  59.630  60.511  1.00  0.00           H
ATOM   1364  H14 UNK    91      30.742  60.368  59.440  1.00  0.00           H
ATOM   1365  H15 UNK    91      27.998  60.728  61.462  1.00  0.00           H
ATOM   1366  O1  UNK    92      41.731  61.558  66.663  1.00  0.00           O
ATOM   1367  C2  UNK    92      40.496  61.166  66.013  1.00  0.00           C
ATOM   1368  C3  UNK    92      40.802  59.794  65.278  1.00  0.00           C
ATOM   1369  C4  UNK    92      39.385  60.980  67.021  1.00  0.00           C
ATOM   1370  C5  UNK    92      40.130  62.223  64.871  1.00  0.00           C
ATOM   1371  H6  UNK    92      39.839  59.383  64.871  1.00  0.00           H
ATOM   1372  H7  UNK    92      41.532  59.863  64.527  1.00  0.00           H
ATOM   1373  H8  UNK    92      41.292  59.095  65.940  1.00  0.00           H
ATOM   1374  H9  UNK    92      38.477  60.680  66.605  1.00  0.00           H
ATOM   1375  H10 UNK    92      39.194  61.909  67.619  1.00  0.00           H
ATOM   1376  H11 UNK    92      39.733  60.181  67.617  1.00  0.00           H
ATOM   1377  H12 UNK    92      39.203  61.923  64.381  1.00  0.00           H
ATOM   1378  H13 UNK    92      40.225  63.221  65.286  1.00  0.00           H
ATOM   1379  H14 UNK    92      40.836  62.210  64.034  1.00  0.00           H
ATOM   1380  H15 UNK    92      41.547  62.450  66.965  1.00  0.00           H
ATOM   1381  O1  UNK    93      34.642   8.111  44.982  1.00  0.00           O
ATOM   1382  C2  UNK    93      35.797   7.388  45.455  1.00  0.00           C
ATOM   1383  C3  UNK    93      35.970   7.432  47.012  1.00  0.00           C
ATOM   1384  C4  UNK    93      35.494   5.862  45.048  1.00  0.00           C
ATOM   1385  C5  UNK    93      37.016   8.004  44.848  1.00  0.00           C
ATOM   1386  H6  UNK    93      36.219   8.462  47.344  1.00  0.00           H
ATOM   1387  H7  UNK    93      35.051   7.137  47.564  1.00  0.00           H
ATOM   1388  H8  UNK    93      36.688   6.720  47.300  1.00  0.00           H
ATOM   1389  H9  UNK    93      36.307   5.205  45.395  1.00  0.00           H
ATOM   1390  H10 UNK    93      35.459   5.790  43.935  1.00  0.00           H
ATOM   1391  H11 UNK    93      34.575   5.614  45.477  1.00  0.00           H
ATOM   1392  H12 UNK    93      37.884   7.274  44.891  1.00  0.00           H
ATOM   1393  H13 UNK    93      36.865   8.249  43.779  1.00  0.00           H
ATOM   1394  H14 UNK    93      37.365   8.922  45.355  1.00  0.00           H
ATOM   1395  H15 UNK    93      33.989   8.196  45.816  1.00  0.00           H
ATOM   1396  O1  UNK    94      34.959  40.814  55.442  1.00  0.00           O
ATOM   1397  C2  UNK    94      33.789  41.253  56.167  1.00  0.00           C
ATOM   1398  C3  UNK    94      33.061  42.197  55.262  1.00  0.00           C
ATOM   1399  C4  UNK    94      32.897  40.024  56.621  1.00  0.00           C
ATOM   1400  C5  UNK    94      34.425  41.903  57.478  1.00  0.00           C
ATOM   1401  H6  UNK    94      33.668  43.009  55.085  1.00  0.00           H
ATOM   1402  H7  UNK    94      32.935  41.747  54.224  1.00  0.00           H
ATOM   1403  H8  UNK    94      32.138  42.500  55.631  1.00  0.00           H
ATOM   1404  H9  UNK    94      32.686  39.288  55.824  1.00  0.00           H
ATOM   1405  H10 UNK    94      32.015  40.344  56.996  1.00  0.00           H
ATOM   1406  H11 UNK    94      33.422  39.454  57.412  1.00  0.00           H
ATOM   1407  H12 UNK    94      35.076  42.703  57.228  1.00  0.00           H
ATOM   1408  H13 UNK    94      33.650  42.287  58.033  1.00  0.00           H
ATOM   1409  H14 UNK    94      34.876  41.143  58.132  1.00  0.00           H
ATOM   1410  H15 UNK    94      35.453  41.673  55.273  1.00  0.00           H
ATOM   1411  O1  UNK    95       1.454  66.499  32.762  1.00  0.00           O
ATOM   1412  C2  UNK    95       0.848  65.417  33.505  1.00  0.00           C
ATOM   1413  C3  UNK    95       0.638  64.290  32.463  1.00  0.00           C
ATOM   1414  C4  UNK    95       1.763  65.026  34.733  1.00  0.00           C
ATOM   1415  C5  UNK    95      -0.550  65.766  34.060  1.00  0.00           C
ATOM   1416  H6  UNK    95       0.016  64.664  31.671  1.00  0.00           H
ATOM   1417  H7  UNK    95       1.543  63.926  32.005  1.00  0.00           H
ATOM   1418  H8  UNK    95       0.204  63.379  32.893  1.00  0.00           H
ATOM   1419  H9  UNK    95       2.661  64.597  34.403  1.00  0.00           H
ATOM   1420  H10 UNK    95       1.295  64.242  35.357  1.00  0.00           H
ATOM   1421  H11 UNK    95       2.035  65.907  35.383  1.00  0.00           H
ATOM   1422  H12 UNK    95      -0.431  66.467  34.890  1.00  0.00           H
ATOM   1423  H13 UNK    95      -1.159  66.258  33.322  1.00  0.00           H
ATOM   1424  H14 UNK    95      -1.102  64.864  34.392  1.00  0.00           H
ATOM   1425  H15 UNK    95       2.176  65.999  32.227  1.00  0.00           H
ATOM   1426  O1  UNK    96      42.175  36.288  52.543  1.00  0.00           O
ATOM   1427  C2  UNK    96      42.079  37.672  52.268  1.00  0.00           C
ATOM   1428  C3  UNK    96      40.594  37.976  51.928  1.00  0.00           C
ATOM   1429  C4  UNK    96      42.541  38.530  53.423  1.00  0.00           C
ATOM   1430  C5  UNK    96      42.908  37.932  50.971  1.00  0.00           C
ATOM   1431  H6  UNK    96      40.359  39.038  51.926  1.00  0.00           H
ATOM   1432  H7  UNK    96      40.258  37.536  50.959  1.00  0.00           H
ATOM   1433  H8  UNK    96      40.009  37.514  52.716  1.00  0.00           H
ATOM   1434  H9  UNK    96      42.585  39.683  53.271  1.00  0.00           H
ATOM   1435  H10 UNK    96      43.609  38.261  53.697  1.00  0.00           H
ATOM   1436  H11 UNK    96      41.875  38.385  54.334  1.00  0.00           H
ATOM   1437  H12 UNK    96      43.970  37.547  51.090  1.00  0.00           H
ATOM   1438  H13 UNK    96      42.487  37.407  50.106  1.00  0.00           H
ATOM   1439  H14 UNK    96      42.885  38.941  50.736  1.00  0.00           H
ATOM   1440  H15 UNK    96      43.113  36.083  52.825  1.00  0.00           H
ATOM   1441  O1  UNK    97      62.688  65.468  61.456  1.00  0.00           O
ATOM   1442  C2  UNK    97      62.020  64.217  61.190  1.00  0.00           C
ATOM   1443  C3  UNK    97      62.959  62.977  61.058  1.00  0.00           C
ATOM   1444  C4  UNK    97      60.879  63.941  62.195  1.00  0.00           C
ATOM   1445  C5  UNK    97      61.314  64.433  59.842  1.00  0.00           C
ATOM   1446  H6  UNK    97      63.143  62.560  62.070  1.00  0.00           H
ATOM   1447  H7  UNK    97      62.355  62.204  60.548  1.00  0.00           H
ATOM   1448  H8  UNK    97      63.959  63.034  60.552  1.00  0.00           H
ATOM   1449  H9  UNK    97      60.315  63.002  62.057  1.00  0.00           H
ATOM   1450  H10 UNK    97      60.132  64.750  62.236  1.00  0.00           H
ATOM   1451  H11 UNK    97      61.426  63.940  63.177  1.00  0.00           H
ATOM   1452  H12 UNK    97      60.483  65.182  59.891  1.00  0.00           H
ATOM   1453  H13 UNK    97      62.030  64.777  59.156  1.00  0.00           H
ATOM   1454  H14 UNK    97      60.895  63.473  59.463  1.00  0.00           H
ATOM   1455  H15 UNK    97      62.892  65.368  62.406  1.00  0.00           H
ATOM   1456  O1  UNK    98      56.267  35.132  23.863  1.00  0.00           O
ATOM   1457  C2  UNK    98      57.617  35.079  23.425  1.00  0.00           C
ATOM   1458  C3  UNK    98      57.904  33.792  22.696  1.00  0.00           C
ATOM   1459  C4  UNK    98      57.926  36.363  22.584  1.00  0.00           C
ATOM   1460  C5  UNK    98      58.383  35.278  24.748  1.00  0.00           C
ATOM   1461  H6  UNK    98      58.890  33.613  22.260  1.00  0.00           H
ATOM   1462  H7  UNK    98      57.776  32.996  23.418  1.00  0.00           H
ATOM   1463  H8  UNK    98      57.105  33.573  21.955  1.00  0.00           H
ATOM   1464  H9  UNK    98      57.447  37.211  22.995  1.00  0.00           H
ATOM   1465  H10 UNK    98      57.530  36.272  21.586  1.00  0.00           H
ATOM   1466  H11 UNK    98      59.011  36.586  22.602  1.00  0.00           H
ATOM   1467  H12 UNK    98      58.201  34.488  25.508  1.00  0.00           H
ATOM   1468  H13 UNK    98      59.444  35.330  24.627  1.00  0.00           H
ATOM   1469  H14 UNK    98      58.056  36.220  25.225  1.00  0.00           H
ATOM   1470  H15 UNK    98      55.752  34.817  23.134  1.00  0.00           H
ATOM   1471  O1  UNK    99      33.642   0.484  41.356  1.00  0.00           O
ATOM   1472  C2  UNK    99      33.943   1.599  42.157  1.00  0.00           C
ATOM   1473  C3  UNK    99      34.404   2.855  41.400  1.00  0.00           C
ATOM   1474  C4  UNK    99      32.703   1.910  42.946  1.00  0.00           C
ATOM   1475  C5  UNK    99      35.093   1.229  43.092  1.00  0.00           C
ATOM   1476  H6  UNK    99      35.270   2.583  40.743  1.00  0.00           H
ATOM   1477  H7  UNK    99      33.609   3.227  40.729  1.00  0.00           H
ATOM   1478  H8  UNK    99      34.782   3.683  42.094  1.00  0.00           H
ATOM   1479  H9  UNK    99      32.437   1.030  43.561  1.00  0.00           H
ATOM   1480  H10 UNK    99      31.832   2.242  42.355  1.00  0.00           H
ATOM   1481  H11 UNK    99      32.887   2.810  43.592  1.00  0.00           H
ATOM   1482  H12 UNK    99      36.040   1.263  42.456  1.00  0.00           H
ATOM   1483  H13 UNK    99      35.224   1.921  43.945  1.00  0.00           H
ATOM   1484  H14 UNK    99      34.998   0.222  43.505  1.00  0.00           H
ATOM   1485  H15 UNK    99      34.249   0.621  40.570  1.00  0.00           H
ATOM   1486  O1  UNK   100      23.821  46.560  63.180  1.00  0.00           O
ATOM   1487  C2  UNK   100      24.230  46.266  64.553  1.00  0.00           C
ATOM   1488  C3  UNK   100      24.508  47.565  65.349  1.00  0.00           C
ATOM   1489  C4  UNK   100      23.007  45.533  65.286  1.00  0.00           C
ATOM   1490  C5  UNK   100      25.445  45.384  64.416  1.00  0.00           C
ATOM   1491  H6  UNK   100      23.680  48.227  65.339  1.00  0.00           H
ATOM   1492  H7  UNK   100      24.718  47.417  66.463  1.00  0.00           H
ATOM   1493  H8  UNK   100      25.359  48.110  64.901  1.00  0.00           H
ATOM   1494  H9  UNK   100      22.125  46.105  65.175  1.00  0.00           H
ATOM   1495  H10 UNK   100      23.260  45.472  66.341  1.00  0.00           H
ATOM   1496  H11 UNK   100      22.820  44.545  64.855  1.00  0.00           H
ATOM   1497  H12 UNK   100      25.178  44.567  63.716  1.00  0.00           H
ATOM   1498  H13 UNK   100      26.327  45.963  64.083  1.00  0.00           H
ATOM   1499  H14 UNK   100      25.643  44.827  65.326  1.00  0.00           H
ATOM   1500  H15 UNK   100      23.110  47.235  63.270  1.00  0.00           H
ATOM   1501  O1  UNK   101      20.638  41.662  43.147  1.00  0.00           O
ATOM   1502  C2  UNK   101      20.423  41.378  44.526  1.00  0.00           C
ATOM   1503  C3  UNK   101      19.966  39.870  44.719  1.00  0.00           C
ATOM   1504  C4  UNK   101      21.744  41.679  45.269  1.00  0.00           C
ATOM   1505  C5  UNK   101      19.335  42.324  44.962  1.00  0.00           C
ATOM   1506  H6  UNK   101      20.155  39.499  45.766  1.00  0.00           H
ATOM   1507  H7  UNK   101      18.954  39.804  44.420  1.00  0.00           H
ATOM   1508  H8  UNK   101      20.569  39.353  44.060  1.00  0.00           H
ATOM   1509  H9  UNK   101      22.500  40.919  45.010  1.00  0.00           H
ATOM   1510  H10 UNK   101      21.806  41.762  46.394  1.00  0.00           H
ATOM   1511  H11 UNK   101      22.148  42.721  44.994  1.00  0.00           H
ATOM   1512  H12 UNK   101      19.041  42.019  45.976  1.00  0.00           H
ATOM   1513  H13 UNK   101      19.675  43.357  45.025  1.00  0.00           H
ATOM   1514  H14 UNK   101      18.413  42.142  44.355  1.00  0.00           H
ATOM   1515  H15 UNK   101      20.856  42.573  43.190  1.00  0.00           H
ATOM   1516  O1  UNK   102      44.424  24.579  46.274  1.00  0.00           O
ATOM   1517  C2  UNK   102      45.036  23.798  45.289  1.00  0.00           C
ATOM   1518  C3  UNK   102      44.411  24.233  43.959  1.00  0.00           C
ATOM   1519  C4  UNK   102      46.568  24.093  45.413  1.00  0.00           C
ATOM   1520  C5  UNK   102      44.732  22.326  45.637  1.00  0.00           C
ATOM   1521  H6  UNK   102      43.367  23.963  44.074  1.00  0.00           H
ATOM   1522  H7  UNK   102      44.421  25.317  43.738  1.00  0.00           H
ATOM   1523  H8  UNK   102      44.824  23.643  43.141  1.00  0.00           H
ATOM   1524  H9  UNK   102      46.730  25.115  45.513  1.00  0.00           H
ATOM   1525  H10 UNK   102      47.120  23.752  44.560  1.00  0.00           H
ATOM   1526  H11 UNK   102      47.033  23.713  46.355  1.00  0.00           H
ATOM   1527  H12 UNK   102      43.731  22.070  45.317  1.00  0.00           H
ATOM   1528  H13 UNK   102      45.291  21.756  44.874  1.00  0.00           H
ATOM   1529  H14 UNK   102      44.867  21.976  46.755  1.00  0.00           H
ATOM   1530  H15 UNK   102      44.760  24.305  47.207  1.00  0.00           H
ATOM   1531  O1  UNK   103      32.104   8.083  46.450  1.00  0.00           O
ATOM   1532  C2  UNK   103      30.999   7.578  45.689  1.00  0.00           C
ATOM   1533  C3  UNK   103      30.819   8.268  44.310  1.00  0.00           C
ATOM   1534  C4  UNK   103      31.397   6.097  45.634  1.00  0.00           C
ATOM   1535  C5  UNK   103      29.690   7.992  46.535  1.00  0.00           C
ATOM   1536  H6  UNK   103      31.425   7.813  43.552  1.00  0.00           H
ATOM   1537  H7  UNK   103      29.779   8.309  43.850  1.00  0.00           H
ATOM   1538  H8  UNK   103      31.108   9.346  44.400  1.00  0.00           H
ATOM   1539  H9  UNK   103      31.426   5.649  46.609  1.00  0.00           H
ATOM   1540  H10 UNK   103      32.464   6.055  45.354  1.00  0.00           H
ATOM   1541  H11 UNK   103      30.805   5.458  45.008  1.00  0.00           H
ATOM   1542  H12 UNK   103      29.565   9.082  46.728  1.00  0.00           H
ATOM   1543  H13 UNK   103      28.839   7.653  46.012  1.00  0.00           H
ATOM   1544  H14 UNK   103      29.756   7.417  47.486  1.00  0.00           H
ATOM   1545  H15 UNK   103      31.778   8.445  47.339  1.00  0.00           H
ATOM   1546  O1  UNK   104      33.587  25.054  62.447  1.00  0.00           O
ATOM   1547  C2  UNK   104      32.223  24.609  62.585  1.00  0.00           C
ATOM   1548  C3  UNK   104      31.417  25.527  63.524  1.00  0.00           C
ATOM   1549  C4  UNK   104      31.650  24.727  61.136  1.00  0.00           C
ATOM   1550  C5  UNK   104      32.328  23.204  63.069  1.00  0.00           C
ATOM   1551  H6  UNK   104      30.427  25.131  63.614  1.00  0.00           H
ATOM   1552  H7  UNK   104      31.884  25.688  64.555  1.00  0.00           H
ATOM   1553  H8  UNK   104      31.296  26.512  63.018  1.00  0.00           H
ATOM   1554  H9  UNK   104      32.439  24.389  60.482  1.00  0.00           H
ATOM   1555  H10 UNK   104      31.473  25.773  60.832  1.00  0.00           H
ATOM   1556  H11 UNK   104      30.767  24.067  60.874  1.00  0.00           H
ATOM   1557  H12 UNK   104      32.851  22.559  62.325  1.00  0.00           H
ATOM   1558  H13 UNK   104      32.887  23.154  64.014  1.00  0.00           H
ATOM   1559  H14 UNK   104      31.364  22.749  63.231  1.00  0.00           H
ATOM   1560  H15 UNK   104      33.755  25.724  61.791  1.00  0.00           H
ATOM   1561  O1  UNK   105      42.128  18.132  19.095  1.00  0.00           O
ATOM   1562  C2  UNK   105      40.772  17.892  19.584  1.00  0.00           C
ATOM   1563  C3  UNK   105      40.868  16.646  20.506  1.00  0.00           C
ATOM   1564  C4  UNK   105      40.332  19.168  20.405  1.00  0.00           C
ATOM   1565  C5  UNK   105      39.829  17.608  18.364  1.00  0.00           C
ATOM   1566  H6  UNK   105      41.713  16.655  21.174  1.00  0.00           H
ATOM   1567  H7  UNK   105      39.975  16.626  21.028  1.00  0.00           H
ATOM   1568  H8  UNK   105      40.967  15.776  19.884  1.00  0.00           H
ATOM   1569  H9  UNK   105      40.698  20.085  19.884  1.00  0.00           H
ATOM   1570  H10 UNK   105      40.847  19.105  21.387  1.00  0.00           H
ATOM   1571  H11 UNK   105      39.270  19.159  20.658  1.00  0.00           H
ATOM   1572  H12 UNK   105      38.736  17.596  18.596  1.00  0.00           H
ATOM   1573  H13 UNK   105      39.888  18.501  17.687  1.00  0.00           H
ATOM   1574  H14 UNK   105      40.066  16.661  17.887  1.00  0.00           H
ATOM   1575  H15 UNK   105      42.731  18.318  19.847  1.00  0.00           H
ATOM   1576  O1  UNK   106      57.757  46.155  53.631  1.00  0.00           O
ATOM   1577  C2  UNK   106      58.881  46.601  54.435  1.00  0.00           C
ATOM   1578  C3  UNK   106      58.637  48.047  54.971  1.00  0.00           C
ATOM   1579  C4  UNK   106      58.885  45.643  55.608  1.00  0.00           C
ATOM   1580  C5  UNK   106      60.139  46.652  53.587  1.00  0.00           C
ATOM   1581  H6  UNK   106      57.756  47.972  55.528  1.00  0.00           H
ATOM   1582  H7  UNK   106      59.479  48.498  55.606  1.00  0.00           H
ATOM   1583  H8  UNK   106      58.500  48.775  54.135  1.00  0.00           H
ATOM   1584  H9  UNK   106      57.954  45.713  56.195  1.00  0.00           H
ATOM   1585  H10 UNK   106      59.673  45.878  56.298  1.00  0.00           H
ATOM   1586  H11 UNK   106      58.977  44.551  55.348  1.00  0.00           H
ATOM   1587  H12 UNK   106      61.091  46.961  54.139  1.00  0.00           H
ATOM   1588  H13 UNK   106      60.383  45.704  53.121  1.00  0.00           H
ATOM   1589  H14 UNK   106      59.958  47.350  52.706  1.00  0.00           H
ATOM   1590  H15 UNK   106      56.967  46.523  54.043  1.00  0.00           H
ATOM   1591  O1  UNK   107      18.609  57.300   0.434  1.00  0.00           O
ATOM   1592  C2  UNK   107      18.206  58.607   0.889  1.00  0.00           C
ATOM   1593  C3  UNK   107      18.311  59.557  -0.285  1.00  0.00           C
ATOM   1594  C4  UNK   107      16.712  58.366   1.336  1.00  0.00           C
ATOM   1595  C5  UNK   107      19.073  59.102   2.095  1.00  0.00           C
ATOM   1596  H6  UNK   107      17.612  59.248  -1.070  1.00  0.00           H
ATOM   1597  H7  UNK   107      18.073  60.620  -0.013  1.00  0.00           H
ATOM   1598  H8  UNK   107      19.339  59.482  -0.699  1.00  0.00           H
ATOM   1599  H9  UNK   107      16.091  58.034   0.486  1.00  0.00           H
ATOM   1600  H10 UNK   107      16.264  59.220   1.911  1.00  0.00           H
ATOM   1601  H11 UNK   107      16.583  57.646   2.137  1.00  0.00           H
ATOM   1602  H12 UNK   107      20.102  59.197   1.747  1.00  0.00           H
ATOM   1603  H13 UNK   107      18.698  60.111   2.385  1.00  0.00           H
ATOM   1604  H14 UNK   107      19.068  58.353   2.828  1.00  0.00           H
ATOM   1605  H15 UNK   107      18.757  56.768   1.279  1.00  0.00           H
ATOM   1606  O1  UNK   108      61.382  32.061  65.063  1.00  0.00           O
ATOM   1607  C2  UNK   108      61.602  30.658  64.795  1.00  0.00           C
ATOM   1608  C3  UNK   108      60.455  29.746  65.469  1.00  0.00           C
ATOM   1609  C4  UNK   108      61.500  30.501  63.311  1.00  0.00           C
ATOM   1610  C5  UNK   108      62.955  30.242  65.251  1.00  0.00           C
ATOM   1611  H6  UNK   108      60.553  29.637  66.534  1.00  0.00           H
ATOM   1612  H7  UNK   108      59.457  30.087  65.226  1.00  0.00           H
ATOM   1613  H8  UNK   108      60.386  28.732  65.149  1.00  0.00           H
ATOM   1614  H9  UNK   108      62.400  30.818  62.832  1.00  0.00           H
ATOM   1615  H10 UNK   108      60.587  30.963  62.931  1.00  0.00           H
ATOM   1616  H11 UNK   108      61.399  29.432  63.080  1.00  0.00           H
ATOM   1617  H12 UNK   108      63.062  29.216  64.932  1.00  0.00           H
ATOM   1618  H13 UNK   108      63.691  30.819  64.703  1.00  0.00           H
ATOM   1619  H14 UNK   108      63.211  30.331  66.312  1.00  0.00           H
ATOM   1620  H15 UNK   108      60.622  32.103  65.621  1.00  0.00           H
ATOM   1621  O1  UNK   109      57.220  19.209   7.190  1.00  0.00           O
ATOM   1622  C2  UNK   109      56.964  20.009   6.114  1.00  0.00           C
ATOM   1623  C3  UNK   109      55.920  19.271   5.217  1.00  0.00           C
ATOM   1624  C4  UNK   109      56.456  21.403   6.645  1.00  0.00           C
ATOM   1625  C5  UNK   109      58.214  20.226   5.301  1.00  0.00           C
ATOM   1626  H6  UNK   109      55.487  18.459   5.829  1.00  0.00           H
ATOM   1627  H7  UNK   109      55.062  19.842   4.904  1.00  0.00           H
ATOM   1628  H8  UNK   109      56.466  18.910   4.373  1.00  0.00           H
ATOM   1629  H9  UNK   109      57.307  21.821   7.278  1.00  0.00           H
ATOM   1630  H10 UNK   109      55.596  21.187   7.359  1.00  0.00           H
ATOM   1631  H11 UNK   109      56.211  22.192   5.895  1.00  0.00           H
ATOM   1632  H12 UNK   109      58.013  20.694   4.370  1.00  0.00           H
ATOM   1633  H13 UNK   109      58.978  20.898   5.798  1.00  0.00           H
ATOM   1634  H14 UNK   109      58.699  19.272   5.086  1.00  0.00           H
ATOM   1635  H15 UNK   109      56.524  19.439   7.774  1.00  0.00           H
ATOM   1636  O1  UNK   110      12.348  55.535  47.870  1.00  0.00           O
ATOM   1637  C2  UNK   110      11.347  56.372  48.609  1.00  0.00           C
ATOM   1638  C3  UNK   110      10.061  55.571  48.404  1.00  0.00           C
ATOM   1639  C4  UNK   110      11.736  56.464  50.068  1.00  0.00           C
ATOM   1640  C5  UNK   110      11.303  57.756  47.899  1.00  0.00           C
ATOM   1641  H6  UNK   110      10.250  54.507  48.684  1.00  0.00           H
ATOM   1642  H7  UNK   110       9.180  55.943  48.959  1.00  0.00           H
ATOM   1643  H8  UNK   110       9.716  55.646  47.315  1.00  0.00           H
ATOM   1644  H9  UNK   110      12.763  56.823  50.098  1.00  0.00           H
ATOM   1645  H10 UNK   110      11.920  55.453  50.460  1.00  0.00           H
ATOM   1646  H11 UNK   110      11.101  57.109  50.713  1.00  0.00           H
ATOM   1647  H12 UNK   110      10.275  58.195  47.983  1.00  0.00           H
ATOM   1648  H13 UNK   110      12.062  58.415  48.252  1.00  0.00           H
ATOM   1649  H14 UNK   110      11.506  57.597  46.828  1.00  0.00           H
ATOM   1650  H15 UNK   110      11.797  55.134  47.137  1.00  0.00           H
ATOM   1651  O1  UNK   111      60.817  54.058  42.720  1.00  0.00           O
ATOM   1652  C2  UNK   111      61.306  54.961  43.730  1.00  0.00           C
ATOM   1653  C3  UNK   111      61.794  56.222  43.053  1.00  0.00           C
ATOM   1654  C4  UNK   111      60.254  55.246  44.798  1.00  0.00           C
ATOM   1655  C5  UNK   111      62.398  54.112  44.440  1.00  0.00           C
ATOM   1656  H6  UNK   111      62.073  56.898  43.854  1.00  0.00           H
ATOM   1657  H7  UNK   111      62.764  55.943  42.592  1.00  0.00           H
ATOM   1658  H8  UNK   111      61.057  56.678  42.396  1.00  0.00           H
ATOM   1659  H9  UNK   111      59.284  55.208  44.348  1.00  0.00           H
ATOM   1660  H10 UNK   111      60.453  56.259  45.183  1.00  0.00           H
ATOM   1661  H11 UNK   111      60.217  54.659  45.767  1.00  0.00           H
ATOM   1662  H12 UNK   111      63.235  54.031  43.760  1.00  0.00           H
ATOM   1663  H13 UNK   111      62.766  54.568  45.354  1.00  0.00           H
ATOM   1664  H14 UNK   111      62.145  53.129  44.688  1.00  0.00           H
ATOM   1665  H15 UNK   111      60.094  53.424  43.144  1.00  0.00           H
ATOM   1666  O1  UNK   112       6.551  11.289  66.268  1.00  0.00           O
ATOM   1667  C2  UNK   112       6.817   9.995  66.920  1.00  0.00           C
ATOM   1668  C3  UNK   112       7.616   9.276  65.784  1.00  0.00           C
ATOM   1669  C4  UNK   112       7.700  10.164  68.141  1.00  0.00           C
ATOM   1670  C5  UNK   112       5.454   9.335  67.223  1.00  0.00           C
ATOM   1671  H6  UNK   112       7.879   8.284  66.136  1.00  0.00           H
ATOM   1672  H7  UNK   112       7.223   9.224  64.770  1.00  0.00           H
ATOM   1673  H8  UNK   112       8.460   9.849  65.593  1.00  0.00           H
ATOM   1674  H9  UNK   112       7.204  10.707  68.994  1.00  0.00           H
ATOM   1675  H10 UNK   112       8.680  10.629  67.927  1.00  0.00           H
ATOM   1676  H11 UNK   112       7.977   9.162  68.466  1.00  0.00           H
ATOM   1677  H12 UNK   112       4.951   9.139  66.280  1.00  0.00           H
ATOM   1678  H13 UNK   112       5.600   8.412  67.808  1.00  0.00           H
ATOM   1679  H14 UNK   112       4.762   9.935  67.843  1.00  0.00           H
ATOM   1680  H15 UNK   112       6.677  11.224  65.336  1.00  0.00           H
ATOM   1681  O1  UNK   113      21.760  66.379  18.823  1.00  0.00           O
ATOM   1682  C2  UNK   113      22.608  65.695  19.829  1.00  0.00           C
ATOM   1683  C3  UNK   113      21.946  64.322  20.206  1.00  0.00           C
ATOM   1684  C4  UNK   113      24.089  65.500  19.277  1.00  0.00           C
ATOM   1685  C5  UNK   113      22.711  66.543  21.075  1.00  0.00           C
ATOM   1686  H6  UNK   113      21.723  63.783  19.376  1.00  0.00           H
ATOM   1687  H7  UNK   113      22.608  63.634  20.743  1.00  0.00           H
ATOM   1688  H8  UNK   113      21.031  64.463  20.785  1.00  0.00           H
ATOM   1689  H9  UNK   113      24.704  65.029  20.012  1.00  0.00           H
ATOM   1690  H10 UNK   113      24.587  66.369  18.904  1.00  0.00           H
ATOM   1691  H11 UNK   113      24.056  64.808  18.435  1.00  0.00           H
ATOM   1692  H12 UNK   113      21.698  66.737  21.445  1.00  0.00           H
ATOM   1693  H13 UNK   113      23.355  66.069  21.797  1.00  0.00           H
ATOM   1694  H14 UNK   113      23.122  67.545  20.861  1.00  0.00           H
ATOM   1695  H15 UNK   113      21.774  65.907  18.003  1.00  0.00           H
ATOM   1696  O1  UNK   114      32.160  66.072  40.738  1.00  0.00           O
ATOM   1697  C2  UNK   114      32.250  64.994  41.645  1.00  0.00           C
ATOM   1698  C3  UNK   114      31.135  63.997  41.183  1.00  0.00           C
ATOM   1699  C4  UNK   114      33.664  64.375  41.582  1.00  0.00           C
ATOM   1700  C5  UNK   114      31.923  65.487  43.007  1.00  0.00           C
ATOM   1701  H6  UNK   114      30.949  63.187  41.816  1.00  0.00           H
ATOM   1702  H7  UNK   114      30.161  64.488  41.093  1.00  0.00           H
ATOM   1703  H8  UNK   114      31.417  63.591  40.232  1.00  0.00           H
ATOM   1704  H9  UNK   114      33.752  63.430  42.187  1.00  0.00           H
ATOM   1705  H10 UNK   114      34.457  65.082  41.945  1.00  0.00           H
ATOM   1706  H11 UNK   114      33.870  64.098  40.604  1.00  0.00           H
ATOM   1707  H12 UNK   114      30.925  65.951  43.036  1.00  0.00           H
ATOM   1708  H13 UNK   114      31.940  64.618  43.713  1.00  0.00           H
ATOM   1709  H14 UNK   114      32.699  66.189  43.362  1.00  0.00           H
ATOM   1710  H15 UNK   114      32.912  66.624  40.960  1.00  0.00           H
ATOM   1711  O1  UNK   115      33.020  52.142  24.570  1.00  0.00           O
ATOM   1712  C2  UNK   115      34.180  51.595  25.297  1.00  0.00           C
ATOM   1713  C3  UNK   115      34.816  52.848  25.946  1.00  0.00           C
ATOM   1714  C4  UNK   115      33.505  50.783  26.412  1.00  0.00           C
ATOM   1715  C5  UNK   115      35.156  50.769  24.437  1.00  0.00           C
ATOM   1716  H6  UNK   115      35.961  52.789  25.872  1.00  0.00           H
ATOM   1717  H7  UNK   115      34.596  53.685  25.257  1.00  0.00           H
ATOM   1718  H8  UNK   115      34.477  52.975  26.946  1.00  0.00           H
ATOM   1719  H9  UNK   115      32.753  51.307  26.981  1.00  0.00           H
ATOM   1720  H10 UNK   115      34.210  50.325  27.095  1.00  0.00           H
ATOM   1721  H11 UNK   115      32.954  49.950  26.039  1.00  0.00           H
ATOM   1722  H12 UNK   115      34.705  49.822  24.211  1.00  0.00           H
ATOM   1723  H13 UNK   115      35.476  51.235  23.531  1.00  0.00           H
ATOM   1724  H14 UNK   115      36.117  50.528  24.938  1.00  0.00           H
ATOM   1725  H15 UNK   115      32.673  51.272  24.240  1.00  0.00           H
ATOM   1726  O1  UNK   116       7.243   7.313  12.849  1.00  0.00           O
ATOM   1727  C2  UNK   116       7.457   8.302  11.787  1.00  0.00           C
ATOM   1728  C3  UNK   116       6.095   8.735  11.302  1.00  0.00           C
ATOM   1729  C4  UNK   116       8.262   9.471  12.266  1.00  0.00           C
ATOM   1730  C5  UNK   116       8.259   7.577  10.657  1.00  0.00           C
ATOM   1731  H6  UNK   116       5.656   7.869  10.818  1.00  0.00           H
ATOM   1732  H7  UNK   116       5.398   9.113  12.086  1.00  0.00           H
ATOM   1733  H8  UNK   116       6.101   9.514  10.511  1.00  0.00           H
ATOM   1734  H9  UNK   116       7.637  10.086  12.979  1.00  0.00           H
ATOM   1735  H10 UNK   116       8.570  10.107  11.434  1.00  0.00           H
ATOM   1736  H11 UNK   116       9.238   9.203  12.752  1.00  0.00           H
ATOM   1737  H12 UNK   116       9.125   7.123  11.060  1.00  0.00           H
ATOM   1738  H13 UNK   116       7.660   6.743  10.291  1.00  0.00           H
ATOM   1739  H14 UNK   116       8.506   8.289   9.862  1.00  0.00           H
ATOM   1740  H15 UNK   116       7.251   7.875  13.672  1.00  0.00           H
ATOM   1741  O1  UNK   117      59.399  35.058   4.496  1.00  0.00           O
ATOM   1742  C2  UNK   117      58.401  36.071   4.382  1.00  0.00           C
ATOM   1743  C3  UNK   117      57.817  36.206   5.814  1.00  0.00           C
ATOM   1744  C4  UNK   117      58.995  37.433   3.958  1.00  0.00           C
ATOM   1745  C5  UNK   117      57.359  35.609   3.338  1.00  0.00           C
ATOM   1746  H6  UNK   117      57.028  35.440   6.065  1.00  0.00           H
ATOM   1747  H7  UNK   117      58.644  36.185   6.542  1.00  0.00           H
ATOM   1748  H8  UNK   117      57.282  37.136   5.873  1.00  0.00           H
ATOM   1749  H9  UNK   117      59.805  37.713   4.596  1.00  0.00           H
ATOM   1750  H10 UNK   117      58.242  38.233   3.962  1.00  0.00           H
ATOM   1751  H11 UNK   117      59.408  37.323   2.941  1.00  0.00           H
ATOM   1752  H12 UNK   117      57.823  35.454   2.318  1.00  0.00           H
ATOM   1753  H13 UNK   117      56.802  34.677   3.592  1.00  0.00           H
ATOM   1754  H14 UNK   117      56.499  36.352   3.273  1.00  0.00           H
ATOM   1755  H15 UNK   117      60.186  35.523   4.750  1.00  0.00           H
ATOM   1756  O1  UNK   118      59.101  33.563  43.229  1.00  0.00           O
ATOM   1757  C2  UNK   118      59.692  34.573  43.928  1.00  0.00           C
ATOM   1758  C3  UNK   118      59.592  35.849  43.083  1.00  0.00           C
ATOM   1759  C4  UNK   118      58.904  34.602  45.273  1.00  0.00           C
ATOM   1760  C5  UNK   118      61.204  34.101  44.094  1.00  0.00           C
ATOM   1761  H6  UNK   118      58.588  36.248  42.856  1.00  0.00           H
ATOM   1762  H7  UNK   118      60.210  36.600  43.566  1.00  0.00           H
ATOM   1763  H8  UNK   118      60.155  35.615  42.170  1.00  0.00           H
ATOM   1764  H9  UNK   118      59.045  33.556  45.714  1.00  0.00           H
ATOM   1765  H10 UNK   118      57.820  34.712  45.026  1.00  0.00           H
ATOM   1766  H11 UNK   118      59.312  35.388  45.897  1.00  0.00           H
ATOM   1767  H12 UNK   118      61.778  34.870  44.662  1.00  0.00           H
ATOM   1768  H13 UNK   118      61.276  33.152  44.658  1.00  0.00           H
ATOM   1769  H14 UNK   118      61.769  34.117  43.166  1.00  0.00           H
ATOM   1770  H15 UNK   118      59.616  33.562  42.368  1.00  0.00           H
ATOM   1771  O1  UNK   119      49.037  24.869   4.216  1.00  0.00           O
ATOM   1772  C2  UNK   119      47.991  25.426   3.387  1.00  0.00           C
ATOM   1773  C3  UNK   119      47.523  24.361   2.310  1.00  0.00           C
ATOM   1774  C4  UNK   119      46.787  25.815   4.202  1.00  0.00           C
ATOM   1775  C5  UNK   119      48.502  26.751   2.778  1.00  0.00           C
ATOM   1776  H6  UNK   119      46.755  24.866   1.672  1.00  0.00           H
ATOM   1777  H7  UNK   119      48.447  24.065   1.689  1.00  0.00           H
ATOM   1778  H8  UNK   119      47.094  23.410   2.743  1.00  0.00           H
ATOM   1779  H9  UNK   119      45.986  26.289   3.680  1.00  0.00           H
ATOM   1780  H10 UNK   119      47.110  26.568   4.946  1.00  0.00           H
ATOM   1781  H11 UNK   119      46.243  25.034   4.676  1.00  0.00           H
ATOM   1782  H12 UNK   119      49.008  27.406   3.508  1.00  0.00           H
ATOM   1783  H13 UNK   119      49.302  26.517   2.053  1.00  0.00           H
ATOM   1784  H14 UNK   119      47.634  27.277   2.313  1.00  0.00           H
ATOM   1785  H15 UNK   119      48.649  24.934   5.039  1.00  0.00           H
ATOM   1786  O1  UNK   120      52.118  58.797  26.967  1.00  0.00           O
ATOM   1787  C2  UNK   120      52.739  57.799  26.175  1.00  0.00           C
ATOM   1788  C3  UNK   120      53.429  56.866  27.159  1.00  0.00           C
ATOM   1789  C4  UNK   120      51.663  57.035  25.300  1.00  0.00           C
ATOM   1790  C5  UNK   120      53.708  58.510  25.235  1.00  0.00           C
ATOM   1791  H6  UNK   120      54.029  57.488  27.853  1.00  0.00           H
ATOM   1792  H7  UNK   120      52.634  56.384  27.732  1.00  0.00           H
ATOM   1793  H8  UNK   120      54.061  56.155  26.664  1.00  0.00           H
ATOM   1794  H9  UNK   120      52.127  56.218  24.693  1.00  0.00           H
ATOM   1795  H10 UNK   120      51.244  57.829  24.623  1.00  0.00           H
ATOM   1796  H11 UNK   120      50.875  56.563  25.904  1.00  0.00           H
ATOM   1797  H12 UNK   120      54.164  57.828  24.460  1.00  0.00           H
ATOM   1798  H13 UNK   120      53.330  59.312  24.604  1.00  0.00           H
ATOM   1799  H14 UNK   120      54.558  58.802  25.777  1.00  0.00           H
ATOM   1800  H15 UNK   120      52.742  59.518  27.118  1.00  0.00           H
ATOM   1801  O1  UNK   121      67.103  26.227  33.532  1.00  0.00           O
ATOM   1802  C2  UNK   121      67.452  26.813  32.339  1.00  0.00           C
ATOM   1803  C3  UNK   121      68.967  27.082  32.410  1.00  0.00           C
ATOM   1804  C4  UNK   121      67.021  25.830  31.163  1.00  0.00           C
ATOM   1805  C5  UNK   121      66.717  28.205  32.239  1.00  0.00           C
ATOM   1806  H6  UNK   121      69.312  27.320  31.386  1.00  0.00           H
ATOM   1807  H7  UNK   121      69.190  28.000  33.044  1.00  0.00           H
ATOM   1808  H8  UNK   121      69.508  26.175  32.701  1.00  0.00           H
ATOM   1809  H9  UNK   121      66.115  25.332  31.590  1.00  0.00           H
ATOM   1810  H10 UNK   121      67.877  25.077  31.025  1.00  0.00           H
ATOM   1811  H11 UNK   121      66.823  26.407  30.237  1.00  0.00           H
ATOM   1812  H12 UNK   121      67.169  28.560  31.343  1.00  0.00           H
ATOM   1813  H13 UNK   121      65.607  28.047  32.224  1.00  0.00           H
ATOM   1814  H14 UNK   121      67.062  28.829  33.029  1.00  0.00           H
ATOM   1815  H15 UNK   121      67.524  25.315  33.526  1.00  0.00           H
ATOM   1816  O1  UNK   122      10.115  40.171  57.508  1.00  0.00           O
ATOM   1817  C2  UNK   122       9.247  39.451  56.644  1.00  0.00           C
ATOM   1818  C3  UNK   122       8.948  38.085  57.343  1.00  0.00           C
ATOM   1819  C4  UNK   122       7.955  40.260  56.453  1.00  0.00           C
ATOM   1820  C5  UNK   122       9.963  39.179  55.268  1.00  0.00           C
ATOM   1821  H6  UNK   122       8.409  38.224  58.303  1.00  0.00           H
ATOM   1822  H7  UNK   122       8.275  37.465  56.665  1.00  0.00           H
ATOM   1823  H8  UNK   122       9.780  37.526  57.471  1.00  0.00           H
ATOM   1824  H9  UNK   122       7.923  41.284  56.072  1.00  0.00           H
ATOM   1825  H10 UNK   122       7.431  40.378  57.413  1.00  0.00           H
ATOM   1826  H11 UNK   122       7.350  39.712  55.744  1.00  0.00           H
ATOM   1827  H12 UNK   122      10.204  40.084  54.713  1.00  0.00           H
ATOM   1828  H13 UNK   122      10.975  38.742  55.376  1.00  0.00           H
ATOM   1829  H14 UNK   122       9.315  38.512  54.582  1.00  0.00           H
ATOM   1830  H15 UNK   122       9.586  40.307  58.470  1.00  0.00           H
ATOM   1831  O1  UNK   123      55.439  28.198  61.390  1.00  0.00           O
ATOM   1832  C2  UNK   123      56.498  28.189  62.381  1.00  0.00           C
ATOM   1833  C3  UNK   123      56.246  29.076  63.662  1.00  0.00           C
ATOM   1834  C4  UNK   123      56.750  26.777  62.746  1.00  0.00           C
ATOM   1835  C5  UNK   123      57.780  28.760  61.744  1.00  0.00           C
ATOM   1836  H6  UNK   123      57.120  29.126  64.331  1.00  0.00           H
ATOM   1837  H7  UNK   123      55.966  30.077  63.417  1.00  0.00           H
ATOM   1838  H8  UNK   123      55.518  28.564  64.282  1.00  0.00           H
ATOM   1839  H9  UNK   123      55.797  26.355  63.214  1.00  0.00           H
ATOM   1840  H10 UNK   123      57.566  26.542  63.499  1.00  0.00           H
ATOM   1841  H11 UNK   123      57.072  26.261  61.840  1.00  0.00           H
ATOM   1842  H12 UNK   123      58.573  28.891  62.459  1.00  0.00           H
ATOM   1843  H13 UNK   123      58.130  28.045  60.958  1.00  0.00           H
ATOM   1844  H14 UNK   123      57.660  29.793  61.288  1.00  0.00           H
ATOM   1845  H15 UNK   123      54.680  27.809  61.827  1.00  0.00           H
ATOM   1846  O1  UNK   124      47.968  12.661  17.592  1.00  0.00           O
ATOM   1847  C2  UNK   124      47.109  13.450  18.323  1.00  0.00           C
ATOM   1848  C3  UNK   124      46.114  12.551  18.943  1.00  0.00           C
ATOM   1849  C4  UNK   124      47.929  14.119  19.450  1.00  0.00           C
ATOM   1850  C5  UNK   124      46.557  14.449  17.349  1.00  0.00           C
ATOM   1851  H6  UNK   124      45.494  13.113  19.702  1.00  0.00           H
ATOM   1852  H7  UNK   124      45.420  12.155  18.192  1.00  0.00           H
ATOM   1853  H8  UNK   124      46.504  11.657  19.491  1.00  0.00           H
ATOM   1854  H9  UNK   124      47.251  14.485  20.257  1.00  0.00           H
ATOM   1855  H10 UNK   124      48.463  14.949  19.044  1.00  0.00           H
ATOM   1856  H11 UNK   124      48.675  13.400  19.910  1.00  0.00           H
ATOM   1857  H12 UNK   124      47.294  15.168  17.020  1.00  0.00           H
ATOM   1858  H13 UNK   124      46.021  14.003  16.526  1.00  0.00           H
ATOM   1859  H14 UNK   124      45.734  15.094  17.768  1.00  0.00           H
ATOM   1860  H15 UNK   124      47.403  12.292  16.936  1.00  0.00           H
ATOM   1861  O1  UNK   125      59.499  48.542   2.315  1.00  0.00           O
ATOM   1862  C2  UNK   125      58.369  49.337   2.518  1.00  0.00           C
ATOM   1863  C3  UNK   125      57.920  49.110   3.948  1.00  0.00           C
ATOM   1864  C4  UNK   125      58.881  50.783   2.305  1.00  0.00           C
ATOM   1865  C5  UNK   125      57.354  48.922   1.452  1.00  0.00           C
ATOM   1866  H6  UNK   125      57.190  49.884   4.319  1.00  0.00           H
ATOM   1867  H7  UNK   125      57.342  48.127   4.079  1.00  0.00           H
ATOM   1868  H8  UNK   125      58.761  49.172   4.562  1.00  0.00           H
ATOM   1869  H9  UNK   125      59.496  50.946   1.422  1.00  0.00           H
ATOM   1870  H10 UNK   125      59.413  51.151   3.216  1.00  0.00           H
ATOM   1871  H11 UNK   125      58.102  51.526   2.201  1.00  0.00           H
ATOM   1872  H12 UNK   125      56.363  49.484   1.641  1.00  0.00           H
ATOM   1873  H13 UNK   125      57.635  49.118   0.454  1.00  0.00           H
ATOM   1874  H14 UNK   125      57.109  47.820   1.528  1.00  0.00           H
ATOM   1875  H15 UNK   125      60.278  48.913   2.775  1.00  0.00           H
ATOM   1876  O1  UNK   126      41.104  60.753  59.024  1.00  0.00           O
ATOM   1877  C2  UNK   126      40.189  60.475  60.095  1.00  0.00           C
ATOM   1878  C3  UNK   126      39.387  61.686  60.340  1.00  0.00           C
ATOM   1879  C4  UNK   126      39.373  59.231  59.751  1.00  0.00           C
ATOM   1880  C5  UNK   126      40.979  60.084  61.384  1.00  0.00           C
ATOM   1881  H6  UNK   126      38.616  61.843  59.537  1.00  0.00           H
ATOM   1882  H7  UNK   126      38.811  61.599  61.240  1.00  0.00           H
ATOM   1883  H8  UNK   126      40.109  62.549  60.524  1.00  0.00           H
ATOM   1884  H9  UNK   126      39.993  58.283  59.771  1.00  0.00           H
ATOM   1885  H10 UNK   126      39.072  59.370  58.648  1.00  0.00           H
ATOM   1886  H11 UNK   126      38.447  59.178  60.389  1.00  0.00           H
ATOM   1887  H12 UNK   126      41.603  60.891  61.716  1.00  0.00           H
ATOM   1888  H13 UNK   126      40.379  59.869  62.244  1.00  0.00           H
ATOM   1889  H14 UNK   126      41.814  59.421  61.166  1.00  0.00           H
ATOM   1890  H15 UNK   126      40.648  60.972  58.175  1.00  0.00           H
ATOM   1891  O1  UNK   127      38.487  13.562  14.763  1.00  0.00           O
ATOM   1892  C2  UNK   127      38.542  13.291  13.358  1.00  0.00           C
ATOM   1893  C3  UNK   127      39.848  12.529  13.002  1.00  0.00           C
ATOM   1894  C4  UNK   127      37.262  12.511  12.963  1.00  0.00           C
ATOM   1895  C5  UNK   127      38.598  14.740  12.717  1.00  0.00           C
ATOM   1896  H6  UNK   127      39.884  12.357  11.925  1.00  0.00           H
ATOM   1897  H7  UNK   127      40.758  13.145  13.308  1.00  0.00           H
ATOM   1898  H8  UNK   127      39.860  11.548  13.554  1.00  0.00           H
ATOM   1899  H9  UNK   127      36.413  13.205  13.100  1.00  0.00           H
ATOM   1900  H10 UNK   127      37.032  11.588  13.486  1.00  0.00           H
ATOM   1901  H11 UNK   127      37.337  12.215  11.891  1.00  0.00           H
ATOM   1902  H12 UNK   127      38.271  14.670  11.729  1.00  0.00           H
ATOM   1903  H13 UNK   127      37.975  15.405  13.326  1.00  0.00           H
ATOM   1904  H14 UNK   127      39.628  15.066  12.774  1.00  0.00           H
ATOM   1905  H15 UNK   127      39.365  13.826  15.049  1.00  0.00           H
ATOM   1906  O1  UNK   128      25.652  27.304  64.552  1.00  0.00           O
ATOM   1907  C2  UNK   128      25.855  26.139  63.716  1.00  0.00           C
ATOM   1908  C3  UNK   128      27.205  25.470  64.054  1.00  0.00           C
ATOM   1909  C4  UNK   128      24.647  25.162  64.049  1.00  0.00           C
ATOM   1910  C5  UNK   128      25.789  26.780  62.255  1.00  0.00           C
ATOM   1911  H6  UNK   128      27.398  25.361  65.119  1.00  0.00           H
ATOM   1912  H7  UNK   128      27.174  24.397  63.649  1.00  0.00           H
ATOM   1913  H8  UNK   128      28.008  25.888  63.434  1.00  0.00           H
ATOM   1914  H9  UNK   128      24.532  25.033  65.128  1.00  0.00           H
ATOM   1915  H10 UNK   128      24.751  24.256  63.509  1.00  0.00           H
ATOM   1916  H11 UNK   128      23.778  25.595  63.705  1.00  0.00           H
ATOM   1917  H12 UNK   128      24.991  27.557  62.166  1.00  0.00           H
ATOM   1918  H13 UNK   128      26.718  27.238  61.982  1.00  0.00           H
ATOM   1919  H14 UNK   128      25.419  25.948  61.580  1.00  0.00           H
ATOM   1920  H15 UNK   128      25.871  27.066  65.526  1.00  0.00           H
ATOM   1921  O1  UNK   129      19.445  55.581  38.588  1.00  0.00           O
ATOM   1922  C2  UNK   129      20.736  54.989  38.749  1.00  0.00           C
ATOM   1923  C3  UNK   129      21.297  55.021  37.275  1.00  0.00           C
ATOM   1924  C4  UNK   129      21.569  55.779  39.729  1.00  0.00           C
ATOM   1925  C5  UNK   129      20.598  53.501  39.174  1.00  0.00           C
ATOM   1926  H6  UNK   129      22.329  54.652  37.253  1.00  0.00           H
ATOM   1927  H7  UNK   129      20.611  54.415  36.656  1.00  0.00           H
ATOM   1928  H8  UNK   129      21.145  55.999  36.873  1.00  0.00           H
ATOM   1929  H9  UNK   129      22.426  55.188  40.010  1.00  0.00           H
ATOM   1930  H10 UNK   129      21.085  56.009  40.723  1.00  0.00           H
ATOM   1931  H11 UNK   129      22.003  56.739  39.263  1.00  0.00           H
ATOM   1932  H12 UNK   129      21.577  53.060  39.129  1.00  0.00           H
ATOM   1933  H13 UNK   129      20.227  53.475  40.202  1.00  0.00           H
ATOM   1934  H14 UNK   129      19.969  52.824  38.551  1.00  0.00           H
ATOM   1935  H15 UNK   129      19.073  55.695  39.489  1.00  0.00           H
ATOM   1936  O1  UNK   130      33.699  20.388  19.729  1.00  0.00           O
ATOM   1937  C2  UNK   130      33.778  19.026  19.316  1.00  0.00           C
ATOM   1938  C3  UNK   130      32.943  18.831  18.039  1.00  0.00           C
ATOM   1939  C4  UNK   130      35.232  18.731  19.072  1.00  0.00           C
ATOM   1940  C5  UNK   130      33.190  18.172  20.524  1.00  0.00           C
ATOM   1941  H6  UNK   130      31.868  19.048  18.216  1.00  0.00           H
ATOM   1942  H7  UNK   130      33.238  19.495  17.232  1.00  0.00           H
ATOM   1943  H8  UNK   130      33.054  17.874  17.525  1.00  0.00           H
ATOM   1944  H9  UNK   130      35.406  17.742  18.736  1.00  0.00           H
ATOM   1945  H10 UNK   130      35.921  18.852  19.935  1.00  0.00           H
ATOM   1946  H11 UNK   130      35.652  19.355  18.256  1.00  0.00           H
ATOM   1947  H12 UNK   130      33.612  18.561  21.478  1.00  0.00           H
ATOM   1948  H13 UNK   130      32.104  18.277  20.657  1.00  0.00           H
ATOM   1949  H14 UNK   130      33.419  17.117  20.451  1.00  0.00           H
ATOM   1950  H15 UNK   130      32.783  20.496  20.081  1.00  0.00           H
ATOM   1951  O1  UNK   131      18.685  43.472  53.268  1.00  0.00           O
ATOM   1952  C2  UNK   131      17.962  43.832  54.405  1.00  0.00           C
ATOM   1953  C3  UNK   131      16.844  44.756  53.926  1.00  0.00           C
ATOM   1954  C4  UNK   131      17.418  42.461  54.907  1.00  0.00           C
ATOM   1955  C5  UNK   131      18.923  44.510  55.396  1.00  0.00           C
ATOM   1956  H6  UNK   131      17.202  45.568  53.230  1.00  0.00           H
ATOM   1957  H7  UNK   131      16.131  44.116  53.284  1.00  0.00           H
ATOM   1958  H8  UNK   131      16.249  45.156  54.794  1.00  0.00           H
ATOM   1959  H9  UNK   131      18.144  41.982  55.567  1.00  0.00           H
ATOM   1960  H10 UNK   131      17.084  41.878  54.023  1.00  0.00           H
ATOM   1961  H11 UNK   131      16.481  42.676  55.442  1.00  0.00           H
ATOM   1962  H12 UNK   131      18.542  44.583  56.413  1.00  0.00           H
ATOM   1963  H13 UNK   131      19.885  43.943  55.478  1.00  0.00           H
ATOM   1964  H14 UNK   131      19.043  45.553  55.146  1.00  0.00           H
ATOM   1965  H15 UNK   131      19.634  43.163  53.558  1.00  0.00           H
ATOM   1966  O1  UNK   132      37.616  10.214  37.023  1.00  0.00           O
ATOM   1967  C2  UNK   132      37.001   8.953  36.938  1.00  0.00           C
ATOM   1968  C3  UNK   132      36.550   8.623  35.498  1.00  0.00           C
ATOM   1969  C4  UNK   132      37.975   7.871  37.430  1.00  0.00           C
ATOM   1970  C5  UNK   132      35.795   9.071  37.931  1.00  0.00           C
ATOM   1971  H6  UNK   132      35.888   9.418  35.203  1.00  0.00           H
ATOM   1972  H7  UNK   132      37.459   8.635  34.860  1.00  0.00           H
ATOM   1973  H8  UNK   132      36.055   7.651  35.409  1.00  0.00           H
ATOM   1974  H9  UNK   132      38.915   7.735  36.879  1.00  0.00           H
ATOM   1975  H10 UNK   132      37.495   6.876  37.544  1.00  0.00           H
ATOM   1976  H11 UNK   132      38.256   8.176  38.451  1.00  0.00           H
ATOM   1977  H12 UNK   132      36.213   9.443  38.844  1.00  0.00           H
ATOM   1978  H13 UNK   132      35.050   9.860  37.683  1.00  0.00           H
ATOM   1979  H14 UNK   132      35.317   8.147  38.116  1.00  0.00           H
ATOM   1980  H15 UNK   132      37.850  10.290  37.989  1.00  0.00           H
ATOM   1981  O1  UNK   133      65.522  30.116   2.907  1.00  0.00           O
ATOM   1982  C2  UNK   133      65.428  30.396   4.308  1.00  0.00           C
ATOM   1983  C3  UNK   133      66.266  29.307   5.046  1.00  0.00           C
ATOM   1984  C4  UNK   133      66.045  31.710   4.617  1.00  0.00           C
ATOM   1985  C5  UNK   133      63.952  30.379   4.744  1.00  0.00           C
ATOM   1986  H6  UNK   133      66.157  29.363   6.156  1.00  0.00           H
ATOM   1987  H7  UNK   133      66.020  28.361   4.715  1.00  0.00           H
ATOM   1988  H8  UNK   133      67.354  29.481   4.913  1.00  0.00           H
ATOM   1989  H9  UNK   133      67.064  31.838   4.300  1.00  0.00           H
ATOM   1990  H10 UNK   133      66.119  31.852   5.703  1.00  0.00           H
ATOM   1991  H11 UNK   133      65.465  32.565   4.195  1.00  0.00           H
ATOM   1992  H12 UNK   133      63.567  29.353   4.712  1.00  0.00           H
ATOM   1993  H13 UNK   133      63.773  30.822   5.752  1.00  0.00           H
ATOM   1994  H14 UNK   133      63.421  30.990   3.907  1.00  0.00           H
ATOM   1995  H15 UNK   133      64.977  29.378   2.844  1.00  0.00           H
ATOM   1996  O1  UNK   134      34.399  61.466  46.164  1.00  0.00           O
ATOM   1997  C2  UNK   134      34.224  61.156  44.756  1.00  0.00           C
ATOM   1998  C3  UNK   134      34.224  59.577  44.605  1.00  0.00           C
ATOM   1999  C4  UNK   134      32.865  61.723  44.238  1.00  0.00           C
ATOM   2000  C5  UNK   134      35.451  61.801  43.992  1.00  0.00           C
ATOM   2001  H6  UNK   134      33.851  59.379  43.595  1.00  0.00           H
ATOM   2002  H7  UNK   134      35.213  59.253  44.708  1.00  0.00           H
ATOM   2003  H8  UNK   134      33.727  58.902  45.309  1.00  0.00           H
ATOM   2004  H9  UNK   134      33.010  62.718  44.484  1.00  0.00           H
ATOM   2005  H10 UNK   134      32.019  61.354  44.752  1.00  0.00           H
ATOM   2006  H11 UNK   134      32.724  61.684  43.117  1.00  0.00           H
ATOM   2007  H12 UNK   134      35.285  61.848  42.899  1.00  0.00           H
ATOM   2008  H13 UNK   134      35.608  62.865  44.281  1.00  0.00           H
ATOM   2009  H14 UNK   134      36.384  61.268  44.277  1.00  0.00           H
ATOM   2010  H15 UNK   134      34.411  62.430  46.428  1.00  0.00           H
ATOM   2011  O1  UNK   135      62.448  25.175  59.128  1.00  0.00           O
ATOM   2012  C2  UNK   135      61.735  26.360  59.495  1.00  0.00           C
ATOM   2013  C3  UNK   135      62.368  27.509  58.702  1.00  0.00           C
ATOM   2014  C4  UNK   135      60.296  26.209  59.144  1.00  0.00           C
ATOM   2015  C5  UNK   135      61.988  26.470  61.047  1.00  0.00           C
ATOM   2016  H6  UNK   135      62.041  27.476  57.694  1.00  0.00           H
ATOM   2017  H7  UNK   135      62.071  28.436  59.115  1.00  0.00           H
ATOM   2018  H8  UNK   135      63.500  27.372  58.691  1.00  0.00           H
ATOM   2019  H9  UNK   135      59.749  27.151  59.388  1.00  0.00           H
ATOM   2020  H10 UNK   135      59.797  25.466  59.722  1.00  0.00           H
ATOM   2021  H11 UNK   135      60.144  26.041  58.048  1.00  0.00           H
ATOM   2022  H12 UNK   135      62.927  26.887  61.332  1.00  0.00           H
ATOM   2023  H13 UNK   135      61.111  27.011  61.368  1.00  0.00           H
ATOM   2024  H14 UNK   135      62.018  25.478  61.556  1.00  0.00           H
ATOM   2025  H15 UNK   135      63.327  25.361  59.507  1.00  0.00           H
ATOM   2026  O1  UNK   136      41.146  44.247  34.672  1.00  0.00           O
ATOM   2027  C2  UNK   136      40.608  45.504  34.345  1.00  0.00           C
ATOM   2028  C3  UNK   136      39.497  45.307  33.336  1.00  0.00           C
ATOM   2029  C4  UNK   136      40.106  46.152  35.720  1.00  0.00           C
ATOM   2030  C5  UNK   136      41.675  46.336  33.586  1.00  0.00           C
ATOM   2031  H6  UNK   136      39.884  44.836  32.423  1.00  0.00           H
ATOM   2032  H7  UNK   136      38.810  44.596  33.856  1.00  0.00           H
ATOM   2033  H8  UNK   136      38.895  46.199  33.063  1.00  0.00           H
ATOM   2034  H9  UNK   136      39.287  46.874  35.521  1.00  0.00           H
ATOM   2035  H10 UNK   136      40.936  46.616  36.204  1.00  0.00           H
ATOM   2036  H11 UNK   136      39.565  45.417  36.340  1.00  0.00           H
ATOM   2037  H12 UNK   136      41.260  47.154  32.988  1.00  0.00           H
ATOM   2038  H13 UNK   136      42.396  46.717  34.259  1.00  0.00           H
ATOM   2039  H14 UNK   136      42.213  45.753  32.804  1.00  0.00           H
ATOM   2040  H15 UNK   136      40.490  43.864  35.211  1.00  0.00           H
ATOM   2041  O1  UNK   137      43.863  18.795  21.501  1.00  0.00           O
ATOM   2042  C2  UNK   137      45.215  18.712  21.089  1.00  0.00           C
ATOM   2043  C3  UNK   137      45.418  19.809  19.984  1.00  0.00           C
ATOM   2044  C4  UNK   137      46.097  19.073  22.253  1.00  0.00           C
ATOM   2045  C5  UNK   137      45.530  17.342  20.585  1.00  0.00           C
ATOM   2046  H6  UNK   137      44.754  19.623  19.126  1.00  0.00           H
ATOM   2047  H7  UNK   137      45.247  20.794  20.408  1.00  0.00           H
ATOM   2048  H8  UNK   137      46.445  19.767  19.556  1.00  0.00           H
ATOM   2049  H9  UNK   137      46.073  20.211  22.497  1.00  0.00           H
ATOM   2050  H10 UNK   137      47.151  18.875  22.193  1.00  0.00           H
ATOM   2051  H11 UNK   137      45.800  18.497  23.236  1.00  0.00           H
ATOM   2052  H12 UNK   137      46.587  17.245  20.303  1.00  0.00           H
ATOM   2053  H13 UNK   137      45.300  16.612  21.382  1.00  0.00           H
ATOM   2054  H14 UNK   137      44.901  17.127  19.749  1.00  0.00           H
ATOM   2055  H15 UNK   137      43.642  19.202  22.361  1.00  0.00           H
ATOM   2056  O1  UNK   138      51.364  46.992   1.353  1.00  0.00           O
ATOM   2057  C2  UNK   138      51.709  47.907   2.447  1.00  0.00           C
ATOM   2058  C3  UNK   138      53.253  48.085   2.644  1.00  0.00           C
ATOM   2059  C4  UNK   138      51.101  49.313   2.142  1.00  0.00           C
ATOM   2060  C5  UNK   138      51.015  47.385   3.759  1.00  0.00           C
ATOM   2061  H6  UNK   138      53.699  48.631   1.796  1.00  0.00           H
ATOM   2062  H7  UNK   138      53.408  48.638   3.565  1.00  0.00           H
ATOM   2063  H8  UNK   138      53.751  47.136   2.736  1.00  0.00           H
ATOM   2064  H9  UNK   138      51.088  50.009   3.024  1.00  0.00           H
ATOM   2065  H10 UNK   138      50.031  49.175   1.986  1.00  0.00           H
ATOM   2066  H11 UNK   138      51.568  49.849   1.325  1.00  0.00           H
ATOM   2067  H12 UNK   138      51.463  46.422   4.049  1.00  0.00           H
ATOM   2068  H13 UNK   138      51.138  48.100   4.575  1.00  0.00           H
ATOM   2069  H14 UNK   138      49.895  47.087   3.500  1.00  0.00           H
ATOM   2070  H15 UNK   138      51.835  47.242   0.531  1.00  0.00           H
ATOM   2071  O1  UNK   139      27.412  16.287  45.563  1.00  0.00           O
ATOM   2072  C2  UNK   139      26.132  15.846  45.896  1.00  0.00           C
ATOM   2073  C3  UNK   139      25.139  15.948  44.721  1.00  0.00           C
ATOM   2074  C4  UNK   139      26.239  14.386  46.295  1.00  0.00           C
ATOM   2075  C5  UNK   139      25.692  16.708  47.072  1.00  0.00           C
ATOM   2076  H6  UNK   139      25.261  15.222  43.939  1.00  0.00           H
ATOM   2077  H7  UNK   139      24.135  15.780  45.125  1.00  0.00           H
ATOM   2078  H8  UNK   139      25.181  16.997  44.347  1.00  0.00           H
ATOM   2079  H9  UNK   139      26.746  13.727  45.602  1.00  0.00           H
ATOM   2080  H10 UNK   139      25.170  14.145  46.439  1.00  0.00           H
ATOM   2081  H11 UNK   139      26.659  14.269  47.247  1.00  0.00           H
ATOM   2082  H12 UNK   139      26.399  16.640  47.942  1.00  0.00           H
ATOM   2083  H13 UNK   139      25.704  17.690  46.615  1.00  0.00           H
ATOM   2084  H14 UNK   139      24.689  16.450  47.392  1.00  0.00           H
ATOM   2085  H15 UNK   139      27.821  15.529  45.015  1.00  0.00           H
ATOM   2086  O1  UNK   140      14.708  36.839  33.114  1.00  0.00           O
ATOM   2087  C2  UNK   140      14.095  38.021  32.520  1.00  0.00           C
ATOM   2088  C3  UNK   140      14.990  38.668  31.414  1.00  0.00           C
ATOM   2089  C4  UNK   140      12.739  37.733  31.963  1.00  0.00           C
ATOM   2090  C5  UNK   140      14.055  39.051  33.710  1.00  0.00           C
ATOM   2091  H6  UNK   140      14.602  39.615  31.105  1.00  0.00           H
ATOM   2092  H7  UNK   140      16.038  38.979  31.645  1.00  0.00           H
ATOM   2093  H8  UNK   140      14.858  38.110  30.466  1.00  0.00           H
ATOM   2094  H9  UNK   140      12.797  36.952  31.221  1.00  0.00           H
ATOM   2095  H10 UNK   140      12.227  38.603  31.594  1.00  0.00           H
ATOM   2096  H11 UNK   140      12.181  37.616  32.890  1.00  0.00           H
ATOM   2097  H12 UNK   140      15.104  39.445  33.794  1.00  0.00           H
ATOM   2098  H13 UNK   140      13.352  39.944  33.497  1.00  0.00           H
ATOM   2099  H14 UNK   140      13.759  38.690  34.656  1.00  0.00           H
ATOM   2100  H15 UNK   140      14.636  36.087  32.505  1.00  0.00           H
ATOM   2101  O1  UNK   141      49.983  37.033   1.975  1.00  0.00           O
ATOM   2102  C2  UNK   141      48.968  36.830   1.018  1.00  0.00           C
ATOM   2103  C3  UNK   141      48.262  38.197   0.879  1.00  0.00           C
ATOM   2104  C4  UNK   141      49.567  36.350  -0.286  1.00  0.00           C
ATOM   2105  C5  UNK   141      48.069  35.747   1.545  1.00  0.00           C
ATOM   2106  H6  UNK   141      47.415  37.956   0.219  1.00  0.00           H
ATOM   2107  H7  UNK   141      47.854  38.613   1.782  1.00  0.00           H
ATOM   2108  H8  UNK   141      48.861  38.913   0.311  1.00  0.00           H
ATOM   2109  H9  UNK   141      50.160  37.107  -0.821  1.00  0.00           H
ATOM   2110  H10 UNK   141      48.763  36.105  -1.026  1.00  0.00           H
ATOM   2111  H11 UNK   141      50.205  35.486  -0.123  1.00  0.00           H
ATOM   2112  H12 UNK   141      48.657  34.858   1.804  1.00  0.00           H
ATOM   2113  H13 UNK   141      47.463  36.104   2.371  1.00  0.00           H
ATOM   2114  H14 UNK   141      47.375  35.508   0.746  1.00  0.00           H
ATOM   2115  H15 UNK   141      50.591  37.629   1.476  1.00  0.00           H
ATOM   2116  O1  UNK   142      60.586  25.242  11.328  1.00  0.00           O
ATOM   2117  C2  UNK   142      60.181  25.714  10.034  1.00  0.00           C
ATOM   2118  C3  UNK   142      58.710  26.110  10.079  1.00  0.00           C
ATOM   2119  C4  UNK   142      61.134  26.895   9.704  1.00  0.00           C
ATOM   2120  C5  UNK   142      60.487  24.607   8.954  1.00  0.00           C
ATOM   2121  H6  UNK   142      58.569  26.994  10.806  1.00  0.00           H
ATOM   2122  H7  UNK   142      58.396  26.382   9.116  1.00  0.00           H
ATOM   2123  H8  UNK   142      58.078  25.309  10.461  1.00  0.00           H
ATOM   2124  H9  UNK   142      62.177  26.673  10.044  1.00  0.00           H
ATOM   2125  H10 UNK   142      60.872  27.893  10.147  1.00  0.00           H
ATOM   2126  H11 UNK   142      61.039  27.116   8.639  1.00  0.00           H
ATOM   2127  H12 UNK   142      60.549  24.844   7.890  1.00  0.00           H
ATOM   2128  H13 UNK   142      61.160  23.887   9.229  1.00  0.00           H
ATOM   2129  H14 UNK   142      59.631  24.015   8.889  1.00  0.00           H
ATOM   2130  H15 UNK   142      60.693  24.257  11.298  1.00  0.00           H
ATOM   2131  O1  UNK   143      12.990  61.697   7.104  1.00  0.00           O
ATOM   2132  C2  UNK   143      13.021  62.845   6.261  1.00  0.00           C
ATOM   2133  C3  UNK   143      11.622  63.404   6.101  1.00  0.00           C
ATOM   2134  C4  UNK   143      13.995  63.937   6.819  1.00  0.00           C
ATOM   2135  C5  UNK   143      13.595  62.353   4.887  1.00  0.00           C
ATOM   2136  H6  UNK   143      11.020  62.681   5.581  1.00  0.00           H
ATOM   2137  H7  UNK   143      11.128  63.407   7.116  1.00  0.00           H
ATOM   2138  H8  UNK   143      11.454  64.291   5.485  1.00  0.00           H
ATOM   2139  H9  UNK   143      14.226  64.692   6.017  1.00  0.00           H
ATOM   2140  H10 UNK   143      14.930  63.353   7.075  1.00  0.00           H
ATOM   2141  H11 UNK   143      13.640  64.541   7.686  1.00  0.00           H
ATOM   2142  H12 UNK   143      13.130  61.388   4.530  1.00  0.00           H
ATOM   2143  H13 UNK   143      13.448  63.102   4.176  1.00  0.00           H
ATOM   2144  H14 UNK   143      14.693  62.208   4.942  1.00  0.00           H
ATOM   2145  H15 UNK   143      13.892  61.332   7.050  1.00  0.00           H
ATOM   2146  O1  UNK   144      47.833  20.592  27.396  1.00  0.00           O
ATOM   2147  C2  UNK   144      48.563  21.147  26.301  1.00  0.00           C
ATOM   2148  C3  UNK   144      47.597  21.069  25.060  1.00  0.00           C
ATOM   2149  C4  UNK   144      48.938  22.570  26.679  1.00  0.00           C
ATOM   2150  C5  UNK   144      49.900  20.395  26.084  1.00  0.00           C
ATOM   2151  H6  UNK   144      47.077  20.106  25.094  1.00  0.00           H
ATOM   2152  H7  UNK   144      46.746  21.801  25.183  1.00  0.00           H
ATOM   2153  H8  UNK   144      48.112  21.203  24.067  1.00  0.00           H
ATOM   2154  H9  UNK   144      49.439  23.012  25.739  1.00  0.00           H
ATOM   2155  H10 UNK   144      49.670  22.601  27.550  1.00  0.00           H
ATOM   2156  H11 UNK   144      48.075  23.180  26.880  1.00  0.00           H
ATOM   2157  H12 UNK   144      49.828  19.474  25.527  1.00  0.00           H
ATOM   2158  H13 UNK   144      50.395  20.978  25.308  1.00  0.00           H
ATOM   2159  H14 UNK   144      50.588  20.326  27.024  1.00  0.00           H
ATOM   2160  H15 UNK   144      46.936  20.980  27.454  1.00  0.00           H
ATOM   2161  O1  UNK   145      60.355   5.277  62.839  1.00  0.00           O
ATOM   2162  C2  UNK   145      60.996   5.677  61.564  1.00  0.00           C
ATOM   2163  C3  UNK   145      62.540   5.282  61.583  1.00  0.00           C
ATOM   2164  C4  UNK   145      60.277   4.921  60.432  1.00  0.00           C
ATOM   2165  C5  UNK   145      60.796   7.216  61.304  1.00  0.00           C
ATOM   2166  H6  UNK   145      62.558   4.176  61.534  1.00  0.00           H
ATOM   2167  H7  UNK   145      63.094   5.761  60.720  1.00  0.00           H
ATOM   2168  H8  UNK   145      63.041   5.467  62.535  1.00  0.00           H
ATOM   2169  H9  UNK   145      60.662   5.284  59.471  1.00  0.00           H
ATOM   2170  H10 UNK   145      59.168   5.113  60.535  1.00  0.00           H
ATOM   2171  H11 UNK   145      60.496   3.792  60.547  1.00  0.00           H
ATOM   2172  H12 UNK   145      59.748   7.465  61.073  1.00  0.00           H
ATOM   2173  H13 UNK   145      60.936   7.834  62.185  1.00  0.00           H
ATOM   2174  H14 UNK   145      61.438   7.520  60.492  1.00  0.00           H
ATOM   2175  H15 UNK   145      60.082   4.362  62.534  1.00  0.00           H
ATOM   2176  O1  UNK   146      62.298  43.378  46.591  1.00  0.00           O
ATOM   2177  C2  UNK   146      61.149  44.170  46.930  1.00  0.00           C
ATOM   2178  C3  UNK   146      60.003  43.236  47.487  1.00  0.00           C
ATOM   2179  C4  UNK   146      61.564  45.194  48.015  1.00  0.00           C
ATOM   2180  C5  UNK   146      60.676  44.916  45.702  1.00  0.00           C
ATOM   2181  H6  UNK   146      59.069  43.739  47.501  1.00  0.00           H
ATOM   2182  H7  UNK   146      59.890  42.374  46.910  1.00  0.00           H
ATOM   2183  H8  UNK   146      60.314  43.026  48.495  1.00  0.00           H
ATOM   2184  H9  UNK   146      60.684  45.610  48.487  1.00  0.00           H
ATOM   2185  H10 UNK   146      62.142  46.112  47.690  1.00  0.00           H
ATOM   2186  H11 UNK   146      62.257  44.776  48.760  1.00  0.00           H
ATOM   2187  H12 UNK   146      60.534  44.259  44.923  1.00  0.00           H
ATOM   2188  H13 UNK   146      59.753  45.507  45.869  1.00  0.00           H
ATOM   2189  H14 UNK   146      61.456  45.586  45.406  1.00  0.00           H
ATOM   2190  H15 UNK   146      62.149  42.414  46.741  1.00  0.00           H
ATOM   2191  O1  UNK   147       1.305  57.693  42.906  1.00  0.00           O
ATOM   2192  C2  UNK   147       2.320  58.583  42.430  1.00  0.00           C
ATOM   2193  C3  UNK   147       2.533  59.668  43.519  1.00  0.00           C
ATOM   2194  C4  UNK   147       3.658  57.913  42.168  1.00  0.00           C
ATOM   2195  C5  UNK   147       1.807  59.321  41.165  1.00  0.00           C
ATOM   2196  H6  UNK   147       1.493  60.068  43.662  1.00  0.00           H
ATOM   2197  H7  UNK   147       2.941  59.379  44.490  1.00  0.00           H
ATOM   2198  H8  UNK   147       3.138  60.378  43.023  1.00  0.00           H
ATOM   2199  H9  UNK   147       4.006  57.153  42.943  1.00  0.00           H
ATOM   2200  H10 UNK   147       4.436  58.631  41.992  1.00  0.00           H
ATOM   2201  H11 UNK   147       3.520  57.386  41.225  1.00  0.00           H
ATOM   2202  H12 UNK   147       2.507  59.995  40.757  1.00  0.00           H
ATOM   2203  H13 UNK   147       1.553  58.641  40.366  1.00  0.00           H
ATOM   2204  H14 UNK   147       0.869  59.914  41.491  1.00  0.00           H
ATOM   2205  H15 UNK   147       1.553  57.290  43.797  1.00  0.00           H
ATOM   2206  O1  UNK   148      63.343  42.261  55.753  1.00  0.00           O
ATOM   2207  C2  UNK   148      62.521  41.048  55.639  1.00  0.00           C
ATOM   2208  C3  UNK   148      63.405  39.918  55.021  1.00  0.00           C
ATOM   2209  C4  UNK   148      62.157  40.723  57.024  1.00  0.00           C
ATOM   2210  C5  UNK   148      61.242  41.373  54.846  1.00  0.00           C
ATOM   2211  H6  UNK   148      63.690  40.184  54.009  1.00  0.00           H
ATOM   2212  H7  UNK   148      64.285  39.741  55.633  1.00  0.00           H
ATOM   2213  H8  UNK   148      62.892  38.943  54.953  1.00  0.00           H
ATOM   2214  H9  UNK   148      61.485  39.775  57.096  1.00  0.00           H
ATOM   2215  H10 UNK   148      61.721  41.628  57.507  1.00  0.00           H
ATOM   2216  H11 UNK   148      63.109  40.419  57.512  1.00  0.00           H
ATOM   2217  H12 UNK   148      60.906  42.445  54.788  1.00  0.00           H
ATOM   2218  H13 UNK   148      61.257  41.096  53.760  1.00  0.00           H
ATOM   2219  H14 UNK   148      60.472  40.783  55.227  1.00  0.00           H
ATOM   2220  H15 UNK   148      63.001  42.586  56.605  1.00  0.00           H
ATOM   2221  O1  UNK   149      47.678  38.344  32.047  1.00  0.00           O
ATOM   2222  C2  UNK   149      48.602  39.407  32.265  1.00  0.00           C
ATOM   2223  C3  UNK   149      47.882  40.755  31.754  1.00  0.00           C
ATOM   2224  C4  UNK   149      48.920  39.556  33.803  1.00  0.00           C
ATOM   2225  C5  UNK   149      49.835  39.088  31.366  1.00  0.00           C
ATOM   2226  H6  UNK   149      48.581  41.629  31.728  1.00  0.00           H
ATOM   2227  H7  UNK   149      47.613  40.646  30.731  1.00  0.00           H
ATOM   2228  H8  UNK   149      46.983  41.002  32.340  1.00  0.00           H
ATOM   2229  H9  UNK   149      48.213  40.007  34.397  1.00  0.00           H
ATOM   2230  H10 UNK   149      49.799  40.245  33.843  1.00  0.00           H
ATOM   2231  H11 UNK   149      49.192  38.619  34.286  1.00  0.00           H
ATOM   2232  H12 UNK   149      50.230  40.022  30.964  1.00  0.00           H
ATOM   2233  H13 UNK   149      50.516  38.574  31.953  1.00  0.00           H
ATOM   2234  H14 UNK   149      49.479  38.484  30.470  1.00  0.00           H
ATOM   2235  H15 UNK   149      47.813  37.666  32.756  1.00  0.00           H
ATOM   2236  O1  UNK   150      38.719  59.276  22.493  1.00  0.00           O
ATOM   2237  C2  UNK   150      38.958  57.979  21.862  1.00  0.00           C
ATOM   2238  C3  UNK   150      40.243  57.366  22.494  1.00  0.00           C
ATOM   2239  C4  UNK   150      37.701  57.066  21.906  1.00  0.00           C
ATOM   2240  C5  UNK   150      39.319  58.258  20.409  1.00  0.00           C
ATOM   2241  H6  UNK   150      40.102  57.391  23.575  1.00  0.00           H
ATOM   2242  H7  UNK   150      40.226  56.350  22.030  1.00  0.00           H
ATOM   2243  H8  UNK   150      41.198  57.934  22.286  1.00  0.00           H
ATOM   2244  H9  UNK   150      36.854  57.479  21.335  1.00  0.00           H
ATOM   2245  H10 UNK   150      37.453  56.775  22.866  1.00  0.00           H
ATOM   2246  H11 UNK   150      37.973  56.140  21.396  1.00  0.00           H
ATOM   2247  H12 UNK   150      40.377  58.597  20.355  1.00  0.00           H
ATOM   2248  H13 UNK   150      39.232  57.368  19.869  1.00  0.00           H
ATOM   2249  H14 UNK   150      38.542  59.004  20.093  1.00  0.00           H
ATOM   2250  H15 UNK   150      38.512  59.112  23.460  1.00  0.00           H
ATOM   2251  O1  UNK   151       0.855   0.917  33.612  1.00  0.00           O
ATOM   2252  C2  UNK   151       0.667   1.754  32.427  1.00  0.00           C
ATOM   2253  C3  UNK   151      -0.411   1.052  31.605  1.00  0.00           C
ATOM   2254  C4  UNK   151       0.225   3.211  32.760  1.00  0.00           C
ATOM   2255  C5  UNK   151       2.070   1.838  31.813  1.00  0.00           C
ATOM   2256  H6  UNK   151      -1.396   0.955  32.048  1.00  0.00           H
ATOM   2257  H7  UNK   151      -0.497   1.608  30.606  1.00  0.00           H
ATOM   2258  H8  UNK   151      -0.036   0.097  31.267  1.00  0.00           H
ATOM   2259  H9  UNK   151      -0.162   3.636  31.873  1.00  0.00           H
ATOM   2260  H10 UNK   151       1.031   3.875  33.088  1.00  0.00           H
ATOM   2261  H11 UNK   151      -0.563   3.230  33.536  1.00  0.00           H
ATOM   2262  H12 UNK   151       2.095   2.099  30.719  1.00  0.00           H
ATOM   2263  H13 UNK   151       2.666   2.562  32.384  1.00  0.00           H
ATOM   2264  H14 UNK   151       2.683   0.880  31.861  1.00  0.00           H
ATOM   2265  H15 UNK   151       0.848  -0.044  33.352  1.00  0.00           H
ATOM   2266  O1  UNK   152       0.113  58.107  35.451  1.00  0.00           O
ATOM   2267  C2  UNK   152       0.581  59.226  36.144  1.00  0.00           C
ATOM   2268  C3  UNK   152       2.061  58.951  36.552  1.00  0.00           C
ATOM   2269  C4  UNK   152       0.615  60.441  35.260  1.00  0.00           C
ATOM   2270  C5  UNK   152      -0.369  59.451  37.304  1.00  0.00           C
ATOM   2271  H6  UNK   152       2.140  57.861  36.553  1.00  0.00           H
ATOM   2272  H7  UNK   152       2.806  59.296  35.834  1.00  0.00           H
ATOM   2273  H8  UNK   152       2.326  59.341  37.500  1.00  0.00           H
ATOM   2274  H9  UNK   152       1.222  60.250  34.394  1.00  0.00           H
ATOM   2275  H10 UNK   152       0.844  61.355  35.814  1.00  0.00           H
ATOM   2276  H11 UNK   152      -0.361  60.500  34.754  1.00  0.00           H
ATOM   2277  H12 UNK   152      -1.264  59.937  36.918  1.00  0.00           H
ATOM   2278  H13 UNK   152      -0.721  58.512  37.876  1.00  0.00           H
ATOM   2279  H14 UNK   152       0.213  59.992  38.020  1.00  0.00           H
ATOM   2280  H15 UNK   152      -0.103  57.525  36.267  1.00  0.00           H
ATOM   2281  O1  UNK   153      65.453   3.960  54.863  1.00  0.00           O
ATOM   2282  C2  UNK   153      65.163   2.571  54.729  1.00  0.00           C
ATOM   2283  C3  UNK   153      66.423   1.720  54.747  1.00  0.00           C
ATOM   2284  C4  UNK   153      64.207   2.153  55.914  1.00  0.00           C
ATOM   2285  C5  UNK   153      64.417   2.436  53.365  1.00  0.00           C
ATOM   2286  H6  UNK   153      67.038   1.800  55.574  1.00  0.00           H
ATOM   2287  H7  UNK   153      66.184   0.642  54.809  1.00  0.00           H
ATOM   2288  H8  UNK   153      66.965   1.795  53.817  1.00  0.00           H
ATOM   2289  H9  UNK   153      63.878   1.147  55.855  1.00  0.00           H
ATOM   2290  H10 UNK   153      63.319   2.809  55.921  1.00  0.00           H
ATOM   2291  H11 UNK   153      64.747   2.200  56.896  1.00  0.00           H
ATOM   2292  H12 UNK   153      63.423   2.876  53.544  1.00  0.00           H
ATOM   2293  H13 UNK   153      64.946   2.889  52.453  1.00  0.00           H
ATOM   2294  H14 UNK   153      64.119   1.400  53.232  1.00  0.00           H
ATOM   2295  H15 UNK   153      65.897   4.286  54.000  1.00  0.00           H
ATOM   2296  O1  UNK   154      10.377   7.566  20.766  1.00  0.00           O
ATOM   2297  C2  UNK   154       9.090   7.330  21.277  1.00  0.00           C
ATOM   2298  C3  UNK   154       9.085   6.332  22.482  1.00  0.00           C
ATOM   2299  C4  UNK   154       8.581   8.717  21.738  1.00  0.00           C
ATOM   2300  C5  UNK   154       8.243   6.832  20.120  1.00  0.00           C
ATOM   2301  H6  UNK   154       9.459   6.693  23.442  1.00  0.00           H
ATOM   2302  H7  UNK   154       8.001   6.266  22.645  1.00  0.00           H
ATOM   2303  H8  UNK   154       9.586   5.447  22.141  1.00  0.00           H
ATOM   2304  H9  UNK   154       7.713   8.673  22.394  1.00  0.00           H
ATOM   2305  H10 UNK   154       8.449   9.416  20.866  1.00  0.00           H
ATOM   2306  H11 UNK   154       9.311   9.218  22.455  1.00  0.00           H
ATOM   2307  H12 UNK   154       7.263   6.596  20.367  1.00  0.00           H
ATOM   2308  H13 UNK   154       8.119   7.662  19.355  1.00  0.00           H
ATOM   2309  H14 UNK   154       8.610   5.930  19.566  1.00  0.00           H
ATOM   2310  H15 UNK   154      10.882   6.773  20.879  1.00  0.00           H
ATOM   2311  O1  UNK   155      40.153  57.537  49.960  1.00  0.00           O
ATOM   2312  C2  UNK   155      39.878  58.857  50.404  1.00  0.00           C
ATOM   2313  C3  UNK   155      40.246  59.045  51.933  1.00  0.00           C
ATOM   2314  C4  UNK   155      40.613  59.815  49.441  1.00  0.00           C
ATOM   2315  C5  UNK   155      38.365  59.104  50.172  1.00  0.00           C
ATOM   2316  H6  UNK   155      39.876  59.995  52.357  1.00  0.00           H
ATOM   2317  H7  UNK   155      39.738  58.378  52.640  1.00  0.00           H
ATOM   2318  H8  UNK   155      41.359  59.034  52.047  1.00  0.00           H
ATOM   2319  H9  UNK   155      40.538  59.482  48.334  1.00  0.00           H
ATOM   2320  H10 UNK   155      41.698  59.797  49.633  1.00  0.00           H
ATOM   2321  H11 UNK   155      40.315  60.832  49.525  1.00  0.00           H
ATOM   2322  H12 UNK   155      38.107  60.165  50.450  1.00  0.00           H
ATOM   2323  H13 UNK   155      38.133  58.932  49.073  1.00  0.00           H
ATOM   2324  H14 UNK   155      37.853  58.385  50.814  1.00  0.00           H
ATOM   2325  H15 UNK   155      41.007  57.271  50.412  1.00  0.00           H
ATOM   2326  O1  UNK   156      41.546  40.305  62.456  1.00  0.00           O
ATOM   2327  C2  UNK   156      41.150  41.133  63.584  1.00  0.00           C
ATOM   2328  C3  UNK   156      39.776  40.634  64.149  1.00  0.00           C
ATOM   2329  C4  UNK   156      42.303  40.960  64.703  1.00  0.00           C
ATOM   2330  C5  UNK   156      41.140  42.598  63.170  1.00  0.00           C
ATOM   2331  H6  UNK   156      39.374  41.305  64.887  1.00  0.00           H
ATOM   2332  H7  UNK   156      39.008  40.363  63.362  1.00  0.00           H
ATOM   2333  H8  UNK   156      39.924  39.705  64.695  1.00  0.00           H
ATOM   2334  H9  UNK   156      41.999  41.507  65.507  1.00  0.00           H
ATOM   2335  H10 UNK   156      43.363  41.234  64.356  1.00  0.00           H
ATOM   2336  H11 UNK   156      42.416  39.932  64.944  1.00  0.00           H
ATOM   2337  H12 UNK   156      40.414  42.643  62.331  1.00  0.00           H
ATOM   2338  H13 UNK   156      40.835  43.165  63.995  1.00  0.00           H
ATOM   2339  H14 UNK   156      42.122  42.794  62.777  1.00  0.00           H
ATOM   2340  H15 UNK   156      40.888  40.291  61.754  1.00  0.00           H
ATOM   2341  O1  UNK   157      57.727  12.327  52.284  1.00  0.00           O
ATOM   2342  C2  UNK   157      58.599  12.163  53.380  1.00  0.00           C
ATOM   2343  C3  UNK   157      58.852  10.644  53.538  1.00  0.00           C
ATOM   2344  C4  UNK   157      59.932  12.781  52.964  1.00  0.00           C
ATOM   2345  C5  UNK   157      57.996  12.767  54.683  1.00  0.00           C
ATOM   2346  H6  UNK   157      57.873  10.232  53.775  1.00  0.00           H
ATOM   2347  H7  UNK   157      59.313  10.280  52.627  1.00  0.00           H
ATOM   2348  H8  UNK   157      59.571  10.602  54.353  1.00  0.00           H
ATOM   2349  H9  UNK   157      59.897  13.850  52.876  1.00  0.00           H
ATOM   2350  H10 UNK   157      60.114  12.395  51.987  1.00  0.00           H
ATOM   2351  H11 UNK   157      60.702  12.439  53.674  1.00  0.00           H
ATOM   2352  H12 UNK   157      56.911  12.517  54.756  1.00  0.00           H
ATOM   2353  H13 UNK   157      58.576  12.203  55.490  1.00  0.00           H
ATOM   2354  H14 UNK   157      58.254  13.821  54.775  1.00  0.00           H
ATOM   2355  H15 UNK   157      58.295  12.272  51.476  1.00  0.00           H
ATOM   2356  O1  UNK   158      36.403  43.367  46.497  1.00  0.00           O
ATOM   2357  C2  UNK   158      36.344  44.225  47.608  1.00  0.00           C
ATOM   2358  C3  UNK   158      37.769  44.502  48.101  1.00  0.00           C
ATOM   2359  C4  UNK   158      35.701  45.490  47.055  1.00  0.00           C
ATOM   2360  C5  UNK   158      35.467  43.622  48.680  1.00  0.00           C
ATOM   2361  H6  UNK   158      38.154  43.684  48.771  1.00  0.00           H
ATOM   2362  H7  UNK   158      38.424  44.781  47.321  1.00  0.00           H
ATOM   2363  H8  UNK   158      37.702  45.444  48.746  1.00  0.00           H
ATOM   2364  H9  UNK   158      35.331  46.100  47.875  1.00  0.00           H
ATOM   2365  H10 UNK   158      34.890  45.315  46.393  1.00  0.00           H
ATOM   2366  H11 UNK   158      36.386  46.203  46.545  1.00  0.00           H
ATOM   2367  H12 UNK   158      36.062  42.870  49.161  1.00  0.00           H
ATOM   2368  H13 UNK   158      35.100  44.380  49.404  1.00  0.00           H
ATOM   2369  H14 UNK   158      34.679  43.033  48.246  1.00  0.00           H
ATOM   2370  H15 UNK   158      36.490  42.476  46.896  1.00  0.00           H
ATOM   2371  O1  UNK   159      57.076  -0.065  12.427  1.00  0.00           O
ATOM   2372  C2  UNK   159      58.192   0.401  11.684  1.00  0.00           C
ATOM   2373  C3  UNK   159      58.473   1.836  12.237  1.00  0.00           C
ATOM   2374  C4  UNK   159      59.438  -0.487  11.689  1.00  0.00           C
ATOM   2375  C5  UNK   159      57.727   0.560  10.238  1.00  0.00           C
ATOM   2376  H6  UNK   159      57.563   2.415  12.406  1.00  0.00           H
ATOM   2377  H7  UNK   159      59.141   1.775  13.090  1.00  0.00           H
ATOM   2378  H8  UNK   159      59.093   2.434  11.496  1.00  0.00           H
ATOM   2379  H9  UNK   159      60.151  -0.317  10.881  1.00  0.00           H
ATOM   2380  H10 UNK   159      59.177  -1.558  11.559  1.00  0.00           H
ATOM   2381  H11 UNK   159      60.024  -0.538  12.607  1.00  0.00           H
ATOM   2382  H12 UNK   159      56.775   1.127  10.300  1.00  0.00           H
ATOM   2383  H13 UNK   159      58.474   0.964   9.540  1.00  0.00           H
ATOM   2384  H14 UNK   159      57.425  -0.457   9.825  1.00  0.00           H
ATOM   2385  H15 UNK   159      57.217   0.207  13.360  1.00  0.00           H
ATOM   2386  O1  UNK   160       0.826   7.377   1.302  1.00  0.00           O
ATOM   2387  C2  UNK   160       1.693   7.079   0.160  1.00  0.00           C
ATOM   2388  C3  UNK   160       3.156   6.934   0.610  1.00  0.00           C
ATOM   2389  C4  UNK   160       1.185   5.786  -0.515  1.00  0.00           C
ATOM   2390  C5  UNK   160       1.739   8.195  -0.878  1.00  0.00           C
ATOM   2391  H6  UNK   160       3.189   6.240   1.515  1.00  0.00           H
ATOM   2392  H7  UNK   160       3.693   6.500  -0.288  1.00  0.00           H
ATOM   2393  H8  UNK   160       3.577   7.938   0.938  1.00  0.00           H
ATOM   2394  H9  UNK   160       0.112   5.749  -0.386  1.00  0.00           H
ATOM   2395  H10 UNK   160       1.567   4.863  -0.075  1.00  0.00           H
ATOM   2396  H11 UNK   160       1.488   5.704  -1.600  1.00  0.00           H
ATOM   2397  H12 UNK   160       0.697   8.375  -1.150  1.00  0.00           H
ATOM   2398  H13 UNK   160       2.318   9.086  -0.524  1.00  0.00           H
ATOM   2399  H14 UNK   160       2.296   7.732  -1.721  1.00  0.00           H
ATOM   2400  H15 UNK   160       1.053   8.309   1.596  1.00  0.00           H
ATOM   2401  O1  UNK   161      52.266  47.880  41.348  1.00  0.00           O
ATOM   2402  C2  UNK   161      51.023  47.395  40.921  1.00  0.00           C
ATOM   2403  C3  UNK   161      50.093  48.542  40.591  1.00  0.00           C
ATOM   2404  C4  UNK   161      51.219  46.558  39.686  1.00  0.00           C
ATOM   2405  C5  UNK   161      50.417  46.581  42.084  1.00  0.00           C
ATOM   2406  H6  UNK   161      50.362  49.178  39.701  1.00  0.00           H
ATOM   2407  H7  UNK   161      49.050  48.344  40.508  1.00  0.00           H
ATOM   2408  H8  UNK   161      49.983  49.137  41.522  1.00  0.00           H
ATOM   2409  H9  UNK   161      51.656  45.619  39.912  1.00  0.00           H
ATOM   2410  H10 UNK   161      51.911  47.050  39.013  1.00  0.00           H
ATOM   2411  H11 UNK   161      50.309  46.338  39.088  1.00  0.00           H
ATOM   2412  H12 UNK   161      49.571  45.985  41.661  1.00  0.00           H
ATOM   2413  H13 UNK   161      51.060  45.793  42.351  1.00  0.00           H
ATOM   2414  H14 UNK   161      50.150  47.113  43.040  1.00  0.00           H
ATOM   2415  H15 UNK   161      52.763  48.378  40.621  1.00  0.00           H
ATOM   2416  O1  UNK   162      63.193  65.685  28.982  1.00  0.00           O
ATOM   2417  C2  UNK   162      62.922  67.048  29.493  1.00  0.00           C
ATOM   2418  C3  UNK   162      63.261  67.088  31.080  1.00  0.00           C
ATOM   2419  C4  UNK   162      63.774  68.032  28.719  1.00  0.00           C
ATOM   2420  C5  UNK   162      61.415  67.346  29.255  1.00  0.00           C
ATOM   2421  H6  UNK   162      62.940  66.140  31.577  1.00  0.00           H
ATOM   2422  H7  UNK   162      64.320  67.134  31.277  1.00  0.00           H
ATOM   2423  H8  UNK   162      62.828  67.819  31.681  1.00  0.00           H
ATOM   2424  H9  UNK   162      63.371  68.065  27.696  1.00  0.00           H
ATOM   2425  H10 UNK   162      64.819  67.784  28.666  1.00  0.00           H
ATOM   2426  H11 UNK   162      63.721  69.000  29.117  1.00  0.00           H
ATOM   2427  H12 UNK   162      61.250  67.191  28.205  1.00  0.00           H
ATOM   2428  H13 UNK   162      60.826  66.629  29.833  1.00  0.00           H
ATOM   2429  H14 UNK   162      61.184  68.383  29.414  1.00  0.00           H
ATOM   2430  H15 UNK   162      62.455  65.159  29.395  1.00  0.00           H
ATOM   2431  O1  UNK   163       5.610  49.903  12.257  1.00  0.00           O
ATOM   2432  C2  UNK   163       4.874  51.035  12.838  1.00  0.00           C
ATOM   2433  C3  UNK   163       5.020  52.228  11.934  1.00  0.00           C
ATOM   2434  C4  UNK   163       3.429  50.430  13.029  1.00  0.00           C
ATOM   2435  C5  UNK   163       5.531  51.465  14.199  1.00  0.00           C
ATOM   2436  H6  UNK   163       4.482  53.157  12.362  1.00  0.00           H
ATOM   2437  H7  UNK   163       6.062  52.497  11.651  1.00  0.00           H
ATOM   2438  H8  UNK   163       4.518  52.050  10.942  1.00  0.00           H
ATOM   2439  H9  UNK   163       2.807  50.309  12.162  1.00  0.00           H
ATOM   2440  H10 UNK   163       2.775  51.006  13.579  1.00  0.00           H
ATOM   2441  H11 UNK   163       3.492  49.451  13.532  1.00  0.00           H
ATOM   2442  H12 UNK   163       6.540  51.742  14.151  1.00  0.00           H
ATOM   2443  H13 UNK   163       4.944  52.252  14.687  1.00  0.00           H
ATOM   2444  H14 UNK   163       5.518  50.666  14.924  1.00  0.00           H
ATOM   2445  H15 UNK   163       6.581  50.233  12.132  1.00  0.00           H
ATOM   2446  O1  UNK   164      -0.675  58.820  56.501  1.00  0.00           O
ATOM   2447  C2  UNK   164       0.579  58.827  57.232  1.00  0.00           C
ATOM   2448  C3  UNK   164       0.295  59.726  58.438  1.00  0.00           C
ATOM   2449  C4  UNK   164       0.963  57.357  57.630  1.00  0.00           C
ATOM   2450  C5  UNK   164       1.739  59.432  56.465  1.00  0.00           C
ATOM   2451  H6  UNK   164      -0.447  59.277  58.996  1.00  0.00           H
ATOM   2452  H7  UNK   164       1.129  59.919  59.124  1.00  0.00           H
ATOM   2453  H8  UNK   164       0.042  60.768  58.126  1.00  0.00           H
ATOM   2454  H9  UNK   164       1.375  56.792  56.793  1.00  0.00           H
ATOM   2455  H10 UNK   164       0.058  56.871  58.102  1.00  0.00           H
ATOM   2456  H11 UNK   164       1.742  57.396  58.479  1.00  0.00           H
ATOM   2457  H12 UNK   164       1.390  60.317  56.050  1.00  0.00           H
ATOM   2458  H13 UNK   164       2.643  59.551  57.090  1.00  0.00           H
ATOM   2459  H14 UNK   164       1.865  58.873  55.548  1.00  0.00           H
ATOM   2460  H15 UNK   164      -0.961  59.678  56.019  1.00  0.00           H
ATOM   2461  O1  UNK   165      26.525  62.089  21.502  1.00  0.00           O
ATOM   2462  C2  UNK   165      26.052  62.570  22.715  1.00  0.00           C
ATOM   2463  C3  UNK   165      26.002  64.076  22.871  1.00  0.00           C
ATOM   2464  C4  UNK   165      24.601  61.935  22.837  1.00  0.00           C
ATOM   2465  C5  UNK   165      26.912  61.905  23.847  1.00  0.00           C
ATOM   2466  H6  UNK   165      26.856  64.590  22.503  1.00  0.00           H
ATOM   2467  H7  UNK   165      25.165  64.526  22.349  1.00  0.00           H
ATOM   2468  H8  UNK   165      25.831  64.358  23.858  1.00  0.00           H
ATOM   2469  H9  UNK   165      24.518  60.908  22.963  1.00  0.00           H
ATOM   2470  H10 UNK   165      24.155  61.980  21.827  1.00  0.00           H
ATOM   2471  H11 UNK   165      24.086  62.493  23.637  1.00  0.00           H
ATOM   2472  H12 UNK   165      27.023  60.788  23.576  1.00  0.00           H
ATOM   2473  H13 UNK   165      27.816  62.456  24.163  1.00  0.00           H
ATOM   2474  H14 UNK   165      26.326  62.071  24.784  1.00  0.00           H
ATOM   2475  H15 UNK   165      27.467  62.379  21.485  1.00  0.00           H
ATOM   2476  O1  UNK   166      61.000   2.149  45.785  1.00  0.00           O
ATOM   2477  C2  UNK   166      61.021   1.218  46.942  1.00  0.00           C
ATOM   2478  C3  UNK   166      61.986   1.940  47.961  1.00  0.00           C
ATOM   2479  C4  UNK   166      59.590   0.951  47.488  1.00  0.00           C
ATOM   2480  C5  UNK   166      61.664  -0.155  46.571  1.00  0.00           C
ATOM   2481  H6  UNK   166      61.661   3.017  48.075  1.00  0.00           H
ATOM   2482  H7  UNK   166      62.025   1.328  48.899  1.00  0.00           H
ATOM   2483  H8  UNK   166      62.967   2.072  47.528  1.00  0.00           H
ATOM   2484  H9  UNK   166      58.918   1.767  47.288  1.00  0.00           H
ATOM   2485  H10 UNK   166      59.658   0.811  48.568  1.00  0.00           H
ATOM   2486  H11 UNK   166      59.194  -0.007  47.123  1.00  0.00           H
ATOM   2487  H12 UNK   166      60.999  -0.673  45.868  1.00  0.00           H
ATOM   2488  H13 UNK   166      62.641   0.109  46.152  1.00  0.00           H
ATOM   2489  H14 UNK   166      61.721  -0.842  47.429  1.00  0.00           H
ATOM   2490  H15 UNK   166      60.515   3.005  45.993  1.00  0.00           H
ATOM   2491  O1  UNK   167      48.995  17.901  55.633  1.00  0.00           O
ATOM   2492  C2  UNK   167      48.946  19.310  55.249  1.00  0.00           C
ATOM   2493  C3  UNK   167      48.520  20.180  56.448  1.00  0.00           C
ATOM   2494  C4  UNK   167      50.436  19.713  54.893  1.00  0.00           C
ATOM   2495  C5  UNK   167      48.006  19.515  54.065  1.00  0.00           C
ATOM   2496  H6  UNK   167      49.292  20.073  57.244  1.00  0.00           H
ATOM   2497  H7  UNK   167      48.522  21.273  56.213  1.00  0.00           H
ATOM   2498  H8  UNK   167      47.515  19.973  56.870  1.00  0.00           H
ATOM   2499  H9  UNK   167      51.048  19.423  55.747  1.00  0.00           H
ATOM   2500  H10 UNK   167      50.541  20.719  54.783  1.00  0.00           H
ATOM   2501  H11 UNK   167      50.778  19.340  53.909  1.00  0.00           H
ATOM   2502  H12 UNK   167      47.853  20.599  54.054  1.00  0.00           H
ATOM   2503  H13 UNK   167      48.188  19.319  52.966  1.00  0.00           H
ATOM   2504  H14 UNK   167      47.089  19.087  54.372  1.00  0.00           H
ATOM   2505  H15 UNK   167      48.030  17.791  55.851  1.00  0.00           H
ATOM   2506  O1  UNK   168      28.461   3.139  12.270  1.00  0.00           O
ATOM   2507  C2  UNK   168      27.920   2.820  11.004  1.00  0.00           C
ATOM   2508  C3  UNK   168      28.934   1.917  10.279  1.00  0.00           C
ATOM   2509  C4  UNK   168      26.572   2.181  11.323  1.00  0.00           C
ATOM   2510  C5  UNK   168      27.577   4.095  10.115  1.00  0.00           C
ATOM   2511  H6  UNK   168      29.866   2.352   9.885  1.00  0.00           H
ATOM   2512  H7  UNK   168      29.213   1.131  10.911  1.00  0.00           H
ATOM   2513  H8  UNK   168      28.410   1.449   9.468  1.00  0.00           H
ATOM   2514  H9  UNK   168      26.881   1.206  11.818  1.00  0.00           H
ATOM   2515  H10 UNK   168      26.026   1.946  10.445  1.00  0.00           H
ATOM   2516  H11 UNK   168      25.950   2.797  12.025  1.00  0.00           H
ATOM   2517  H12 UNK   168      27.261   3.936   9.018  1.00  0.00           H
ATOM   2518  H13 UNK   168      26.811   4.859  10.439  1.00  0.00           H
ATOM   2519  H14 UNK   168      28.511   4.696  10.076  1.00  0.00           H
ATOM   2520  H15 UNK   168      28.022   3.938  12.539  1.00  0.00           H
ATOM   2521  O1  UNK   169      54.527  33.533  22.002  1.00  0.00           O
ATOM   2522  C2  UNK   169      53.904  33.774  20.761  1.00  0.00           C
ATOM   2523  C3  UNK   169      53.951  35.341  20.533  1.00  0.00           C
ATOM   2524  C4  UNK   169      54.732  33.039  19.633  1.00  0.00           C
ATOM   2525  C5  UNK   169      52.500  33.216  20.809  1.00  0.00           C
ATOM   2526  H6  UNK   169      53.024  35.850  20.716  1.00  0.00           H
ATOM   2527  H7  UNK   169      54.741  35.799  21.198  1.00  0.00           H
ATOM   2528  H8  UNK   169      54.118  35.567  19.471  1.00  0.00           H
ATOM   2529  H9  UNK   169      54.393  33.312  18.626  1.00  0.00           H
ATOM   2530  H10 UNK   169      54.504  31.926  19.748  1.00  0.00           H
ATOM   2531  H11 UNK   169      55.783  33.295  19.810  1.00  0.00           H
ATOM   2532  H12 UNK   169      51.935  33.332  19.882  1.00  0.00           H
ATOM   2533  H13 UNK   169      52.721  32.180  20.918  1.00  0.00           H
ATOM   2534  H14 UNK   169      51.841  33.546  21.603  1.00  0.00           H
ATOM   2535  H15 UNK   169      54.745  32.551  21.923  1.00  0.00           H
ATOM   2536  O1  UNK   170      55.619  54.368  34.385  1.00  0.00           O
ATOM   2537  C2  UNK   170      54.859  54.613  35.563  1.00  0.00           C
ATOM   2538  C3  UNK   170      54.023  53.270  35.776  1.00  0.00           C
ATOM   2539  C4  UNK   170      55.800  54.908  36.693  1.00  0.00           C
ATOM   2540  C5  UNK   170      53.787  55.650  35.212  1.00  0.00           C
ATOM   2541  H6  UNK   170      53.258  53.159  35.000  1.00  0.00           H
ATOM   2542  H7  UNK   170      54.669  52.387  35.868  1.00  0.00           H
ATOM   2543  H8  UNK   170      53.470  53.335  36.685  1.00  0.00           H
ATOM   2544  H9  UNK   170      56.332  55.872  36.443  1.00  0.00           H
ATOM   2545  H10 UNK   170      56.382  54.081  36.872  1.00  0.00           H
ATOM   2546  H11 UNK   170      55.309  55.234  37.559  1.00  0.00           H
ATOM   2547  H12 UNK   170      52.899  55.491  35.785  1.00  0.00           H
ATOM   2548  H13 UNK   170      54.288  56.594  35.327  1.00  0.00           H
ATOM   2549  H14 UNK   170      53.436  55.506  34.144  1.00  0.00           H
ATOM   2550  H15 UNK   170      56.342  53.689  34.637  1.00  0.00           H
ATOM   2551  O1  UNK   171      53.458  58.584  51.622  1.00  0.00           O
ATOM   2552  C2  UNK   171      54.796  58.567  51.164  1.00  0.00           C
ATOM   2553  C3  UNK   171      55.442  59.880  51.609  1.00  0.00           C
ATOM   2554  C4  UNK   171      55.519  57.343  51.792  1.00  0.00           C
ATOM   2555  C5  UNK   171      54.840  58.389  49.617  1.00  0.00           C
ATOM   2556  H6  UNK   171      55.316  60.016  52.687  1.00  0.00           H
ATOM   2557  H7  UNK   171      56.520  59.914  51.329  1.00  0.00           H
ATOM   2558  H8  UNK   171      54.984  60.675  50.999  1.00  0.00           H
ATOM   2559  H9  UNK   171      56.602  57.179  51.448  1.00  0.00           H
ATOM   2560  H10 UNK   171      54.926  56.414  51.590  1.00  0.00           H
ATOM   2561  H11 UNK   171      55.657  57.438  52.861  1.00  0.00           H
ATOM   2562  H12 UNK   171      54.531  59.281  49.049  1.00  0.00           H
ATOM   2563  H13 UNK   171      55.844  58.084  49.263  1.00  0.00           H
ATOM   2564  H14 UNK   171      54.139  57.584  49.220  1.00  0.00           H
ATOM   2565  H15 UNK   171      53.046  59.396  51.234  1.00  0.00           H
ATOM   2566  O1  UNK   172      41.608  25.109  46.459  1.00  0.00           O
ATOM   2567  C2  UNK   172      41.336  25.632  47.716  1.00  0.00           C
ATOM   2568  C3  UNK   172      41.654  24.632  48.860  1.00  0.00           C
ATOM   2569  C4  UNK   172      42.234  26.841  47.812  1.00  0.00           C
ATOM   2570  C5  UNK   172      39.847  26.020  47.903  1.00  0.00           C
ATOM   2571  H6  UNK   172      41.024  23.764  48.721  1.00  0.00           H
ATOM   2572  H7  UNK   172      42.696  24.258  48.884  1.00  0.00           H
ATOM   2573  H8  UNK   172      41.362  25.097  49.906  1.00  0.00           H
ATOM   2574  H9  UNK   172      43.263  26.544  47.907  1.00  0.00           H
ATOM   2575  H10 UNK   172      41.971  27.344  48.704  1.00  0.00           H
ATOM   2576  H11 UNK   172      42.144  27.559  46.975  1.00  0.00           H
ATOM   2577  H12 UNK   172      39.633  26.688  48.684  1.00  0.00           H
ATOM   2578  H13 UNK   172      39.646  26.679  47.036  1.00  0.00           H
ATOM   2579  H14 UNK   172      39.218  25.157  47.931  1.00  0.00           H
ATOM   2580  H15 UNK   172      42.599  25.000  46.448  1.00  0.00           H
ATOM   2581  O1  UNK   173      45.820   8.616  15.863  1.00  0.00           O
ATOM   2582  C2  UNK   173      45.525   8.182  17.259  1.00  0.00           C
ATOM   2583  C3  UNK   173      45.396   6.619  17.222  1.00  0.00           C
ATOM   2584  C4  UNK   173      46.733   8.553  18.118  1.00  0.00           C
ATOM   2585  C5  UNK   173      44.205   8.855  17.822  1.00  0.00           C
ATOM   2586  H6  UNK   173      46.308   6.206  16.892  1.00  0.00           H
ATOM   2587  H7  UNK   173      45.172   6.175  18.230  1.00  0.00           H
ATOM   2588  H8  UNK   173      44.600   6.302  16.534  1.00  0.00           H
ATOM   2589  H9  UNK   173      47.598   8.081  17.561  1.00  0.00           H
ATOM   2590  H10 UNK   173      46.688   8.253  19.192  1.00  0.00           H
ATOM   2591  H11 UNK   173      46.907   9.567  18.191  1.00  0.00           H
ATOM   2592  H12 UNK   173      43.382   8.691  17.075  1.00  0.00           H
ATOM   2593  H13 UNK   173      43.873   8.425  18.766  1.00  0.00           H
ATOM   2594  H14 UNK   173      44.493   9.901  17.866  1.00  0.00           H
ATOM   2595  H15 UNK   173      45.140   8.276  15.248  1.00  0.00           H
ATOM   2596  O1  UNK   174      47.202  50.763  14.115  1.00  0.00           O
ATOM   2597  C2  UNK   174      47.422  51.825  13.226  1.00  0.00           C
ATOM   2598  C3  UNK   174      46.350  51.695  12.072  1.00  0.00           C
ATOM   2599  C4  UNK   174      47.138  53.132  14.074  1.00  0.00           C
ATOM   2600  C5  UNK   174      48.880  51.820  12.668  1.00  0.00           C
ATOM   2601  H6  UNK   174      46.470  52.516  11.375  1.00  0.00           H
ATOM   2602  H7  UNK   174      46.534  50.783  11.505  1.00  0.00           H
ATOM   2603  H8  UNK   174      45.307  51.718  12.328  1.00  0.00           H
ATOM   2604  H9  UNK   174      46.112  53.414  14.182  1.00  0.00           H
ATOM   2605  H10 UNK   174      47.586  53.931  13.534  1.00  0.00           H
ATOM   2606  H11 UNK   174      47.684  53.130  15.037  1.00  0.00           H
ATOM   2607  H12 UNK   174      49.093  50.891  12.091  1.00  0.00           H
ATOM   2608  H13 UNK   174      49.013  52.691  11.979  1.00  0.00           H
ATOM   2609  H14 UNK   174      49.591  51.984  13.471  1.00  0.00           H
ATOM   2610  H15 UNK   174      48.040  50.323  14.456  1.00  0.00           H
ATOM   2611  O1  UNK   175      58.913  67.760  15.175  1.00  0.00           O
ATOM   2612  C2  UNK   175      58.879  67.562  16.620  1.00  0.00           C
ATOM   2613  C3  UNK   175      58.447  66.113  16.989  1.00  0.00           C
ATOM   2614  C4  UNK   175      60.225  67.964  17.234  1.00  0.00           C
ATOM   2615  C5  UNK   175      57.850  68.537  17.184  1.00  0.00           C
ATOM   2616  H6  UNK   175      58.491  65.819  18.060  1.00  0.00           H
ATOM   2617  H7  UNK   175      57.497  65.911  16.560  1.00  0.00           H
ATOM   2618  H8  UNK   175      59.136  65.507  16.460  1.00  0.00           H
ATOM   2619  H9  UNK   175      60.903  67.207  16.820  1.00  0.00           H
ATOM   2620  H10 UNK   175      60.304  67.811  18.338  1.00  0.00           H
ATOM   2621  H11 UNK   175      60.546  68.895  16.852  1.00  0.00           H
ATOM   2622  H12 UNK   175      58.031  69.557  16.954  1.00  0.00           H
ATOM   2623  H13 UNK   175      56.744  68.395  16.834  1.00  0.00           H
ATOM   2624  H14 UNK   175      57.770  68.479  18.255  1.00  0.00           H
ATOM   2625  H15 UNK   175      59.450  67.000  14.771  1.00  0.00           H
ATOM   2626  O1  UNK   176      36.103  25.444  32.515  1.00  0.00           O
ATOM   2627  C2  UNK   176      35.788  26.671  31.781  1.00  0.00           C
ATOM   2628  C3  UNK   176      34.752  27.453  32.562  1.00  0.00           C
ATOM   2629  C4  UNK   176      37.062  27.539  31.646  1.00  0.00           C
ATOM   2630  C5  UNK   176      35.369  26.230  30.404  1.00  0.00           C
ATOM   2631  H6  UNK   176      33.834  26.890  32.316  1.00  0.00           H
ATOM   2632  H7  UNK   176      34.955  27.649  33.560  1.00  0.00           H
ATOM   2633  H8  UNK   176      34.572  28.511  32.063  1.00  0.00           H
ATOM   2634  H9  UNK   176      37.887  27.041  31.165  1.00  0.00           H
ATOM   2635  H10 UNK   176      37.374  28.067  32.595  1.00  0.00           H
ATOM   2636  H11 UNK   176      36.857  28.313  30.915  1.00  0.00           H
ATOM   2637  H12 UNK   176      36.092  25.425  29.943  1.00  0.00           H
ATOM   2638  H13 UNK   176      34.398  25.689  30.560  1.00  0.00           H
ATOM   2639  H14 UNK   176      35.275  27.037  29.635  1.00  0.00           H
ATOM   2640  H15 UNK   176      36.955  25.106  32.266  1.00  0.00           H
ATOM   2641  O1  UNK   177      33.123  47.823  57.187  1.00  0.00           O
ATOM   2642  C2  UNK   177      31.978  46.985  57.547  1.00  0.00           C
ATOM   2643  C3  UNK   177      31.119  47.817  58.578  1.00  0.00           C
ATOM   2644  C4  UNK   177      31.263  46.584  56.315  1.00  0.00           C
ATOM   2645  C5  UNK   177      32.546  45.675  58.113  1.00  0.00           C
ATOM   2646  H6  UNK   177      30.716  48.770  58.167  1.00  0.00           H
ATOM   2647  H7  UNK   177      30.195  47.275  58.895  1.00  0.00           H
ATOM   2648  H8  UNK   177      31.550  47.998  59.586  1.00  0.00           H
ATOM   2649  H9  UNK   177      31.929  46.086  55.571  1.00  0.00           H
ATOM   2650  H10 UNK   177      30.804  47.459  55.812  1.00  0.00           H
ATOM   2651  H11 UNK   177      30.517  45.839  56.584  1.00  0.00           H
ATOM   2652  H12 UNK   177      33.163  45.122  57.361  1.00  0.00           H
ATOM   2653  H13 UNK   177      33.174  45.874  59.090  1.00  0.00           H
ATOM   2654  H14 UNK   177      31.780  45.011  58.455  1.00  0.00           H
ATOM   2655  H15 UNK   177      33.950  47.327  57.465  1.00  0.00           H
ATOM   2656  O1  UNK   178      65.032  25.156  60.920  1.00  0.00           O
ATOM   2657  C2  UNK   178      66.279  24.903  60.264  1.00  0.00           C
ATOM   2658  C3  UNK   178      67.198  24.015  61.096  1.00  0.00           C
ATOM   2659  C4  UNK   178      65.895  24.079  59.012  1.00  0.00           C
ATOM   2660  C5  UNK   178      66.898  26.246  59.916  1.00  0.00           C
ATOM   2661  H6  UNK   178      67.331  24.253  62.157  1.00  0.00           H
ATOM   2662  H7  UNK   178      67.003  22.953  61.014  1.00  0.00           H
ATOM   2663  H8  UNK   178      68.236  24.020  60.745  1.00  0.00           H
ATOM   2664  H9  UNK   178      66.819  24.063  58.417  1.00  0.00           H
ATOM   2665  H10 UNK   178      65.044  24.503  58.441  1.00  0.00           H
ATOM   2666  H11 UNK   178      65.554  23.055  59.265  1.00  0.00           H
ATOM   2667  H12 UNK   178      67.175  26.904  60.768  1.00  0.00           H
ATOM   2668  H13 UNK   178      67.816  26.145  59.375  1.00  0.00           H
ATOM   2669  H14 UNK   178      66.216  26.772  59.305  1.00  0.00           H
ATOM   2670  H15 UNK   178      65.158  24.973  61.875  1.00  0.00           H
ATOM   2671  O1  UNK   179      43.891   6.031  32.193  1.00  0.00           O
ATOM   2672  C2  UNK   179      44.536   4.868  32.731  1.00  0.00           C
ATOM   2673  C3  UNK   179      45.098   5.386  34.078  1.00  0.00           C
ATOM   2674  C4  UNK   179      43.592   3.696  32.949  1.00  0.00           C
ATOM   2675  C5  UNK   179      45.642   4.567  31.718  1.00  0.00           C
ATOM   2676  H6  UNK   179      45.898   6.200  33.851  1.00  0.00           H
ATOM   2677  H7  UNK   179      44.298   5.923  34.662  1.00  0.00           H
ATOM   2678  H8  UNK   179      45.751   4.668  34.668  1.00  0.00           H
ATOM   2679  H9  UNK   179      43.318   3.292  31.939  1.00  0.00           H
ATOM   2680  H10 UNK   179      42.596   4.005  33.416  1.00  0.00           H
ATOM   2681  H11 UNK   179      44.044   2.950  33.548  1.00  0.00           H
ATOM   2682  H12 UNK   179      46.096   5.519  31.327  1.00  0.00           H
ATOM   2683  H13 UNK   179      46.504   4.121  32.190  1.00  0.00           H
ATOM   2684  H14 UNK   179      45.193   3.969  30.908  1.00  0.00           H
ATOM   2685  H15 UNK   179      42.943   5.780  32.053  1.00  0.00           H
ATOM   2686  O1  UNK   180      49.510  27.640  27.472  1.00  0.00           O
ATOM   2687  C2  UNK   180      48.145  27.394  27.687  1.00  0.00           C
ATOM   2688  C3  UNK   180      47.317  28.454  26.918  1.00  0.00           C
ATOM   2689  C4  UNK   180      47.815  25.951  27.234  1.00  0.00           C
ATOM   2690  C5  UNK   180      47.780  27.560  29.162  1.00  0.00           C
ATOM   2691  H6  UNK   180      46.240  28.463  27.222  1.00  0.00           H
ATOM   2692  H7  UNK   180      47.753  29.379  27.255  1.00  0.00           H
ATOM   2693  H8  UNK   180      47.275  28.267  25.796  1.00  0.00           H
ATOM   2694  H9  UNK   180      48.493  25.154  27.651  1.00  0.00           H
ATOM   2695  H10 UNK   180      48.003  25.857  26.135  1.00  0.00           H
ATOM   2696  H11 UNK   180      46.756  25.657  27.299  1.00  0.00           H
ATOM   2697  H12 UNK   180      48.244  26.891  29.897  1.00  0.00           H
ATOM   2698  H13 UNK   180      47.858  28.638  29.387  1.00  0.00           H
ATOM   2699  H14 UNK   180      46.736  27.349  29.432  1.00  0.00           H
ATOM   2700  H15 UNK   180      49.725  27.331  26.542  1.00  0.00           H
ATOM   2701  O1  UNK   181       5.739  32.720  19.954  1.00  0.00           O
ATOM   2702  C2  UNK   181       4.867  32.217  20.961  1.00  0.00           C
ATOM   2703  C3  UNK   181       5.563  31.018  21.614  1.00  0.00           C
ATOM   2704  C4  UNK   181       4.510  33.263  22.051  1.00  0.00           C
ATOM   2705  C5  UNK   181       3.542  31.755  20.345  1.00  0.00           C
ATOM   2706  H6  UNK   181       5.771  30.249  20.847  1.00  0.00           H
ATOM   2707  H7  UNK   181       6.496  31.356  22.093  1.00  0.00           H
ATOM   2708  H8  UNK   181       4.909  30.645  22.327  1.00  0.00           H
ATOM   2709  H9  UNK   181       5.424  33.644  22.604  1.00  0.00           H
ATOM   2710  H10 UNK   181       3.930  32.843  22.833  1.00  0.00           H
ATOM   2711  H11 UNK   181       3.975  34.141  21.625  1.00  0.00           H
ATOM   2712  H12 UNK   181       2.945  32.483  19.785  1.00  0.00           H
ATOM   2713  H13 UNK   181       3.662  30.884  19.728  1.00  0.00           H
ATOM   2714  H14 UNK   181       2.863  31.414  21.158  1.00  0.00           H
ATOM   2715  H15 UNK   181       5.347  32.328  19.169  1.00  0.00           H
ATOM   2716  O1  UNK   182      24.348  59.366  11.411  1.00  0.00           O
ATOM   2717  C2  UNK   182      23.196  59.175  12.284  1.00  0.00           C
ATOM   2718  C3  UNK   182      22.060  59.739  11.445  1.00  0.00           C
ATOM   2719  C4  UNK   182      23.080  57.638  12.613  1.00  0.00           C
ATOM   2720  C5  UNK   182      23.378  59.952  13.569  1.00  0.00           C
ATOM   2721  H6  UNK   182      22.377  60.640  11.028  1.00  0.00           H
ATOM   2722  H7  UNK   182      21.750  59.051  10.637  1.00  0.00           H
ATOM   2723  H8  UNK   182      21.194  59.914  12.077  1.00  0.00           H
ATOM   2724  H9  UNK   182      22.898  56.979  11.830  1.00  0.00           H
ATOM   2725  H10 UNK   182      22.318  57.349  13.383  1.00  0.00           H
ATOM   2726  H11 UNK   182      24.100  57.301  12.948  1.00  0.00           H
ATOM   2727  H12 UNK   182      22.451  59.768  14.115  1.00  0.00           H
ATOM   2728  H13 UNK   182      24.137  59.436  14.133  1.00  0.00           H
ATOM   2729  H14 UNK   182      23.567  61.028  13.273  1.00  0.00           H
ATOM   2730  H15 UNK   182      25.124  58.922  11.830  1.00  0.00           H
ATOM   2731  O1  UNK   183       0.072   2.647  59.807  1.00  0.00           O
ATOM   2732  C2  UNK   183       1.052   2.447  58.799  1.00  0.00           C
ATOM   2733  C3  UNK   183       2.417   2.521  59.508  1.00  0.00           C
ATOM   2734  C4  UNK   183       0.912   1.070  58.184  1.00  0.00           C
ATOM   2735  C5  UNK   183       0.996   3.625  57.844  1.00  0.00           C
ATOM   2736  H6  UNK   183       2.533   1.615  60.136  1.00  0.00           H
ATOM   2737  H7  UNK   183       3.245   2.568  58.774  1.00  0.00           H
ATOM   2738  H8  UNK   183       2.392   3.308  60.228  1.00  0.00           H
ATOM   2739  H9  UNK   183       1.067   0.263  58.935  1.00  0.00           H
ATOM   2740  H10 UNK   183       1.686   0.828  57.343  1.00  0.00           H
ATOM   2741  H11 UNK   183      -0.094   0.995  57.794  1.00  0.00           H
ATOM   2742  H12 UNK   183       1.764   3.637  57.043  1.00  0.00           H
ATOM   2743  H13 UNK   183      -0.023   3.701  57.410  1.00  0.00           H
ATOM   2744  H14 UNK   183       1.109   4.570  58.344  1.00  0.00           H
ATOM   2745  H15 UNK   183       0.303   3.411  60.336  1.00  0.00           H
ATOM   2746  O1  UNK   184      50.670  49.003  65.338  1.00  0.00           O
ATOM   2747  C2  UNK   184      49.295  48.972  65.260  1.00  0.00           C
ATOM   2748  C3  UNK   184      48.947  47.678  66.001  1.00  0.00           C
ATOM   2749  C4  UNK   184      48.735  50.194  66.149  1.00  0.00           C
ATOM   2750  C5  UNK   184      48.733  49.039  63.788  1.00  0.00           C
ATOM   2751  H6  UNK   184      47.909  47.605  66.292  1.00  0.00           H
ATOM   2752  H7  UNK   184      49.165  46.853  65.320  1.00  0.00           H
ATOM   2753  H8  UNK   184      49.476  47.519  66.993  1.00  0.00           H
ATOM   2754  H9  UNK   184      48.983  51.112  65.592  1.00  0.00           H
ATOM   2755  H10 UNK   184      49.300  50.171  67.118  1.00  0.00           H
ATOM   2756  H11 UNK   184      47.679  50.127  66.466  1.00  0.00           H
ATOM   2757  H12 UNK   184      49.007  48.201  63.271  1.00  0.00           H
ATOM   2758  H13 UNK   184      47.690  49.117  63.493  1.00  0.00           H
ATOM   2759  H14 UNK   184      49.248  49.853  63.306  1.00  0.00           H
ATOM   2760  H15 UNK   184      50.725  49.888  64.953  1.00  0.00           H
ATOM   2761  O1  UNK   185      39.287  17.047   8.660  1.00  0.00           O
ATOM   2762  C2  UNK   185      39.409  18.319   9.343  1.00  0.00           C
ATOM   2763  C3  UNK   185      39.942  18.116  10.743  1.00  0.00           C
ATOM   2764  C4  UNK   185      40.411  19.208   8.514  1.00  0.00           C
ATOM   2765  C5  UNK   185      37.987  18.977   9.501  1.00  0.00           C
ATOM   2766  H6  UNK   185      39.972  19.163  11.189  1.00  0.00           H
ATOM   2767  H7  UNK   185      39.356  17.645  11.477  1.00  0.00           H
ATOM   2768  H8  UNK   185      40.938  17.705  10.895  1.00  0.00           H
ATOM   2769  H9  UNK   185      40.744  20.072   9.067  1.00  0.00           H
ATOM   2770  H10 UNK   185      39.962  19.590   7.613  1.00  0.00           H
ATOM   2771  H11 UNK   185      41.263  18.675   8.194  1.00  0.00           H
ATOM   2772  H12 UNK   185      38.122  20.011   9.785  1.00  0.00           H
ATOM   2773  H13 UNK   185      37.576  18.995   8.553  1.00  0.00           H
ATOM   2774  H14 UNK   185      37.340  18.442  10.229  1.00  0.00           H
ATOM   2775  H15 UNK   185      39.014  17.224   7.724  1.00  0.00           H
ATOM   2776  O1  UNK   186      16.287  47.327  63.764  1.00  0.00           O
ATOM   2777  C2  UNK   186      15.566  47.655  62.673  1.00  0.00           C
ATOM   2778  C3  UNK   186      15.423  49.197  62.488  1.00  0.00           C
ATOM   2779  C4  UNK   186      16.221  47.112  61.337  1.00  0.00           C
ATOM   2780  C5  UNK   186      14.183  46.924  62.911  1.00  0.00           C
ATOM   2781  H6  UNK   186      14.788  49.747  63.244  1.00  0.00           H
ATOM   2782  H7  UNK   186      16.342  49.673  62.440  1.00  0.00           H
ATOM   2783  H8  UNK   186      14.778  49.300  61.588  1.00  0.00           H
ATOM   2784  H9  UNK   186      15.531  47.331  60.466  1.00  0.00           H
ATOM   2785  H10 UNK   186      16.312  45.985  61.425  1.00  0.00           H
ATOM   2786  H11 UNK   186      17.147  47.639  61.124  1.00  0.00           H
ATOM   2787  H12 UNK   186      14.328  45.941  63.172  1.00  0.00           H
ATOM   2788  H13 UNK   186      13.644  47.372  63.726  1.00  0.00           H
ATOM   2789  H14 UNK   186      13.633  46.969  61.938  1.00  0.00           H
ATOM   2790  H15 UNK   186      16.451  46.356  63.796  1.00  0.00           H
ATOM   2791  O1  UNK   187      65.095  34.801  57.718  1.00  0.00           O
ATOM   2792  C2  UNK   187      65.374  36.160  57.977  1.00  0.00           C
ATOM   2793  C3  UNK   187      64.043  36.827  58.488  1.00  0.00           C
ATOM   2794  C4  UNK   187      66.499  36.320  59.062  1.00  0.00           C
ATOM   2795  C5  UNK   187      65.855  36.793  56.673  1.00  0.00           C
ATOM   2796  H6  UNK   187      63.830  36.466  59.537  1.00  0.00           H
ATOM   2797  H7  UNK   187      64.068  37.919  58.476  1.00  0.00           H
ATOM   2798  H8  UNK   187      63.229  36.483  57.827  1.00  0.00           H
ATOM   2799  H9  UNK   187      67.426  35.990  58.817  1.00  0.00           H
ATOM   2800  H10 UNK   187      66.222  35.787  60.000  1.00  0.00           H
ATOM   2801  H11 UNK   187      66.538  37.371  59.296  1.00  0.00           H
ATOM   2802  H12 UNK   187      65.024  36.660  56.030  1.00  0.00           H
ATOM   2803  H13 UNK   187      66.114  37.858  56.681  1.00  0.00           H
ATOM   2804  H14 UNK   187      66.661  36.250  56.223  1.00  0.00           H
ATOM   2805  H15 UNK   187      64.490  34.765  56.994  1.00  0.00           H
ATOM   2806  O1  UNK   188      40.512  15.221  47.373  1.00  0.00           O
ATOM   2807  C2  UNK   188      40.128  16.292  46.416  1.00  0.00           C
ATOM   2808  C3  UNK   188      40.213  15.712  44.971  1.00  0.00           C
ATOM   2809  C4  UNK   188      38.633  16.718  46.667  1.00  0.00           C
ATOM   2810  C5  UNK   188      41.096  17.555  46.505  1.00  0.00           C
ATOM   2811  H6  UNK   188      41.309  15.563  44.771  1.00  0.00           H
ATOM   2812  H7  UNK   188      39.486  14.883  44.932  1.00  0.00           H
ATOM   2813  H8  UNK   188      39.871  16.448  44.277  1.00  0.00           H
ATOM   2814  H9  UNK   188      38.238  17.461  45.895  1.00  0.00           H
ATOM   2815  H10 UNK   188      38.584  17.021  47.766  1.00  0.00           H
ATOM   2816  H11 UNK   188      37.992  15.765  46.631  1.00  0.00           H
ATOM   2817  H12 UNK   188      41.139  18.122  45.555  1.00  0.00           H
ATOM   2818  H13 UNK   188      40.890  18.292  47.252  1.00  0.00           H
ATOM   2819  H14 UNK   188      42.157  17.189  46.670  1.00  0.00           H
ATOM   2820  H15 UNK   188      40.502  15.723  48.240  1.00  0.00           H
ATOM   2821  O1  UNK   189       8.493  64.612  16.754  1.00  0.00           O
ATOM   2822  C2  UNK   189       8.952  63.324  17.153  1.00  0.00           C
ATOM   2823  C3  UNK   189       9.979  62.816  16.188  1.00  0.00           C
ATOM   2824  C4  UNK   189       9.701  63.514  18.441  1.00  0.00           C
ATOM   2825  C5  UNK   189       7.753  62.312  17.282  1.00  0.00           C
ATOM   2826  H6  UNK   189      10.962  63.338  16.280  1.00  0.00           H
ATOM   2827  H7  UNK   189      10.269  61.771  16.422  1.00  0.00           H
ATOM   2828  H8  UNK   189       9.558  62.869  15.142  1.00  0.00           H
ATOM   2829  H9  UNK   189       9.015  63.782  19.260  1.00  0.00           H
ATOM   2830  H10 UNK   189      10.347  64.467  18.475  1.00  0.00           H
ATOM   2831  H11 UNK   189      10.297  62.626  18.698  1.00  0.00           H
ATOM   2832  H12 UNK   189       7.018  62.690  18.010  1.00  0.00           H
ATOM   2833  H13 UNK   189       7.428  62.091  16.265  1.00  0.00           H
ATOM   2834  H14 UNK   189       8.092  61.370  17.728  1.00  0.00           H
ATOM   2835  H15 UNK   189       8.244  64.486  15.777  1.00  0.00           H
ATOM   2836  O1  UNK   190      29.386  58.163  47.175  1.00  0.00           O
ATOM   2837  C2  UNK   190      29.955  57.231  46.289  1.00  0.00           C
ATOM   2838  C3  UNK   190      29.973  55.827  46.959  1.00  0.00           C
ATOM   2839  C4  UNK   190      29.045  57.207  45.044  1.00  0.00           C
ATOM   2840  C5  UNK   190      31.347  57.789  45.911  1.00  0.00           C
ATOM   2841  H6  UNK   190      28.944  55.562  47.398  1.00  0.00           H
ATOM   2842  H7  UNK   190      30.313  55.037  46.263  1.00  0.00           H
ATOM   2843  H8  UNK   190      30.697  55.904  47.801  1.00  0.00           H
ATOM   2844  H9  UNK   190      29.599  57.098  44.136  1.00  0.00           H
ATOM   2845  H10 UNK   190      28.568  58.185  44.855  1.00  0.00           H
ATOM   2846  H11 UNK   190      28.203  56.450  45.286  1.00  0.00           H
ATOM   2847  H12 UNK   190      31.235  58.574  45.171  1.00  0.00           H
ATOM   2848  H13 UNK   190      31.862  58.225  46.739  1.00  0.00           H
ATOM   2849  H14 UNK   190      32.068  57.097  45.506  1.00  0.00           H
ATOM   2850  H15 UNK   190      29.869  57.925  48.051  1.00  0.00           H
ATOM   2851  O1  UNK   191       1.552  64.931   7.345  1.00  0.00           O
ATOM   2852  C2  UNK   191       0.971  64.339   6.099  1.00  0.00           C
ATOM   2853  C3  UNK   191       1.672  63.009   5.763  1.00  0.00           C
ATOM   2854  C4  UNK   191      -0.508  64.005   6.384  1.00  0.00           C
ATOM   2855  C5  UNK   191       0.985  65.318   4.959  1.00  0.00           C
ATOM   2856  H6  UNK   191       2.765  63.167   5.767  1.00  0.00           H
ATOM   2857  H7  UNK   191       1.441  62.204   6.471  1.00  0.00           H
ATOM   2858  H8  UNK   191       1.386  62.614   4.789  1.00  0.00           H
ATOM   2859  H9  UNK   191      -0.963  63.425   5.521  1.00  0.00           H
ATOM   2860  H10 UNK   191      -1.030  64.943   6.477  1.00  0.00           H
ATOM   2861  H11 UNK   191      -0.600  63.564   7.435  1.00  0.00           H
ATOM   2862  H12 UNK   191       0.504  66.169   5.336  1.00  0.00           H
ATOM   2863  H13 UNK   191       1.987  65.611   4.649  1.00  0.00           H
ATOM   2864  H14 UNK   191       0.303  65.049   4.194  1.00  0.00           H
ATOM   2865  H15 UNK   191       1.423  64.170   8.000  1.00  0.00           H
ATOM   2866  O1  UNK   192      57.685  64.373  43.752  1.00  0.00           O
ATOM   2867  C2  UNK   192      57.777  65.797  43.679  1.00  0.00           C
ATOM   2868  C3  UNK   192      56.816  66.228  42.575  1.00  0.00           C
ATOM   2869  C4  UNK   192      57.578  66.372  45.070  1.00  0.00           C
ATOM   2870  C5  UNK   192      59.212  66.012  43.192  1.00  0.00           C
ATOM   2871  H6  UNK   192      57.101  67.259  42.276  1.00  0.00           H
ATOM   2872  H7  UNK   192      56.789  65.503  41.736  1.00  0.00           H
ATOM   2873  H8  UNK   192      55.831  66.361  42.944  1.00  0.00           H
ATOM   2874  H9  UNK   192      56.603  66.068  45.494  1.00  0.00           H
ATOM   2875  H10 UNK   192      57.591  67.496  45.124  1.00  0.00           H
ATOM   2876  H11 UNK   192      58.379  66.056  45.698  1.00  0.00           H
ATOM   2877  H12 UNK   192      59.352  65.688  42.138  1.00  0.00           H
ATOM   2878  H13 UNK   192      59.563  67.040  43.448  1.00  0.00           H
ATOM   2879  H14 UNK   192      59.840  65.331  43.774  1.00  0.00           H
ATOM   2880  H15 UNK   192      57.707  63.983  42.785  1.00  0.00           H
ATOM   2881  O1  UNK   193      36.992  30.844   9.471  1.00  0.00           O
ATOM   2882  C2  UNK   193      36.634  29.496   9.666  1.00  0.00           C
ATOM   2883  C3  UNK   193      36.172  28.951   8.265  1.00  0.00           C
ATOM   2884  C4  UNK   193      37.871  28.762  10.128  1.00  0.00           C
ATOM   2885  C5  UNK   193      35.500  29.453  10.710  1.00  0.00           C
ATOM   2886  H6  UNK   193      35.855  27.923   8.204  1.00  0.00           H
ATOM   2887  H7  UNK   193      35.428  29.553   7.751  1.00  0.00           H
ATOM   2888  H8  UNK   193      37.065  28.894   7.694  1.00  0.00           H
ATOM   2889  H9  UNK   193      37.696  27.704  10.034  1.00  0.00           H
ATOM   2890  H10 UNK   193      37.936  28.764  11.191  1.00  0.00           H
ATOM   2891  H11 UNK   193      38.821  29.065   9.646  1.00  0.00           H
ATOM   2892  H12 UNK   193      34.476  29.847  10.381  1.00  0.00           H
ATOM   2893  H13 UNK   193      35.387  28.491  11.135  1.00  0.00           H
ATOM   2894  H14 UNK   193      35.610  30.108  11.607  1.00  0.00           H
ATOM   2895  H15 UNK   193      36.194  31.317   9.148  1.00  0.00           H
ATOM   2896  O1  UNK   194      66.396  38.998  34.251  1.00  0.00           O
ATOM   2897  C2  UNK   194      65.116  38.634  33.853  1.00  0.00           C
ATOM   2898  C3  UNK   194      64.771  39.483  32.667  1.00  0.00           C
ATOM   2899  C4  UNK   194      65.185  37.248  33.273  1.00  0.00           C
ATOM   2900  C5  UNK   194      64.213  38.689  35.027  1.00  0.00           C
ATOM   2901  H6  UNK   194      65.681  39.644  32.099  1.00  0.00           H
ATOM   2902  H7  UNK   194      63.996  39.007  32.037  1.00  0.00           H
ATOM   2903  H8  UNK   194      64.463  40.463  32.940  1.00  0.00           H
ATOM   2904  H9  UNK   194      65.549  37.245  32.246  1.00  0.00           H
ATOM   2905  H10 UNK   194      64.202  36.830  33.027  1.00  0.00           H
ATOM   2906  H11 UNK   194      65.702  36.478  33.939  1.00  0.00           H
ATOM   2907  H12 UNK   194      63.243  38.838  34.648  1.00  0.00           H
ATOM   2908  H13 UNK   194      64.372  37.880  35.799  1.00  0.00           H
ATOM   2909  H14 UNK   194      64.393  39.633  35.623  1.00  0.00           H
ATOM   2910  H15 UNK   194      67.085  39.051  33.507  1.00  0.00           H
ATOM   2911  O1  UNK   195      54.236  60.955  64.068  1.00  0.00           O
ATOM   2912  C2  UNK   195      54.987  59.760  64.015  1.00  0.00           C
ATOM   2913  C3  UNK   195      54.410  58.848  65.046  1.00  0.00           C
ATOM   2914  C4  UNK   195      54.878  59.127  62.601  1.00  0.00           C
ATOM   2915  C5  UNK   195      56.366  60.078  64.415  1.00  0.00           C
ATOM   2916  H6  UNK   195      53.996  59.408  65.907  1.00  0.00           H
ATOM   2917  H7  UNK   195      53.584  58.190  64.656  1.00  0.00           H
ATOM   2918  H8  UNK   195      55.083  58.132  65.393  1.00  0.00           H
ATOM   2919  H9  UNK   195      55.675  58.323  62.388  1.00  0.00           H
ATOM   2920  H10 UNK   195      54.966  59.862  61.853  1.00  0.00           H
ATOM   2921  H11 UNK   195      53.876  58.667  62.398  1.00  0.00           H
ATOM   2922  H12 UNK   195      56.878  59.102  64.543  1.00  0.00           H
ATOM   2923  H13 UNK   195      56.952  60.590  63.701  1.00  0.00           H
ATOM   2924  H14 UNK   195      56.428  60.634  65.380  1.00  0.00           H
ATOM   2925  H15 UNK   195      53.270  60.686  63.860  1.00  0.00           H
ATOM   2926  O1  UNK   196      21.395  61.675  42.740  1.00  0.00           O
ATOM   2927  C2  UNK   196      20.972  61.315  41.387  1.00  0.00           C
ATOM   2928  C3  UNK   196      21.454  62.389  40.339  1.00  0.00           C
ATOM   2929  C4  UNK   196      21.664  60.007  41.157  1.00  0.00           C
ATOM   2930  C5  UNK   196      19.427  61.205  41.382  1.00  0.00           C
ATOM   2931  H6  UNK   196      21.062  63.397  40.517  1.00  0.00           H
ATOM   2932  H7  UNK   196      22.590  62.390  40.292  1.00  0.00           H
ATOM   2933  H8  UNK   196      21.166  62.176  39.281  1.00  0.00           H
ATOM   2934  H9  UNK   196      21.073  59.551  40.320  1.00  0.00           H
ATOM   2935  H10 UNK   196      21.685  59.324  42.015  1.00  0.00           H
ATOM   2936  H11 UNK   196      22.717  60.172  40.871  1.00  0.00           H
ATOM   2937  H12 UNK   196      19.072  62.090  41.937  1.00  0.00           H
ATOM   2938  H13 UNK   196      18.997  61.292  40.359  1.00  0.00           H
ATOM   2939  H14 UNK   196      19.077  60.337  41.880  1.00  0.00           H
ATOM   2940  H15 UNK   196      20.840  62.431  43.023  1.00  0.00           H
ATOM   2941  O1  UNK   197      38.343  55.605  47.960  1.00  0.00           O
ATOM   2942  C2  UNK   197      39.246  54.601  47.754  1.00  0.00           C
ATOM   2943  C3  UNK   197      38.789  53.631  46.646  1.00  0.00           C
ATOM   2944  C4  UNK   197      40.647  55.140  47.331  1.00  0.00           C
ATOM   2945  C5  UNK   197      39.397  53.907  49.183  1.00  0.00           C
ATOM   2946  H6  UNK   197      37.709  53.366  46.829  1.00  0.00           H
ATOM   2947  H7  UNK   197      38.935  54.016  45.651  1.00  0.00           H
ATOM   2948  H8  UNK   197      39.444  52.667  46.641  1.00  0.00           H
ATOM   2949  H9  UNK   197      41.066  56.037  47.829  1.00  0.00           H
ATOM   2950  H10 UNK   197      40.546  55.475  46.307  1.00  0.00           H
ATOM   2951  H11 UNK   197      41.435  54.349  47.182  1.00  0.00           H
ATOM   2952  H12 UNK   197      39.744  54.571  50.004  1.00  0.00           H
ATOM   2953  H13 UNK   197      38.413  53.534  49.529  1.00  0.00           H
ATOM   2954  H14 UNK   197      40.165  53.128  49.160  1.00  0.00           H
ATOM   2955  H15 UNK   197      38.680  56.075  48.805  1.00  0.00           H
ATOM   2956  O1  UNK   198      67.046  33.571   1.667  1.00  0.00           O
ATOM   2957  C2  UNK   198      66.290  34.344   0.681  1.00  0.00           C
ATOM   2958  C3  UNK   198      67.024  34.189  -0.635  1.00  0.00           C
ATOM   2959  C4  UNK   198      64.838  33.820   0.731  1.00  0.00           C
ATOM   2960  C5  UNK   198      66.263  35.755   1.161  1.00  0.00           C
ATOM   2961  H6  UNK   198      67.185  33.093  -0.887  1.00  0.00           H
ATOM   2962  H7  UNK   198      66.605  34.748  -1.512  1.00  0.00           H
ATOM   2963  H8  UNK   198      68.050  34.558  -0.574  1.00  0.00           H
ATOM   2964  H9  UNK   198      64.844  32.839   0.510  1.00  0.00           H
ATOM   2965  H10 UNK   198      64.239  34.334   0.027  1.00  0.00           H
ATOM   2966  H11 UNK   198      64.362  34.036   1.732  1.00  0.00           H
ATOM   2967  H12 UNK   198      67.181  36.286   0.867  1.00  0.00           H
ATOM   2968  H13 UNK   198      65.434  36.278   0.661  1.00  0.00           H
ATOM   2969  H14 UNK   198      66.204  35.919   2.260  1.00  0.00           H
ATOM   2970  H15 UNK   198      67.041  32.690   1.312  1.00  0.00           H
ATOM   2971  O1  UNK   199       0.124  43.694  58.385  1.00  0.00           O
ATOM   2972  C2  UNK   199       0.503  43.634  57.029  1.00  0.00           C
ATOM   2973  C3  UNK   199      -0.599  42.850  56.217  1.00  0.00           C
ATOM   2974  C4  UNK   199       0.639  45.095  56.425  1.00  0.00           C
ATOM   2975  C5  UNK   199       1.814  42.822  56.934  1.00  0.00           C
ATOM   2976  H6  UNK   199      -0.446  42.945  55.192  1.00  0.00           H
ATOM   2977  H7  UNK   199      -0.612  41.763  56.524  1.00  0.00           H
ATOM   2978  H8  UNK   199      -1.643  43.224  56.402  1.00  0.00           H
ATOM   2979  H9  UNK   199       1.357  45.774  57.007  1.00  0.00           H
ATOM   2980  H10 UNK   199      -0.356  45.568  56.330  1.00  0.00           H
ATOM   2981  H11 UNK   199       1.027  45.014  55.432  1.00  0.00           H
ATOM   2982  H12 UNK   199       1.663  41.774  57.336  1.00  0.00           H
ATOM   2983  H13 UNK   199       2.071  42.817  55.935  1.00  0.00           H
ATOM   2984  H14 UNK   199       2.661  43.213  57.501  1.00  0.00           H
ATOM   2985  H15 UNK   199       0.558  44.515  58.842  1.00  0.00           H
ATOM   2986  O1  UNK   200      18.780  36.471  22.983  1.00  0.00           O
ATOM   2987  C2  UNK   200      19.724  37.168  23.808  1.00  0.00           C
ATOM   2988  C3  UNK   200      19.087  38.548  24.086  1.00  0.00           C
ATOM   2989  C4  UNK   200      19.790  36.145  25.020  1.00  0.00           C
ATOM   2990  C5  UNK   200      21.043  37.249  22.970  1.00  0.00           C
ATOM   2991  H6  UNK   200      19.533  39.363  23.503  1.00  0.00           H
ATOM   2992  H7  UNK   200      17.976  38.509  23.986  1.00  0.00           H
ATOM   2993  H8  UNK   200      19.263  38.842  25.161  1.00  0.00           H
ATOM   2994  H9  UNK   200      19.640  35.147  24.771  1.00  0.00           H
ATOM   2995  H10 UNK   200      19.177  36.478  25.828  1.00  0.00           H
ATOM   2996  H11 UNK   200      20.760  36.241  25.451  1.00  0.00           H
ATOM   2997  H12 UNK   200      20.856  37.881  22.088  1.00  0.00           H
ATOM   2998  H13 UNK   200      21.883  37.651  23.517  1.00  0.00           H
ATOM   2999  H14 UNK   200      21.467  36.248  22.664  1.00  0.00           H
ATOM   3000  H15 UNK   200      17.983  36.264  23.549  1.00  0.00           H
ATOM   3001  O1  UNK   201      24.887  52.782  15.504  1.00  0.00           O
ATOM   3002  C2  UNK   201      24.137  53.404  14.408  1.00  0.00           C
ATOM   3003  C3  UNK   201      23.171  54.381  15.090  1.00  0.00           C
ATOM   3004  C4  UNK   201      25.103  54.137  13.532  1.00  0.00           C
ATOM   3005  C5  UNK   201      23.359  52.314  13.689  1.00  0.00           C
ATOM   3006  H6  UNK   201      22.456  54.829  14.366  1.00  0.00           H
ATOM   3007  H7  UNK   201      22.643  53.759  15.809  1.00  0.00           H
ATOM   3008  H8  UNK   201      23.797  55.158  15.525  1.00  0.00           H
ATOM   3009  H9  UNK   201      24.682  54.592  12.641  1.00  0.00           H
ATOM   3010  H10 UNK   201      25.825  53.377  13.165  1.00  0.00           H
ATOM   3011  H11 UNK   201      25.658  54.980  13.971  1.00  0.00           H
ATOM   3012  H12 UNK   201      22.637  52.731  12.974  1.00  0.00           H
ATOM   3013  H13 UNK   201      23.912  51.486  13.189  1.00  0.00           H
ATOM   3014  H14 UNK   201      22.680  51.930  14.395  1.00  0.00           H
ATOM   3015  H15 UNK   201      24.159  52.321  16.072  1.00  0.00           H
ATOM   3016  O1  UNK   202      61.241  57.764  15.508  1.00  0.00           O
ATOM   3017  C2  UNK   202      61.960  58.939  15.783  1.00  0.00           C
ATOM   3018  C3  UNK   202      63.419  58.511  16.222  1.00  0.00           C
ATOM   3019  C4  UNK   202      62.101  59.708  14.467  1.00  0.00           C
ATOM   3020  C5  UNK   202      61.288  59.733  16.915  1.00  0.00           C
ATOM   3021  H6  UNK   202      63.346  57.661  16.853  1.00  0.00           H
ATOM   3022  H7  UNK   202      63.836  57.969  15.385  1.00  0.00           H
ATOM   3023  H8  UNK   202      63.939  59.379  16.718  1.00  0.00           H
ATOM   3024  H9  UNK   202      61.973  60.847  14.544  1.00  0.00           H
ATOM   3025  H10 UNK   202      61.395  59.329  13.726  1.00  0.00           H
ATOM   3026  H11 UNK   202      63.037  59.597  14.035  1.00  0.00           H
ATOM   3027  H12 UNK   202      61.275  59.153  17.804  1.00  0.00           H
ATOM   3028  H13 UNK   202      61.808  60.621  17.099  1.00  0.00           H
ATOM   3029  H14 UNK   202      60.263  59.936  16.641  1.00  0.00           H
ATOM   3030  H15 UNK   202      60.287  58.148  15.516  1.00  0.00           H
ATOM   3031  O1  UNK   203      35.910  43.981  10.701  1.00  0.00           O
ATOM   3032  C2  UNK   203      35.802  44.549  11.998  1.00  0.00           C
ATOM   3033  C3  UNK   203      37.156  44.839  12.636  1.00  0.00           C
ATOM   3034  C4  UNK   203      35.080  45.889  11.804  1.00  0.00           C
ATOM   3035  C5  UNK   203      34.900  43.685  12.878  1.00  0.00           C
ATOM   3036  H6  UNK   203      37.792  43.961  12.721  1.00  0.00           H
ATOM   3037  H7  UNK   203      37.744  45.571  12.077  1.00  0.00           H
ATOM   3038  H8  UNK   203      37.070  45.170  13.657  1.00  0.00           H
ATOM   3039  H9  UNK   203      35.532  46.502  11.060  1.00  0.00           H
ATOM   3040  H10 UNK   203      35.148  46.433  12.694  1.00  0.00           H
ATOM   3041  H11 UNK   203      33.981  45.849  11.581  1.00  0.00           H
ATOM   3042  H12 UNK   203      35.310  42.630  12.949  1.00  0.00           H
ATOM   3043  H13 UNK   203      34.962  44.124  13.863  1.00  0.00           H
ATOM   3044  H14 UNK   203      33.837  43.633  12.599  1.00  0.00           H
ATOM   3045  H15 UNK   203      36.677  44.382  10.264  1.00  0.00           H
ATOM   3046  O1  UNK   204      23.448  52.530  18.351  1.00  0.00           O
ATOM   3047  C2  UNK   204      22.986  51.211  18.444  1.00  0.00           C
ATOM   3048  C3  UNK   204      23.778  50.229  17.529  1.00  0.00           C
ATOM   3049  C4  UNK   204      23.167  50.873  19.926  1.00  0.00           C
ATOM   3050  C5  UNK   204      21.466  51.237  18.074  1.00  0.00           C
ATOM   3051  H6  UNK   204      23.338  50.134  16.509  1.00  0.00           H
ATOM   3052  H7  UNK   204      24.817  50.563  17.277  1.00  0.00           H
ATOM   3053  H8  UNK   204      23.926  49.310  18.063  1.00  0.00           H
ATOM   3054  H9  UNK   204      22.704  51.678  20.487  1.00  0.00           H
ATOM   3055  H10 UNK   204      24.160  50.831  20.311  1.00  0.00           H
ATOM   3056  H11 UNK   204      22.627  49.916  20.184  1.00  0.00           H
ATOM   3057  H12 UNK   204      21.059  50.220  17.914  1.00  0.00           H
ATOM   3058  H13 UNK   204      20.876  51.873  18.802  1.00  0.00           H
ATOM   3059  H14 UNK   204      21.264  51.686  17.058  1.00  0.00           H
ATOM   3060  H15 UNK   204      24.381  52.546  18.528  1.00  0.00           H
ATOM   3061  O1  UNK   205       7.021  55.525  61.918  1.00  0.00           O
ATOM   3062  C2  UNK   205       6.026  55.237  62.931  1.00  0.00           C
ATOM   3063  C3  UNK   205       4.658  54.661  62.483  1.00  0.00           C
ATOM   3064  C4  UNK   205       6.661  54.234  63.877  1.00  0.00           C
ATOM   3065  C5  UNK   205       5.755  56.647  63.595  1.00  0.00           C
ATOM   3066  H6  UNK   205       4.099  54.365  63.454  1.00  0.00           H
ATOM   3067  H7  UNK   205       3.976  55.336  61.927  1.00  0.00           H
ATOM   3068  H8  UNK   205       4.841  53.700  61.883  1.00  0.00           H
ATOM   3069  H9  UNK   205       6.732  53.252  63.385  1.00  0.00           H
ATOM   3070  H10 UNK   205       6.092  54.016  64.727  1.00  0.00           H
ATOM   3071  H11 UNK   205       7.647  54.453  64.228  1.00  0.00           H
ATOM   3072  H12 UNK   205       4.870  56.515  64.290  1.00  0.00           H
ATOM   3073  H13 UNK   205       6.650  56.928  64.072  1.00  0.00           H
ATOM   3074  H14 UNK   205       5.505  57.379  62.873  1.00  0.00           H
ATOM   3075  H15 UNK   205       6.518  56.038  61.275  1.00  0.00           H
ATOM   3076  O1  UNK   206      35.085  50.519  44.313  1.00  0.00           O
ATOM   3077  C2  UNK   206      36.134  49.798  43.744  1.00  0.00           C
ATOM   3078  C3  UNK   206      35.774  49.439  42.325  1.00  0.00           C
ATOM   3079  C4  UNK   206      37.442  50.739  43.709  1.00  0.00           C
ATOM   3080  C5  UNK   206      36.245  48.507  44.578  1.00  0.00           C
ATOM   3081  H6  UNK   206      35.687  50.345  41.742  1.00  0.00           H
ATOM   3082  H7  UNK   206      36.560  48.763  41.860  1.00  0.00           H
ATOM   3083  H8  UNK   206      34.795  48.949  42.359  1.00  0.00           H
ATOM   3084  H9  UNK   206      38.262  50.318  43.224  1.00  0.00           H
ATOM   3085  H10 UNK   206      37.768  51.207  44.629  1.00  0.00           H
ATOM   3086  H11 UNK   206      37.097  51.614  43.141  1.00  0.00           H
ATOM   3087  H12 UNK   206      37.145  47.926  44.291  1.00  0.00           H
ATOM   3088  H13 UNK   206      36.493  48.750  45.557  1.00  0.00           H
ATOM   3089  H14 UNK   206      35.299  47.879  44.556  1.00  0.00           H
ATOM   3090  H15 UNK   206      35.497  50.843  45.148  1.00  0.00           H
ATOM   3091  O1  UNK   207      -0.061  35.612  43.266  1.00  0.00           O
ATOM   3092  C2  UNK   207       1.338  35.939  43.208  1.00  0.00           C
ATOM   3093  C3  UNK   207       1.579  37.308  43.876  1.00  0.00           C
ATOM   3094  C4  UNK   207       2.135  34.822  43.926  1.00  0.00           C
ATOM   3095  C5  UNK   207       1.776  35.856  41.729  1.00  0.00           C
ATOM   3096  H6  UNK   207       0.938  38.014  43.323  1.00  0.00           H
ATOM   3097  H7  UNK   207       1.279  37.232  44.943  1.00  0.00           H
ATOM   3098  H8  UNK   207       2.633  37.574  43.797  1.00  0.00           H
ATOM   3099  H9  UNK   207       2.037  34.873  45.070  1.00  0.00           H
ATOM   3100  H10 UNK   207       3.312  34.860  43.824  1.00  0.00           H
ATOM   3101  H11 UNK   207       1.767  33.825  43.671  1.00  0.00           H
ATOM   3102  H12 UNK   207       2.849  36.137  41.477  1.00  0.00           H
ATOM   3103  H13 UNK   207       1.631  34.901  41.251  1.00  0.00           H
ATOM   3104  H14 UNK   207       1.135  36.596  41.126  1.00  0.00           H
ATOM   3105  H15 UNK   207      -0.521  36.221  42.556  1.00  0.00           H
ATOM   3106  O1  UNK   208      42.459  16.868  16.481  1.00  0.00           O
ATOM   3107  C2  UNK   208      43.003  17.849  15.542  1.00  0.00           C
ATOM   3108  C3  UNK   208      44.397  18.100  15.953  1.00  0.00           C
ATOM   3109  C4  UNK   208      42.895  17.329  14.109  1.00  0.00           C
ATOM   3110  C5  UNK   208      42.181  19.123  15.596  1.00  0.00           C
ATOM   3111  H6  UNK   208      45.052  17.223  16.003  1.00  0.00           H
ATOM   3112  H7  UNK   208      44.853  18.639  15.055  1.00  0.00           H
ATOM   3113  H8  UNK   208      44.505  18.632  16.891  1.00  0.00           H
ATOM   3114  H9  UNK   208      43.403  18.038  13.387  1.00  0.00           H
ATOM   3115  H10 UNK   208      41.916  17.090  13.785  1.00  0.00           H
ATOM   3116  H11 UNK   208      43.469  16.356  13.858  1.00  0.00           H
ATOM   3117  H12 UNK   208      42.420  19.894  14.820  1.00  0.00           H
ATOM   3118  H13 UNK   208      41.174  18.827  15.263  1.00  0.00           H
ATOM   3119  H14 UNK   208      42.018  19.467  16.616  1.00  0.00           H
ATOM   3120  H15 UNK   208      42.136  17.352  17.259  1.00  0.00           H
ATOM   3121  O1  UNK   209      32.520  60.986  63.407  1.00  0.00           O
ATOM   3122  C2  UNK   209      33.003  59.853  64.045  1.00  0.00           C
ATOM   3123  C3  UNK   209      34.190  59.380  63.184  1.00  0.00           C
ATOM   3124  C4  UNK   209      33.353  60.118  65.527  1.00  0.00           C
ATOM   3125  C5  UNK   209      31.863  58.859  63.860  1.00  0.00           C
ATOM   3126  H6  UNK   209      34.910  60.179  63.296  1.00  0.00           H
ATOM   3127  H7  UNK   209      34.623  58.492  63.679  1.00  0.00           H
ATOM   3128  H8  UNK   209      33.917  59.250  62.148  1.00  0.00           H
ATOM   3129  H9  UNK   209      33.634  61.187  65.627  1.00  0.00           H
ATOM   3130  H10 UNK   209      34.221  59.585  65.822  1.00  0.00           H
ATOM   3131  H11 UNK   209      32.543  59.776  66.120  1.00  0.00           H
ATOM   3132  H12 UNK   209      31.671  58.686  62.797  1.00  0.00           H
ATOM   3133  H13 UNK   209      32.205  57.983  64.456  1.00  0.00           H
ATOM   3134  H14 UNK   209      31.030  59.210  64.334  1.00  0.00           H
ATOM   3135  H15 UNK   209      31.720  61.289  63.846  1.00  0.00           H
ATOM   3136  O1  UNK   210      40.670  50.545  40.371  1.00  0.00           O
ATOM   3137  C2  UNK   210      40.934  49.476  39.406  1.00  0.00           C
ATOM   3138  C3  UNK   210      40.982  50.211  38.018  1.00  0.00           C
ATOM   3139  C4  UNK   210      42.306  48.924  39.820  1.00  0.00           C
ATOM   3140  C5  UNK   210      39.769  48.421  39.488  1.00  0.00           C
ATOM   3141  H6  UNK   210      41.890  50.714  37.754  1.00  0.00           H
ATOM   3142  H7  UNK   210      40.853  49.505  37.223  1.00  0.00           H
ATOM   3143  H8  UNK   210      40.166  50.895  37.813  1.00  0.00           H
ATOM   3144  H9  UNK   210      43.028  49.732  39.781  1.00  0.00           H
ATOM   3145  H10 UNK   210      42.561  48.110  39.154  1.00  0.00           H
ATOM   3146  H11 UNK   210      42.296  48.618  40.905  1.00  0.00           H
ATOM   3147  H12 UNK   210      39.943  47.635  40.270  1.00  0.00           H
ATOM   3148  H13 UNK   210      38.790  48.905  39.757  1.00  0.00           H
ATOM   3149  H14 UNK   210      39.649  47.920  38.576  1.00  0.00           H
ATOM   3150  H15 UNK   210      40.158  51.201  39.899  1.00  0.00           H
ATOM   3151  O1  UNK   211      33.262  29.741  23.460  1.00  0.00           O
ATOM   3152  C2  UNK   211      33.093  31.127  23.484  1.00  0.00           C
ATOM   3153  C3  UNK   211      31.877  31.491  22.624  1.00  0.00           C
ATOM   3154  C4  UNK   211      32.888  31.529  24.966  1.00  0.00           C
ATOM   3155  C5  UNK   211      34.481  31.636  22.988  1.00  0.00           C
ATOM   3156  H6  UNK   211      31.881  32.491  22.270  1.00  0.00           H
ATOM   3157  H7  UNK   211      31.878  31.089  21.623  1.00  0.00           H
ATOM   3158  H8  UNK   211      30.947  31.400  23.212  1.00  0.00           H
ATOM   3159  H9  UNK   211      33.028  32.639  25.129  1.00  0.00           H
ATOM   3160  H10 UNK   211      33.517  30.991  25.661  1.00  0.00           H
ATOM   3161  H11 UNK   211      31.880  31.219  25.130  1.00  0.00           H
ATOM   3162  H12 UNK   211      35.334  31.391  23.644  1.00  0.00           H
ATOM   3163  H13 UNK   211      34.732  31.423  21.927  1.00  0.00           H
ATOM   3164  H14 UNK   211      34.426  32.710  22.939  1.00  0.00           H
ATOM   3165  H15 UNK   211      32.431  29.456  23.825  1.00  0.00           H
ATOM   3166  O1  UNK   212      32.164  36.650  37.514  1.00  0.00           O
ATOM   3167  C2  UNK   212      33.594  36.709  37.293  1.00  0.00           C
ATOM   3168  C3  UNK   212      34.394  36.908  38.669  1.00  0.00           C
ATOM   3169  C4  UNK   212      33.988  35.381  36.550  1.00  0.00           C
ATOM   3170  C5  UNK   212      33.823  37.888  36.379  1.00  0.00           C
ATOM   3171  H6  UNK   212      35.370  37.268  38.396  1.00  0.00           H
ATOM   3172  H7  UNK   212      33.874  37.503  39.388  1.00  0.00           H
ATOM   3173  H8  UNK   212      34.589  35.897  39.089  1.00  0.00           H
ATOM   3174  H9  UNK   212      33.503  35.301  35.567  1.00  0.00           H
ATOM   3175  H10 UNK   212      33.858  34.570  37.261  1.00  0.00           H
ATOM   3176  H11 UNK   212      35.070  35.298  36.409  1.00  0.00           H
ATOM   3177  H12 UNK   212      33.729  38.843  36.971  1.00  0.00           H
ATOM   3178  H13 UNK   212      34.757  37.853  35.852  1.00  0.00           H
ATOM   3179  H14 UNK   212      33.156  37.954  35.582  1.00  0.00           H
ATOM   3180  H15 UNK   212      31.917  37.451  38.067  1.00  0.00           H
ATOM   3181  O1  UNK   213      40.952  44.921  55.800  1.00  0.00           O
ATOM   3182  C2  UNK   213      42.008  45.415  56.583  1.00  0.00           C
ATOM   3183  C3  UNK   213      41.586  45.242  58.036  1.00  0.00           C
ATOM   3184  C4  UNK   213      43.259  44.454  56.494  1.00  0.00           C
ATOM   3185  C5  UNK   213      42.346  46.918  56.240  1.00  0.00           C
ATOM   3186  H6  UNK   213      42.152  45.941  58.666  1.00  0.00           H
ATOM   3187  H7  UNK   213      40.488  45.469  58.245  1.00  0.00           H
ATOM   3188  H8  UNK   213      41.811  44.247  58.427  1.00  0.00           H
ATOM   3189  H9  UNK   213      44.070  44.924  57.177  1.00  0.00           H
ATOM   3190  H10 UNK   213      43.696  44.479  55.402  1.00  0.00           H
ATOM   3191  H11 UNK   213      43.059  43.456  56.873  1.00  0.00           H
ATOM   3192  H12 UNK   213      43.363  47.278  56.495  1.00  0.00           H
ATOM   3193  H13 UNK   213      42.085  47.117  55.200  1.00  0.00           H
ATOM   3194  H14 UNK   213      41.718  47.486  56.865  1.00  0.00           H
ATOM   3195  H15 UNK   213      41.169  45.198  54.849  1.00  0.00           H
ATOM   3196  O1  UNK   214      16.783  49.180  53.705  1.00  0.00           O
ATOM   3197  C2  UNK   214      17.346  49.937  52.641  1.00  0.00           C
ATOM   3198  C3  UNK   214      17.508  51.413  53.187  1.00  0.00           C
ATOM   3199  C4  UNK   214      18.794  49.405  52.227  1.00  0.00           C
ATOM   3200  C5  UNK   214      16.355  49.891  51.426  1.00  0.00           C
ATOM   3201  H6  UNK   214      17.902  52.093  52.444  1.00  0.00           H
ATOM   3202  H7  UNK   214      16.549  51.764  53.403  1.00  0.00           H
ATOM   3203  H8  UNK   214      18.147  51.579  54.097  1.00  0.00           H
ATOM   3204  H9  UNK   214      19.195  50.069  51.474  1.00  0.00           H
ATOM   3205  H10 UNK   214      18.698  48.442  51.726  1.00  0.00           H
ATOM   3206  H11 UNK   214      19.495  49.284  53.010  1.00  0.00           H
ATOM   3207  H12 UNK   214      16.255  48.899  50.944  1.00  0.00           H
ATOM   3208  H13 UNK   214      15.345  50.414  51.759  1.00  0.00           H
ATOM   3209  H14 UNK   214      16.727  50.531  50.574  1.00  0.00           H
ATOM   3210  H15 UNK   214      17.426  49.062  54.429  1.00  0.00           H
ATOM   3211  O1  UNK   215      13.181  28.692  10.290  1.00  0.00           O
ATOM   3212  C2  UNK   215      12.956  27.299  10.478  1.00  0.00           C
ATOM   3213  C3  UNK   215      11.809  26.797   9.538  1.00  0.00           C
ATOM   3214  C4  UNK   215      14.201  26.491   9.991  1.00  0.00           C
ATOM   3215  C5  UNK   215      12.589  27.045  11.957  1.00  0.00           C
ATOM   3216  H6  UNK   215      10.910  27.360   9.702  1.00  0.00           H
ATOM   3217  H7  UNK   215      12.017  27.021   8.486  1.00  0.00           H
ATOM   3218  H8  UNK   215      11.590  25.723   9.604  1.00  0.00           H
ATOM   3219  H9  UNK   215      14.456  26.845   8.987  1.00  0.00           H
ATOM   3220  H10 UNK   215      14.035  25.375  10.036  1.00  0.00           H
ATOM   3221  H11 UNK   215      15.075  26.810  10.474  1.00  0.00           H
ATOM   3222  H12 UNK   215      11.922  27.862  12.286  1.00  0.00           H
ATOM   3223  H13 UNK   215      12.014  26.081  12.123  1.00  0.00           H
ATOM   3224  H14 UNK   215      13.466  27.096  12.700  1.00  0.00           H
ATOM   3225  H15 UNK   215      12.285  29.010  10.576  1.00  0.00           H
ATOM   3226  O1  UNK   216      22.979  42.639  29.456  1.00  0.00           O
ATOM   3227  C2  UNK   216      21.691  42.900  29.838  1.00  0.00           C
ATOM   3228  C3  UNK   216      21.219  41.909  30.960  1.00  0.00           C
ATOM   3229  C4  UNK   216      21.514  44.417  30.295  1.00  0.00           C
ATOM   3230  C5  UNK   216      20.827  42.559  28.661  1.00  0.00           C
ATOM   3231  H6  UNK   216      20.212  42.125  31.254  1.00  0.00           H
ATOM   3232  H7  UNK   216      21.341  40.905  30.599  1.00  0.00           H
ATOM   3233  H8  UNK   216      21.872  42.028  31.826  1.00  0.00           H
ATOM   3234  H9  UNK   216      20.541  44.647  30.785  1.00  0.00           H
ATOM   3235  H10 UNK   216      21.656  45.061  29.406  1.00  0.00           H
ATOM   3236  H11 UNK   216      22.320  44.664  31.024  1.00  0.00           H
ATOM   3237  H12 UNK   216      20.991  41.554  28.310  1.00  0.00           H
ATOM   3238  H13 UNK   216      19.768  42.791  28.913  1.00  0.00           H
ATOM   3239  H14 UNK   216      21.127  43.225  27.784  1.00  0.00           H
ATOM   3240  H15 UNK   216      23.390  41.858  29.832  1.00  0.00           H
ATOM   3241  O1  UNK   217      50.028  27.227  24.659  1.00  0.00           O
ATOM   3242  C2  UNK   217      50.411  26.754  23.345  1.00  0.00           C
ATOM   3243  C3  UNK   217      51.750  25.996  23.565  1.00  0.00           C
ATOM   3244  C4  UNK   217      49.297  25.810  22.795  1.00  0.00           C
ATOM   3245  C5  UNK   217      50.493  28.016  22.435  1.00  0.00           C
ATOM   3246  H6  UNK   217      52.402  26.581  24.182  1.00  0.00           H
ATOM   3247  H7  UNK   217      51.658  25.068  24.116  1.00  0.00           H
ATOM   3248  H8  UNK   217      52.358  25.793  22.668  1.00  0.00           H
ATOM   3249  H9  UNK   217      48.362  26.428  22.578  1.00  0.00           H
ATOM   3250  H10 UNK   217      49.109  25.100  23.601  1.00  0.00           H
ATOM   3251  H11 UNK   217      49.693  25.228  21.954  1.00  0.00           H
ATOM   3252  H12 UNK   217      50.541  27.627  21.407  1.00  0.00           H
ATOM   3253  H13 UNK   217      49.762  28.877  22.511  1.00  0.00           H
ATOM   3254  H14 UNK   217      51.514  28.491  22.543  1.00  0.00           H
ATOM   3255  H15 UNK   217      49.733  28.173  24.632  1.00  0.00           H
ATOM   3256  O1  UNK   218       6.499  14.203   9.631  1.00  0.00           O
ATOM   3257  C2  UNK   218       5.752  13.635  10.671  1.00  0.00           C
ATOM   3258  C3  UNK   218       5.903  14.469  11.935  1.00  0.00           C
ATOM   3259  C4  UNK   218       4.283  13.517  10.058  1.00  0.00           C
ATOM   3260  C5  UNK   218       6.337  12.188  10.768  1.00  0.00           C
ATOM   3261  H6  UNK   218       5.354  14.030  12.753  1.00  0.00           H
ATOM   3262  H7  UNK   218       6.939  14.528  12.162  1.00  0.00           H
ATOM   3263  H8  UNK   218       5.568  15.526  11.755  1.00  0.00           H
ATOM   3264  H9  UNK   218       3.961  14.451   9.601  1.00  0.00           H
ATOM   3265  H10 UNK   218       3.476  13.214  10.765  1.00  0.00           H
ATOM   3266  H11 UNK   218       4.258  12.723   9.312  1.00  0.00           H
ATOM   3267  H12 UNK   218       6.163  11.551   9.866  1.00  0.00           H
ATOM   3268  H13 UNK   218       7.364  12.274  11.178  1.00  0.00           H
ATOM   3269  H14 UNK   218       5.735  11.628  11.495  1.00  0.00           H
ATOM   3270  H15 UNK   218       6.608  15.183   9.737  1.00  0.00           H
ATOM   3271  O1  UNK   219      19.713  60.878  44.988  1.00  0.00           O
ATOM   3272  C2  UNK   219      20.497  60.301  46.020  1.00  0.00           C
ATOM   3273  C3  UNK   219      21.509  59.339  45.285  1.00  0.00           C
ATOM   3274  C4  UNK   219      21.135  61.553  46.841  1.00  0.00           C
ATOM   3275  C5  UNK   219      19.360  59.653  46.875  1.00  0.00           C
ATOM   3276  H6  UNK   219      22.079  58.776  45.971  1.00  0.00           H
ATOM   3277  H7  UNK   219      20.985  58.669  44.510  1.00  0.00           H
ATOM   3278  H8  UNK   219      22.224  59.902  44.731  1.00  0.00           H
ATOM   3279  H9  UNK   219      20.749  62.620  46.539  1.00  0.00           H
ATOM   3280  H10 UNK   219      22.205  61.615  46.627  1.00  0.00           H
ATOM   3281  H11 UNK   219      21.154  61.348  47.897  1.00  0.00           H
ATOM   3282  H12 UNK   219      18.790  58.918  46.296  1.00  0.00           H
ATOM   3283  H13 UNK   219      19.740  59.024  47.724  1.00  0.00           H
ATOM   3284  H14 UNK   219      18.629  60.381  47.175  1.00  0.00           H
ATOM   3285  H15 UNK   219      20.329  60.955  44.205  1.00  0.00           H
ATOM   3286  O1  UNK   220      64.816  49.750  51.727  1.00  0.00           O
ATOM   3287  C2  UNK   220      66.011  49.145  52.185  1.00  0.00           C
ATOM   3288  C3  UNK   220      66.963  50.323  52.430  1.00  0.00           C
ATOM   3289  C4  UNK   220      65.611  48.293  53.447  1.00  0.00           C
ATOM   3290  C5  UNK   220      66.576  48.228  51.047  1.00  0.00           C
ATOM   3291  H6  UNK   220      66.798  50.920  51.533  1.00  0.00           H
ATOM   3292  H7  UNK   220      66.665  50.881  53.378  1.00  0.00           H
ATOM   3293  H8  UNK   220      67.972  49.935  52.530  1.00  0.00           H
ATOM   3294  H9  UNK   220      66.557  47.758  53.715  1.00  0.00           H
ATOM   3295  H10 UNK   220      64.740  47.644  53.249  1.00  0.00           H
ATOM   3296  H11 UNK   220      65.368  49.003  54.231  1.00  0.00           H
ATOM   3297  H12 UNK   220      67.129  48.695  50.277  1.00  0.00           H
ATOM   3298  H13 UNK   220      67.147  47.462  51.491  1.00  0.00           H
ATOM   3299  H14 UNK   220      65.735  47.698  50.534  1.00  0.00           H
ATOM   3300  H15 UNK   220      64.461  50.589  52.230  1.00  0.00           H
ATOM   3301  O1  UNK   221       2.010  25.158  55.866  1.00  0.00           O
ATOM   3302  C2  UNK   221       1.688  23.778  55.821  1.00  0.00           C
ATOM   3303  C3  UNK   221       2.761  23.012  55.035  1.00  0.00           C
ATOM   3304  C4  UNK   221       1.778  23.456  57.298  1.00  0.00           C
ATOM   3305  C5  UNK   221       0.268  23.481  55.301  1.00  0.00           C
ATOM   3306  H6  UNK   221       3.725  23.188  55.521  1.00  0.00           H
ATOM   3307  H7  UNK   221       2.593  21.941  55.231  1.00  0.00           H
ATOM   3308  H8  UNK   221       2.799  23.182  53.908  1.00  0.00           H
ATOM   3309  H9  UNK   221       1.362  24.327  57.898  1.00  0.00           H
ATOM   3310  H10 UNK   221       2.853  23.419  57.524  1.00  0.00           H
ATOM   3311  H11 UNK   221       1.344  22.484  57.604  1.00  0.00           H
ATOM   3312  H12 UNK   221       0.230  23.498  54.207  1.00  0.00           H
ATOM   3313  H13 UNK   221       0.060  22.466  55.552  1.00  0.00           H
ATOM   3314  H14 UNK   221      -0.448  24.197  55.742  1.00  0.00           H
ATOM   3315  H15 UNK   221       2.814  25.225  56.479  1.00  0.00           H
ATOM   3316  O1  UNK   222      21.573  57.813  30.056  1.00  0.00           O
ATOM   3317  C2  UNK   222      20.231  58.262  30.315  1.00  0.00           C
ATOM   3318  C3  UNK   222      20.353  59.645  30.987  1.00  0.00           C
ATOM   3319  C4  UNK   222      19.457  58.437  29.002  1.00  0.00           C
ATOM   3320  C5  UNK   222      19.516  57.314  31.291  1.00  0.00           C
ATOM   3321  H6  UNK   222      19.314  60.095  31.055  1.00  0.00           H
ATOM   3322  H7  UNK   222      20.842  59.701  31.981  1.00  0.00           H
ATOM   3323  H8  UNK   222      20.985  60.287  30.306  1.00  0.00           H
ATOM   3324  H9  UNK   222      18.511  58.964  29.138  1.00  0.00           H
ATOM   3325  H10 UNK   222      19.271  57.450  28.619  1.00  0.00           H
ATOM   3326  H11 UNK   222      20.059  58.893  28.241  1.00  0.00           H
ATOM   3327  H12 UNK   222      20.071  57.222  32.232  1.00  0.00           H
ATOM   3328  H13 UNK   222      18.539  57.697  31.617  1.00  0.00           H
ATOM   3329  H14 UNK   222      19.396  56.337  30.741  1.00  0.00           H
ATOM   3330  H15 UNK   222      22.058  58.580  29.556  1.00  0.00           H
ATOM   3331  O1  UNK   223      18.769  55.669   2.700  1.00  0.00           O
ATOM   3332  C2  UNK   223      18.648  54.299   3.158  1.00  0.00           C
ATOM   3333  C3  UNK   223      19.914  53.505   2.737  1.00  0.00           C
ATOM   3334  C4  UNK   223      18.331  54.253   4.725  1.00  0.00           C
ATOM   3335  C5  UNK   223      17.467  53.628   2.485  1.00  0.00           C
ATOM   3336  H6  UNK   223      20.782  53.661   3.426  1.00  0.00           H
ATOM   3337  H7  UNK   223      19.775  52.396   2.825  1.00  0.00           H
ATOM   3338  H8  UNK   223      20.406  53.790   1.824  1.00  0.00           H
ATOM   3339  H9  UNK   223      19.245  54.673   5.247  1.00  0.00           H
ATOM   3340  H10 UNK   223      18.227  53.210   5.042  1.00  0.00           H
ATOM   3341  H11 UNK   223      17.431  54.830   4.988  1.00  0.00           H
ATOM   3342  H12 UNK   223      16.554  54.097   2.878  1.00  0.00           H
ATOM   3343  H13 UNK   223      17.534  53.824   1.390  1.00  0.00           H
ATOM   3344  H14 UNK   223      17.361  52.523   2.656  1.00  0.00           H
ATOM   3345  H15 UNK   223      19.682  56.101   2.789  1.00  0.00           H
ATOM   3346  O1  UNK   224      54.063  63.355  21.257  1.00  0.00           O
ATOM   3347  C2  UNK   224      54.733  64.066  20.194  1.00  0.00           C
ATOM   3348  C3  UNK   224      55.719  63.077  19.556  1.00  0.00           C
ATOM   3349  C4  UNK   224      53.662  64.565  19.224  1.00  0.00           C
ATOM   3350  C5  UNK   224      55.470  65.301  20.814  1.00  0.00           C
ATOM   3351  H6  UNK   224      56.453  62.547  20.199  1.00  0.00           H
ATOM   3352  H7  UNK   224      55.048  62.245  19.098  1.00  0.00           H
ATOM   3353  H8  UNK   224      56.313  63.422  18.741  1.00  0.00           H
ATOM   3354  H9  UNK   224      54.105  65.123  18.403  1.00  0.00           H
ATOM   3355  H10 UNK   224      52.960  65.132  19.838  1.00  0.00           H
ATOM   3356  H11 UNK   224      53.090  63.706  18.876  1.00  0.00           H
ATOM   3357  H12 UNK   224      56.079  64.993  21.683  1.00  0.00           H
ATOM   3358  H13 UNK   224      56.149  65.771  20.079  1.00  0.00           H
ATOM   3359  H14 UNK   224      54.809  66.124  21.185  1.00  0.00           H
ATOM   3360  H15 UNK   224      53.250  62.835  20.963  1.00  0.00           H
ATOM   3361  O1  UNK   225      25.221  67.060  50.718  1.00  0.00           O
ATOM   3362  C2  UNK   225      26.288  66.120  50.817  1.00  0.00           C
ATOM   3363  C3  UNK   225      25.818  65.109  51.906  1.00  0.00           C
ATOM   3364  C4  UNK   225      26.658  65.307  49.517  1.00  0.00           C
ATOM   3365  C5  UNK   225      27.576  66.816  51.331  1.00  0.00           C
ATOM   3366  H6  UNK   225      26.433  64.245  52.067  1.00  0.00           H
ATOM   3367  H7  UNK   225      25.834  65.544  52.948  1.00  0.00           H
ATOM   3368  H8  UNK   225      24.850  64.636  51.590  1.00  0.00           H
ATOM   3369  H9  UNK   225      25.749  64.748  49.218  1.00  0.00           H
ATOM   3370  H10 UNK   225      27.481  64.531  49.680  1.00  0.00           H
ATOM   3371  H11 UNK   225      26.940  65.877  48.675  1.00  0.00           H
ATOM   3372  H12 UNK   225      27.457  67.386  52.195  1.00  0.00           H
ATOM   3373  H13 UNK   225      28.269  66.007  51.489  1.00  0.00           H
ATOM   3374  H14 UNK   225      27.948  67.540  50.576  1.00  0.00           H
ATOM   3375  H15 UNK   225      24.439  66.641  50.342  1.00  0.00           H
ATOM   3376  O1  UNK   226      21.547   4.726   3.016  1.00  0.00           O
ATOM   3377  C2  UNK   226      20.488   4.602   2.084  1.00  0.00           C
ATOM   3378  C3  UNK   226      19.133   4.715   2.876  1.00  0.00           C
ATOM   3379  C4  UNK   226      20.581   5.774   1.083  1.00  0.00           C
ATOM   3380  C5  UNK   226      20.495   3.309   1.402  1.00  0.00           C
ATOM   3381  H6  UNK   226      19.061   5.599   3.499  1.00  0.00           H
ATOM   3382  H7  UNK   226      18.286   4.819   2.203  1.00  0.00           H
ATOM   3383  H8  UNK   226      18.886   3.867   3.529  1.00  0.00           H
ATOM   3384  H9  UNK   226      21.154   5.410   0.188  1.00  0.00           H
ATOM   3385  H10 UNK   226      21.027   6.692   1.495  1.00  0.00           H
ATOM   3386  H11 UNK   226      19.630   5.971   0.678  1.00  0.00           H
ATOM   3387  H12 UNK   226      20.619   2.460   2.141  1.00  0.00           H
ATOM   3388  H13 UNK   226      19.519   3.203   0.803  1.00  0.00           H
ATOM   3389  H14 UNK   226      21.313   3.213   0.713  1.00  0.00           H
ATOM   3390  H15 UNK   226      21.644   3.747   3.313  1.00  0.00           H
ATOM   3391  O1  UNK   227      31.698  17.132  37.861  1.00  0.00           O
ATOM   3392  C2  UNK   227      32.277  18.155  38.697  1.00  0.00           C
ATOM   3393  C3  UNK   227      31.344  18.329  39.947  1.00  0.00           C
ATOM   3394  C4  UNK   227      33.629  17.581  39.030  1.00  0.00           C
ATOM   3395  C5  UNK   227      32.501  19.405  37.842  1.00  0.00           C
ATOM   3396  H6  UNK   227      31.561  17.549  40.768  1.00  0.00           H
ATOM   3397  H7  UNK   227      31.507  19.230  40.458  1.00  0.00           H
ATOM   3398  H8  UNK   227      30.276  18.246  39.574  1.00  0.00           H
ATOM   3399  H9  UNK   227      34.356  17.533  38.242  1.00  0.00           H
ATOM   3400  H10 UNK   227      33.484  16.573  39.374  1.00  0.00           H
ATOM   3401  H11 UNK   227      34.112  18.125  39.833  1.00  0.00           H
ATOM   3402  H12 UNK   227      31.574  19.863  37.537  1.00  0.00           H
ATOM   3403  H13 UNK   227      33.053  20.181  38.392  1.00  0.00           H
ATOM   3404  H14 UNK   227      33.258  19.107  37.078  1.00  0.00           H
ATOM   3405  H15 UNK   227      30.943  16.725  38.361  1.00  0.00           H
ATOM   3406  O1  UNK   228       3.731  65.445  20.522  1.00  0.00           O
ATOM   3407  C2  UNK   228       4.526  64.627  19.646  1.00  0.00           C
ATOM   3408  C3  UNK   228       3.703  64.530  18.356  1.00  0.00           C
ATOM   3409  C4  UNK   228       5.892  65.285  19.344  1.00  0.00           C
ATOM   3410  C5  UNK   228       4.592  63.260  20.357  1.00  0.00           C
ATOM   3411  H6  UNK   228       2.758  63.992  18.332  1.00  0.00           H
ATOM   3412  H7  UNK   228       3.534  65.487  17.862  1.00  0.00           H
ATOM   3413  H8  UNK   228       4.379  64.043  17.670  1.00  0.00           H
ATOM   3414  H9  UNK   228       6.322  64.843  18.384  1.00  0.00           H
ATOM   3415  H10 UNK   228       6.644  64.998  20.079  1.00  0.00           H
ATOM   3416  H11 UNK   228       5.822  66.343  19.282  1.00  0.00           H
ATOM   3417  H12 UNK   228       3.695  62.763  20.854  1.00  0.00           H
ATOM   3418  H13 UNK   228       4.736  62.534  19.570  1.00  0.00           H
ATOM   3419  H14 UNK   228       5.434  63.173  21.092  1.00  0.00           H
ATOM   3420  H15 UNK   228       3.220  66.107  19.988  1.00  0.00           H
ATOM   3421  O1  UNK   229      29.667  44.282   2.971  1.00  0.00           O
ATOM   3422  C2  UNK   229      30.826  44.733   3.596  1.00  0.00           C
ATOM   3423  C3  UNK   229      31.952  44.645   2.554  1.00  0.00           C
ATOM   3424  C4  UNK   229      30.748  46.142   4.138  1.00  0.00           C
ATOM   3425  C5  UNK   229      30.959  43.844   4.816  1.00  0.00           C
ATOM   3426  H6  UNK   229      31.737  45.055   1.585  1.00  0.00           H
ATOM   3427  H7  UNK   229      32.811  45.278   2.864  1.00  0.00           H
ATOM   3428  H8  UNK   229      32.265  43.630   2.361  1.00  0.00           H
ATOM   3429  H9  UNK   229      31.766  46.486   4.432  1.00  0.00           H
ATOM   3430  H10 UNK   229      30.087  46.195   5.048  1.00  0.00           H
ATOM   3431  H11 UNK   229      30.337  46.645   3.224  1.00  0.00           H
ATOM   3432  H12 UNK   229      30.707  42.780   4.575  1.00  0.00           H
ATOM   3433  H13 UNK   229      31.944  43.952   5.241  1.00  0.00           H
ATOM   3434  H14 UNK   229      30.328  44.104   5.685  1.00  0.00           H
ATOM   3435  H15 UNK   229      29.871  43.334   2.658  1.00  0.00           H
ATOM   3436  O1  UNK   230      25.349   3.968   4.698  1.00  0.00           O
ATOM   3437  C2  UNK   230      26.693   4.267   4.713  1.00  0.00           C
ATOM   3438  C3  UNK   230      27.497   3.242   5.583  1.00  0.00           C
ATOM   3439  C4  UNK   230      27.017   4.164   3.179  1.00  0.00           C
ATOM   3440  C5  UNK   230      26.988   5.665   5.291  1.00  0.00           C
ATOM   3441  H6  UNK   230      27.205   3.413   6.639  1.00  0.00           H
ATOM   3442  H7  UNK   230      27.203   2.212   5.258  1.00  0.00           H
ATOM   3443  H8  UNK   230      28.557   3.477   5.359  1.00  0.00           H
ATOM   3444  H9  UNK   230      26.367   4.844   2.615  1.00  0.00           H
ATOM   3445  H10 UNK   230      26.777   3.205   2.669  1.00  0.00           H
ATOM   3446  H11 UNK   230      27.991   4.488   2.928  1.00  0.00           H
ATOM   3447  H12 UNK   230      28.087   5.916   5.084  1.00  0.00           H
ATOM   3448  H13 UNK   230      26.380   6.430   4.791  1.00  0.00           H
ATOM   3449  H14 UNK   230      26.807   5.649   6.423  1.00  0.00           H
ATOM   3450  H15 UNK   230      24.883   4.782   4.475  1.00  0.00           H
ATOM   3451  O1  UNK   231      32.074  19.338   6.583  1.00  0.00           O
ATOM   3452  C2  UNK   231      32.519  20.560   6.062  1.00  0.00           C
ATOM   3453  C3  UNK   231      33.728  21.102   6.833  1.00  0.00           C
ATOM   3454  C4  UNK   231      32.929  20.372   4.614  1.00  0.00           C
ATOM   3455  C5  UNK   231      31.416  21.619   6.171  1.00  0.00           C
ATOM   3456  H6  UNK   231      34.210  22.025   6.414  1.00  0.00           H
ATOM   3457  H7  UNK   231      33.466  21.462   7.834  1.00  0.00           H
ATOM   3458  H8  UNK   231      34.548  20.381   6.851  1.00  0.00           H
ATOM   3459  H9  UNK   231      32.188  19.790   4.047  1.00  0.00           H
ATOM   3460  H10 UNK   231      33.968  19.938   4.486  1.00  0.00           H
ATOM   3461  H11 UNK   231      32.970  21.335   4.061  1.00  0.00           H
ATOM   3462  H12 UNK   231      30.965  21.795   7.178  1.00  0.00           H
ATOM   3463  H13 UNK   231      31.732  22.562   5.716  1.00  0.00           H
ATOM   3464  H14 UNK   231      30.499  21.248   5.569  1.00  0.00           H
ATOM   3465  H15 UNK   231      31.158  19.153   6.237  1.00  0.00           H
ATOM   3466  O1  UNK   232      62.888  33.767  33.251  1.00  0.00           O
ATOM   3467  C2  UNK   232      62.370  32.757  34.116  1.00  0.00           C
ATOM   3468  C3  UNK   232      60.892  33.126  34.430  1.00  0.00           C
ATOM   3469  C4  UNK   232      62.247  31.428  33.364  1.00  0.00           C
ATOM   3470  C5  UNK   232      63.123  32.631  35.486  1.00  0.00           C
ATOM   3471  H6  UNK   232      60.360  32.998  33.510  1.00  0.00           H
ATOM   3472  H7  UNK   232      60.439  32.377  35.062  1.00  0.00           H
ATOM   3473  H8  UNK   232      60.712  34.128  34.804  1.00  0.00           H
ATOM   3474  H9  UNK   232      62.147  30.543  34.076  1.00  0.00           H
ATOM   3475  H10 UNK   232      63.173  31.309  32.804  1.00  0.00           H
ATOM   3476  H11 UNK   232      61.472  31.382  32.587  1.00  0.00           H
ATOM   3477  H12 UNK   232      63.012  33.644  36.082  1.00  0.00           H
ATOM   3478  H13 UNK   232      62.735  31.812  36.174  1.00  0.00           H
ATOM   3479  H14 UNK   232      64.127  32.450  35.392  1.00  0.00           H
ATOM   3480  H15 UNK   232      62.397  33.849  32.382  1.00  0.00           H
ATOM   3481  O1  UNK   233      37.679  49.579   5.770  1.00  0.00           O
ATOM   3482  C2  UNK   233      38.996  49.530   6.296  1.00  0.00           C
ATOM   3483  C3  UNK   233      38.980  48.643   7.597  1.00  0.00           C
ATOM   3484  C4  UNK   233      39.818  48.767   5.146  1.00  0.00           C
ATOM   3485  C5  UNK   233      39.572  50.909   6.641  1.00  0.00           C
ATOM   3486  H6  UNK   233      38.249  49.066   8.228  1.00  0.00           H
ATOM   3487  H7  UNK   233      38.809  47.588   7.343  1.00  0.00           H
ATOM   3488  H8  UNK   233      40.021  48.671   8.026  1.00  0.00           H
ATOM   3489  H9  UNK   233      40.704  48.240   5.488  1.00  0.00           H
ATOM   3490  H10 UNK   233      40.132  49.435   4.377  1.00  0.00           H
ATOM   3491  H11 UNK   233      39.165  48.064   4.659  1.00  0.00           H
ATOM   3492  H12 UNK   233      40.489  50.823   7.180  1.00  0.00           H
ATOM   3493  H13 UNK   233      39.756  51.461   5.714  1.00  0.00           H
ATOM   3494  H14 UNK   233      38.913  51.404   7.336  1.00  0.00           H
ATOM   3495  H15 UNK   233      37.349  48.673   5.752  1.00  0.00           H
ATOM   3496  O1  UNK   234      64.008  27.850   2.731  1.00  0.00           O
ATOM   3497  C2  UNK   234      62.750  27.746   2.178  1.00  0.00           C
ATOM   3498  C3  UNK   234      62.135  26.383   2.453  1.00  0.00           C
ATOM   3499  C4  UNK   234      61.759  28.759   2.679  1.00  0.00           C
ATOM   3500  C5  UNK   234      62.971  28.061   0.670  1.00  0.00           C
ATOM   3501  H6  UNK   234      61.123  26.208   2.029  1.00  0.00           H
ATOM   3502  H7  UNK   234      62.874  25.711   1.860  1.00  0.00           H
ATOM   3503  H8  UNK   234      62.305  26.004   3.456  1.00  0.00           H
ATOM   3504  H9  UNK   234      60.892  28.755   1.949  1.00  0.00           H
ATOM   3505  H10 UNK   234      62.244  29.719   2.636  1.00  0.00           H
ATOM   3506  H11 UNK   234      61.530  28.475   3.674  1.00  0.00           H
ATOM   3507  H12 UNK   234      63.322  29.073   0.576  1.00  0.00           H
ATOM   3508  H13 UNK   234      63.773  27.418   0.198  1.00  0.00           H
ATOM   3509  H14 UNK   234      62.003  28.039   0.126  1.00  0.00           H
ATOM   3510  H15 UNK   234      64.303  26.964   3.192  1.00  0.00           H
ATOM   3511  O1  UNK   235      47.182  13.546  51.466  1.00  0.00           O
ATOM   3512  C2  UNK   235      48.059  14.543  51.963  1.00  0.00           C
ATOM   3513  C3  UNK   235      47.507  15.010  53.320  1.00  0.00           C
ATOM   3514  C4  UNK   235      49.468  13.875  52.160  1.00  0.00           C
ATOM   3515  C5  UNK   235      48.069  15.754  51.005  1.00  0.00           C
ATOM   3516  H6  UNK   235      46.456  15.358  53.385  1.00  0.00           H
ATOM   3517  H7  UNK   235      47.600  14.049  53.873  1.00  0.00           H
ATOM   3518  H8  UNK   235      48.133  15.715  53.796  1.00  0.00           H
ATOM   3519  H9  UNK   235      49.300  12.792  52.304  1.00  0.00           H
ATOM   3520  H10 UNK   235      49.961  14.319  53.009  1.00  0.00           H
ATOM   3521  H11 UNK   235      50.066  13.930  51.227  1.00  0.00           H
ATOM   3522  H12 UNK   235      47.086  16.270  51.163  1.00  0.00           H
ATOM   3523  H13 UNK   235      48.778  16.523  51.362  1.00  0.00           H
ATOM   3524  H14 UNK   235      48.207  15.492  49.935  1.00  0.00           H
ATOM   3525  H15 UNK   235      47.630  13.209  50.590  1.00  0.00           H
ATOM   3526  O1  UNK   236       7.255   8.652  48.579  1.00  0.00           O
ATOM   3527  C2  UNK   236       7.210   7.837  47.416  1.00  0.00           C
ATOM   3528  C3  UNK   236       7.821   8.679  46.311  1.00  0.00           C
ATOM   3529  C4  UNK   236       7.957   6.537  47.574  1.00  0.00           C
ATOM   3530  C5  UNK   236       5.766   7.652  46.972  1.00  0.00           C
ATOM   3531  H6  UNK   236       7.333   9.690  46.231  1.00  0.00           H
ATOM   3532  H7  UNK   236       8.911   8.841  46.586  1.00  0.00           H
ATOM   3533  H8  UNK   236       7.839   8.181  45.360  1.00  0.00           H
ATOM   3534  H9  UNK   236       9.027   6.692  47.545  1.00  0.00           H
ATOM   3535  H10 UNK   236       7.650   5.784  46.774  1.00  0.00           H
ATOM   3536  H11 UNK   236       7.706   6.108  48.469  1.00  0.00           H
ATOM   3537  H12 UNK   236       5.158   8.549  47.088  1.00  0.00           H
ATOM   3538  H13 UNK   236       5.824   7.364  45.945  1.00  0.00           H
ATOM   3539  H14 UNK   236       5.300   6.811  47.503  1.00  0.00           H
ATOM   3540  H15 UNK   236       6.538   8.335  49.220  1.00  0.00           H
ATOM   3541  O1  UNK   237      56.789  20.558  66.306  1.00  0.00           O
ATOM   3542  C2  UNK   237      57.089  20.598  64.925  1.00  0.00           C
ATOM   3543  C3  UNK   237      56.849  19.203  64.362  1.00  0.00           C
ATOM   3544  C4  UNK   237      56.135  21.518  64.148  1.00  0.00           C
ATOM   3545  C5  UNK   237      58.590  20.967  64.750  1.00  0.00           C
ATOM   3546  H6  UNK   237      55.808  18.791  64.591  1.00  0.00           H
ATOM   3547  H7  UNK   237      56.903  19.262  63.276  1.00  0.00           H
ATOM   3548  H8  UNK   237      57.688  18.586  64.657  1.00  0.00           H
ATOM   3549  H9  UNK   237      56.383  22.587  64.263  1.00  0.00           H
ATOM   3550  H10 UNK   237      55.068  21.345  64.488  1.00  0.00           H
ATOM   3551  H11 UNK   237      56.157  21.444  63.049  1.00  0.00           H
ATOM   3552  H12 UNK   237      59.228  20.283  65.264  1.00  0.00           H
ATOM   3553  H13 UNK   237      58.840  21.008  63.652  1.00  0.00           H
ATOM   3554  H14 UNK   237      58.805  21.935  65.174  1.00  0.00           H
ATOM   3555  H15 UNK   237      55.938  19.998  66.374  1.00  0.00           H
ATOM   3556  O1  UNK   238      30.631  33.558  48.089  1.00  0.00           O
ATOM   3557  C2  UNK   238      29.675  32.766  48.891  1.00  0.00           C
ATOM   3558  C3  UNK   238      30.481  31.551  49.454  1.00  0.00           C
ATOM   3559  C4  UNK   238      29.144  33.691  50.033  1.00  0.00           C
ATOM   3560  C5  UNK   238      28.593  32.181  47.955  1.00  0.00           C
ATOM   3561  H6  UNK   238      31.289  31.880  50.097  1.00  0.00           H
ATOM   3562  H7  UNK   238      29.809  30.960  50.194  1.00  0.00           H
ATOM   3563  H8  UNK   238      30.826  30.823  48.708  1.00  0.00           H
ATOM   3564  H9  UNK   238      29.969  34.160  50.647  1.00  0.00           H
ATOM   3565  H10 UNK   238      28.543  33.143  50.798  1.00  0.00           H
ATOM   3566  H11 UNK   238      28.343  34.344  49.727  1.00  0.00           H
ATOM   3567  H12 UNK   238      28.836  31.913  46.911  1.00  0.00           H
ATOM   3568  H13 UNK   238      28.147  31.285  48.356  1.00  0.00           H
ATOM   3569  H14 UNK   238      27.844  32.995  47.924  1.00  0.00           H
ATOM   3570  H15 UNK   238      31.306  32.968  47.699  1.00  0.00           H
ATOM   3571  O1  UNK   239      65.921  38.905  26.418  1.00  0.00           O
ATOM   3572  C2  UNK   239      66.168  40.295  26.645  1.00  0.00           C
ATOM   3573  C3  UNK   239      67.420  40.573  27.464  1.00  0.00           C
ATOM   3574  C4  UNK   239      66.349  40.898  25.306  1.00  0.00           C
ATOM   3575  C5  UNK   239      64.890  40.834  27.360  1.00  0.00           C
ATOM   3576  H6  UNK   239      67.830  41.591  27.150  1.00  0.00           H
ATOM   3577  H7  UNK   239      67.219  40.619  28.561  1.00  0.00           H
ATOM   3578  H8  UNK   239      68.293  39.893  27.265  1.00  0.00           H
ATOM   3579  H9  UNK   239      65.317  40.838  24.888  1.00  0.00           H
ATOM   3580  H10 UNK   239      67.129  40.364  24.728  1.00  0.00           H
ATOM   3581  H11 UNK   239      66.627  41.940  25.229  1.00  0.00           H
ATOM   3582  H12 UNK   239      64.795  40.475  28.382  1.00  0.00           H
ATOM   3583  H13 UNK   239      64.921  42.009  27.481  1.00  0.00           H
ATOM   3584  H14 UNK   239      64.024  40.585  26.806  1.00  0.00           H
ATOM   3585  H15 UNK   239      65.111  38.911  25.853  1.00  0.00           H
ATOM   3586  O1  UNK   240      14.792  64.736   1.195  1.00  0.00           O
ATOM   3587  C2  UNK   240      15.181  63.412   0.956  1.00  0.00           C
ATOM   3588  C3  UNK   240      15.954  63.349  -0.397  1.00  0.00           C
ATOM   3589  C4  UNK   240      16.054  62.986   2.119  1.00  0.00           C
ATOM   3590  C5  UNK   240      13.835  62.672   0.858  1.00  0.00           C
ATOM   3591  H6  UNK   240      16.911  63.797  -0.342  1.00  0.00           H
ATOM   3592  H7  UNK   240      16.288  62.355  -0.623  1.00  0.00           H
ATOM   3593  H8  UNK   240      15.420  63.778  -1.238  1.00  0.00           H
ATOM   3594  H9  UNK   240      17.124  63.194   1.938  1.00  0.00           H
ATOM   3595  H10 UNK   240      16.076  61.926   2.298  1.00  0.00           H
ATOM   3596  H11 UNK   240      15.724  63.442   3.028  1.00  0.00           H
ATOM   3597  H12 UNK   240      13.135  63.209   0.259  1.00  0.00           H
ATOM   3598  H13 UNK   240      13.957  61.702   0.474  1.00  0.00           H
ATOM   3599  H14 UNK   240      13.417  62.520   1.799  1.00  0.00           H
ATOM   3600  H15 UNK   240      15.603  65.304   0.848  1.00  0.00           H
ATOM   3601  O1  UNK   241      33.665  26.818  48.696  1.00  0.00           O
ATOM   3602  C2  UNK   241      32.821  28.027  48.692  1.00  0.00           C
ATOM   3603  C3  UNK   241      31.759  27.909  47.570  1.00  0.00           C
ATOM   3604  C4  UNK   241      32.067  28.076  50.039  1.00  0.00           C
ATOM   3605  C5  UNK   241      33.753  29.207  48.369  1.00  0.00           C
ATOM   3606  H6  UNK   241      32.337  27.757  46.623  1.00  0.00           H
ATOM   3607  H7  UNK   241      31.055  27.100  47.754  1.00  0.00           H
ATOM   3608  H8  UNK   241      31.115  28.816  47.520  1.00  0.00           H
ATOM   3609  H9  UNK   241      32.808  27.812  50.847  1.00  0.00           H
ATOM   3610  H10 UNK   241      31.288  27.284  50.011  1.00  0.00           H
ATOM   3611  H11 UNK   241      31.538  28.950  50.238  1.00  0.00           H
ATOM   3612  H12 UNK   241      34.497  29.199  49.155  1.00  0.00           H
ATOM   3613  H13 UNK   241      34.302  29.095  47.433  1.00  0.00           H
ATOM   3614  H14 UNK   241      33.261  30.168  48.380  1.00  0.00           H
ATOM   3615  H15 UNK   241      33.924  26.844  47.776  1.00  0.00           H
ATOM   3616  O1  UNK   242      32.782  21.226  31.695  1.00  0.00           O
ATOM   3617  C2  UNK   242      33.578  20.823  30.510  1.00  0.00           C
ATOM   3618  C3  UNK   242      34.458  22.048  30.213  1.00  0.00           C
ATOM   3619  C4  UNK   242      34.457  19.637  30.913  1.00  0.00           C
ATOM   3620  C5  UNK   242      32.644  20.566  29.300  1.00  0.00           C
ATOM   3621  H6  UNK   242      34.907  21.998  29.190  1.00  0.00           H
ATOM   3622  H7  UNK   242      33.921  22.966  30.195  1.00  0.00           H
ATOM   3623  H8  UNK   242      35.290  22.112  30.859  1.00  0.00           H
ATOM   3624  H9  UNK   242      35.013  19.254  30.080  1.00  0.00           H
ATOM   3625  H10 UNK   242      33.864  18.861  31.280  1.00  0.00           H
ATOM   3626  H11 UNK   242      35.156  19.853  31.662  1.00  0.00           H
ATOM   3627  H12 UNK   242      31.634  20.056  29.561  1.00  0.00           H
ATOM   3628  H13 UNK   242      32.428  21.541  28.838  1.00  0.00           H
ATOM   3629  H14 UNK   242      33.068  19.964  28.515  1.00  0.00           H
ATOM   3630  H15 UNK   242      33.419  21.410  32.436  1.00  0.00           H
ATOM   3631  O1  UNK   243       1.471  21.272  51.955  1.00  0.00           O
ATOM   3632  C2  UNK   243       2.485  21.135  51.011  1.00  0.00           C
ATOM   3633  C3  UNK   243       1.952  20.530  49.697  1.00  0.00           C
ATOM   3634  C4  UNK   243       3.083  22.511  50.658  1.00  0.00           C
ATOM   3635  C5  UNK   243       3.549  20.236  51.662  1.00  0.00           C
ATOM   3636  H6  UNK   243       1.206  21.092  49.167  1.00  0.00           H
ATOM   3637  H7  UNK   243       2.712  20.318  48.963  1.00  0.00           H
ATOM   3638  H8  UNK   243       1.575  19.533  49.914  1.00  0.00           H
ATOM   3639  H9  UNK   243       4.109  22.518  50.327  1.00  0.00           H
ATOM   3640  H10 UNK   243       3.007  23.160  51.538  1.00  0.00           H
ATOM   3641  H11 UNK   243       2.481  22.938  49.868  1.00  0.00           H
ATOM   3642  H12 UNK   243       4.464  20.256  51.164  1.00  0.00           H
ATOM   3643  H13 UNK   243       3.649  20.719  52.625  1.00  0.00           H
ATOM   3644  H14 UNK   243       3.307  19.204  51.832  1.00  0.00           H
ATOM   3645  H15 UNK   243       0.887  21.978  51.591  1.00  0.00           H
ATOM   3646  O1  UNK   244      54.930   4.567  61.891  1.00  0.00           O
ATOM   3647  C2  UNK   244      53.816   3.830  61.473  1.00  0.00           C
ATOM   3648  C3  UNK   244      52.993   3.374  62.692  1.00  0.00           C
ATOM   3649  C4  UNK   244      53.133   4.829  60.576  1.00  0.00           C
ATOM   3650  C5  UNK   244      54.316   2.719  60.578  1.00  0.00           C
ATOM   3651  H6  UNK   244      53.587   2.737  63.342  1.00  0.00           H
ATOM   3652  H7  UNK   244      52.752   4.277  63.342  1.00  0.00           H
ATOM   3653  H8  UNK   244      52.036   2.937  62.472  1.00  0.00           H
ATOM   3654  H9  UNK   244      52.174   4.377  60.362  1.00  0.00           H
ATOM   3655  H10 UNK   244      53.615   5.081  59.591  1.00  0.00           H
ATOM   3656  H11 UNK   244      52.937   5.711  61.032  1.00  0.00           H
ATOM   3657  H12 UNK   244      55.003   3.090  59.803  1.00  0.00           H
ATOM   3658  H13 UNK   244      54.829   1.931  61.185  1.00  0.00           H
ATOM   3659  H14 UNK   244      53.505   2.122  60.129  1.00  0.00           H
ATOM   3660  H15 UNK   244      55.745   4.017  61.947  1.00  0.00           H
ATOM   3661  O1  UNK   245       4.283   4.528  64.347  1.00  0.00           O
ATOM   3662  C2  UNK   245       4.850   5.613  63.585  1.00  0.00           C
ATOM   3663  C3  UNK   245       4.883   6.888  64.460  1.00  0.00           C
ATOM   3664  C4  UNK   245       6.291   5.351  63.086  1.00  0.00           C
ATOM   3665  C5  UNK   245       3.857   5.819  62.427  1.00  0.00           C
ATOM   3666  H6  UNK   245       3.855   7.002  64.781  1.00  0.00           H
ATOM   3667  H7  UNK   245       5.586   6.888  65.324  1.00  0.00           H
ATOM   3668  H8  UNK   245       5.076   7.728  63.796  1.00  0.00           H
ATOM   3669  H9  UNK   245       6.985   5.407  63.952  1.00  0.00           H
ATOM   3670  H10 UNK   245       6.503   6.181  62.394  1.00  0.00           H
ATOM   3671  H11 UNK   245       6.411   4.393  62.588  1.00  0.00           H
ATOM   3672  H12 UNK   245       2.833   6.141  62.796  1.00  0.00           H
ATOM   3673  H13 UNK   245       4.319   6.532  61.755  1.00  0.00           H
ATOM   3674  H14 UNK   245       3.759   4.822  61.915  1.00  0.00           H
ATOM   3675  H15 UNK   245       4.967   3.947  64.817  1.00  0.00           H
ATOM   3676  O1  UNK   246      19.467   9.599  63.440  1.00  0.00           O
ATOM   3677  C2  UNK   246      20.337   9.808  62.254  1.00  0.00           C
ATOM   3678  C3  UNK   246      20.826  11.251  62.233  1.00  0.00           C
ATOM   3679  C4  UNK   246      21.564   8.853  62.453  1.00  0.00           C
ATOM   3680  C5  UNK   246      19.662   9.374  60.997  1.00  0.00           C
ATOM   3681  H6  UNK   246      21.516  11.354  61.409  1.00  0.00           H
ATOM   3682  H7  UNK   246      20.044  12.013  62.032  1.00  0.00           H
ATOM   3683  H8  UNK   246      21.459  11.630  63.061  1.00  0.00           H
ATOM   3684  H9  UNK   246      22.216   9.013  61.654  1.00  0.00           H
ATOM   3685  H10 UNK   246      21.278   7.794  62.438  1.00  0.00           H
ATOM   3686  H11 UNK   246      22.101   9.001  63.381  1.00  0.00           H
ATOM   3687  H12 UNK   246      20.359   9.476  60.162  1.00  0.00           H
ATOM   3688  H13 UNK   246      19.350   8.423  61.194  1.00  0.00           H
ATOM   3689  H14 UNK   246      18.675   9.892  60.733  1.00  0.00           H
ATOM   3690  H15 UNK   246      18.596   9.912  63.139  1.00  0.00           H
ATOM   3691  O1  UNK   247      61.220  48.629  34.804  1.00  0.00           O
ATOM   3692  C2  UNK   247      62.495  49.321  34.816  1.00  0.00           C
ATOM   3693  C3  UNK   247      62.415  50.361  35.965  1.00  0.00           C
ATOM   3694  C4  UNK   247      63.712  48.420  35.099  1.00  0.00           C
ATOM   3695  C5  UNK   247      62.606  49.948  33.431  1.00  0.00           C
ATOM   3696  H6  UNK   247      61.515  50.846  36.105  1.00  0.00           H
ATOM   3697  H7  UNK   247      62.571  49.964  36.996  1.00  0.00           H
ATOM   3698  H8  UNK   247      63.180  51.144  35.867  1.00  0.00           H
ATOM   3699  H9  UNK   247      63.721  48.147  36.148  1.00  0.00           H
ATOM   3700  H10 UNK   247      64.611  49.014  34.836  1.00  0.00           H
ATOM   3701  H11 UNK   247      63.623  47.576  34.425  1.00  0.00           H
ATOM   3702  H12 UNK   247      63.330  50.775  33.298  1.00  0.00           H
ATOM   3703  H13 UNK   247      62.798  49.207  32.658  1.00  0.00           H
ATOM   3704  H14 UNK   247      61.586  50.398  33.230  1.00  0.00           H
ATOM   3705  H15 UNK   247      61.001  48.557  35.707  1.00  0.00           H
ATOM   3706  O1  UNK   248      38.810  32.172  49.191  1.00  0.00           O
ATOM   3707  C2  UNK   248      38.803  30.727  49.347  1.00  0.00           C
ATOM   3708  C3  UNK   248      37.529  30.201  48.683  1.00  0.00           C
ATOM   3709  C4  UNK   248      40.035  30.109  48.629  1.00  0.00           C
ATOM   3710  C5  UNK   248      38.794  30.458  50.909  1.00  0.00           C
ATOM   3711  H6  UNK   248      36.707  30.555  49.393  1.00  0.00           H
ATOM   3712  H7  UNK   248      37.419  30.480  47.645  1.00  0.00           H
ATOM   3713  H8  UNK   248      37.470  29.120  48.708  1.00  0.00           H
ATOM   3714  H9  UNK   248      40.924  30.669  48.930  1.00  0.00           H
ATOM   3715  H10 UNK   248      40.003  30.272  47.551  1.00  0.00           H
ATOM   3716  H11 UNK   248      40.147  29.067  48.928  1.00  0.00           H
ATOM   3717  H12 UNK   248      37.897  30.784  51.339  1.00  0.00           H
ATOM   3718  H13 UNK   248      38.890  29.366  51.073  1.00  0.00           H
ATOM   3719  H14 UNK   248      39.647  30.933  51.484  1.00  0.00           H
ATOM   3720  H15 UNK   248      39.059  32.254  48.234  1.00  0.00           H
ATOM   3721  O1  UNK   249      52.149  51.641   7.778  1.00  0.00           O
ATOM   3722  C2  UNK   249      53.092  51.011   6.884  1.00  0.00           C
ATOM   3723  C3  UNK   249      53.305  49.568   7.367  1.00  0.00           C
ATOM   3724  C4  UNK   249      52.400  51.034   5.524  1.00  0.00           C
ATOM   3725  C5  UNK   249      54.416  51.757   6.806  1.00  0.00           C
ATOM   3726  H6  UNK   249      53.885  49.594   8.318  1.00  0.00           H
ATOM   3727  H7  UNK   249      52.347  48.999   7.457  1.00  0.00           H
ATOM   3728  H8  UNK   249      53.900  48.945   6.645  1.00  0.00           H
ATOM   3729  H9  UNK   249      52.362  52.056   5.165  1.00  0.00           H
ATOM   3730  H10 UNK   249      51.450  50.590   5.564  1.00  0.00           H
ATOM   3731  H11 UNK   249      52.879  50.452   4.729  1.00  0.00           H
ATOM   3732  H12 UNK   249      55.083  51.370   6.016  1.00  0.00           H
ATOM   3733  H13 UNK   249      54.269  52.897   6.683  1.00  0.00           H
ATOM   3734  H14 UNK   249      55.068  51.714   7.678  1.00  0.00           H
ATOM   3735  H15 UNK   249      52.655  51.870   8.563  1.00  0.00           H
ATOM   3736  O1  UNK   250      48.653  13.403  40.386  1.00  0.00           O
ATOM   3737  C2  UNK   250      49.198  14.480  41.188  1.00  0.00           C
ATOM   3738  C3  UNK   250      50.233  15.180  40.332  1.00  0.00           C
ATOM   3739  C4  UNK   250      47.915  15.413  41.477  1.00  0.00           C
ATOM   3740  C5  UNK   250      49.699  13.890  42.529  1.00  0.00           C
ATOM   3741  H6  UNK   250      50.661  16.051  40.933  1.00  0.00           H
ATOM   3742  H7  UNK   250      50.975  14.435  40.228  1.00  0.00           H
ATOM   3743  H8  UNK   250      49.924  15.365  39.282  1.00  0.00           H
ATOM   3744  H9  UNK   250      47.481  15.790  40.511  1.00  0.00           H
ATOM   3745  H10 UNK   250      48.083  16.225  42.171  1.00  0.00           H
ATOM   3746  H11 UNK   250      47.138  14.839  41.890  1.00  0.00           H
ATOM   3747  H12 UNK   250      49.911  14.695  43.330  1.00  0.00           H
ATOM   3748  H13 UNK   250      49.009  13.205  42.961  1.00  0.00           H
ATOM   3749  H14 UNK   250      50.617  13.308  42.334  1.00  0.00           H
ATOM   3750  H15 UNK   250      48.140  13.817  39.711  1.00  0.00           H
ATOM   3751  O1  UNK   251      34.182  38.691  53.822  1.00  0.00           O
ATOM   3752  C2  UNK   251      34.985  37.523  54.090  1.00  0.00           C
ATOM   3753  C3  UNK   251      36.183  37.317  53.030  1.00  0.00           C
ATOM   3754  C4  UNK   251      35.724  37.744  55.476  1.00  0.00           C
ATOM   3755  C5  UNK   251      34.093  36.228  54.128  1.00  0.00           C
ATOM   3756  H6  UNK   251      37.128  37.794  53.227  1.00  0.00           H
ATOM   3757  H7  UNK   251      36.586  36.340  52.905  1.00  0.00           H
ATOM   3758  H8  UNK   251      35.834  37.536  52.016  1.00  0.00           H
ATOM   3759  H9  UNK   251      36.588  38.501  55.210  1.00  0.00           H
ATOM   3760  H10 UNK   251      36.212  36.869  55.807  1.00  0.00           H
ATOM   3761  H11 UNK   251      35.061  38.111  56.316  1.00  0.00           H
ATOM   3762  H12 UNK   251      33.395  36.225  54.966  1.00  0.00           H
ATOM   3763  H13 UNK   251      33.388  36.113  53.264  1.00  0.00           H
ATOM   3764  H14 UNK   251      34.768  35.326  54.164  1.00  0.00           H
ATOM   3765  H15 UNK   251      34.542  39.408  54.367  1.00  0.00           H
ATOM   3766  O1  UNK   252      12.407  16.782  61.105  1.00  0.00           O
ATOM   3767  C2  UNK   252      13.550  17.355  61.792  1.00  0.00           C
ATOM   3768  C3  UNK   252      14.592  17.540  60.743  1.00  0.00           C
ATOM   3769  C4  UNK   252      13.050  18.724  62.306  1.00  0.00           C
ATOM   3770  C5  UNK   252      13.860  16.401  62.910  1.00  0.00           C
ATOM   3771  H6  UNK   252      14.192  17.926  59.822  1.00  0.00           H
ATOM   3772  H7  UNK   252      15.490  18.022  61.078  1.00  0.00           H
ATOM   3773  H8  UNK   252      14.950  16.557  60.497  1.00  0.00           H
ATOM   3774  H9  UNK   252      13.641  18.858  63.198  1.00  0.00           H
ATOM   3775  H10 UNK   252      11.995  18.652  62.634  1.00  0.00           H
ATOM   3776  H11 UNK   252      13.128  19.534  61.598  1.00  0.00           H
ATOM   3777  H12 UNK   252      14.777  16.744  63.442  1.00  0.00           H
ATOM   3778  H13 UNK   252      13.026  16.486  63.634  1.00  0.00           H
ATOM   3779  H14 UNK   252      14.132  15.385  62.599  1.00  0.00           H
ATOM   3780  H15 UNK   252      12.509  15.788  61.038  1.00  0.00           H
ATOM   3781  O1  UNK   253       1.547  48.717  29.554  1.00  0.00           O
ATOM   3782  C2  UNK   253       1.772  47.284  29.576  1.00  0.00           C
ATOM   3783  C3  UNK   253       2.586  46.937  28.351  1.00  0.00           C
ATOM   3784  C4  UNK   253       2.573  46.831  30.789  1.00  0.00           C
ATOM   3785  C5  UNK   253       0.333  46.630  29.442  1.00  0.00           C
ATOM   3786  H6  UNK   253       2.109  47.239  27.378  1.00  0.00           H
ATOM   3787  H7  UNK   253       3.548  47.520  28.369  1.00  0.00           H
ATOM   3788  H8  UNK   253       2.752  45.840  28.302  1.00  0.00           H
ATOM   3789  H9  UNK   253       2.351  45.796  30.976  1.00  0.00           H
ATOM   3790  H10 UNK   253       2.239  47.368  31.727  1.00  0.00           H
ATOM   3791  H11 UNK   253       3.634  47.078  30.722  1.00  0.00           H
ATOM   3792  H12 UNK   253      -0.331  47.101  28.694  1.00  0.00           H
ATOM   3793  H13 UNK   253       0.440  45.586  29.248  1.00  0.00           H
ATOM   3794  H14 UNK   253      -0.358  46.655  30.296  1.00  0.00           H
ATOM   3795  H15 UNK   253       1.089  48.837  30.423  1.00  0.00           H
ATOM   3796  O1  UNK   254      51.395  34.853  61.870  1.00  0.00           O
ATOM   3797  C2  UNK   254      51.479  35.885  62.771  1.00  0.00           C
ATOM   3798  C3  UNK   254      51.200  37.246  62.119  1.00  0.00           C
ATOM   3799  C4  UNK   254      50.440  35.548  63.896  1.00  0.00           C
ATOM   3800  C5  UNK   254      52.859  35.945  63.446  1.00  0.00           C
ATOM   3801  H6  UNK   254      51.793  37.367  61.199  1.00  0.00           H
ATOM   3802  H7  UNK   254      50.196  37.217  61.798  1.00  0.00           H
ATOM   3803  H8  UNK   254      51.274  38.096  62.794  1.00  0.00           H
ATOM   3804  H9  UNK   254      50.852  34.805  64.501  1.00  0.00           H
ATOM   3805  H10 UNK   254      49.457  35.231  63.563  1.00  0.00           H
ATOM   3806  H11 UNK   254      50.312  36.406  64.600  1.00  0.00           H
ATOM   3807  H12 UNK   254      52.937  36.896  64.008  1.00  0.00           H
ATOM   3808  H13 UNK   254      53.075  35.165  64.244  1.00  0.00           H
ATOM   3809  H14 UNK   254      53.688  35.882  62.711  1.00  0.00           H
ATOM   3810  H15 UNK   254      51.689  35.220  61.000  1.00  0.00           H
ATOM   3811  O1  UNK   255      42.160  21.529  -0.056  1.00  0.00           O
ATOM   3812  C2  UNK   255      43.419  21.201   0.381  1.00  0.00           C
ATOM   3813  C3  UNK   255      43.245  20.210   1.579  1.00  0.00           C
ATOM   3814  C4  UNK   255      44.277  20.642  -0.780  1.00  0.00           C
ATOM   3815  C5  UNK   255      43.981  22.528   0.920  1.00  0.00           C
ATOM   3816  H6  UNK   255      44.137  20.134   2.171  1.00  0.00           H
ATOM   3817  H7  UNK   255      42.415  20.394   2.299  1.00  0.00           H
ATOM   3818  H8  UNK   255      43.082  19.139   1.210  1.00  0.00           H
ATOM   3819  H9  UNK   255      44.336  21.220  -1.738  1.00  0.00           H
ATOM   3820  H10 UNK   255      43.771  19.668  -1.016  1.00  0.00           H
ATOM   3821  H11 UNK   255      45.327  20.443  -0.532  1.00  0.00           H
ATOM   3822  H12 UNK   255      43.216  23.157   1.363  1.00  0.00           H
ATOM   3823  H13 UNK   255      44.700  22.375   1.725  1.00  0.00           H
ATOM   3824  H14 UNK   255      44.394  23.082   0.103  1.00  0.00           H
ATOM   3825  H15 UNK   255      41.755  20.607  -0.100  1.00  0.00           H
ATOM   3826  O1  UNK   256      17.739  34.667  16.197  1.00  0.00           O
ATOM   3827  C2  UNK   256      18.747  33.845  15.705  1.00  0.00           C
ATOM   3828  C3  UNK   256      19.651  33.352  16.822  1.00  0.00           C
ATOM   3829  C4  UNK   256      18.161  32.695  14.902  1.00  0.00           C
ATOM   3830  C5  UNK   256      19.596  34.619  14.736  1.00  0.00           C
ATOM   3831  H6  UNK   256      19.142  32.788  17.663  1.00  0.00           H
ATOM   3832  H7  UNK   256      20.469  32.606  16.530  1.00  0.00           H
ATOM   3833  H8  UNK   256      20.106  34.187  17.407  1.00  0.00           H
ATOM   3834  H9  UNK   256      17.560  32.057  15.508  1.00  0.00           H
ATOM   3835  H10 UNK   256      18.925  32.047  14.468  1.00  0.00           H
ATOM   3836  H11 UNK   256      17.528  32.883  14.053  1.00  0.00           H
ATOM   3837  H12 UNK   256      19.037  35.294  14.106  1.00  0.00           H
ATOM   3838  H13 UNK   256      20.236  35.363  15.225  1.00  0.00           H
ATOM   3839  H14 UNK   256      20.283  33.998  14.094  1.00  0.00           H
ATOM   3840  H15 UNK   256      18.123  35.404  16.693  1.00  0.00           H
ATOM   3841  O1  UNK   257      62.095  20.106  47.344  1.00  0.00           O
ATOM   3842  C2  UNK   257      62.268  20.581  48.664  1.00  0.00           C
ATOM   3843  C3  UNK   257      62.343  22.135  48.657  1.00  0.00           C
ATOM   3844  C4  UNK   257      61.074  20.086  49.483  1.00  0.00           C
ATOM   3845  C5  UNK   257      63.588  20.029  49.229  1.00  0.00           C
ATOM   3846  H6  UNK   257      63.302  22.499  48.181  1.00  0.00           H
ATOM   3847  H7  UNK   257      61.488  22.507  48.037  1.00  0.00           H
ATOM   3848  H8  UNK   257      62.204  22.605  49.671  1.00  0.00           H
ATOM   3849  H9  UNK   257      61.206  18.992  49.600  1.00  0.00           H
ATOM   3850  H10 UNK   257      60.176  20.346  48.945  1.00  0.00           H
ATOM   3851  H11 UNK   257      61.070  20.480  50.498  1.00  0.00           H
ATOM   3852  H12 UNK   257      63.675  18.919  49.100  1.00  0.00           H
ATOM   3853  H13 UNK   257      64.397  20.337  48.596  1.00  0.00           H
ATOM   3854  H14 UNK   257      63.776  20.374  50.252  1.00  0.00           H
ATOM   3855  H15 UNK   257      61.127  20.225  47.125  1.00  0.00           H
ATOM   3856  O1  UNK   258      19.033   9.196  22.822  1.00  0.00           O
ATOM   3857  C2  UNK   258      18.915   8.966  21.423  1.00  0.00           C
ATOM   3858  C3  UNK   258      20.332   8.842  20.763  1.00  0.00           C
ATOM   3859  C4  UNK   258      18.162   7.620  21.282  1.00  0.00           C
ATOM   3860  C5  UNK   258      18.020  10.066  20.829  1.00  0.00           C
ATOM   3861  H6  UNK   258      20.741   9.894  20.654  1.00  0.00           H
ATOM   3862  H7  UNK   258      20.956   8.148  21.310  1.00  0.00           H
ATOM   3863  H8  UNK   258      20.222   8.474  19.706  1.00  0.00           H
ATOM   3864  H9  UNK   258      17.390   7.597  21.989  1.00  0.00           H
ATOM   3865  H10 UNK   258      18.745   6.715  21.390  1.00  0.00           H
ATOM   3866  H11 UNK   258      17.758   7.556  20.204  1.00  0.00           H
ATOM   3867  H12 UNK   258      18.630  10.844  20.475  1.00  0.00           H
ATOM   3868  H13 UNK   258      17.513   9.734  19.973  1.00  0.00           H
ATOM   3869  H14 UNK   258      17.342  10.528  21.515  1.00  0.00           H
ATOM   3870  H15 UNK   258      19.419  10.144  23.017  1.00  0.00           H
ATOM   3871  O1  UNK   259      28.566  11.665  58.368  1.00  0.00           O
ATOM   3872  C2  UNK   259      27.937  12.053  57.105  1.00  0.00           C
ATOM   3873  C3  UNK   259      27.410  10.805  56.376  1.00  0.00           C
ATOM   3874  C4  UNK   259      26.757  12.968  57.467  1.00  0.00           C
ATOM   3875  C5  UNK   259      29.010  12.661  56.148  1.00  0.00           C
ATOM   3876  H6  UNK   259      26.857  11.099  55.445  1.00  0.00           H
ATOM   3877  H7  UNK   259      28.208  10.144  56.134  1.00  0.00           H
ATOM   3878  H8  UNK   259      26.673  10.242  56.969  1.00  0.00           H
ATOM   3879  H9  UNK   259      26.095  13.033  56.537  1.00  0.00           H
ATOM   3880  H10 UNK   259      26.995  13.984  57.765  1.00  0.00           H
ATOM   3881  H11 UNK   259      26.117  12.570  58.215  1.00  0.00           H
ATOM   3882  H12 UNK   259      29.577  11.858  55.634  1.00  0.00           H
ATOM   3883  H13 UNK   259      28.424  13.235  55.429  1.00  0.00           H
ATOM   3884  H14 UNK   259      29.608  13.397  56.649  1.00  0.00           H
ATOM   3885  H15 UNK   259      27.930  11.575  59.132  1.00  0.00           H
ATOM   3886  O1  UNK   260      32.313  24.447  44.676  1.00  0.00           O
ATOM   3887  C2  UNK   260      31.226  24.863  43.890  1.00  0.00           C
ATOM   3888  C3  UNK   260      31.830  26.170  43.223  1.00  0.00           C
ATOM   3889  C4  UNK   260      30.985  23.796  42.748  1.00  0.00           C
ATOM   3890  C5  UNK   260      29.905  25.158  44.750  1.00  0.00           C
ATOM   3891  H6  UNK   260      32.606  25.772  42.662  1.00  0.00           H
ATOM   3892  H7  UNK   260      31.139  26.685  42.524  1.00  0.00           H
ATOM   3893  H8  UNK   260      32.278  26.923  43.926  1.00  0.00           H
ATOM   3894  H9  UNK   260      31.968  23.368  42.432  1.00  0.00           H
ATOM   3895  H10 UNK   260      30.620  24.278  41.812  1.00  0.00           H
ATOM   3896  H11 UNK   260      30.280  23.028  43.028  1.00  0.00           H
ATOM   3897  H12 UNK   260      30.030  25.998  45.506  1.00  0.00           H
ATOM   3898  H13 UNK   260      29.012  25.371  44.095  1.00  0.00           H
ATOM   3899  H14 UNK   260      29.759  24.294  45.380  1.00  0.00           H
ATOM   3900  H15 UNK   260      32.457  23.485  44.400  1.00  0.00           H
ATOM   3901  O1  UNK   261      25.596  55.584  43.696  1.00  0.00           O
ATOM   3902  C2  UNK   261      24.505  56.385  43.699  1.00  0.00           C
ATOM   3903  C3  UNK   261      23.464  55.692  44.577  1.00  0.00           C
ATOM   3904  C4  UNK   261      25.031  57.792  44.155  1.00  0.00           C
ATOM   3905  C5  UNK   261      23.960  56.577  42.250  1.00  0.00           C
ATOM   3906  H6  UNK   261      23.757  55.842  45.591  1.00  0.00           H
ATOM   3907  H7  UNK   261      22.480  56.154  44.308  1.00  0.00           H
ATOM   3908  H8  UNK   261      23.488  54.580  44.295  1.00  0.00           H
ATOM   3909  H9  UNK   261      24.246  58.516  44.408  1.00  0.00           H
ATOM   3910  H10 UNK   261      25.677  58.176  43.395  1.00  0.00           H
ATOM   3911  H11 UNK   261      25.658  57.638  45.002  1.00  0.00           H
ATOM   3912  H12 UNK   261      23.030  57.123  42.289  1.00  0.00           H
ATOM   3913  H13 UNK   261      24.652  57.063  41.548  1.00  0.00           H
ATOM   3914  H14 UNK   261      23.706  55.560  41.900  1.00  0.00           H
ATOM   3915  H15 UNK   261      26.090  55.954  42.946  1.00  0.00           H
ATOM   3916  O1  UNK   262       9.576  16.107  60.864  1.00  0.00           O
ATOM   3917  C2  UNK   262       8.659  16.982  61.459  1.00  0.00           C
ATOM   3918  C3  UNK   262       7.187  16.778  60.899  1.00  0.00           C
ATOM   3919  C4  UNK   262       8.759  16.824  62.988  1.00  0.00           C
ATOM   3920  C5  UNK   262       9.139  18.420  61.019  1.00  0.00           C
ATOM   3921  H6  UNK   262       7.023  15.735  60.985  1.00  0.00           H
ATOM   3922  H7  UNK   262       6.590  17.342  61.652  1.00  0.00           H
ATOM   3923  H8  UNK   262       7.018  17.233  59.929  1.00  0.00           H
ATOM   3924  H9  UNK   262       9.740  16.798  63.328  1.00  0.00           H
ATOM   3925  H10 UNK   262       8.417  15.823  63.162  1.00  0.00           H
ATOM   3926  H11 UNK   262       8.103  17.556  63.485  1.00  0.00           H
ATOM   3927  H12 UNK   262       8.697  19.230  61.598  1.00  0.00           H
ATOM   3928  H13 UNK   262      10.190  18.645  61.179  1.00  0.00           H
ATOM   3929  H14 UNK   262       9.014  18.713  59.974  1.00  0.00           H
ATOM   3930  H15 UNK   262      10.406  16.522  60.690  1.00  0.00           H
ATOM   3931  O1  UNK   263      30.822  19.592  61.646  1.00  0.00           O
ATOM   3932  C2  UNK   263      30.948  18.900  62.857  1.00  0.00           C
ATOM   3933  C3  UNK   263      29.857  19.437  63.838  1.00  0.00           C
ATOM   3934  C4  UNK   263      30.691  17.340  62.607  1.00  0.00           C
ATOM   3935  C5  UNK   263      32.289  19.083  63.518  1.00  0.00           C
ATOM   3936  H6  UNK   263      28.863  19.640  63.445  1.00  0.00           H
ATOM   3937  H7  UNK   263      29.684  18.875  64.705  1.00  0.00           H
ATOM   3938  H8  UNK   263      30.307  20.381  64.129  1.00  0.00           H
ATOM   3939  H9  UNK   263      29.670  17.242  62.214  1.00  0.00           H
ATOM   3940  H10 UNK   263      30.758  16.764  63.467  1.00  0.00           H
ATOM   3941  H11 UNK   263      31.394  16.884  61.972  1.00  0.00           H
ATOM   3942  H12 UNK   263      32.531  20.107  63.529  1.00  0.00           H
ATOM   3943  H13 UNK   263      32.168  18.577  64.503  1.00  0.00           H
ATOM   3944  H14 UNK   263      33.130  18.584  62.988  1.00  0.00           H
ATOM   3945  H15 UNK   263      31.510  19.230  61.042  1.00  0.00           H
ATOM   3946  O1  UNK   264      56.665  39.570  16.421  1.00  0.00           O
ATOM   3947  C2  UNK   264      57.378  40.442  15.465  1.00  0.00           C
ATOM   3948  C3  UNK   264      58.879  40.660  15.960  1.00  0.00           C
ATOM   3949  C4  UNK   264      57.434  39.731  14.096  1.00  0.00           C
ATOM   3950  C5  UNK   264      56.624  41.764  15.459  1.00  0.00           C
ATOM   3951  H6  UNK   264      59.442  41.323  15.348  1.00  0.00           H
ATOM   3952  H7  UNK   264      58.911  41.098  17.000  1.00  0.00           H
ATOM   3953  H8  UNK   264      59.366  39.685  16.093  1.00  0.00           H
ATOM   3954  H9  UNK   264      56.407  39.789  13.693  1.00  0.00           H
ATOM   3955  H10 UNK   264      57.607  38.715  14.411  1.00  0.00           H
ATOM   3956  H11 UNK   264      58.133  40.236  13.424  1.00  0.00           H
ATOM   3957  H12 UNK   264      57.105  42.473  14.759  1.00  0.00           H
ATOM   3958  H13 UNK   264      55.580  41.633  15.119  1.00  0.00           H
ATOM   3959  H14 UNK   264      56.574  42.233  16.481  1.00  0.00           H
ATOM   3960  H15 UNK   264      57.153  38.719  16.563  1.00  0.00           H
ATOM   3961  O1  UNK   265      39.243  11.431  61.628  1.00  0.00           O
ATOM   3962  C2  UNK   265      37.946  11.116  61.154  1.00  0.00           C
ATOM   3963  C3  UNK   265      37.947  11.321  59.584  1.00  0.00           C
ATOM   3964  C4  UNK   265      37.653   9.638  61.517  1.00  0.00           C
ATOM   3965  C5  UNK   265      36.994  12.114  61.827  1.00  0.00           C
ATOM   3966  H6  UNK   265      38.659  10.609  59.134  1.00  0.00           H
ATOM   3967  H7  UNK   265      36.949  11.275  59.173  1.00  0.00           H
ATOM   3968  H8  UNK   265      38.249  12.327  59.340  1.00  0.00           H
ATOM   3969  H9  UNK   265      36.655   9.349  61.320  1.00  0.00           H
ATOM   3970  H10 UNK   265      37.901   9.480  62.619  1.00  0.00           H
ATOM   3971  H11 UNK   265      38.288   8.924  60.962  1.00  0.00           H
ATOM   3972  H12 UNK   265      37.037  12.099  62.978  1.00  0.00           H
ATOM   3973  H13 UNK   265      37.187  13.170  61.593  1.00  0.00           H
ATOM   3974  H14 UNK   265      35.916  11.872  61.715  1.00  0.00           H
ATOM   3975  H15 UNK   265      39.712  10.597  61.904  1.00  0.00           H
ATOM   3976  O1  UNK   266      23.007   2.450   3.940  1.00  0.00           O
ATOM   3977  C2  UNK   266      22.683   1.649   5.058  1.00  0.00           C
ATOM   3978  C3  UNK   266      23.569   0.372   5.118  1.00  0.00           C
ATOM   3979  C4  UNK   266      22.817   2.613   6.277  1.00  0.00           C
ATOM   3980  C5  UNK   266      21.242   1.314   4.843  1.00  0.00           C
ATOM   3981  H6  UNK   266      23.520  -0.123   4.137  1.00  0.00           H
ATOM   3982  H7  UNK   266      24.575   0.576   5.442  1.00  0.00           H
ATOM   3983  H8  UNK   266      23.157  -0.289   5.876  1.00  0.00           H
ATOM   3984  H9  UNK   266      22.895   2.136   7.232  1.00  0.00           H
ATOM   3985  H10 UNK   266      21.943   3.258   6.467  1.00  0.00           H
ATOM   3986  H11 UNK   266      23.721   3.224   6.221  1.00  0.00           H
ATOM   3987  H12 UNK   266      21.197   0.666   3.986  1.00  0.00           H
ATOM   3988  H13 UNK   266      20.744   0.779   5.672  1.00  0.00           H
ATOM   3989  H14 UNK   266      20.783   2.222   4.663  1.00  0.00           H
ATOM   3990  H15 UNK   266      23.846   2.860   4.074  1.00  0.00           H
ATOM   3991  O1  UNK   267      49.911   5.195  23.555  1.00  0.00           O
ATOM   3992  C2  UNK   267      49.320   6.083  22.596  1.00  0.00           C
ATOM   3993  C3  UNK   267      49.333   7.503  23.223  1.00  0.00           C
ATOM   3994  C4  UNK   267      50.148   5.997  21.290  1.00  0.00           C
ATOM   3995  C5  UNK   267      47.861   5.687  22.256  1.00  0.00           C
ATOM   3996  H6  UNK   267      48.819   8.213  22.593  1.00  0.00           H
ATOM   3997  H7  UNK   267      48.815   7.611  24.181  1.00  0.00           H
ATOM   3998  H8  UNK   267      50.413   7.859  23.352  1.00  0.00           H
ATOM   3999  H9  UNK   267      51.171   6.264  21.528  1.00  0.00           H
ATOM   4000  H10 UNK   267      49.785   6.634  20.472  1.00  0.00           H
ATOM   4001  H11 UNK   267      50.136   4.989  20.866  1.00  0.00           H
ATOM   4002  H12 UNK   267      47.522   6.450  21.579  1.00  0.00           H
ATOM   4003  H13 UNK   267      47.844   4.668  21.861  1.00  0.00           H
ATOM   4004  H14 UNK   267      47.173   5.686  23.102  1.00  0.00           H
ATOM   4005  H15 UNK   267      49.340   4.871  24.315  1.00  0.00           H
ATOM   4006  O1  UNK   268      58.188  12.287  40.336  1.00  0.00           O
ATOM   4007  C2  UNK   268      58.037  12.645  38.967  1.00  0.00           C
ATOM   4008  C3  UNK   268      59.066  11.871  38.255  1.00  0.00           C
ATOM   4009  C4  UNK   268      56.558  12.329  38.478  1.00  0.00           C
ATOM   4010  C5  UNK   268      58.326  14.203  38.731  1.00  0.00           C
ATOM   4011  H6  UNK   268      59.294  10.968  38.739  1.00  0.00           H
ATOM   4012  H7  UNK   268      58.859  11.823  37.195  1.00  0.00           H
ATOM   4013  H8  UNK   268      60.074  12.286  38.190  1.00  0.00           H
ATOM   4014  H9  UNK   268      56.492  12.290  37.381  1.00  0.00           H
ATOM   4015  H10 UNK   268      55.949  13.122  38.773  1.00  0.00           H
ATOM   4016  H11 UNK   268      56.280  11.356  38.917  1.00  0.00           H
ATOM   4017  H12 UNK   268      59.332  14.514  38.752  1.00  0.00           H
ATOM   4018  H13 UNK   268      57.970  14.559  37.800  1.00  0.00           H
ATOM   4019  H14 UNK   268      57.738  14.816  39.499  1.00  0.00           H
ATOM   4020  H15 UNK   268      57.587  12.907  40.896  1.00  0.00           H
ATOM   4021  O1  UNK   269      37.616  62.713   4.959  1.00  0.00           O
ATOM   4022  C2  UNK   269      37.124  61.400   4.813  1.00  0.00           C
ATOM   4023  C3  UNK   269      38.320  60.460   5.217  1.00  0.00           C
ATOM   4024  C4  UNK   269      35.855  61.119   5.754  1.00  0.00           C
ATOM   4025  C5  UNK   269      36.715  61.263   3.391  1.00  0.00           C
ATOM   4026  H6  UNK   269      38.213  59.423   4.993  1.00  0.00           H
ATOM   4027  H7  UNK   269      39.258  60.792   4.682  1.00  0.00           H
ATOM   4028  H8  UNK   269      38.511  60.584   6.322  1.00  0.00           H
ATOM   4029  H9  UNK   269      36.042  60.909   6.773  1.00  0.00           H
ATOM   4030  H10 UNK   269      35.290  60.233   5.386  1.00  0.00           H
ATOM   4031  H11 UNK   269      35.282  62.040   5.574  1.00  0.00           H
ATOM   4032  H12 UNK   269      37.495  61.665   2.715  1.00  0.00           H
ATOM   4033  H13 UNK   269      36.447  60.211   3.230  1.00  0.00           H
ATOM   4034  H14 UNK   269      35.832  61.914   3.254  1.00  0.00           H
ATOM   4035  H15 UNK   269      37.861  62.866   5.861  1.00  0.00           H
ATOM   4036  O1  UNK   270      50.955  62.627  37.488  1.00  0.00           O
ATOM   4037  C2  UNK   270      49.612  62.414  37.038  1.00  0.00           C
ATOM   4038  C3  UNK   270      49.424  62.897  35.556  1.00  0.00           C
ATOM   4039  C4  UNK   270      49.350  60.944  37.269  1.00  0.00           C
ATOM   4040  C5  UNK   270      48.685  63.352  37.921  1.00  0.00           C
ATOM   4041  H6  UNK   270      48.384  62.726  35.266  1.00  0.00           H
ATOM   4042  H7  UNK   270      49.752  63.923  35.386  1.00  0.00           H
ATOM   4043  H8  UNK   270      50.005  62.206  35.018  1.00  0.00           H
ATOM   4044  H9  UNK   270      49.521  60.544  38.307  1.00  0.00           H
ATOM   4045  H10 UNK   270      49.977  60.434  36.600  1.00  0.00           H
ATOM   4046  H11 UNK   270      48.316  60.725  36.881  1.00  0.00           H
ATOM   4047  H12 UNK   270      47.615  63.398  37.589  1.00  0.00           H
ATOM   4048  H13 UNK   270      48.636  62.953  38.919  1.00  0.00           H
ATOM   4049  H14 UNK   270      49.088  64.400  37.901  1.00  0.00           H
ATOM   4050  H15 UNK   270      51.599  62.297  36.821  1.00  0.00           H
ATOM   4051  O1  UNK   271       5.552  67.669  32.667  1.00  0.00           O
ATOM   4052  C2  UNK   271       6.505  67.105  33.601  1.00  0.00           C
ATOM   4053  C3  UNK   271       7.465  66.346  32.689  1.00  0.00           C
ATOM   4054  C4  UNK   271       7.110  68.357  34.296  1.00  0.00           C
ATOM   4055  C5  UNK   271       5.773  66.114  34.518  1.00  0.00           C
ATOM   4056  H6  UNK   271       8.384  65.974  33.326  1.00  0.00           H
ATOM   4057  H7  UNK   271       6.917  65.459  32.267  1.00  0.00           H
ATOM   4058  H8  UNK   271       7.902  66.898  31.841  1.00  0.00           H
ATOM   4059  H9  UNK   271       6.377  68.982  34.681  1.00  0.00           H
ATOM   4060  H10 UNK   271       7.773  68.892  33.556  1.00  0.00           H
ATOM   4061  H11 UNK   271       7.703  67.982  35.159  1.00  0.00           H
ATOM   4062  H12 UNK   271       6.454  65.595  35.172  1.00  0.00           H
ATOM   4063  H13 UNK   271       5.024  66.625  35.186  1.00  0.00           H
ATOM   4064  H14 UNK   271       5.268  65.366  33.804  1.00  0.00           H
ATOM   4065  H15 UNK   271       4.950  68.250  33.221  1.00  0.00           H
ATOM   4066  O1  UNK   272      60.774  59.598  66.354  1.00  0.00           O
ATOM   4067  C2  UNK   272      60.120  60.800  66.806  1.00  0.00           C
ATOM   4068  C3  UNK   272      59.792  61.581  65.564  1.00  0.00           C
ATOM   4069  C4  UNK   272      58.792  60.469  67.480  1.00  0.00           C
ATOM   4070  C5  UNK   272      61.055  61.579  67.782  1.00  0.00           C
ATOM   4071  H6  UNK   272      58.950  62.334  65.645  1.00  0.00           H
ATOM   4072  H7  UNK   272      60.569  62.173  65.052  1.00  0.00           H
ATOM   4073  H8  UNK   272      59.454  60.887  64.834  1.00  0.00           H
ATOM   4074  H9  UNK   272      58.905  59.754  68.267  1.00  0.00           H
ATOM   4075  H10 UNK   272      58.105  60.066  66.671  1.00  0.00           H
ATOM   4076  H11 UNK   272      58.369  61.416  67.778  1.00  0.00           H
ATOM   4077  H12 UNK   272      60.617  62.534  68.085  1.00  0.00           H
ATOM   4078  H13 UNK   272      61.390  61.008  68.700  1.00  0.00           H
ATOM   4079  H14 UNK   272      62.042  61.793  67.287  1.00  0.00           H
ATOM   4080  H15 UNK   272      60.436  58.749  66.824  1.00  0.00           H
ATOM   4081  O1  UNK   273      39.511  13.211  57.252  1.00  0.00           O
ATOM   4082  C2  UNK   273      40.826  12.786  56.817  1.00  0.00           C
ATOM   4083  C3  UNK   273      41.339  11.744  57.866  1.00  0.00           C
ATOM   4084  C4  UNK   273      40.491  12.233  55.398  1.00  0.00           C
ATOM   4085  C5  UNK   273      41.768  14.084  56.763  1.00  0.00           C
ATOM   4086  H6  UNK   273      42.204  11.184  57.489  1.00  0.00           H
ATOM   4087  H7  UNK   273      41.520  12.179  58.777  1.00  0.00           H
ATOM   4088  H8  UNK   273      40.568  10.890  57.881  1.00  0.00           H
ATOM   4089  H9  UNK   273      39.810  11.431  55.394  1.00  0.00           H
ATOM   4090  H10 UNK   273      41.466  11.849  54.974  1.00  0.00           H
ATOM   4091  H11 UNK   273      40.215  13.019  54.769  1.00  0.00           H
ATOM   4092  H12 UNK   273      41.553  14.614  55.920  1.00  0.00           H
ATOM   4093  H13 UNK   273      41.614  14.626  57.640  1.00  0.00           H
ATOM   4094  H14 UNK   273      42.828  13.796  56.767  1.00  0.00           H
ATOM   4095  H15 UNK   273      39.735  13.466  58.164  1.00  0.00           H
ATOM   4096  O1  UNK   274      66.333  60.757  17.131  1.00  0.00           O
ATOM   4097  C2  UNK   274      66.166  62.118  16.859  1.00  0.00           C
ATOM   4098  C3  UNK   274      65.793  62.222  15.410  1.00  0.00           C
ATOM   4099  C4  UNK   274      65.078  62.629  17.785  1.00  0.00           C
ATOM   4100  C5  UNK   274      67.515  62.790  17.020  1.00  0.00           C
ATOM   4101  H6  UNK   274      65.756  63.287  15.177  1.00  0.00           H
ATOM   4102  H7  UNK   274      66.476  61.767  14.752  1.00  0.00           H
ATOM   4103  H8  UNK   274      64.851  61.815  15.362  1.00  0.00           H
ATOM   4104  H9  UNK   274      64.128  62.113  17.651  1.00  0.00           H
ATOM   4105  H10 UNK   274      64.831  63.621  17.517  1.00  0.00           H
ATOM   4106  H11 UNK   274      65.371  62.775  18.819  1.00  0.00           H
ATOM   4107  H12 UNK   274      67.236  63.890  16.853  1.00  0.00           H
ATOM   4108  H13 UNK   274      67.893  62.665  18.032  1.00  0.00           H
ATOM   4109  H14 UNK   274      68.146  62.445  16.270  1.00  0.00           H
ATOM   4110  H15 UNK   274      66.119  60.218  16.397  1.00  0.00           H
ATOM   4111  O1  UNK   275      54.076  39.637  18.258  1.00  0.00           O
ATOM   4112  C2  UNK   275      54.476  40.101  19.557  1.00  0.00           C
ATOM   4113  C3  UNK   275      54.517  41.639  19.514  1.00  0.00           C
ATOM   4114  C4  UNK   275      53.555  39.513  20.657  1.00  0.00           C
ATOM   4115  C5  UNK   275      55.868  39.507  19.743  1.00  0.00           C
ATOM   4116  H6  UNK   275      53.579  42.143  19.679  1.00  0.00           H
ATOM   4117  H7  UNK   275      55.249  41.977  20.358  1.00  0.00           H
ATOM   4118  H8  UNK   275      54.876  42.057  18.548  1.00  0.00           H
ATOM   4119  H9  UNK   275      53.929  39.659  21.676  1.00  0.00           H
ATOM   4120  H10 UNK   275      53.401  38.422  20.611  1.00  0.00           H
ATOM   4121  H11 UNK   275      52.550  39.931  20.638  1.00  0.00           H
ATOM   4122  H12 UNK   275      55.903  38.411  19.607  1.00  0.00           H
ATOM   4123  H13 UNK   275      56.574  39.925  19.165  1.00  0.00           H
ATOM   4124  H14 UNK   275      56.202  39.610  20.752  1.00  0.00           H
ATOM   4125  H15 UNK   275      54.814  39.781  17.640  1.00  0.00           H
ATOM   4126  O1  UNK   276      26.822  20.867  46.162  1.00  0.00           O
ATOM   4127  C2  UNK   276      26.887  21.013  44.788  1.00  0.00           C
ATOM   4128  C3  UNK   276      25.464  21.036  44.266  1.00  0.00           C
ATOM   4129  C4  UNK   276      27.699  22.286  44.449  1.00  0.00           C
ATOM   4130  C5  UNK   276      27.657  19.761  44.244  1.00  0.00           C
ATOM   4131  H6  UNK   276      24.834  20.300  44.717  1.00  0.00           H
ATOM   4132  H7  UNK   276      25.048  22.022  44.354  1.00  0.00           H
ATOM   4133  H8  UNK   276      25.488  20.730  43.169  1.00  0.00           H
ATOM   4134  H9  UNK   276      27.798  22.355  43.391  1.00  0.00           H
ATOM   4135  H10 UNK   276      28.615  21.974  45.004  1.00  0.00           H
ATOM   4136  H11 UNK   276      27.331  23.170  44.894  1.00  0.00           H
ATOM   4137  H12 UNK   276      27.924  19.916  43.180  1.00  0.00           H
ATOM   4138  H13 UNK   276      28.500  19.538  44.949  1.00  0.00           H
ATOM   4139  H14 UNK   276      27.101  18.874  44.273  1.00  0.00           H
ATOM   4140  H15 UNK   276      26.765  21.801  46.546  1.00  0.00           H
ATOM   4141  O1  UNK   277      23.789  36.505  45.410  1.00  0.00           O
ATOM   4142  C2  UNK   277      22.679  36.057  46.228  1.00  0.00           C
ATOM   4143  C3  UNK   277      21.468  36.785  45.838  1.00  0.00           C
ATOM   4144  C4  UNK   277      22.612  34.519  45.981  1.00  0.00           C
ATOM   4145  C5  UNK   277      23.068  36.278  47.704  1.00  0.00           C
ATOM   4146  H6  UNK   277      20.615  36.453  46.398  1.00  0.00           H
ATOM   4147  H7  UNK   277      21.654  37.806  45.969  1.00  0.00           H
ATOM   4148  H8  UNK   277      21.183  36.671  44.816  1.00  0.00           H
ATOM   4149  H9  UNK   277      23.574  34.088  46.020  1.00  0.00           H
ATOM   4150  H10 UNK   277      22.158  34.415  44.974  1.00  0.00           H
ATOM   4151  H11 UNK   277      21.927  34.081  46.741  1.00  0.00           H
ATOM   4152  H12 UNK   277      22.312  35.819  48.388  1.00  0.00           H
ATOM   4153  H13 UNK   277      24.111  35.848  47.857  1.00  0.00           H
ATOM   4154  H14 UNK   277      23.125  37.361  47.978  1.00  0.00           H
ATOM   4155  H15 UNK   277      24.568  35.987  45.377  1.00  0.00           H
ATOM   4156  O1  UNK   278      66.182  36.682  41.467  1.00  0.00           O
ATOM   4157  C2  UNK   278      65.006  37.433  41.419  1.00  0.00           C
ATOM   4158  C3  UNK   278      64.610  37.477  39.877  1.00  0.00           C
ATOM   4159  C4  UNK   278      63.944  36.782  42.399  1.00  0.00           C
ATOM   4160  C5  UNK   278      65.373  38.846  41.918  1.00  0.00           C
ATOM   4161  H6  UNK   278      63.625  37.974  39.746  1.00  0.00           H
ATOM   4162  H7  UNK   278      65.283  38.045  39.268  1.00  0.00           H
ATOM   4163  H8  UNK   278      64.601  36.443  39.483  1.00  0.00           H
ATOM   4164  H9  UNK   278      62.982  37.321  42.402  1.00  0.00           H
ATOM   4165  H10 UNK   278      64.221  36.751  43.427  1.00  0.00           H
ATOM   4166  H11 UNK   278      63.789  35.739  42.101  1.00  0.00           H
ATOM   4167  H12 UNK   278      64.585  39.504  42.191  1.00  0.00           H
ATOM   4168  H13 UNK   278      65.967  38.684  42.872  1.00  0.00           H
ATOM   4169  H14 UNK   278      65.977  39.282  41.112  1.00  0.00           H
ATOM   4170  H15 UNK   278      65.977  35.779  41.071  1.00  0.00           H
ATOM   4171  O1  UNK   279      40.444  25.336  41.632  1.00  0.00           O
ATOM   4172  C2  UNK   279      40.037  26.456  42.454  1.00  0.00           C
ATOM   4173  C3  UNK   279      41.077  27.596  42.112  1.00  0.00           C
ATOM   4174  C4  UNK   279      38.584  26.831  42.038  1.00  0.00           C
ATOM   4175  C5  UNK   279      40.150  26.018  43.859  1.00  0.00           C
ATOM   4176  H6  UNK   279      40.848  28.467  42.790  1.00  0.00           H
ATOM   4177  H7  UNK   279      42.093  27.248  42.350  1.00  0.00           H
ATOM   4178  H8  UNK   279      41.025  27.866  41.059  1.00  0.00           H
ATOM   4179  H9  UNK   279      37.887  26.068  42.237  1.00  0.00           H
ATOM   4180  H10 UNK   279      38.431  26.956  40.963  1.00  0.00           H
ATOM   4181  H11 UNK   279      38.099  27.735  42.372  1.00  0.00           H
ATOM   4182  H12 UNK   279      39.860  26.844  44.597  1.00  0.00           H
ATOM   4183  H13 UNK   279      39.571  25.136  44.032  1.00  0.00           H
ATOM   4184  H14 UNK   279      41.188  25.858  44.120  1.00  0.00           H
ATOM   4185  H15 UNK   279      39.820  24.601  41.905  1.00  0.00           H
ATOM   4186  O1  UNK   280      45.913  33.476   9.683  1.00  0.00           O
ATOM   4187  C2  UNK   280      45.001  34.474  10.156  1.00  0.00           C
ATOM   4188  C3  UNK   280      45.413  34.708  11.638  1.00  0.00           C
ATOM   4189  C4  UNK   280      45.181  35.773   9.341  1.00  0.00           C
ATOM   4190  C5  UNK   280      43.528  33.965   9.960  1.00  0.00           C
ATOM   4191  H6  UNK   280      45.326  35.815  11.821  1.00  0.00           H
ATOM   4192  H7  UNK   280      44.761  34.091  12.329  1.00  0.00           H
ATOM   4193  H8  UNK   280      46.483  34.493  11.734  1.00  0.00           H
ATOM   4194  H9  UNK   280      44.505  36.581   9.576  1.00  0.00           H
ATOM   4195  H10 UNK   280      45.120  35.398   8.334  1.00  0.00           H
ATOM   4196  H11 UNK   280      46.241  36.182   9.246  1.00  0.00           H
ATOM   4197  H12 UNK   280      43.328  32.859  10.172  1.00  0.00           H
ATOM   4198  H13 UNK   280      42.864  34.489  10.647  1.00  0.00           H
ATOM   4199  H14 UNK   280      43.276  34.130   8.894  1.00  0.00           H
ATOM   4200  H15 UNK   280      46.718  33.674  10.236  1.00  0.00           H
ATOM   4201  O1  UNK   281      21.526  25.623  24.901  1.00  0.00           O
ATOM   4202  C2  UNK   281      20.709  26.470  24.084  1.00  0.00           C
ATOM   4203  C3  UNK   281      21.597  27.107  23.013  1.00  0.00           C
ATOM   4204  C4  UNK   281      19.577  25.672  23.419  1.00  0.00           C
ATOM   4205  C5  UNK   281      19.985  27.649  24.880  1.00  0.00           C
ATOM   4206  H6  UNK   281      22.601  27.472  23.299  1.00  0.00           H
ATOM   4207  H7  UNK   281      21.849  26.237  22.383  1.00  0.00           H
ATOM   4208  H8  UNK   281      21.109  27.956  22.399  1.00  0.00           H
ATOM   4209  H9  UNK   281      19.972  24.886  22.737  1.00  0.00           H
ATOM   4210  H10 UNK   281      18.985  26.328  22.793  1.00  0.00           H
ATOM   4211  H11 UNK   281      18.918  25.291  24.127  1.00  0.00           H
ATOM   4212  H12 UNK   281      19.015  27.872  24.421  1.00  0.00           H
ATOM   4213  H13 UNK   281      19.849  27.373  25.958  1.00  0.00           H
ATOM   4214  H14 UNK   281      20.632  28.495  24.927  1.00  0.00           H
ATOM   4215  H15 UNK   281      22.136  25.397  24.206  1.00  0.00           H
ATOM   4216  O1  UNK   282      27.907  -0.797  23.533  1.00  0.00           O
ATOM   4217  C2  UNK   282      27.680   0.176  24.611  1.00  0.00           C
ATOM   4218  C3  UNK   282      28.387   1.483  24.149  1.00  0.00           C
ATOM   4219  C4  UNK   282      26.176   0.437  24.659  1.00  0.00           C
ATOM   4220  C5  UNK   282      28.234  -0.281  25.948  1.00  0.00           C
ATOM   4221  H6  UNK   282      29.393   1.475  24.600  1.00  0.00           H
ATOM   4222  H7  UNK   282      28.527   1.455  23.134  1.00  0.00           H
ATOM   4223  H8  UNK   282      27.764   2.354  24.496  1.00  0.00           H
ATOM   4224  H9  UNK   282      25.761   0.830  23.729  1.00  0.00           H
ATOM   4225  H10 UNK   282      25.956   1.213  25.382  1.00  0.00           H
ATOM   4226  H11 UNK   282      25.713  -0.446  24.976  1.00  0.00           H
ATOM   4227  H12 UNK   282      27.778  -1.231  26.299  1.00  0.00           H
ATOM   4228  H13 UNK   282      29.292  -0.408  25.957  1.00  0.00           H
ATOM   4229  H14 UNK   282      28.033   0.475  26.735  1.00  0.00           H
ATOM   4230  H15 UNK   282      27.591  -0.286  22.804  1.00  0.00           H
ATOM   4231  O1  UNK   283      66.499  11.706  44.810  1.00  0.00           O
ATOM   4232  C2  UNK   283      66.656  12.021  46.231  1.00  0.00           C
ATOM   4233  C3  UNK   283      66.286  13.498  46.520  1.00  0.00           C
ATOM   4234  C4  UNK   283      65.784  11.052  47.025  1.00  0.00           C
ATOM   4235  C5  UNK   283      68.196  11.893  46.480  1.00  0.00           C
ATOM   4236  H6  UNK   283      66.603  13.731  47.528  1.00  0.00           H
ATOM   4237  H7  UNK   283      66.826  14.156  45.891  1.00  0.00           H
ATOM   4238  H8  UNK   283      65.265  13.656  46.545  1.00  0.00           H
ATOM   4239  H9  UNK   283      66.054  11.036  48.087  1.00  0.00           H
ATOM   4240  H10 UNK   283      65.913  10.056  46.725  1.00  0.00           H
ATOM   4241  H11 UNK   283      64.655  11.267  47.013  1.00  0.00           H
ATOM   4242  H12 UNK   283      68.393  11.903  47.594  1.00  0.00           H
ATOM   4243  H13 UNK   283      68.651  11.065  46.094  1.00  0.00           H
ATOM   4244  H14 UNK   283      68.784  12.836  46.141  1.00  0.00           H
ATOM   4245  H15 UNK   283      66.706  10.791  44.596  1.00  0.00           H
ATOM   4246  O1  UNK   284      42.254   5.552  68.439  1.00  0.00           O
ATOM   4247  C2  UNK   284      43.093   5.227  67.411  1.00  0.00           C
ATOM   4248  C3  UNK   284      42.418   5.851  66.192  1.00  0.00           C
ATOM   4249  C4  UNK   284      44.475   5.855  67.670  1.00  0.00           C
ATOM   4250  C5  UNK   284      43.039   3.698  67.200  1.00  0.00           C
ATOM   4251  H6  UNK   284      42.153   6.935  66.375  1.00  0.00           H
ATOM   4252  H7  UNK   284      43.070   5.923  65.306  1.00  0.00           H
ATOM   4253  H8  UNK   284      41.525   5.245  65.934  1.00  0.00           H
ATOM   4254  H9  UNK   284      45.091   5.349  68.406  1.00  0.00           H
ATOM   4255  H10 UNK   284      44.332   6.881  68.141  1.00  0.00           H
ATOM   4256  H11 UNK   284      45.012   5.972  66.766  1.00  0.00           H
ATOM   4257  H12 UNK   284      43.619   3.227  67.966  1.00  0.00           H
ATOM   4258  H13 UNK   284      42.062   3.337  67.323  1.00  0.00           H
ATOM   4259  H14 UNK   284      43.417   3.430  66.279  1.00  0.00           H
ATOM   4260  H15 UNK   284      42.372   4.774  69.093  1.00  0.00           H
ATOM   4261  O1  UNK   285      42.012   3.774   2.463  1.00  0.00           O
ATOM   4262  C2  UNK   285      41.530   2.626   3.083  1.00  0.00           C
ATOM   4263  C3  UNK   285      42.596   1.934   3.883  1.00  0.00           C
ATOM   4264  C4  UNK   285      40.263   3.105   3.934  1.00  0.00           C
ATOM   4265  C5  UNK   285      41.034   1.716   1.996  1.00  0.00           C
ATOM   4266  H6  UNK   285      43.238   1.453   3.097  1.00  0.00           H
ATOM   4267  H7  UNK   285      43.048   2.721   4.478  1.00  0.00           H
ATOM   4268  H8  UNK   285      42.299   1.199   4.602  1.00  0.00           H
ATOM   4269  H9  UNK   285      39.913   2.230   4.536  1.00  0.00           H
ATOM   4270  H10 UNK   285      39.423   3.348   3.276  1.00  0.00           H
ATOM   4271  H11 UNK   285      40.498   3.888   4.655  1.00  0.00           H
ATOM   4272  H12 UNK   285      40.492   2.365   1.184  1.00  0.00           H
ATOM   4273  H13 UNK   285      41.858   1.204   1.467  1.00  0.00           H
ATOM   4274  H14 UNK   285      40.320   1.003   2.347  1.00  0.00           H
ATOM   4275  H15 UNK   285      42.609   4.177   3.170  1.00  0.00           H
ATOM   4276  O1  UNK   286      51.144  24.633  35.232  1.00  0.00           O
ATOM   4277  C2  UNK   286      52.019  25.705  35.456  1.00  0.00           C
ATOM   4278  C3  UNK   286      53.249  25.462  34.605  1.00  0.00           C
ATOM   4279  C4  UNK   286      51.246  26.910  34.991  1.00  0.00           C
ATOM   4280  C5  UNK   286      52.430  25.610  36.904  1.00  0.00           C
ATOM   4281  H6  UNK   286      53.958  26.350  34.821  1.00  0.00           H
ATOM   4282  H7  UNK   286      53.707  24.543  34.936  1.00  0.00           H
ATOM   4283  H8  UNK   286      53.030  25.416  33.548  1.00  0.00           H
ATOM   4284  H9  UNK   286      50.964  26.818  33.958  1.00  0.00           H
ATOM   4285  H10 UNK   286      51.695  27.878  35.211  1.00  0.00           H
ATOM   4286  H11 UNK   286      50.234  26.949  35.353  1.00  0.00           H
ATOM   4287  H12 UNK   286      51.622  25.564  37.580  1.00  0.00           H
ATOM   4288  H13 UNK   286      52.980  24.699  37.071  1.00  0.00           H
ATOM   4289  H14 UNK   286      53.093  26.467  37.059  1.00  0.00           H
ATOM   4290  H15 UNK   286      51.341  23.973  35.963  1.00  0.00           H
ATOM   4291  O1  UNK   287      54.508  62.991  33.298  1.00  0.00           O
ATOM   4292  C2  UNK   287      54.005  64.275  33.592  1.00  0.00           C
ATOM   4293  C3  UNK   287      55.083  65.104  34.201  1.00  0.00           C
ATOM   4294  C4  UNK   287      53.662  64.901  32.177  1.00  0.00           C
ATOM   4295  C5  UNK   287      52.713  64.151  34.469  1.00  0.00           C
ATOM   4296  H6  UNK   287      54.774  66.149  34.295  1.00  0.00           H
ATOM   4297  H7  UNK   287      55.404  64.719  35.228  1.00  0.00           H
ATOM   4298  H8  UNK   287      55.962  65.000  33.558  1.00  0.00           H
ATOM   4299  H9  UNK   287      52.939  64.344  31.638  1.00  0.00           H
ATOM   4300  H10 UNK   287      54.539  64.832  31.547  1.00  0.00           H
ATOM   4301  H11 UNK   287      53.275  65.956  32.247  1.00  0.00           H
ATOM   4302  H12 UNK   287      52.910  63.766  35.527  1.00  0.00           H
ATOM   4303  H13 UNK   287      52.257  65.144  34.630  1.00  0.00           H
ATOM   4304  H14 UNK   287      51.961  63.504  33.972  1.00  0.00           H
ATOM   4305  H15 UNK   287      54.157  62.374  34.007  1.00  0.00           H
ATOM   4306  O1  UNK   288      20.644   8.161  55.076  1.00  0.00           O
ATOM   4307  C2  UNK   288      20.805   7.417  56.317  1.00  0.00           C
ATOM   4308  C3  UNK   288      20.197   5.987  56.225  1.00  0.00           C
ATOM   4309  C4  UNK   288      22.352   7.500  56.570  1.00  0.00           C
ATOM   4310  C5  UNK   288      20.044   8.188  57.399  1.00  0.00           C
ATOM   4311  H6  UNK   288      19.119   6.058  55.902  1.00  0.00           H
ATOM   4312  H7  UNK   288      20.654   5.553  55.264  1.00  0.00           H
ATOM   4313  H8  UNK   288      20.265   5.297  57.036  1.00  0.00           H
ATOM   4314  H9  UNK   288      22.664   8.528  56.733  1.00  0.00           H
ATOM   4315  H10 UNK   288      22.976   7.095  55.710  1.00  0.00           H
ATOM   4316  H11 UNK   288      22.629   6.936  57.407  1.00  0.00           H
ATOM   4317  H12 UNK   288      18.944   8.321  57.165  1.00  0.00           H
ATOM   4318  H13 UNK   288      20.133   7.589  58.313  1.00  0.00           H
ATOM   4319  H14 UNK   288      20.461   9.215  57.513  1.00  0.00           H
ATOM   4320  H15 UNK   288      19.803   7.902  54.565  1.00  0.00           H
ATOM   4321  O1  UNK   289      22.184  45.071  51.649  1.00  0.00           O
ATOM   4322  C2  UNK   289      22.638  46.224  52.334  1.00  0.00           C
ATOM   4323  C3  UNK   289      24.095  46.051  52.695  1.00  0.00           C
ATOM   4324  C4  UNK   289      22.433  47.501  51.424  1.00  0.00           C
ATOM   4325  C5  UNK   289      21.881  46.444  53.664  1.00  0.00           C
ATOM   4326  H6  UNK   289      24.263  45.090  53.308  1.00  0.00           H
ATOM   4327  H7  UNK   289      24.580  45.860  51.727  1.00  0.00           H
ATOM   4328  H8  UNK   289      24.614  46.865  53.203  1.00  0.00           H
ATOM   4329  H9  UNK   289      23.002  47.538  50.485  1.00  0.00           H
ATOM   4330  H10 UNK   289      22.614  48.439  52.013  1.00  0.00           H
ATOM   4331  H11 UNK   289      21.315  47.543  51.156  1.00  0.00           H
ATOM   4332  H12 UNK   289      22.241  47.381  54.204  1.00  0.00           H
ATOM   4333  H13 UNK   289      20.828  46.553  53.558  1.00  0.00           H
ATOM   4334  H14 UNK   289      21.931  45.584  54.322  1.00  0.00           H
ATOM   4335  H15 UNK   289      21.226  45.305  51.459  1.00  0.00           H
ATOM   4336  O1  UNK   290      34.151  40.279  62.879  1.00  0.00           O
ATOM   4337  C2  UNK   290      34.257  41.480  63.635  1.00  0.00           C
ATOM   4338  C3  UNK   290      33.482  41.347  64.941  1.00  0.00           C
ATOM   4339  C4  UNK   290      35.737  41.891  64.026  1.00  0.00           C
ATOM   4340  C5  UNK   290      33.570  42.621  62.783  1.00  0.00           C
ATOM   4341  H6  UNK   290      32.445  41.106  64.692  1.00  0.00           H
ATOM   4342  H7  UNK   290      33.850  40.579  65.515  1.00  0.00           H
ATOM   4343  H8  UNK   290      33.488  42.287  65.466  1.00  0.00           H
ATOM   4344  H9  UNK   290      35.842  43.005  64.042  1.00  0.00           H
ATOM   4345  H10 UNK   290      36.457  41.485  63.242  1.00  0.00           H
ATOM   4346  H11 UNK   290      36.054  41.419  64.977  1.00  0.00           H
ATOM   4347  H12 UNK   290      33.801  43.541  63.215  1.00  0.00           H
ATOM   4348  H13 UNK   290      33.972  42.682  61.731  1.00  0.00           H
ATOM   4349  H14 UNK   290      32.469  42.433  62.837  1.00  0.00           H
ATOM   4350  H15 UNK   290      33.231  39.985  62.812  1.00  0.00           H
ATOM   4351  O1  UNK   291      48.211  66.611  49.261  1.00  0.00           O
ATOM   4352  C2  UNK   291      47.931  65.587  50.259  1.00  0.00           C
ATOM   4353  C3  UNK   291      47.345  64.335  49.623  1.00  0.00           C
ATOM   4354  C4  UNK   291      49.189  65.408  51.019  1.00  0.00           C
ATOM   4355  C5  UNK   291      46.836  66.167  51.182  1.00  0.00           C
ATOM   4356  H6  UNK   291      48.053  63.935  48.944  1.00  0.00           H
ATOM   4357  H7  UNK   291      47.088  63.597  50.430  1.00  0.00           H
ATOM   4358  H8  UNK   291      46.354  64.523  49.031  1.00  0.00           H
ATOM   4359  H9  UNK   291      50.001  65.123  50.375  1.00  0.00           H
ATOM   4360  H10 UNK   291      49.107  64.582  51.777  1.00  0.00           H
ATOM   4361  H11 UNK   291      49.557  66.388  51.415  1.00  0.00           H
ATOM   4362  H12 UNK   291      47.164  67.094  51.693  1.00  0.00           H
ATOM   4363  H13 UNK   291      45.985  66.374  50.551  1.00  0.00           H
ATOM   4364  H14 UNK   291      46.640  65.362  51.910  1.00  0.00           H
ATOM   4365  H15 UNK   291      47.504  66.613  48.594  1.00  0.00           H
ATOM   4366  O1  UNK   292      44.115  64.809  46.787  1.00  0.00           O
ATOM   4367  C2  UNK   292      42.914  64.383  47.299  1.00  0.00           C
ATOM   4368  C3  UNK   292      42.620  62.882  46.926  1.00  0.00           C
ATOM   4369  C4  UNK   292      43.129  64.469  48.829  1.00  0.00           C
ATOM   4370  C5  UNK   292      41.707  65.268  46.925  1.00  0.00           C
ATOM   4371  H6  UNK   292      41.999  62.398  47.655  1.00  0.00           H
ATOM   4372  H7  UNK   292      42.161  62.843  45.890  1.00  0.00           H
ATOM   4373  H8  UNK   292      43.575  62.407  46.730  1.00  0.00           H
ATOM   4374  H9  UNK   292      43.288  65.535  49.152  1.00  0.00           H
ATOM   4375  H10 UNK   292      43.924  63.772  49.152  1.00  0.00           H
ATOM   4376  H11 UNK   292      42.141  64.242  49.293  1.00  0.00           H
ATOM   4377  H12 UNK   292      41.832  66.323  47.089  1.00  0.00           H
ATOM   4378  H13 UNK   292      41.484  65.211  45.881  1.00  0.00           H
ATOM   4379  H14 UNK   292      40.858  64.997  47.499  1.00  0.00           H
ATOM   4380  H15 UNK   292      44.325  64.297  45.876  1.00  0.00           H
ATOM   4381  O1  UNK   293       9.521  38.066  40.564  1.00  0.00           O
ATOM   4382  C2  UNK   293      10.818  37.989  41.149  1.00  0.00           C
ATOM   4383  C3  UNK   293      11.868  38.905  40.393  1.00  0.00           C
ATOM   4384  C4  UNK   293      10.644  38.482  42.617  1.00  0.00           C
ATOM   4385  C5  UNK   293      11.266  36.495  41.196  1.00  0.00           C
ATOM   4386  H6  UNK   293      11.474  39.933  40.366  1.00  0.00           H
ATOM   4387  H7  UNK   293      12.866  38.695  40.830  1.00  0.00           H
ATOM   4388  H8  UNK   293      11.819  38.572  39.332  1.00  0.00           H
ATOM   4389  H9  UNK   293       9.939  39.295  42.680  1.00  0.00           H
ATOM   4390  H10 UNK   293      11.552  38.937  43.020  1.00  0.00           H
ATOM   4391  H11 UNK   293      10.344  37.639  43.226  1.00  0.00           H
ATOM   4392  H12 UNK   293      10.430  35.784  41.430  1.00  0.00           H
ATOM   4393  H13 UNK   293      11.539  36.247  40.118  1.00  0.00           H
ATOM   4394  H14 UNK   293      12.134  36.301  41.859  1.00  0.00           H
ATOM   4395  H15 UNK   293       9.121  38.828  41.020  1.00  0.00           H
ATOM   4396  O1  UNK   294      47.913  51.579  56.337  1.00  0.00           O
ATOM   4397  C2  UNK   294      47.504  52.891  56.779  1.00  0.00           C
ATOM   4398  C3  UNK   294      47.610  53.057  58.285  1.00  0.00           C
ATOM   4399  C4  UNK   294      48.284  53.967  56.013  1.00  0.00           C
ATOM   4400  C5  UNK   294      46.133  53.004  56.264  1.00  0.00           C
ATOM   4401  H6  UNK   294      47.586  54.113  58.496  1.00  0.00           H
ATOM   4402  H7  UNK   294      46.737  52.606  58.795  1.00  0.00           H
ATOM   4403  H8  UNK   294      48.449  52.638  58.845  1.00  0.00           H
ATOM   4404  H9  UNK   294      47.981  55.002  56.415  1.00  0.00           H
ATOM   4405  H10 UNK   294      48.138  53.948  54.941  1.00  0.00           H
ATOM   4406  H11 UNK   294      49.403  53.868  56.191  1.00  0.00           H
ATOM   4407  H12 UNK   294      45.939  54.101  56.181  1.00  0.00           H
ATOM   4408  H13 UNK   294      46.109  52.599  55.252  1.00  0.00           H
ATOM   4409  H14 UNK   294      45.435  52.636  57.007  1.00  0.00           H
ATOM   4410  H15 UNK   294      48.088  51.617  55.375  1.00  0.00           H
ATOM   4411  O1  UNK   295      30.058  11.944  50.093  1.00  0.00           O
ATOM   4412  C2  UNK   295      30.170  13.048  50.993  1.00  0.00           C
ATOM   4413  C3  UNK   295      29.956  12.579  52.429  1.00  0.00           C
ATOM   4414  C4  UNK   295      31.573  13.624  50.826  1.00  0.00           C
ATOM   4415  C5  UNK   295      29.074  14.077  50.618  1.00  0.00           C
ATOM   4416  H6  UNK   295      30.063  13.474  53.069  1.00  0.00           H
ATOM   4417  H7  UNK   295      29.037  12.010  52.538  1.00  0.00           H
ATOM   4418  H8  UNK   295      30.681  11.879  52.749  1.00  0.00           H
ATOM   4419  H9  UNK   295      32.357  12.900  51.205  1.00  0.00           H
ATOM   4420  H10 UNK   295      31.717  14.547  51.305  1.00  0.00           H
ATOM   4421  H11 UNK   295      31.698  13.808  49.752  1.00  0.00           H
ATOM   4422  H12 UNK   295      28.133  13.542  50.539  1.00  0.00           H
ATOM   4423  H13 UNK   295      29.072  14.762  51.467  1.00  0.00           H
ATOM   4424  H14 UNK   295      29.272  14.628  49.718  1.00  0.00           H
ATOM   4425  H15 UNK   295      29.118  11.588  50.037  1.00  0.00           H
ATOM   4426  O1  UNK   296      46.343  43.879  63.649  1.00  0.00           O
ATOM   4427  C2  UNK   296      46.158  44.659  62.476  1.00  0.00           C
ATOM   4428  C3  UNK   296      44.625  44.731  62.105  1.00  0.00           C
ATOM   4429  C4  UNK   296      46.803  46.109  62.557  1.00  0.00           C
ATOM   4430  C5  UNK   296      46.872  43.910  61.305  1.00  0.00           C
ATOM   4431  H6  UNK   296      44.074  45.451  62.717  1.00  0.00           H
ATOM   4432  H7  UNK   296      44.528  45.046  61.095  1.00  0.00           H
ATOM   4433  H8  UNK   296      44.227  43.693  62.204  1.00  0.00           H
ATOM   4434  H9  UNK   296      47.887  46.111  62.835  1.00  0.00           H
ATOM   4435  H10 UNK   296      46.234  46.763  63.173  1.00  0.00           H
ATOM   4436  H11 UNK   296      46.734  46.462  61.541  1.00  0.00           H
ATOM   4437  H12 UNK   296      47.739  43.362  61.599  1.00  0.00           H
ATOM   4438  H13 UNK   296      46.138  43.200  60.705  1.00  0.00           H
ATOM   4439  H14 UNK   296      47.067  44.695  60.501  1.00  0.00           H
ATOM   4440  H15 UNK   296      46.530  42.998  63.281  1.00  0.00           H
ATOM   4441  O1  UNK   297      19.854  49.582  34.269  1.00  0.00           O
ATOM   4442  C2  UNK   297      20.295  49.694  32.900  1.00  0.00           C
ATOM   4443  C3  UNK   297      21.062  48.470  32.397  1.00  0.00           C
ATOM   4444  C4  UNK   297      18.978  49.764  32.115  1.00  0.00           C
ATOM   4445  C5  UNK   297      20.976  51.041  32.742  1.00  0.00           C
ATOM   4446  H6  UNK   297      20.551  47.555  32.610  1.00  0.00           H
ATOM   4447  H7  UNK   297      21.288  48.573  31.311  1.00  0.00           H
ATOM   4448  H8  UNK   297      22.055  48.475  32.920  1.00  0.00           H
ATOM   4449  H9  UNK   297      19.201  50.084  31.107  1.00  0.00           H
ATOM   4450  H10 UNK   297      18.350  50.503  32.633  1.00  0.00           H
ATOM   4451  H11 UNK   297      18.400  48.861  32.022  1.00  0.00           H
ATOM   4452  H12 UNK   297      21.311  51.227  31.700  1.00  0.00           H
ATOM   4453  H13 UNK   297      20.251  51.831  32.951  1.00  0.00           H
ATOM   4454  H14 UNK   297      21.811  51.129  33.442  1.00  0.00           H
ATOM   4455  H15 UNK   297      19.167  48.861  34.422  1.00  0.00           H
ATOM   4456  O1  UNK   298      41.472  24.384  63.073  1.00  0.00           O
ATOM   4457  C2  UNK   298      42.048  23.564  64.019  1.00  0.00           C
ATOM   4458  C3  UNK   298      43.574  23.665  63.892  1.00  0.00           C
ATOM   4459  C4  UNK   298      41.574  23.974  65.436  1.00  0.00           C
ATOM   4460  C5  UNK   298      41.610  22.072  63.581  1.00  0.00           C
ATOM   4461  H6  UNK   298      44.175  22.909  64.460  1.00  0.00           H
ATOM   4462  H7  UNK   298      43.918  23.664  62.836  1.00  0.00           H
ATOM   4463  H8  UNK   298      43.814  24.664  64.316  1.00  0.00           H
ATOM   4464  H9  UNK   298      41.905  25.039  65.666  1.00  0.00           H
ATOM   4465  H10 UNK   298      42.025  23.404  66.225  1.00  0.00           H
ATOM   4466  H11 UNK   298      40.495  23.954  65.566  1.00  0.00           H
ATOM   4467  H12 UNK   298      41.841  21.868  62.535  1.00  0.00           H
ATOM   4468  H13 UNK   298      42.104  21.354  64.210  1.00  0.00           H
ATOM   4469  H14 UNK   298      40.505  21.889  63.744  1.00  0.00           H
ATOM   4470  H15 UNK   298      40.552  24.116  63.107  1.00  0.00           H
ATOM   4471  O1  UNK   299      49.108  18.850  13.541  1.00  0.00           O
ATOM   4472  C2  UNK   299      48.931  17.569  12.938  1.00  0.00           C
ATOM   4473  C3  UNK   299      48.291  17.926  11.587  1.00  0.00           C
ATOM   4474  C4  UNK   299      50.244  16.924  12.855  1.00  0.00           C
ATOM   4475  C5  UNK   299      47.845  16.886  13.834  1.00  0.00           C
ATOM   4476  H6  UNK   299      48.968  18.537  11.014  1.00  0.00           H
ATOM   4477  H7  UNK   299      48.158  16.912  11.030  1.00  0.00           H
ATOM   4478  H8  UNK   299      47.349  18.583  11.638  1.00  0.00           H
ATOM   4479  H9  UNK   299      51.078  17.697  12.952  1.00  0.00           H
ATOM   4480  H10 UNK   299      50.367  16.337  11.944  1.00  0.00           H
ATOM   4481  H11 UNK   299      50.315  16.249  13.812  1.00  0.00           H
ATOM   4482  H12 UNK   299      48.214  16.977  14.923  1.00  0.00           H
ATOM   4483  H13 UNK   299      46.900  17.461  13.814  1.00  0.00           H
ATOM   4484  H14 UNK   299      47.609  15.793  13.588  1.00  0.00           H
ATOM   4485  H15 UNK   299      49.404  18.688  14.476  1.00  0.00           H
ATOM   4486  O1  UNK   300      23.444  24.224  23.369  1.00  0.00           O
ATOM   4487  C2  UNK   300      24.740  23.868  23.566  1.00  0.00           C
ATOM   4488  C3  UNK   300      25.137  22.768  22.523  1.00  0.00           C
ATOM   4489  C4  UNK   300      25.609  25.128  23.425  1.00  0.00           C
ATOM   4490  C5  UNK   300      24.805  23.297  24.970  1.00  0.00           C
ATOM   4491  H6  UNK   300      26.176  22.412  22.639  1.00  0.00           H
ATOM   4492  H7  UNK   300      24.505  21.798  22.751  1.00  0.00           H
ATOM   4493  H8  UNK   300      25.088  23.132  21.464  1.00  0.00           H
ATOM   4494  H9  UNK   300      26.663  24.756  23.533  1.00  0.00           H
ATOM   4495  H10 UNK   300      25.317  25.833  24.147  1.00  0.00           H
ATOM   4496  H11 UNK   300      25.599  25.645  22.489  1.00  0.00           H
ATOM   4497  H12 UNK   300      25.874  22.963  25.177  1.00  0.00           H
ATOM   4498  H13 UNK   300      24.701  24.141  25.693  1.00  0.00           H
ATOM   4499  H14 UNK   300      24.102  22.519  25.188  1.00  0.00           H
ATOM   4500  H15 UNK   300      23.114  23.982  22.486  1.00  0.00           H
ATOM   4501  O1  UNK   301      35.040  14.978  66.619  1.00  0.00           O
ATOM   4502  C2  UNK   301      34.736  14.893  65.188  1.00  0.00           C
ATOM   4503  C3  UNK   301      36.013  14.622  64.384  1.00  0.00           C
ATOM   4504  C4  UNK   301      33.654  13.786  65.043  1.00  0.00           C
ATOM   4505  C5  UNK   301      34.103  16.180  64.736  1.00  0.00           C
ATOM   4506  H6  UNK   301      35.704  14.576  63.314  1.00  0.00           H
ATOM   4507  H7  UNK   301      36.717  15.474  64.285  1.00  0.00           H
ATOM   4508  H8  UNK   301      36.555  13.733  64.741  1.00  0.00           H
ATOM   4509  H9  UNK   301      33.535  13.719  63.944  1.00  0.00           H
ATOM   4510  H10 UNK   301      32.683  14.050  65.525  1.00  0.00           H
ATOM   4511  H11 UNK   301      34.086  12.832  65.472  1.00  0.00           H
ATOM   4512  H12 UNK   301      34.759  17.080  64.780  1.00  0.00           H
ATOM   4513  H13 UNK   301      33.703  16.165  63.705  1.00  0.00           H
ATOM   4514  H14 UNK   301      33.295  16.336  65.446  1.00  0.00           H
ATOM   4515  H15 UNK   301      34.508  15.668  67.056  1.00  0.00           H
ATOM   4516  O1  UNK   302      22.738  15.690  61.201  1.00  0.00           O
ATOM   4517  C2  UNK   302      23.328  15.079  60.078  1.00  0.00           C
ATOM   4518  C3  UNK   302      22.773  13.671  59.855  1.00  0.00           C
ATOM   4519  C4  UNK   302      22.986  15.969  58.751  1.00  0.00           C
ATOM   4520  C5  UNK   302      24.875  14.921  60.336  1.00  0.00           C
ATOM   4521  H6  UNK   302      23.172  12.971  60.618  1.00  0.00           H
ATOM   4522  H7  UNK   302      21.693  13.934  59.888  1.00  0.00           H
ATOM   4523  H8  UNK   302      23.067  13.360  58.880  1.00  0.00           H
ATOM   4524  H9  UNK   302      21.995  15.759  58.335  1.00  0.00           H
ATOM   4525  H10 UNK   302      23.580  15.578  57.943  1.00  0.00           H
ATOM   4526  H11 UNK   302      23.106  17.052  58.851  1.00  0.00           H
ATOM   4527  H12 UNK   302      25.017  14.577  61.364  1.00  0.00           H
ATOM   4528  H13 UNK   302      25.255  14.358  59.546  1.00  0.00           H
ATOM   4529  H14 UNK   302      25.355  15.946  60.284  1.00  0.00           H
ATOM   4530  H15 UNK   302      21.737  15.764  60.988  1.00  0.00           H
ATOM   4531  O1  UNK   303      66.744  15.390  10.857  1.00  0.00           O
ATOM   4532  C2  UNK   303      66.279  16.690  10.775  1.00  0.00           C
ATOM   4533  C3  UNK   303      67.415  17.670  10.435  1.00  0.00           C
ATOM   4534  C4  UNK   303      65.174  16.813   9.646  1.00  0.00           C
ATOM   4535  C5  UNK   303      65.616  16.984  12.164  1.00  0.00           C
ATOM   4536  H6  UNK   303      67.141  18.675  10.146  1.00  0.00           H
ATOM   4537  H7  UNK   303      68.063  17.870  11.333  1.00  0.00           H
ATOM   4538  H8  UNK   303      68.002  17.335   9.609  1.00  0.00           H
ATOM   4539  H9  UNK   303      64.576  17.737   9.684  1.00  0.00           H
ATOM   4540  H10 UNK   303      64.496  16.008   9.831  1.00  0.00           H
ATOM   4541  H11 UNK   303      65.558  16.602   8.637  1.00  0.00           H
ATOM   4542  H12 UNK   303      66.306  16.688  12.955  1.00  0.00           H
ATOM   4543  H13 UNK   303      65.452  18.053  12.341  1.00  0.00           H
ATOM   4544  H14 UNK   303      64.678  16.498  12.206  1.00  0.00           H
ATOM   4545  H15 UNK   303      67.203  15.022  10.044  1.00  0.00           H
ATOM   4546  O1  UNK   304      38.229  11.090  39.687  1.00  0.00           O
ATOM   4547  C2  UNK   304      39.341  11.014  40.534  1.00  0.00           C
ATOM   4548  C3  UNK   304      38.838  11.071  41.960  1.00  0.00           C
ATOM   4549  C4  UNK   304      40.121   9.726  40.238  1.00  0.00           C
ATOM   4550  C5  UNK   304      40.147  12.254  39.981  1.00  0.00           C
ATOM   4551  H6  UNK   304      38.116  10.241  42.009  1.00  0.00           H
ATOM   4552  H7  UNK   304      39.707  11.084  42.687  1.00  0.00           H
ATOM   4553  H8  UNK   304      38.353  12.098  42.162  1.00  0.00           H
ATOM   4554  H9  UNK   304      39.400   8.933  40.126  1.00  0.00           H
ATOM   4555  H10 UNK   304      40.777   9.503  40.999  1.00  0.00           H
ATOM   4556  H11 UNK   304      40.629   9.835  39.259  1.00  0.00           H
ATOM   4557  H12 UNK   304      39.511  13.109  40.061  1.00  0.00           H
ATOM   4558  H13 UNK   304      41.059  12.360  40.489  1.00  0.00           H
ATOM   4559  H14 UNK   304      40.339  12.130  38.926  1.00  0.00           H
ATOM   4560  H15 UNK   304      37.756  11.896  39.953  1.00  0.00           H
ATOM   4561  O1  UNK   305      57.361  61.115  54.899  1.00  0.00           O
ATOM   4562  C2  UNK   305      58.099  62.307  54.687  1.00  0.00           C
ATOM   4563  C3  UNK   305      59.070  61.957  53.561  1.00  0.00           C
ATOM   4564  C4  UNK   305      57.082  63.341  54.160  1.00  0.00           C
ATOM   4565  C5  UNK   305      58.794  62.669  56.004  1.00  0.00           C
ATOM   4566  H6  UNK   305      58.438  61.629  52.671  1.00  0.00           H
ATOM   4567  H7  UNK   305      59.688  62.827  53.335  1.00  0.00           H
ATOM   4568  H8  UNK   305      59.788  61.084  53.690  1.00  0.00           H
ATOM   4569  H9  UNK   305      56.982  64.227  54.803  1.00  0.00           H
ATOM   4570  H10 UNK   305      56.049  62.924  54.133  1.00  0.00           H
ATOM   4571  H11 UNK   305      57.369  63.667  53.160  1.00  0.00           H
ATOM   4572  H12 UNK   305      58.773  61.771  56.601  1.00  0.00           H
ATOM   4573  H13 UNK   305      59.793  62.939  55.824  1.00  0.00           H
ATOM   4574  H14 UNK   305      58.414  63.553  56.635  1.00  0.00           H
ATOM   4575  H15 UNK   305      56.608  61.330  55.482  1.00  0.00           H
ATOM   4576  O1  UNK   306      53.038  52.453  60.022  1.00  0.00           O
ATOM   4577  C2  UNK   306      52.219  51.564  59.310  1.00  0.00           C
ATOM   4578  C3  UNK   306      53.005  50.306  58.927  1.00  0.00           C
ATOM   4579  C4  UNK   306      50.943  51.362  60.067  1.00  0.00           C
ATOM   4580  C5  UNK   306      51.764  52.234  57.973  1.00  0.00           C
ATOM   4581  H6  UNK   306      52.747  49.933  57.889  1.00  0.00           H
ATOM   4582  H7  UNK   306      54.071  50.589  58.944  1.00  0.00           H
ATOM   4583  H8  UNK   306      52.886  49.614  59.754  1.00  0.00           H
ATOM   4584  H9  UNK   306      51.267  51.120  61.167  1.00  0.00           H
ATOM   4585  H10 UNK   306      50.332  50.532  59.645  1.00  0.00           H
ATOM   4586  H11 UNK   306      50.384  52.333  60.133  1.00  0.00           H
ATOM   4587  H12 UNK   306      51.101  51.562  57.447  1.00  0.00           H
ATOM   4588  H13 UNK   306      51.234  53.116  58.242  1.00  0.00           H
ATOM   4589  H14 UNK   306      52.558  52.488  57.342  1.00  0.00           H
ATOM   4590  H15 UNK   306      53.781  51.972  60.497  1.00  0.00           H
ATOM   4591  O1  UNK   307      39.139  39.942  60.361  1.00  0.00           O
ATOM   4592  C2  UNK   307      38.264  38.833  60.283  1.00  0.00           C
ATOM   4593  C3  UNK   307      38.515  37.938  59.046  1.00  0.00           C
ATOM   4594  C4  UNK   307      38.467  37.997  61.550  1.00  0.00           C
ATOM   4595  C5  UNK   307      36.848  39.428  60.287  1.00  0.00           C
ATOM   4596  H6  UNK   307      38.287  38.457  58.131  1.00  0.00           H
ATOM   4597  H7  UNK   307      39.537  37.444  58.960  1.00  0.00           H
ATOM   4598  H8  UNK   307      37.774  37.079  59.129  1.00  0.00           H
ATOM   4599  H9  UNK   307      37.839  38.332  62.360  1.00  0.00           H
ATOM   4600  H10 UNK   307      39.538  38.139  61.934  1.00  0.00           H
ATOM   4601  H11 UNK   307      38.318  36.915  61.393  1.00  0.00           H
ATOM   4602  H12 UNK   307      36.803  40.155  61.064  1.00  0.00           H
ATOM   4603  H13 UNK   307      36.729  40.039  59.397  1.00  0.00           H
ATOM   4604  H14 UNK   307      36.075  38.635  60.304  1.00  0.00           H
ATOM   4605  H15 UNK   307      38.572  40.704  60.645  1.00  0.00           H
ATOM   4606  O1  UNK   308      18.461   7.491  53.752  1.00  0.00           O
ATOM   4607  C2  UNK   308      17.458   8.502  53.610  1.00  0.00           C
ATOM   4608  C3  UNK   308      17.362   9.303  54.997  1.00  0.00           C
ATOM   4609  C4  UNK   308      17.804   9.461  52.491  1.00  0.00           C
ATOM   4610  C5  UNK   308      16.132   7.748  53.171  1.00  0.00           C
ATOM   4611  H6  UNK   308      18.201   9.899  55.309  1.00  0.00           H
ATOM   4612  H7  UNK   308      16.567  10.033  54.874  1.00  0.00           H
ATOM   4613  H8  UNK   308      17.135   8.607  55.812  1.00  0.00           H
ATOM   4614  H9  UNK   308      18.099   9.086  51.518  1.00  0.00           H
ATOM   4615  H10 UNK   308      18.644  10.124  52.704  1.00  0.00           H
ATOM   4616  H11 UNK   308      17.001  10.140  52.231  1.00  0.00           H
ATOM   4617  H12 UNK   308      16.212   7.184  52.237  1.00  0.00           H
ATOM   4618  H13 UNK   308      15.723   7.178  53.926  1.00  0.00           H
ATOM   4619  H14 UNK   308      15.423   8.549  52.912  1.00  0.00           H
ATOM   4620  H15 UNK   308      18.794   7.272  52.812  1.00  0.00           H
ATOM   4621  O1  UNK   309      34.186  27.161  14.870  1.00  0.00           O
ATOM   4622  C2  UNK   309      35.194  27.610  15.758  1.00  0.00           C
ATOM   4623  C3  UNK   309      35.005  29.151  15.957  1.00  0.00           C
ATOM   4624  C4  UNK   309      35.016  26.860  17.119  1.00  0.00           C
ATOM   4625  C5  UNK   309      36.508  27.360  15.132  1.00  0.00           C
ATOM   4626  H6  UNK   309      34.155  29.376  16.641  1.00  0.00           H
ATOM   4627  H7  UNK   309      35.868  29.608  16.477  1.00  0.00           H
ATOM   4628  H8  UNK   309      34.866  29.589  15.019  1.00  0.00           H
ATOM   4629  H9  UNK   309      35.183  25.843  16.865  1.00  0.00           H
ATOM   4630  H10 UNK   309      34.092  27.087  17.553  1.00  0.00           H
ATOM   4631  H11 UNK   309      35.882  27.156  17.772  1.00  0.00           H
ATOM   4632  H12 UNK   309      36.758  26.319  15.363  1.00  0.00           H
ATOM   4633  H13 UNK   309      36.406  27.535  14.084  1.00  0.00           H
ATOM   4634  H14 UNK   309      37.246  28.019  15.632  1.00  0.00           H
ATOM   4635  H15 UNK   309      34.189  26.182  14.935  1.00  0.00           H
ATOM   4636  O1  UNK   310      51.652  33.767  44.012  1.00  0.00           O
ATOM   4637  C2  UNK   310      50.914  34.927  44.484  1.00  0.00           C
ATOM   4638  C3  UNK   310      49.402  34.605  44.290  1.00  0.00           C
ATOM   4639  C4  UNK   310      51.346  35.149  45.952  1.00  0.00           C
ATOM   4640  C5  UNK   310      51.247  36.223  43.693  1.00  0.00           C
ATOM   4641  H6  UNK   310      48.643  35.439  44.596  1.00  0.00           H
ATOM   4642  H7  UNK   310      49.163  34.272  43.243  1.00  0.00           H
ATOM   4643  H8  UNK   310      49.202  33.761  44.983  1.00  0.00           H
ATOM   4644  H9  UNK   310      52.454  35.289  46.090  1.00  0.00           H
ATOM   4645  H10 UNK   310      50.949  34.310  46.532  1.00  0.00           H
ATOM   4646  H11 UNK   310      50.949  36.083  46.419  1.00  0.00           H
ATOM   4647  H12 UNK   310      52.345  36.358  43.660  1.00  0.00           H
ATOM   4648  H13 UNK   310      50.937  35.977  42.656  1.00  0.00           H
ATOM   4649  H14 UNK   310      50.644  37.059  44.089  1.00  0.00           H
ATOM   4650  H15 UNK   310      52.618  33.802  44.289  1.00  0.00           H
ATOM   4651  O1  UNK   311      59.877  15.568  31.079  1.00  0.00           O
ATOM   4652  C2  UNK   311      60.939  14.974  31.884  1.00  0.00           C
ATOM   4653  C3  UNK   311      62.180  15.868  31.890  1.00  0.00           C
ATOM   4654  C4  UNK   311      60.335  14.557  33.288  1.00  0.00           C
ATOM   4655  C5  UNK   311      61.281  13.693  31.228  1.00  0.00           C
ATOM   4656  H6  UNK   311      61.929  16.922  32.055  1.00  0.00           H
ATOM   4657  H7  UNK   311      63.010  15.525  32.588  1.00  0.00           H
ATOM   4658  H8  UNK   311      62.585  15.932  30.854  1.00  0.00           H
ATOM   4659  H9  UNK   311      60.027  15.432  33.870  1.00  0.00           H
ATOM   4660  H10 UNK   311      60.950  14.010  33.961  1.00  0.00           H
ATOM   4661  H11 UNK   311      59.380  13.974  33.146  1.00  0.00           H
ATOM   4662  H12 UNK   311      61.488  13.960  30.191  1.00  0.00           H
ATOM   4663  H13 UNK   311      62.295  13.320  31.708  1.00  0.00           H
ATOM   4664  H14 UNK   311      60.520  12.928  31.259  1.00  0.00           H
ATOM   4665  H15 UNK   311      59.656  16.364  31.599  1.00  0.00           H
ATOM   4666  O1  UNK   312      48.528  32.849  17.534  1.00  0.00           O
ATOM   4667  C2  UNK   312      47.425  33.202  16.799  1.00  0.00           C
ATOM   4668  C3  UNK   312      46.476  31.945  16.802  1.00  0.00           C
ATOM   4669  C4  UNK   312      46.729  34.365  17.458  1.00  0.00           C
ATOM   4670  C5  UNK   312      47.935  33.548  15.342  1.00  0.00           C
ATOM   4671  H6  UNK   312      46.265  31.486  17.795  1.00  0.00           H
ATOM   4672  H7  UNK   312      45.550  32.213  16.328  1.00  0.00           H
ATOM   4673  H8  UNK   312      46.966  31.219  16.114  1.00  0.00           H
ATOM   4674  H9  UNK   312      47.256  35.324  17.574  1.00  0.00           H
ATOM   4675  H10 UNK   312      46.343  34.168  18.456  1.00  0.00           H
ATOM   4676  H11 UNK   312      45.796  34.632  16.865  1.00  0.00           H
ATOM   4677  H12 UNK   312      47.070  33.767  14.740  1.00  0.00           H
ATOM   4678  H13 UNK   312      48.600  34.385  15.350  1.00  0.00           H
ATOM   4679  H14 UNK   312      48.509  32.683  14.972  1.00  0.00           H
ATOM   4680  H15 UNK   312      48.775  31.908  17.377  1.00  0.00           H
ATOM   4681  O1  UNK   313      40.117  37.015  16.971  1.00  0.00           O
ATOM   4682  C2  UNK   313      40.385  36.149  18.051  1.00  0.00           C
ATOM   4683  C3  UNK   313      41.588  36.763  18.820  1.00  0.00           C
ATOM   4684  C4  UNK   313      39.173  36.090  19.045  1.00  0.00           C
ATOM   4685  C5  UNK   313      40.593  34.801  17.403  1.00  0.00           C
ATOM   4686  H6  UNK   313      41.488  37.878  18.943  1.00  0.00           H
ATOM   4687  H7  UNK   313      41.691  36.252  19.746  1.00  0.00           H
ATOM   4688  H8  UNK   313      42.593  36.638  18.326  1.00  0.00           H
ATOM   4689  H9  UNK   313      39.062  36.922  19.763  1.00  0.00           H
ATOM   4690  H10 UNK   313      39.232  35.267  19.712  1.00  0.00           H
ATOM   4691  H11 UNK   313      38.175  35.902  18.559  1.00  0.00           H
ATOM   4692  H12 UNK   313      39.711  34.543  16.808  1.00  0.00           H
ATOM   4693  H13 UNK   313      41.555  34.820  16.767  1.00  0.00           H
ATOM   4694  H14 UNK   313      40.632  34.016  18.152  1.00  0.00           H
ATOM   4695  H15 UNK   313      39.864  37.897  17.184  1.00  0.00           H
ATOM   4696  O1  UNK   314      13.657  18.985  24.442  1.00  0.00           O
ATOM   4697  C2  UNK   314      13.811  19.865  25.589  1.00  0.00           C
ATOM   4698  C3  UNK   314      13.046  19.283  26.814  1.00  0.00           C
ATOM   4699  C4  UNK   314      15.324  20.003  25.943  1.00  0.00           C
ATOM   4700  C5  UNK   314      13.314  21.262  25.183  1.00  0.00           C
ATOM   4701  H6  UNK   314      13.419  19.735  27.734  1.00  0.00           H
ATOM   4702  H7  UNK   314      12.001  19.425  26.675  1.00  0.00           H
ATOM   4703  H8  UNK   314      13.371  18.225  26.979  1.00  0.00           H
ATOM   4704  H9  UNK   314      15.865  20.694  25.264  1.00  0.00           H
ATOM   4705  H10 UNK   314      15.718  18.974  25.747  1.00  0.00           H
ATOM   4706  H11 UNK   314      15.497  20.388  26.987  1.00  0.00           H
ATOM   4707  H12 UNK   314      13.209  21.912  26.080  1.00  0.00           H
ATOM   4708  H13 UNK   314      14.049  21.593  24.507  1.00  0.00           H
ATOM   4709  H14 UNK   314      12.405  21.242  24.750  1.00  0.00           H
ATOM   4710  H15 UNK   314      12.962  18.405  24.745  1.00  0.00           H
ATOM   4711  O1  UNK   315      25.327  32.866  29.644  1.00  0.00           O
ATOM   4712  C2  UNK   315      24.602  32.576  30.879  1.00  0.00           C
ATOM   4713  C3  UNK   315      24.217  33.955  31.566  1.00  0.00           C
ATOM   4714  C4  UNK   315      23.390  31.758  30.563  1.00  0.00           C
ATOM   4715  C5  UNK   315      25.452  31.769  31.843  1.00  0.00           C
ATOM   4716  H6  UNK   315      25.049  34.625  31.494  1.00  0.00           H
ATOM   4717  H7  UNK   315      23.355  34.415  30.990  1.00  0.00           H
ATOM   4718  H8  UNK   315      23.930  33.927  32.580  1.00  0.00           H
ATOM   4719  H9  UNK   315      22.907  31.532  31.507  1.00  0.00           H
ATOM   4720  H10 UNK   315      23.705  30.838  30.058  1.00  0.00           H
ATOM   4721  H11 UNK   315      22.675  32.411  29.993  1.00  0.00           H
ATOM   4722  H12 UNK   315      24.829  31.336  32.614  1.00  0.00           H
ATOM   4723  H13 UNK   315      25.898  30.897  31.376  1.00  0.00           H
ATOM   4724  H14 UNK   315      26.294  32.253  32.291  1.00  0.00           H
ATOM   4725  H15 UNK   315      24.832  33.584  29.160  1.00  0.00           H
ATOM   4726  O1  UNK   316      61.907   6.109   7.851  1.00  0.00           O
ATOM   4727  C2  UNK   316      61.701   4.988   6.896  1.00  0.00           C
ATOM   4728  C3  UNK   316      63.097   4.473   6.423  1.00  0.00           C
ATOM   4729  C4  UNK   316      60.725   3.982   7.659  1.00  0.00           C
ATOM   4730  C5  UNK   316      61.060   5.498   5.588  1.00  0.00           C
ATOM   4731  H6  UNK   316      63.077   3.795   5.598  1.00  0.00           H
ATOM   4732  H7  UNK   316      63.804   5.232   6.187  1.00  0.00           H
ATOM   4733  H8  UNK   316      63.598   3.933   7.301  1.00  0.00           H
ATOM   4734  H9  UNK   316      60.807   3.017   7.119  1.00  0.00           H
ATOM   4735  H10 UNK   316      59.747   4.432   7.792  1.00  0.00           H
ATOM   4736  H11 UNK   316      61.015   3.753   8.653  1.00  0.00           H
ATOM   4737  H12 UNK   316      59.991   5.764   5.636  1.00  0.00           H
ATOM   4738  H13 UNK   316      61.653   6.338   5.251  1.00  0.00           H
ATOM   4739  H14 UNK   316      61.210   4.784   4.775  1.00  0.00           H
ATOM   4740  H15 UNK   316      61.324   6.842   7.758  1.00  0.00           H
ATOM   4741  O1  UNK   317      14.137  40.448   1.505  1.00  0.00           O
ATOM   4742  C2  UNK   317      13.808  39.688   0.324  1.00  0.00           C
ATOM   4743  C3  UNK   317      14.483  40.337  -0.859  1.00  0.00           C
ATOM   4744  C4  UNK   317      14.465  38.242   0.504  1.00  0.00           C
ATOM   4745  C5  UNK   317      12.306  39.656   0.163  1.00  0.00           C
ATOM   4746  H6  UNK   317      14.492  39.700  -1.825  1.00  0.00           H
ATOM   4747  H7  UNK   317      13.981  41.248  -1.208  1.00  0.00           H
ATOM   4748  H8  UNK   317      15.496  40.670  -0.496  1.00  0.00           H
ATOM   4749  H9  UNK   317      15.537  38.344   0.602  1.00  0.00           H
ATOM   4750  H10 UNK   317      14.129  37.629  -0.329  1.00  0.00           H
ATOM   4751  H11 UNK   317      14.073  37.699   1.356  1.00  0.00           H
ATOM   4752  H12 UNK   317      11.859  40.496   0.716  1.00  0.00           H
ATOM   4753  H13 UNK   317      11.961  39.776  -0.884  1.00  0.00           H
ATOM   4754  H14 UNK   317      11.857  38.710   0.489  1.00  0.00           H
ATOM   4755  H15 UNK   317      13.565  40.039   2.213  1.00  0.00           H
ATOM   4756  O1  UNK   318      43.704   2.174  39.199  1.00  0.00           O
ATOM   4757  C2  UNK   318      43.929   2.729  37.909  1.00  0.00           C
ATOM   4758  C3  UNK   318      44.358   4.153  38.012  1.00  0.00           C
ATOM   4759  C4  UNK   318      45.026   2.014  37.069  1.00  0.00           C
ATOM   4760  C5  UNK   318      42.628   2.773  37.068  1.00  0.00           C
ATOM   4761  H6  UNK   318      45.292   4.244  38.638  1.00  0.00           H
ATOM   4762  H7  UNK   318      44.489   4.517  36.989  1.00  0.00           H
ATOM   4763  H8  UNK   318      43.568   4.777  38.516  1.00  0.00           H
ATOM   4764  H9  UNK   318      46.039   2.170  37.481  1.00  0.00           H
ATOM   4765  H10 UNK   318      45.138   2.276  35.965  1.00  0.00           H
ATOM   4766  H11 UNK   318      44.872   0.875  37.139  1.00  0.00           H
ATOM   4767  H12 UNK   318      42.657   3.263  36.086  1.00  0.00           H
ATOM   4768  H13 UNK   318      42.401   1.783  36.755  1.00  0.00           H
ATOM   4769  H14 UNK   318      41.769   3.226  37.640  1.00  0.00           H
ATOM   4770  H15 UNK   318      44.562   1.653  39.362  1.00  0.00           H
ATOM   4771  O1  UNK   319       3.601   1.702  34.632  1.00  0.00           O
ATOM   4772  C2  UNK   319       3.694   2.275  35.920  1.00  0.00           C
ATOM   4773  C3  UNK   319       3.603   1.070  36.911  1.00  0.00           C
ATOM   4774  C4  UNK   319       4.938   3.106  36.207  1.00  0.00           C
ATOM   4775  C5  UNK   319       2.444   3.156  36.133  1.00  0.00           C
ATOM   4776  H6  UNK   319       3.625   1.441  37.981  1.00  0.00           H
ATOM   4777  H7  UNK   319       2.706   0.476  36.716  1.00  0.00           H
ATOM   4778  H8  UNK   319       4.456   0.358  36.761  1.00  0.00           H
ATOM   4779  H9  UNK   319       4.943   3.997  35.539  1.00  0.00           H
ATOM   4780  H10 UNK   319       5.806   2.619  35.936  1.00  0.00           H
ATOM   4781  H11 UNK   319       5.035   3.480  37.248  1.00  0.00           H
ATOM   4782  H12 UNK   319       1.446   2.650  35.888  1.00  0.00           H
ATOM   4783  H13 UNK   319       2.512   3.456  37.163  1.00  0.00           H
ATOM   4784  H14 UNK   319       2.501   4.068  35.511  1.00  0.00           H
ATOM   4785  H15 UNK   319       2.704   1.724  34.282  1.00  0.00           H
ATOM   4786  O1  UNK   320      18.064  37.040  17.742  1.00  0.00           O
ATOM   4787  C2  UNK   320      17.676  36.831  19.094  1.00  0.00           C
ATOM   4788  C3  UNK   320      16.149  36.796  19.260  1.00  0.00           C
ATOM   4789  C4  UNK   320      18.227  35.441  19.560  1.00  0.00           C
ATOM   4790  C5  UNK   320      18.404  37.929  19.946  1.00  0.00           C
ATOM   4791  H6  UNK   320      15.783  36.470  20.262  1.00  0.00           H
ATOM   4792  H7  UNK   320      15.691  37.823  19.113  1.00  0.00           H
ATOM   4793  H8  UNK   320      15.798  36.201  18.430  1.00  0.00           H
ATOM   4794  H9  UNK   320      18.066  35.201  20.577  1.00  0.00           H
ATOM   4795  H10 UNK   320      19.291  35.285  19.473  1.00  0.00           H
ATOM   4796  H11 UNK   320      17.728  34.561  19.063  1.00  0.00           H
ATOM   4797  H12 UNK   320      19.461  37.860  20.190  1.00  0.00           H
ATOM   4798  H13 UNK   320      18.165  38.919  19.579  1.00  0.00           H
ATOM   4799  H14 UNK   320      17.902  37.943  20.903  1.00  0.00           H
ATOM   4800  H15 UNK   320      17.546  37.856  17.436  1.00  0.00           H
ATOM   4801  O1  UNK   321      51.063  42.550  45.379  1.00  0.00           O
ATOM   4802  C2  UNK   321      49.987  43.413  45.838  1.00  0.00           C
ATOM   4803  C3  UNK   321      48.666  42.594  45.705  1.00  0.00           C
ATOM   4804  C4  UNK   321      50.330  43.799  47.327  1.00  0.00           C
ATOM   4805  C5  UNK   321      49.796  44.608  44.884  1.00  0.00           C
ATOM   4806  H6  UNK   321      48.750  41.524  46.086  1.00  0.00           H
ATOM   4807  H7  UNK   321      47.876  43.079  46.230  1.00  0.00           H
ATOM   4808  H8  UNK   321      48.346  42.404  44.702  1.00  0.00           H
ATOM   4809  H9  UNK   321      51.337  44.263  47.479  1.00  0.00           H
ATOM   4810  H10 UNK   321      50.178  42.902  48.039  1.00  0.00           H
ATOM   4811  H11 UNK   321      49.641  44.603  47.652  1.00  0.00           H
ATOM   4812  H12 UNK   321      50.734  45.079  44.604  1.00  0.00           H
ATOM   4813  H13 UNK   321      49.331  44.202  43.971  1.00  0.00           H
ATOM   4814  H14 UNK   321      49.206  45.453  45.261  1.00  0.00           H
ATOM   4815  H15 UNK   321      51.305  42.005  46.142  1.00  0.00           H
ATOM   4816  O1  UNK   322      31.256  19.202  47.468  1.00  0.00           O
ATOM   4817  C2  UNK   322      30.542  18.546  48.548  1.00  0.00           C
ATOM   4818  C3  UNK   322      31.668  17.989  49.482  1.00  0.00           C
ATOM   4819  C4  UNK   322      29.664  19.626  49.188  1.00  0.00           C
ATOM   4820  C5  UNK   322      29.648  17.479  47.910  1.00  0.00           C
ATOM   4821  H6  UNK   322      31.133  17.274  50.169  1.00  0.00           H
ATOM   4822  H7  UNK   322      32.399  17.454  48.926  1.00  0.00           H
ATOM   4823  H8  UNK   322      32.169  18.792  50.079  1.00  0.00           H
ATOM   4824  H9  UNK   322      29.100  20.163  48.472  1.00  0.00           H
ATOM   4825  H10 UNK   322      30.322  20.362  49.691  1.00  0.00           H
ATOM   4826  H11 UNK   322      28.948  19.144  49.872  1.00  0.00           H
ATOM   4827  H12 UNK   322      28.962  16.974  48.553  1.00  0.00           H
ATOM   4828  H13 UNK   322      29.115  17.815  47.024  1.00  0.00           H
ATOM   4829  H14 UNK   322      30.264  16.661  47.603  1.00  0.00           H
ATOM   4830  H15 UNK   322      30.659  19.863  47.028  1.00  0.00           H
ATOM   4831  O1  UNK   323      40.379  66.615  66.273  1.00  0.00           O
ATOM   4832  C2  UNK   323      40.765  67.314  65.161  1.00  0.00           C
ATOM   4833  C3  UNK   323      41.900  66.444  64.493  1.00  0.00           C
ATOM   4834  C4  UNK   323      39.547  67.241  64.190  1.00  0.00           C
ATOM   4835  C5  UNK   323      41.121  68.812  65.507  1.00  0.00           C
ATOM   4836  H6  UNK   323      42.162  66.886  63.583  1.00  0.00           H
ATOM   4837  H7  UNK   323      42.761  66.411  65.165  1.00  0.00           H
ATOM   4838  H8  UNK   323      41.633  65.452  64.220  1.00  0.00           H
ATOM   4839  H9  UNK   323      38.669  67.683  64.655  1.00  0.00           H
ATOM   4840  H10 UNK   323      39.220  66.179  64.043  1.00  0.00           H
ATOM   4841  H11 UNK   323      39.723  67.676  63.184  1.00  0.00           H
ATOM   4842  H12 UNK   323      40.258  69.289  65.945  1.00  0.00           H
ATOM   4843  H13 UNK   323      41.839  68.732  66.339  1.00  0.00           H
ATOM   4844  H14 UNK   323      41.458  69.458  64.686  1.00  0.00           H
ATOM   4845  H15 UNK   323      39.567  67.106  66.601  1.00  0.00           H
ATOM   4846  O1  UNK   324      29.928  -0.593  65.971  1.00  0.00           O
ATOM   4847  C2  UNK   324      30.987   0.003  65.154  1.00  0.00           C
ATOM   4848  C3  UNK   324      31.454   1.296  65.895  1.00  0.00           C
ATOM   4849  C4  UNK   324      32.175  -0.907  65.188  1.00  0.00           C
ATOM   4850  C5  UNK   324      30.549   0.434  63.776  1.00  0.00           C
ATOM   4851  H6  UNK   324      32.299   1.858  65.396  1.00  0.00           H
ATOM   4852  H7  UNK   324      30.594   1.973  65.988  1.00  0.00           H
ATOM   4853  H8  UNK   324      31.742   1.015  66.953  1.00  0.00           H
ATOM   4854  H9  UNK   324      32.390  -1.253  66.264  1.00  0.00           H
ATOM   4855  H10 UNK   324      33.099  -0.519  64.667  1.00  0.00           H
ATOM   4856  H11 UNK   324      31.956  -1.793  64.631  1.00  0.00           H
ATOM   4857  H12 UNK   324      31.285   1.018  63.211  1.00  0.00           H
ATOM   4858  H13 UNK   324      30.278  -0.478  63.174  1.00  0.00           H
ATOM   4859  H14 UNK   324      29.638   0.993  63.808  1.00  0.00           H
ATOM   4860  H15 UNK   324      29.856  -0.036  66.785  1.00  0.00           H
ATOM   4861  O1  UNK   325       2.218  33.846  12.670  1.00  0.00           O
ATOM   4862  C2  UNK   325       3.526  33.336  12.439  1.00  0.00           C
ATOM   4863  C3  UNK   325       4.466  34.330  13.043  1.00  0.00           C
ATOM   4864  C4  UNK   325       3.713  31.893  12.915  1.00  0.00           C
ATOM   4865  C5  UNK   325       3.712  33.390  10.912  1.00  0.00           C
ATOM   4866  H6  UNK   325       4.572  34.165  14.127  1.00  0.00           H
ATOM   4867  H7  UNK   325       5.505  34.219  12.655  1.00  0.00           H
ATOM   4868  H8  UNK   325       4.069  35.417  12.898  1.00  0.00           H
ATOM   4869  H9  UNK   325       2.965  31.193  12.482  1.00  0.00           H
ATOM   4870  H10 UNK   325       3.605  31.844  13.986  1.00  0.00           H
ATOM   4871  H11 UNK   325       4.652  31.474  12.657  1.00  0.00           H
ATOM   4872  H12 UNK   325       3.098  32.738  10.332  1.00  0.00           H
ATOM   4873  H13 UNK   325       3.463  34.459  10.626  1.00  0.00           H
ATOM   4874  H14 UNK   325       4.776  33.259  10.601  1.00  0.00           H
ATOM   4875  H15 UNK   325       2.182  33.942  13.666  1.00  0.00           H
ATOM   4876  O1  UNK   326      13.711  15.120  13.172  1.00  0.00           O
ATOM   4877  C2  UNK   326      14.111  15.188  11.778  1.00  0.00           C
ATOM   4878  C3  UNK   326      15.322  16.058  11.674  1.00  0.00           C
ATOM   4879  C4  UNK   326      14.412  13.727  11.313  1.00  0.00           C
ATOM   4880  C5  UNK   326      12.915  15.662  10.995  1.00  0.00           C
ATOM   4881  H6  UNK   326      16.066  15.734  12.395  1.00  0.00           H
ATOM   4882  H7  UNK   326      15.846  15.974  10.738  1.00  0.00           H
ATOM   4883  H8  UNK   326      14.975  17.087  11.831  1.00  0.00           H
ATOM   4884  H9  UNK   326      15.217  13.126  11.814  1.00  0.00           H
ATOM   4885  H10 UNK   326      14.772  13.689  10.242  1.00  0.00           H
ATOM   4886  H11 UNK   326      13.528  13.043  11.422  1.00  0.00           H
ATOM   4887  H12 UNK   326      13.208  15.837   9.952  1.00  0.00           H
ATOM   4888  H13 UNK   326      12.010  14.996  11.084  1.00  0.00           H
ATOM   4889  H14 UNK   326      12.599  16.690  11.372  1.00  0.00           H
ATOM   4890  H15 UNK   326      12.924  14.547  13.365  1.00  0.00           H
ATOM   4891  O1  UNK   327      33.751  12.269  45.326  1.00  0.00           O
ATOM   4892  C2  UNK   327      33.353  12.205  46.714  1.00  0.00           C
ATOM   4893  C3  UNK   327      31.864  11.944  46.836  1.00  0.00           C
ATOM   4894  C4  UNK   327      34.149  11.177  47.517  1.00  0.00           C
ATOM   4895  C5  UNK   327      33.846  13.538  47.412  1.00  0.00           C
ATOM   4896  H6  UNK   327      31.468  12.839  46.407  1.00  0.00           H
ATOM   4897  H7  UNK   327      31.563  11.096  46.256  1.00  0.00           H
ATOM   4898  H8  UNK   327      31.503  11.920  47.870  1.00  0.00           H
ATOM   4899  H9  UNK   327      33.820  11.239  48.548  1.00  0.00           H
ATOM   4900  H10 UNK   327      35.231  11.421  47.499  1.00  0.00           H
ATOM   4901  H11 UNK   327      33.926  10.124  47.157  1.00  0.00           H
ATOM   4902  H12 UNK   327      33.486  13.513  48.465  1.00  0.00           H
ATOM   4903  H13 UNK   327      34.961  13.502  47.460  1.00  0.00           H
ATOM   4904  H14 UNK   327      33.415  14.449  46.918  1.00  0.00           H
ATOM   4905  H15 UNK   327      33.361  11.537  44.846  1.00  0.00           H
ATOM   4906  O1  UNK   328      29.279  41.766  63.024  1.00  0.00           O
ATOM   4907  C2  UNK   328      28.842  41.290  64.260  1.00  0.00           C
ATOM   4908  C3  UNK   328      29.381  39.875  64.397  1.00  0.00           C
ATOM   4909  C4  UNK   328      29.359  42.239  65.379  1.00  0.00           C
ATOM   4910  C5  UNK   328      27.355  41.315  64.331  1.00  0.00           C
ATOM   4911  H6  UNK   328      30.433  39.807  64.619  1.00  0.00           H
ATOM   4912  H7  UNK   328      28.963  39.411  65.351  1.00  0.00           H
ATOM   4913  H8  UNK   328      29.108  39.231  63.621  1.00  0.00           H
ATOM   4914  H9  UNK   328      28.827  42.085  66.360  1.00  0.00           H
ATOM   4915  H10 UNK   328      29.195  43.273  65.057  1.00  0.00           H
ATOM   4916  H11 UNK   328      30.469  42.189  65.603  1.00  0.00           H
ATOM   4917  H12 UNK   328      27.011  42.411  64.330  1.00  0.00           H
ATOM   4918  H13 UNK   328      27.009  40.845  63.384  1.00  0.00           H
ATOM   4919  H14 UNK   328      26.971  40.891  65.229  1.00  0.00           H
ATOM   4920  H15 UNK   328      28.770  42.666  62.793  1.00  0.00           H
ATOM   4921  O1  UNK   329      18.801  24.122  49.244  1.00  0.00           O
ATOM   4922  C2  UNK   329      18.725  23.014  48.379  1.00  0.00           C
ATOM   4923  C3  UNK   329      19.783  23.052  47.328  1.00  0.00           C
ATOM   4924  C4  UNK   329      18.919  21.715  49.203  1.00  0.00           C
ATOM   4925  C5  UNK   329      17.326  22.973  47.776  1.00  0.00           C
ATOM   4926  H6  UNK   329      19.649  22.298  46.569  1.00  0.00           H
ATOM   4927  H7  UNK   329      19.741  23.985  46.801  1.00  0.00           H
ATOM   4928  H8  UNK   329      20.767  23.104  47.804  1.00  0.00           H
ATOM   4929  H9  UNK   329      19.744  21.760  49.964  1.00  0.00           H
ATOM   4930  H10 UNK   329      18.938  20.827  48.556  1.00  0.00           H
ATOM   4931  H11 UNK   329      18.008  21.628  49.752  1.00  0.00           H
ATOM   4932  H12 UNK   329      16.601  22.439  48.400  1.00  0.00           H
ATOM   4933  H13 UNK   329      16.866  23.919  47.427  1.00  0.00           H
ATOM   4934  H14 UNK   329      17.441  22.335  46.866  1.00  0.00           H
ATOM   4935  H15 UNK   329      18.507  24.991  48.842  1.00  0.00           H
ATOM   4936  O1  UNK   330      59.650  25.945  13.900  1.00  0.00           O
ATOM   4937  C2  UNK   330      60.500  26.466  14.852  1.00  0.00           C
ATOM   4938  C3  UNK   330      59.965  27.688  15.555  1.00  0.00           C
ATOM   4939  C4  UNK   330      60.639  25.412  15.989  1.00  0.00           C
ATOM   4940  C5  UNK   330      61.856  26.717  14.150  1.00  0.00           C
ATOM   4941  H6  UNK   330      60.561  27.987  16.499  1.00  0.00           H
ATOM   4942  H7  UNK   330      60.083  28.494  14.800  1.00  0.00           H
ATOM   4943  H8  UNK   330      58.914  27.556  15.825  1.00  0.00           H
ATOM   4944  H9  UNK   330      60.647  24.378  15.583  1.00  0.00           H
ATOM   4945  H10 UNK   330      59.894  25.397  16.764  1.00  0.00           H
ATOM   4946  H11 UNK   330      61.591  25.560  16.463  1.00  0.00           H
ATOM   4947  H12 UNK   330      62.267  26.028  13.483  1.00  0.00           H
ATOM   4948  H13 UNK   330      61.682  27.489  13.476  1.00  0.00           H
ATOM   4949  H14 UNK   330      62.657  26.914  14.843  1.00  0.00           H
ATOM   4950  H15 UNK   330      60.212  25.652  13.137  1.00  0.00           H
ATOM   4951  O1  UNK   331      65.911  34.269  40.545  1.00  0.00           O
ATOM   4952  C2  UNK   331      66.431  33.569  39.406  1.00  0.00           C
ATOM   4953  C3  UNK   331      65.586  32.474  38.690  1.00  0.00           C
ATOM   4954  C4  UNK   331      66.668  34.693  38.286  1.00  0.00           C
ATOM   4955  C5  UNK   331      67.779  32.924  39.829  1.00  0.00           C
ATOM   4956  H6  UNK   331      65.488  31.715  39.458  1.00  0.00           H
ATOM   4957  H7  UNK   331      64.625  32.852  38.354  1.00  0.00           H
ATOM   4958  H8  UNK   331      66.187  32.078  37.866  1.00  0.00           H
ATOM   4959  H9  UNK   331      67.285  35.490  38.668  1.00  0.00           H
ATOM   4960  H10 UNK   331      65.779  35.195  37.761  1.00  0.00           H
ATOM   4961  H11 UNK   331      67.252  34.340  37.476  1.00  0.00           H
ATOM   4962  H12 UNK   331      68.197  32.433  38.955  1.00  0.00           H
ATOM   4963  H13 UNK   331      68.521  33.665  40.151  1.00  0.00           H
ATOM   4964  H14 UNK   331      67.605  32.262  40.646  1.00  0.00           H
ATOM   4965  H15 UNK   331      66.160  33.641  41.321  1.00  0.00           H
ATOM   4966  O1  UNK   332      55.727  50.650  49.892  1.00  0.00           O
ATOM   4967  C2  UNK   332      54.558  51.143  49.345  1.00  0.00           C
ATOM   4968  C3  UNK   332      53.337  50.216  49.627  1.00  0.00           C
ATOM   4969  C4  UNK   332      54.178  52.429  50.021  1.00  0.00           C
ATOM   4970  C5  UNK   332      54.748  51.358  47.824  1.00  0.00           C
ATOM   4971  H6  UNK   332      53.153  50.002  50.654  1.00  0.00           H
ATOM   4972  H7  UNK   332      52.395  50.588  49.156  1.00  0.00           H
ATOM   4973  H8  UNK   332      53.525  49.205  49.264  1.00  0.00           H
ATOM   4974  H9  UNK   332      54.916  53.249  49.906  1.00  0.00           H
ATOM   4975  H10 UNK   332      54.087  52.317  51.085  1.00  0.00           H
ATOM   4976  H11 UNK   332      53.180  52.728  49.658  1.00  0.00           H
ATOM   4977  H12 UNK   332      53.863  51.682  47.311  1.00  0.00           H
ATOM   4978  H13 UNK   332      55.616  51.981  47.690  1.00  0.00           H
ATOM   4979  H14 UNK   332      55.012  50.309  47.457  1.00  0.00           H
ATOM   4980  H15 UNK   332      55.792  49.695  49.513  1.00  0.00           H
ATOM   4981  O1  UNK   333      35.392  68.187  39.200  1.00  0.00           O
ATOM   4982  C2  UNK   333      36.098  66.947  38.764  1.00  0.00           C
ATOM   4983  C3  UNK   333      36.758  66.204  40.026  1.00  0.00           C
ATOM   4984  C4  UNK   333      34.956  66.022  38.147  1.00  0.00           C
ATOM   4985  C5  UNK   333      37.180  67.292  37.746  1.00  0.00           C
ATOM   4986  H6  UNK   333      36.161  66.248  40.951  1.00  0.00           H
ATOM   4987  H7  UNK   333      37.013  65.233  39.730  1.00  0.00           H
ATOM   4988  H8  UNK   333      37.613  66.682  40.369  1.00  0.00           H
ATOM   4989  H9  UNK   333      35.212  64.932  38.222  1.00  0.00           H
ATOM   4990  H10 UNK   333      34.634  66.142  37.115  1.00  0.00           H
ATOM   4991  H11 UNK   333      34.049  66.188  38.791  1.00  0.00           H
ATOM   4992  H12 UNK   333      38.122  67.774  38.150  1.00  0.00           H
ATOM   4993  H13 UNK   333      37.579  66.414  37.180  1.00  0.00           H
ATOM   4994  H14 UNK   333      36.763  68.001  36.904  1.00  0.00           H
ATOM   4995  H15 UNK   333      35.411  68.842  38.452  1.00  0.00           H
ATOM   4996  O1  UNK   334      59.623  18.045  32.305  1.00  0.00           O
ATOM   4997  C2  UNK   334      59.759  19.405  31.876  1.00  0.00           C
ATOM   4998  C3  UNK   334      59.905  19.508  30.372  1.00  0.00           C
ATOM   4999  C4  UNK   334      58.403  20.145  32.193  1.00  0.00           C
ATOM   5000  C5  UNK   334      61.003  19.989  32.581  1.00  0.00           C
ATOM   5001  H6  UNK   334      60.142  20.508  30.057  1.00  0.00           H
ATOM   5002  H7  UNK   334      60.663  18.857  29.977  1.00  0.00           H
ATOM   5003  H8  UNK   334      58.959  19.287  29.993  1.00  0.00           H
ATOM   5004  H9  UNK   334      57.633  19.457  31.876  1.00  0.00           H
ATOM   5005  H10 UNK   334      58.308  20.994  31.519  1.00  0.00           H
ATOM   5006  H11 UNK   334      58.221  20.434  33.277  1.00  0.00           H
ATOM   5007  H12 UNK   334      61.304  20.949  32.013  1.00  0.00           H
ATOM   5008  H13 UNK   334      60.679  20.278  33.597  1.00  0.00           H
ATOM   5009  H14 UNK   334      61.829  19.234  32.580  1.00  0.00           H
ATOM   5010  H15 UNK   334      59.738  18.034  33.335  1.00  0.00           H
ATOM   5011  O1  UNK   335       1.870  -0.317  19.258  1.00  0.00           O
ATOM   5012  C2  UNK   335       2.181   0.936  19.908  1.00  0.00           C
ATOM   5013  C3  UNK   335       3.074   0.742  21.134  1.00  0.00           C
ATOM   5014  C4  UNK   335       2.902   1.904  18.890  1.00  0.00           C
ATOM   5015  C5  UNK   335       0.801   1.517  20.393  1.00  0.00           C
ATOM   5016  H6  UNK   335       3.068   1.681  21.764  1.00  0.00           H
ATOM   5017  H7  UNK   335       2.675  -0.078  21.746  1.00  0.00           H
ATOM   5018  H8  UNK   335       4.081   0.431  20.902  1.00  0.00           H
ATOM   5019  H9  UNK   335       3.924   1.708  18.554  1.00  0.00           H
ATOM   5020  H10 UNK   335       2.808   2.968  19.203  1.00  0.00           H
ATOM   5021  H11 UNK   335       2.245   1.841  17.978  1.00  0.00           H
ATOM   5022  H12 UNK   335       1.011   2.368  21.010  1.00  0.00           H
ATOM   5023  H13 UNK   335       0.261   1.811  19.505  1.00  0.00           H
ATOM   5024  H14 UNK   335       0.231   0.692  20.977  1.00  0.00           H
ATOM   5025  H15 UNK   335       1.453  -0.878  19.980  1.00  0.00           H
ATOM   5026  O1  UNK   336      26.520  58.866  49.125  1.00  0.00           O
ATOM   5027  C2  UNK   336      26.259  60.298  48.916  1.00  0.00           C
ATOM   5028  C3  UNK   336      26.459  60.454  47.329  1.00  0.00           C
ATOM   5029  C4  UNK   336      24.829  60.660  49.327  1.00  0.00           C
ATOM   5030  C5  UNK   336      27.327  61.090  49.619  1.00  0.00           C
ATOM   5031  H6  UNK   336      27.479  60.104  47.041  1.00  0.00           H
ATOM   5032  H7  UNK   336      25.703  60.012  46.677  1.00  0.00           H
ATOM   5033  H8  UNK   336      26.529  61.463  46.998  1.00  0.00           H
ATOM   5034  H9  UNK   336      24.672  61.631  48.967  1.00  0.00           H
ATOM   5035  H10 UNK   336      24.711  60.649  50.437  1.00  0.00           H
ATOM   5036  H11 UNK   336      24.088  59.883  48.955  1.00  0.00           H
ATOM   5037  H12 UNK   336      28.311  60.737  49.236  1.00  0.00           H
ATOM   5038  H13 UNK   336      27.238  62.209  49.503  1.00  0.00           H
ATOM   5039  H14 UNK   336      27.317  60.894  50.705  1.00  0.00           H
ATOM   5040  H15 UNK   336      27.256  58.646  48.532  1.00  0.00           H
ATOM   5041  O1  UNK   337      54.197  38.785  25.800  1.00  0.00           O
ATOM   5042  C2  UNK   337      52.819  39.092  25.795  1.00  0.00           C
ATOM   5043  C3  UNK   337      52.294  40.029  26.978  1.00  0.00           C
ATOM   5044  C4  UNK   337      52.490  39.834  24.525  1.00  0.00           C
ATOM   5045  C5  UNK   337      51.926  37.846  25.696  1.00  0.00           C
ATOM   5046  H6  UNK   337      52.619  39.720  28.019  1.00  0.00           H
ATOM   5047  H7  UNK   337      52.644  41.111  26.796  1.00  0.00           H
ATOM   5048  H8  UNK   337      51.180  40.230  26.954  1.00  0.00           H
ATOM   5049  H9  UNK   337      53.073  40.779  24.473  1.00  0.00           H
ATOM   5050  H10 UNK   337      51.437  40.184  24.431  1.00  0.00           H
ATOM   5051  H11 UNK   337      52.782  39.286  23.588  1.00  0.00           H
ATOM   5052  H12 UNK   337      52.170  37.163  24.849  1.00  0.00           H
ATOM   5053  H13 UNK   337      52.006  37.258  26.600  1.00  0.00           H
ATOM   5054  H14 UNK   337      50.871  38.124  25.567  1.00  0.00           H
ATOM   5055  H15 UNK   337      54.257  37.797  26.090  1.00  0.00           H
ATOM   5056  O1  UNK   338      52.326  56.285  52.951  1.00  0.00           O
ATOM   5057  C2  UNK   338      52.403  56.431  54.315  1.00  0.00           C
ATOM   5058  C3  UNK   338      51.007  56.328  54.921  1.00  0.00           C
ATOM   5059  C4  UNK   338      53.265  55.263  54.814  1.00  0.00           C
ATOM   5060  C5  UNK   338      52.985  57.779  54.641  1.00  0.00           C
ATOM   5061  H6  UNK   338      51.030  56.699  55.952  1.00  0.00           H
ATOM   5062  H7  UNK   338      50.246  56.958  54.465  1.00  0.00           H
[truncated: 1,970,113 more chars]
