# Supplementary material for: Supramolecular Structure of Phenyl Derivatives of Butanol Isomers
Source: J Phys Chem B. 2022 May 6;126(19):3563–71. doi: 10.1021/acs.jpcb.2c01269 (PMC9125557; doi:10.1021/acs.jpcb.2c01269)
Supplement: Supplementary file 6 — jp2c01269_si_006.pdb [file jp2c01269_si_006.pdb]

CRYST1   79.739   79.739   79.739  90.00  90.00  90.00 P 1           1
MODEL      100
ATOM      1  O1  UNK A   1      58.517  18.299  74.981  1.00  0.00           O
ATOM      2  C2  UNK A   1      58.914  15.238  74.722  1.00  0.00           C
ATOM      3  C3  UNK A   1      59.290  13.950  74.158  1.00  0.00           C
ATOM      4  C4  UNK A   1      59.620  16.381  73.965  1.00  0.00           C
ATOM      5  C5  UNK A   1      58.745  12.788  75.019  1.00  0.00           C
ATOM      6  C6  UNK A   1      59.724  17.637  74.791  1.00  0.00           C
ATOM      7  C7  UNK A   1      57.750  11.912  74.460  1.00  0.00           C
ATOM      8  C8  UNK A   1      59.340  12.361  76.222  1.00  0.00           C
ATOM      9  C9  UNK A   1      57.360  10.745  75.137  1.00  0.00           C
ATOM     10  C10 UNK A   1      58.964  11.175  76.906  1.00  0.00           C
ATOM     11  C11 UNK A   1      57.908  10.429  76.420  1.00  0.00           C
ATOM     12  H12 UNK A   1      57.754  15.360  74.699  1.00  0.00           H
ATOM     13  H13 UNK A   1      59.213  15.257  75.736  1.00  0.00           H
ATOM     14  H14 UNK A   1      59.064  13.831  73.049  1.00  0.00           H
ATOM     15  H15 UNK A   1      60.431  13.887  74.308  1.00  0.00           H
ATOM     16  H16 UNK A   1      60.681  16.196  73.838  1.00  0.00           H
ATOM     17  H17 UNK A   1      59.118  16.627  73.060  1.00  0.00           H
ATOM     18  H18 UNK A   1      60.115  17.284  75.809  1.00  0.00           H
ATOM     19  H19 UNK A   1      60.507  18.330  74.372  1.00  0.00           H
ATOM     20  H20 UNK A   1      57.287  12.056  73.516  1.00  0.00           H
ATOM     21  H21 UNK A   1      60.050  12.984  76.698  1.00  0.00           H
ATOM     22  H22 UNK A   1      56.523  10.117  74.811  1.00  0.00           H
ATOM     23  H23 UNK A   1      59.358  10.944  77.872  1.00  0.00           H
ATOM     24  H24 UNK A   1      57.622   9.507  76.910  1.00  0.00           H
ATOM     25  H25 UNK A   1      58.531  18.624  75.900  1.00  0.00           H
ATOM     26  O1  UNK B   2       1.141  21.106  33.131  1.00  0.00           O
ATOM     27  C2  UNK B   2       0.064  21.405  30.265  1.00  0.00           C
ATOM     28  C3  UNK B   2      -0.517  20.950  28.929  1.00  0.00           C
ATOM     29  C4  UNK B   2      -0.887  21.205  31.510  1.00  0.00           C
ATOM     30  C5  UNK B   2       0.459  20.948  27.838  1.00  0.00           C
ATOM     31  C6  UNK B   2      -0.228  21.576  32.922  1.00  0.00           C
ATOM     32  C7  UNK B   2       0.617  22.079  27.001  1.00  0.00           C
ATOM     33  C8  UNK B   2       1.258  19.792  27.640  1.00  0.00           C
ATOM     34  C9  UNK B   2       1.557  22.007  25.984  1.00  0.00           C
ATOM     35  C10 UNK B   2       2.164  19.726  26.546  1.00  0.00           C
ATOM     36  C11 UNK B   2       2.366  20.874  25.776  1.00  0.00           C
ATOM     37  H12 UNK B   2       0.941  20.726  30.471  1.00  0.00           H
ATOM     38  H13 UNK B   2       0.471  22.464  30.154  1.00  0.00           H
ATOM     39  H14 UNK B   2      -1.015  20.009  29.134  1.00  0.00           H
ATOM     40  H15 UNK B   2      -1.247  21.681  28.709  1.00  0.00           H
ATOM     41  H16 UNK B   2      -1.836  21.812  31.397  1.00  0.00           H
ATOM     42  H17 UNK B   2      -1.169  20.179  31.591  1.00  0.00           H
ATOM     43  H18 UNK B   2      -0.200  22.635  33.149  1.00  0.00           H
ATOM     44  H19 UNK B   2      -0.899  21.240  33.645  1.00  0.00           H
ATOM     45  H20 UNK B   2      -0.003  22.964  27.125  1.00  0.00           H
ATOM     46  H21 UNK B   2       1.108  18.902  28.320  1.00  0.00           H
ATOM     47  H22 UNK B   2       1.648  22.944  25.336  1.00  0.00           H
ATOM     48  H23 UNK B   2       2.666  18.793  26.284  1.00  0.00           H
ATOM     49  H24 UNK B   2       3.037  20.702  24.900  1.00  0.00           H
ATOM     50  H25 UNK B   2       1.721  21.810  32.717  1.00  0.00           H
ATOM     51  O1  UNK C   3       1.316  16.449  72.663  1.00  0.00           O
ATOM     52  C2  UNK C   3      -0.948  16.218  75.640  1.00  0.00           C
ATOM     53  C3  UNK C   3      -0.757  16.021  77.150  1.00  0.00           C
ATOM     54  C4  UNK C   3       0.388  16.473  74.841  1.00  0.00           C
ATOM     55  C5  UNK C   3      -0.168  14.661  77.405  1.00  0.00           C
ATOM     56  C6  UNK C   3       0.087  16.353  73.359  1.00  0.00           C
ATOM     57  C7  UNK C   3       1.196  14.459  77.460  1.00  0.00           C
ATOM     58  C8  UNK C   3      -1.008  13.556  77.588  1.00  0.00           C
ATOM     59  C9  UNK C   3       1.800  13.189  77.595  1.00  0.00           C
ATOM     60  C10 UNK C   3      -0.460  12.224  77.670  1.00  0.00           C
ATOM     61  C11 UNK C   3       0.983  12.076  77.614  1.00  0.00           C
ATOM     62  H12 UNK C   3      -1.434  15.302  75.226  1.00  0.00           H
ATOM     63  H13 UNK C   3      -1.598  17.019  75.538  1.00  0.00           H
ATOM     64  H14 UNK C   3      -0.200  16.888  77.465  1.00  0.00           H
ATOM     65  H15 UNK C   3      -1.775  16.209  77.670  1.00  0.00           H
ATOM     66  H16 UNK C   3       0.752  17.439  75.179  1.00  0.00           H
ATOM     67  H17 UNK C   3       1.251  15.811  75.198  1.00  0.00           H
ATOM     68  H18 UNK C   3      -0.424  15.382  73.128  1.00  0.00           H
ATOM     69  H19 UNK C   3      -0.571  17.209  73.203  1.00  0.00           H
ATOM     70  H20 UNK C   3       1.937  15.271  77.408  1.00  0.00           H
ATOM     71  H21 UNK C   3      -2.100  13.647  77.733  1.00  0.00           H
ATOM     72  H22 UNK C   3       2.899  13.109  77.565  1.00  0.00           H
ATOM     73  H23 UNK C   3      -1.105  11.317  77.593  1.00  0.00           H
ATOM     74  H24 UNK C   3       1.408  11.054  77.637  1.00  0.00           H
ATOM     75  H25 UNK C   3       1.790  15.612  72.955  1.00  0.00           H
ATOM     76  O1  UNK D   4      10.263  21.533  34.274  1.00  0.00           O
ATOM     77  C2  UNK D   4      10.529  24.688  36.309  1.00  0.00           C
ATOM     78  C3  UNK D   4      11.142  26.037  36.103  1.00  0.00           C
ATOM     79  C4  UNK D   4      10.458  23.790  35.021  1.00  0.00           C
ATOM     80  C5  UNK D   4      11.086  26.815  37.452  1.00  0.00           C
ATOM     81  C6  UNK D   4      10.144  22.375  35.406  1.00  0.00           C
ATOM     82  C7  UNK D   4      10.386  28.000  37.649  1.00  0.00           C
ATOM     83  C8  UNK D   4      11.650  26.150  38.576  1.00  0.00           C
ATOM     84  C9  UNK D   4      10.255  28.543  38.927  1.00  0.00           C
ATOM     85  C10 UNK D   4      11.685  26.798  39.821  1.00  0.00           C
ATOM     86  C11 UNK D   4      11.024  28.041  39.995  1.00  0.00           C
ATOM     87  H12 UNK D   4      11.093  24.170  37.076  1.00  0.00           H
ATOM     88  H13 UNK D   4       9.523  24.863  36.577  1.00  0.00           H
ATOM     89  H14 UNK D   4      12.206  25.971  35.778  1.00  0.00           H
ATOM     90  H15 UNK D   4      10.613  26.631  35.373  1.00  0.00           H
ATOM     91  H16 UNK D   4       9.688  24.145  34.355  1.00  0.00           H
ATOM     92  H17 UNK D   4      11.395  23.709  34.428  1.00  0.00           H
ATOM     93  H18 UNK D   4      10.737  21.933  36.254  1.00  0.00           H
ATOM     94  H19 UNK D   4       9.126  22.428  35.686  1.00  0.00           H
ATOM     95  H20 UNK D   4       9.861  28.455  36.757  1.00  0.00           H
ATOM     96  H21 UNK D   4      12.293  25.336  38.445  1.00  0.00           H
ATOM     97  H22 UNK D   4       9.732  29.475  39.067  1.00  0.00           H
ATOM     98  H23 UNK D   4      12.304  26.352  40.560  1.00  0.00           H
ATOM     99  H24 UNK D   4      11.016  28.528  41.011  1.00  0.00           H
ATOM    100  H25 UNK D   4      11.180  21.560  33.882  1.00  0.00           H
ATOM    101  O1  UNK E   5       6.883  -2.102  24.063  1.00  0.00           O
ATOM    102  C2  UNK E   5       4.625  -0.523  22.794  1.00  0.00           C
ATOM    103  C3  UNK E   5       3.757  -0.110  21.609  1.00  0.00           C
ATOM    104  C4  UNK E   5       4.776  -2.033  22.869  1.00  0.00           C
ATOM    105  C5  UNK E   5       3.806   1.436  21.290  1.00  0.00           C
ATOM    106  C6  UNK E   5       5.503  -2.543  24.140  1.00  0.00           C
ATOM    107  C7  UNK E   5       4.378   2.331  22.177  1.00  0.00           C
ATOM    108  C8  UNK E   5       3.416   1.911  20.016  1.00  0.00           C
ATOM    109  C9  UNK E   5       4.649   3.628  21.792  1.00  0.00           C
ATOM    110  C10 UNK E   5       3.651   3.223  19.564  1.00  0.00           C
ATOM    111  C11 UNK E   5       4.219   4.052  20.491  1.00  0.00           C
ATOM    112  H12 UNK E   5       5.621  -0.139  22.720  1.00  0.00           H
ATOM    113  H13 UNK E   5       4.228  -0.090  23.764  1.00  0.00           H
ATOM    114  H14 UNK E   5       4.145  -0.515  20.708  1.00  0.00           H
ATOM    115  H15 UNK E   5       2.695  -0.325  21.723  1.00  0.00           H
ATOM    116  H16 UNK E   5       3.822  -2.609  22.632  1.00  0.00           H
ATOM    117  H17 UNK E   5       5.393  -2.204  21.947  1.00  0.00           H
ATOM    118  H18 UNK E   5       4.959  -2.051  24.992  1.00  0.00           H
ATOM    119  H19 UNK E   5       5.377  -3.665  24.247  1.00  0.00           H
ATOM    120  H20 UNK E   5       4.590   2.048  23.250  1.00  0.00           H
ATOM    121  H21 UNK E   5       2.944   1.269  19.372  1.00  0.00           H
ATOM    122  H22 UNK E   5       5.108   4.205  22.570  1.00  0.00           H
ATOM    123  H23 UNK E   5       3.212   3.600  18.672  1.00  0.00           H
ATOM    124  H24 UNK E   5       4.365   5.108  20.315  1.00  0.00           H
ATOM    125  H25 UNK E   5       7.276  -2.342  23.216  1.00  0.00           H
ATOM    126  O1  UNK F   6      49.760  35.730  62.824  1.00  0.00           O
ATOM    127  C2  UNK F   6      46.831  36.291  63.009  1.00  0.00           C
ATOM    128  C3  UNK F   6      45.465  35.918  62.240  1.00  0.00           C
ATOM    129  C4  UNK F   6      47.774  36.980  61.996  1.00  0.00           C
ATOM    130  C5  UNK F   6      44.631  37.076  61.756  1.00  0.00           C
ATOM    131  C6  UNK F   6      49.255  37.016  62.419  1.00  0.00           C
ATOM    132  C7  UNK F   6      43.868  37.850  62.680  1.00  0.00           C
ATOM    133  C8  UNK F   6      44.446  37.256  60.383  1.00  0.00           C
ATOM    134  C9  UNK F   6      42.968  38.793  62.227  1.00  0.00           C
ATOM    135  C10 UNK F   6      43.590  38.294  59.935  1.00  0.00           C
ATOM    136  C11 UNK F   6      42.787  38.943  60.868  1.00  0.00           C
ATOM    137  H12 UNK F   6      46.708  36.906  63.841  1.00  0.00           H
ATOM    138  H13 UNK F   6      47.248  35.412  63.365  1.00  0.00           H
ATOM    139  H14 UNK F   6      45.547  35.262  61.414  1.00  0.00           H
ATOM    140  H15 UNK F   6      44.816  35.372  62.946  1.00  0.00           H
ATOM    141  H16 UNK F   6      47.727  36.226  61.151  1.00  0.00           H
ATOM    142  H17 UNK F   6      47.390  37.985  61.678  1.00  0.00           H
ATOM    143  H18 UNK F   6      49.986  37.585  61.787  1.00  0.00           H
ATOM    144  H19 UNK F   6      49.241  37.501  63.367  1.00  0.00           H
ATOM    145  H20 UNK F   6      44.015  37.716  63.742  1.00  0.00           H
ATOM    146  H21 UNK F   6      45.025  36.618  59.703  1.00  0.00           H
ATOM    147  H22 UNK F   6      42.391  39.383  62.957  1.00  0.00           H
ATOM    148  H23 UNK F   6      43.356  38.515  58.874  1.00  0.00           H
ATOM    149  H24 UNK F   6      42.084  39.683  60.506  1.00  0.00           H
ATOM    150  H25 UNK F   6      49.529  35.040  62.124  1.00  0.00           H
ATOM    151  O1  UNK G   7      30.008  54.193  28.479  1.00  0.00           O
ATOM    152  C2  UNK G   7      29.973  57.205  27.392  1.00  0.00           C
ATOM    153  C3  UNK G   7      29.166  58.270  26.552  1.00  0.00           C
ATOM    154  C4  UNK G   7      30.063  55.826  26.682  1.00  0.00           C
ATOM    155  C5  UNK G   7      29.195  59.607  27.215  1.00  0.00           C
ATOM    156  C6  UNK G   7      30.787  54.686  27.419  1.00  0.00           C
ATOM    157  C7  UNK G   7      29.780  60.741  26.581  1.00  0.00           C
ATOM    158  C8  UNK G   7      28.539  59.644  28.476  1.00  0.00           C
ATOM    159  C9  UNK G   7      29.693  61.966  27.247  1.00  0.00           C
ATOM    160  C10 UNK G   7      28.358  60.901  29.037  1.00  0.00           C
ATOM    161  C11 UNK G   7      28.934  62.080  28.437  1.00  0.00           C
ATOM    162  H12 UNK G   7      30.952  57.530  27.500  1.00  0.00           H
ATOM    163  H13 UNK G   7      29.553  57.061  28.387  1.00  0.00           H
ATOM    164  H14 UNK G   7      29.594  58.357  25.519  1.00  0.00           H
ATOM    165  H15 UNK G   7      28.152  57.866  26.340  1.00  0.00           H
ATOM    166  H16 UNK G   7      29.042  55.502  26.554  1.00  0.00           H
ATOM    167  H17 UNK G   7      30.463  56.000  25.703  1.00  0.00           H
ATOM    168  H18 UNK G   7      31.033  53.787  26.772  1.00  0.00           H
ATOM    169  H19 UNK G   7      31.705  55.177  27.745  1.00  0.00           H
ATOM    170  H20 UNK G   7      30.315  60.638  25.675  1.00  0.00           H
ATOM    171  H21 UNK G   7      28.093  58.773  28.838  1.00  0.00           H
ATOM    172  H22 UNK G   7      30.162  62.808  26.752  1.00  0.00           H
ATOM    173  H23 UNK G   7      27.679  61.049  29.906  1.00  0.00           H
ATOM    174  H24 UNK G   7      28.873  63.108  28.907  1.00  0.00           H
ATOM    175  H25 UNK G   7      29.100  54.025  28.068  1.00  0.00           H
ATOM    176  O1  UNK H   8      54.986  47.597  50.623  1.00  0.00           O
ATOM    177  C2  UNK H   8      58.123  47.112  49.926  1.00  0.00           C
ATOM    178  C3  UNK H   8      59.400  46.226  49.745  1.00  0.00           C
ATOM    179  C4  UNK H   8      56.836  46.433  49.471  1.00  0.00           C
ATOM    180  C5  UNK H   8      59.758  45.887  48.322  1.00  0.00           C
ATOM    181  C6  UNK H   8      55.571  47.388  49.340  1.00  0.00           C
ATOM    182  C7  UNK H   8      60.552  46.758  47.572  1.00  0.00           C
ATOM    183  C8  UNK H   8      59.379  44.604  47.773  1.00  0.00           C
ATOM    184  C9  UNK H   8      61.148  46.301  46.341  1.00  0.00           C
ATOM    185  C10 UNK H   8      59.961  44.222  46.567  1.00  0.00           C
ATOM    186  C11 UNK H   8      60.884  45.019  45.901  1.00  0.00           C
ATOM    187  H12 UNK H   8      57.951  47.414  50.969  1.00  0.00           H
ATOM    188  H13 UNK H   8      58.191  48.056  49.372  1.00  0.00           H
ATOM    189  H14 UNK H   8      60.179  46.718  50.225  1.00  0.00           H
ATOM    190  H15 UNK H   8      59.363  45.205  50.245  1.00  0.00           H
ATOM    191  H16 UNK H   8      57.062  45.935  48.499  1.00  0.00           H
ATOM    192  H17 UNK H   8      56.568  45.699  50.195  1.00  0.00           H
ATOM    193  H18 UNK H   8      55.936  48.347  48.928  1.00  0.00           H
ATOM    194  H19 UNK H   8      54.809  47.111  48.648  1.00  0.00           H
ATOM    195  H20 UNK H   8      60.713  47.785  47.903  1.00  0.00           H
ATOM    196  H21 UNK H   8      58.654  43.927  48.226  1.00  0.00           H
ATOM    197  H22 UNK H   8      61.742  46.968  45.736  1.00  0.00           H
ATOM    198  H23 UNK H   8      59.601  43.201  46.152  1.00  0.00           H
ATOM    199  H24 UNK H   8      61.196  44.781  44.919  1.00  0.00           H
ATOM    200  H25 UNK H   8      54.033  47.851  50.520  1.00  0.00           H
ATOM    201  O1  UNK I   9      44.563  76.756  81.149  1.00  0.00           O
ATOM    202  C2  UNK I   9      43.342  78.481  78.517  1.00  0.00           C
ATOM    203  C3  UNK I   9      41.846  78.156  78.217  1.00  0.00           C
ATOM    204  C4  UNK I   9      44.221  77.168  78.727  1.00  0.00           C
ATOM    205  C5  UNK I   9      40.863  79.336  78.326  1.00  0.00           C
ATOM    206  C6  UNK I   9      43.877  76.301  80.021  1.00  0.00           C
ATOM    207  C7  UNK I   9      40.694  80.199  77.243  1.00  0.00           C
ATOM    208  C8  UNK I   9      40.156  79.509  79.504  1.00  0.00           C
ATOM    209  C9  UNK I   9      39.837  81.289  77.330  1.00  0.00           C
ATOM    210  C10 UNK I   9      39.100  80.476  79.567  1.00  0.00           C
ATOM    211  C11 UNK I   9      39.018  81.462  78.456  1.00  0.00           C
ATOM    212  H12 UNK I   9      43.751  79.191  77.758  1.00  0.00           H
ATOM    213  H13 UNK I   9      43.379  79.047  79.507  1.00  0.00           H
ATOM    214  H14 UNK I   9      41.881  77.957  77.119  1.00  0.00           H
ATOM    215  H15 UNK I   9      41.442  77.205  78.757  1.00  0.00           H
ATOM    216  H16 UNK I   9      44.323  76.516  77.813  1.00  0.00           H
ATOM    217  H17 UNK I   9      45.283  77.519  78.692  1.00  0.00           H
ATOM    218  H18 UNK I   9      42.757  76.058  80.065  1.00  0.00           H
ATOM    219  H19 UNK I   9      44.179  75.295  79.751  1.00  0.00           H
ATOM    220  H20 UNK I   9      41.363  80.109  76.369  1.00  0.00           H
ATOM    221  H21 UNK I   9      40.283  78.753  80.341  1.00  0.00           H
ATOM    222  H22 UNK I   9      39.730  81.942  76.552  1.00  0.00           H
ATOM    223  H23 UNK I   9      38.470  80.542  80.473  1.00  0.00           H
ATOM    224  H24 UNK I   9      38.285  82.232  78.471  1.00  0.00           H
ATOM    225  H25 UNK I   9      45.477  77.008  80.811  1.00  0.00           H
ATOM    226  O1  UNK J  10      45.283  51.728  67.063  1.00  0.00           O
ATOM    227  C2  UNK J  10      47.776  52.283  65.240  1.00  0.00           C
ATOM    228  C3  UNK J  10      48.716  51.984  64.109  1.00  0.00           C
ATOM    229  C4  UNK J  10      46.345  51.965  64.853  1.00  0.00           C
ATOM    230  C5  UNK J  10      50.143  52.123  64.618  1.00  0.00           C
ATOM    231  C6  UNK J  10      45.417  52.521  65.902  1.00  0.00           C
ATOM    232  C7  UNK J  10      50.818  51.071  65.305  1.00  0.00           C
ATOM    233  C8  UNK J  10      50.856  53.360  64.461  1.00  0.00           C
ATOM    234  C9  UNK J  10      52.096  51.337  65.868  1.00  0.00           C
ATOM    235  C10 UNK J  10      52.039  53.619  65.064  1.00  0.00           C
ATOM    236  C11 UNK J  10      52.715  52.619  65.780  1.00  0.00           C
ATOM    237  H12 UNK J  10      48.104  51.681  66.082  1.00  0.00           H
ATOM    238  H13 UNK J  10      47.887  53.326  65.629  1.00  0.00           H
ATOM    239  H14 UNK J  10      48.585  50.970  63.751  1.00  0.00           H
ATOM    240  H15 UNK J  10      48.475  52.711  63.340  1.00  0.00           H
ATOM    241  H16 UNK J  10      46.160  52.361  63.835  1.00  0.00           H
ATOM    242  H17 UNK J  10      46.170  50.885  64.738  1.00  0.00           H
ATOM    243  H18 UNK J  10      45.824  53.496  66.250  1.00  0.00           H
ATOM    244  H19 UNK J  10      44.440  52.650  65.305  1.00  0.00           H
ATOM    245  H20 UNK J  10      50.301  50.096  65.363  1.00  0.00           H
ATOM    246  H21 UNK J  10      50.439  54.161  63.830  1.00  0.00           H
ATOM    247  H22 UNK J  10      52.700  50.611  66.459  1.00  0.00           H
ATOM    248  H23 UNK J  10      52.550  54.543  64.784  1.00  0.00           H
ATOM    249  H24 UNK J  10      53.645  52.823  66.349  1.00  0.00           H
ATOM    250  H25 UNK J  10      44.409  52.035  67.517  1.00  0.00           H
ATOM    251  O1  UNK K  11      73.183  45.521  43.317  1.00  0.00           O
ATOM    252  C2  UNK K  11      70.367  47.265  45.090  1.00  0.00           C
ATOM    253  C3  UNK K  11      70.305  48.543  45.844  1.00  0.00           C
ATOM    254  C4  UNK K  11      71.787  46.989  44.584  1.00  0.00           C
ATOM    255  C5  UNK K  11      68.923  48.915  46.219  1.00  0.00           C
ATOM    256  C6  UNK K  11      71.822  45.956  43.489  1.00  0.00           C
ATOM    257  C7  UNK K  11      68.209  49.903  45.497  1.00  0.00           C
ATOM    258  C8  UNK K  11      68.292  48.365  47.403  1.00  0.00           C
ATOM    259  C9  UNK K  11      66.964  50.389  45.870  1.00  0.00           C
ATOM    260  C10 UNK K  11      66.979  48.792  47.737  1.00  0.00           C
ATOM    261  C11 UNK K  11      66.296  49.747  46.947  1.00  0.00           C
ATOM    262  H12 UNK K  11      69.965  46.477  45.750  1.00  0.00           H
ATOM    263  H13 UNK K  11      69.637  47.411  44.162  1.00  0.00           H
ATOM    264  H14 UNK K  11      70.980  48.475  46.656  1.00  0.00           H
ATOM    265  H15 UNK K  11      70.807  49.415  45.357  1.00  0.00           H
ATOM    266  H16 UNK K  11      72.118  47.926  44.105  1.00  0.00           H
ATOM    267  H17 UNK K  11      72.338  46.707  45.512  1.00  0.00           H
ATOM    268  H18 UNK K  11      71.301  45.028  43.800  1.00  0.00           H
ATOM    269  H19 UNK K  11      71.498  46.285  42.504  1.00  0.00           H
ATOM    270  H20 UNK K  11      68.616  50.252  44.514  1.00  0.00           H
ATOM    271  H21 UNK K  11      68.756  47.658  48.083  1.00  0.00           H
ATOM    272  H22 UNK K  11      66.418  51.192  45.309  1.00  0.00           H
ATOM    273  H23 UNK K  11      66.408  48.308  48.529  1.00  0.00           H
ATOM    274  H24 UNK K  11      65.304  50.111  47.168  1.00  0.00           H
ATOM    275  H25 UNK K  11      73.063  44.694  42.815  1.00  0.00           H
ATOM    276  O1  UNK L  12      55.242  43.882  45.573  1.00  0.00           O
ATOM    277  C2  UNK L  12      57.700  42.770  42.988  1.00  0.00           C
ATOM    278  C3  UNK L  12      58.803  41.659  42.822  1.00  0.00           C
ATOM    279  C4  UNK L  12      56.834  42.708  44.220  1.00  0.00           C
ATOM    280  C5  UNK L  12      58.120  40.289  42.609  1.00  0.00           C
ATOM    281  C6  UNK L  12      56.009  44.003  44.451  1.00  0.00           C
ATOM    282  C7  UNK L  12      57.154  40.087  41.552  1.00  0.00           C
ATOM    283  C8  UNK L  12      58.472  39.169  43.452  1.00  0.00           C
ATOM    284  C9  UNK L  12      56.413  38.895  41.473  1.00  0.00           C
ATOM    285  C10 UNK L  12      57.722  37.998  43.300  1.00  0.00           C
ATOM    286  C11 UNK L  12      56.724  37.827  42.309  1.00  0.00           C
ATOM    287  H12 UNK L  12      58.215  43.778  43.061  1.00  0.00           H
ATOM    288  H13 UNK L  12      57.111  42.812  42.126  1.00  0.00           H
ATOM    289  H14 UNK L  12      59.482  41.941  41.985  1.00  0.00           H
ATOM    290  H15 UNK L  12      59.456  41.671  43.673  1.00  0.00           H
ATOM    291  H16 UNK L  12      56.198  41.826  44.113  1.00  0.00           H
ATOM    292  H17 UNK L  12      57.525  42.648  45.102  1.00  0.00           H
ATOM    293  H18 UNK L  12      56.615  44.856  44.670  1.00  0.00           H
ATOM    294  H19 UNK L  12      55.464  44.216  43.496  1.00  0.00           H
ATOM    295  H20 UNK L  12      56.894  40.860  40.918  1.00  0.00           H
ATOM    296  H21 UNK L  12      59.192  39.257  44.257  1.00  0.00           H
ATOM    297  H22 UNK L  12      55.656  38.825  40.713  1.00  0.00           H
ATOM    298  H23 UNK L  12      57.949  37.205  43.885  1.00  0.00           H
ATOM    299  H24 UNK L  12      56.149  36.887  42.262  1.00  0.00           H
ATOM    300  H25 UNK L  12      54.463  43.372  45.349  1.00  0.00           H
ATOM    301  O1  UNK M  13      37.232  29.652   2.436  1.00  0.00           O
ATOM    302  C2  UNK M  13      34.139  28.134   1.008  1.00  0.00           C
ATOM    303  C3  UNK M  13      33.874  27.108  -0.119  1.00  0.00           C
ATOM    304  C4  UNK M  13      35.602  28.453   1.142  1.00  0.00           C
ATOM    305  C5  UNK M  13      32.477  26.532  -0.093  1.00  0.00           C
ATOM    306  C6  UNK M  13      35.833  29.512   2.245  1.00  0.00           C
ATOM    307  C7  UNK M  13      31.350  27.068  -0.792  1.00  0.00           C
ATOM    308  C8  UNK M  13      32.212  25.458   0.780  1.00  0.00           C
ATOM    309  C9  UNK M  13      30.071  26.521  -0.644  1.00  0.00           C
ATOM    310  C10 UNK M  13      30.944  25.003   1.026  1.00  0.00           C
ATOM    311  C11 UNK M  13      29.831  25.487   0.298  1.00  0.00           C
ATOM    312  H12 UNK M  13      33.612  28.991   0.649  1.00  0.00           H
ATOM    313  H13 UNK M  13      33.707  27.681   1.976  1.00  0.00           H
ATOM    314  H14 UNK M  13      34.134  27.660  -1.081  1.00  0.00           H
ATOM    315  H15 UNK M  13      34.582  26.275  -0.027  1.00  0.00           H
ATOM    316  H16 UNK M  13      36.158  27.576   1.520  1.00  0.00           H
ATOM    317  H17 UNK M  13      36.218  28.711   0.227  1.00  0.00           H
ATOM    318  H18 UNK M  13      35.318  30.404   1.918  1.00  0.00           H
ATOM    319  H19 UNK M  13      35.338  29.297   3.161  1.00  0.00           H
ATOM    320  H20 UNK M  13      31.480  27.895  -1.515  1.00  0.00           H
ATOM    321  H21 UNK M  13      33.038  25.031   1.333  1.00  0.00           H
ATOM    322  H22 UNK M  13      29.174  26.861  -1.199  1.00  0.00           H
ATOM    323  H23 UNK M  13      30.769  24.275   1.885  1.00  0.00           H
ATOM    324  H24 UNK M  13      28.859  25.176   0.544  1.00  0.00           H
ATOM    325  H25 UNK M  13      37.375  30.159   3.255  1.00  0.00           H
ATOM    326  O1  UNK N  14       1.992   7.401   6.476  1.00  0.00           O
ATOM    327  C2  UNK N  14       0.460  11.015   6.315  1.00  0.00           C
ATOM    328  C3  UNK N  14       0.707  12.389   7.065  1.00  0.00           C
ATOM    329  C4  UNK N  14       1.454   9.823   6.739  1.00  0.00           C
ATOM    330  C5  UNK N  14       0.496  12.175   8.572  1.00  0.00           C
ATOM    331  C6  UNK N  14       1.165   8.464   6.030  1.00  0.00           C
ATOM    332  C7  UNK N  14       1.387  12.750   9.444  1.00  0.00           C
ATOM    333  C8  UNK N  14      -0.604  11.450   9.061  1.00  0.00           C
ATOM    334  C9  UNK N  14       1.253  12.544  10.795  1.00  0.00           C
ATOM    335  C10 UNK N  14      -0.769  11.256  10.450  1.00  0.00           C
ATOM    336  C11 UNK N  14       0.249  11.742  11.275  1.00  0.00           C
ATOM    337  H12 UNK N  14      -0.579  10.619   6.400  1.00  0.00           H
ATOM    338  H13 UNK N  14       0.691  11.191   5.252  1.00  0.00           H
ATOM    339  H14 UNK N  14       1.640  12.803   6.768  1.00  0.00           H
ATOM    340  H15 UNK N  14      -0.104  13.148   6.916  1.00  0.00           H
ATOM    341  H16 UNK N  14       2.471  10.192   6.601  1.00  0.00           H
ATOM    342  H17 UNK N  14       1.319   9.667   7.833  1.00  0.00           H
ATOM    343  H18 UNK N  14       0.126   8.149   6.126  1.00  0.00           H
ATOM    344  H19 UNK N  14       1.251   8.670   4.895  1.00  0.00           H
ATOM    345  H20 UNK N  14       2.247  13.314   8.987  1.00  0.00           H
ATOM    346  H21 UNK N  14      -1.158  10.766   8.416  1.00  0.00           H
ATOM    347  H22 UNK N  14       2.018  12.987  11.435  1.00  0.00           H
ATOM    348  H23 UNK N  14      -1.643  10.775  10.837  1.00  0.00           H
ATOM    349  H24 UNK N  14       0.132  11.647  12.352  1.00  0.00           H
ATOM    350  H25 UNK N  14       2.954   7.625   6.251  1.00  0.00           H
ATOM    351  O1  UNK O  15      36.630  45.814  67.386  1.00  0.00           O
ATOM    352  C2  UNK O  15      39.352  46.196  65.912  1.00  0.00           C
ATOM    353  C3  UNK O  15      40.702  45.640  65.450  1.00  0.00           C
ATOM    354  C4  UNK O  15      38.199  45.257  65.553  1.00  0.00           C
ATOM    355  C5  UNK O  15      41.849  46.630  65.457  1.00  0.00           C
ATOM    356  C6  UNK O  15      36.843  45.775  66.045  1.00  0.00           C
ATOM    357  C7  UNK O  15      42.922  46.610  64.543  1.00  0.00           C
ATOM    358  C8  UNK O  15      41.822  47.665  66.422  1.00  0.00           C
ATOM    359  C9  UNK O  15      43.903  47.606  64.597  1.00  0.00           C
ATOM    360  C10 UNK O  15      42.740  48.732  66.416  1.00  0.00           C
ATOM    361  C11 UNK O  15      43.747  48.699  65.432  1.00  0.00           C
ATOM    362  H12 UNK O  15      39.283  46.391  66.988  1.00  0.00           H
ATOM    363  H13 UNK O  15      39.156  47.127  65.354  1.00  0.00           H
ATOM    364  H14 UNK O  15      40.928  44.734  66.037  1.00  0.00           H
ATOM    365  H15 UNK O  15      40.565  45.332  64.384  1.00  0.00           H
ATOM    366  H16 UNK O  15      38.236  44.914  64.477  1.00  0.00           H
ATOM    367  H17 UNK O  15      38.455  44.333  66.075  1.00  0.00           H
ATOM    368  H18 UNK O  15      36.766  46.848  65.648  1.00  0.00           H
ATOM    369  H19 UNK O  15      36.046  45.214  65.468  1.00  0.00           H
ATOM    370  H20 UNK O  15      43.074  45.701  63.965  1.00  0.00           H
ATOM    371  H21 UNK O  15      41.120  47.651  67.242  1.00  0.00           H
ATOM    372  H22 UNK O  15      44.740  47.427  63.949  1.00  0.00           H
ATOM    373  H23 UNK O  15      42.683  49.548  67.177  1.00  0.00           H
ATOM    374  H24 UNK O  15      44.618  49.376  65.410  1.00  0.00           H
ATOM    375  H25 UNK O  15      36.646  44.965  67.753  1.00  0.00           H
ATOM    376  O1  UNK P  16      71.319  40.130  74.107  1.00  0.00           O
ATOM    377  C2  UNK P  16      70.947  41.239  70.499  1.00  0.00           C
ATOM    378  C3  UNK P  16      70.218  42.607  70.579  1.00  0.00           C
ATOM    379  C4  UNK P  16      70.943  40.324  71.746  1.00  0.00           C
ATOM    380  C5  UNK P  16      70.108  43.303  69.225  1.00  0.00           C
ATOM    381  C6  UNK P  16      71.354  41.014  73.075  1.00  0.00           C
ATOM    382  C7  UNK P  16      71.115  44.265  68.998  1.00  0.00           C
ATOM    383  C8  UNK P  16      69.001  43.079  68.388  1.00  0.00           C
ATOM    384  C9  UNK P  16      71.042  44.976  67.810  1.00  0.00           C
ATOM    385  C10 UNK P  16      68.969  43.833  67.176  1.00  0.00           C
ATOM    386  C11 UNK P  16      70.034  44.773  66.837  1.00  0.00           C
ATOM    387  H12 UNK P  16      70.366  40.689  69.699  1.00  0.00           H
ATOM    388  H13 UNK P  16      71.933  41.291  69.966  1.00  0.00           H
ATOM    389  H14 UNK P  16      69.265  42.354  71.040  1.00  0.00           H
ATOM    390  H15 UNK P  16      70.762  43.274  71.331  1.00  0.00           H
ATOM    391  H16 UNK P  16      69.939  39.995  72.107  1.00  0.00           H
ATOM    392  H17 UNK P  16      71.476  39.391  71.510  1.00  0.00           H
ATOM    393  H18 UNK P  16      72.353  41.452  73.089  1.00  0.00           H
ATOM    394  H19 UNK P  16      70.770  41.825  73.381  1.00  0.00           H
ATOM    395  H20 UNK P  16      71.835  44.516  69.773  1.00  0.00           H
ATOM    396  H21 UNK P  16      68.285  42.349  68.506  1.00  0.00           H
ATOM    397  H22 UNK P  16      71.896  45.582  67.565  1.00  0.00           H
ATOM    398  H23 UNK P  16      68.190  43.643  66.450  1.00  0.00           H
ATOM    399  H24 UNK P  16      70.053  45.320  65.930  1.00  0.00           H
ATOM    400  H25 UNK P  16      70.545  40.371  74.707  1.00  0.00           H
ATOM    401  O1  UNK Q  17      26.379  79.669  -0.111  1.00  0.00           O
ATOM    402  C2  UNK Q  17      25.513  79.446   2.832  1.00  0.00           C
ATOM    403  C3  UNK Q  17      25.872  77.947   3.058  1.00  0.00           C
ATOM    404  C4  UNK Q  17      26.742  80.291   2.235  1.00  0.00           C
ATOM    405  C5  UNK Q  17      24.597  77.132   3.390  1.00  0.00           C
ATOM    406  C6  UNK Q  17      27.342  79.766   0.926  1.00  0.00           C
ATOM    407  C7  UNK Q  17      23.824  76.510   2.402  1.00  0.00           C
ATOM    408  C8  UNK Q  17      24.337  76.835   4.712  1.00  0.00           C
ATOM    409  C9  UNK Q  17      22.696  75.779   2.731  1.00  0.00           C
ATOM    410  C10 UNK Q  17      23.117  76.160   5.119  1.00  0.00           C
ATOM    411  C11 UNK Q  17      22.239  75.681   4.074  1.00  0.00           C
ATOM    412  H12 UNK Q  17      24.559  79.433   2.255  1.00  0.00           H
ATOM    413  H13 UNK Q  17      25.259  79.844   3.814  1.00  0.00           H
ATOM    414  H14 UNK Q  17      26.422  77.502   2.192  1.00  0.00           H
ATOM    415  H15 UNK Q  17      26.542  77.970   3.938  1.00  0.00           H
ATOM    416  H16 UNK Q  17      26.497  81.294   2.098  1.00  0.00           H
ATOM    417  H17 UNK Q  17      27.536  80.089   2.987  1.00  0.00           H
ATOM    418  H18 UNK Q  17      28.069  80.454   0.554  1.00  0.00           H
ATOM    419  H19 UNK Q  17      27.802  78.774   1.181  1.00  0.00           H
ATOM    420  H20 UNK Q  17      24.082  76.546   1.407  1.00  0.00           H
ATOM    421  H21 UNK Q  17      25.026  77.202   5.511  1.00  0.00           H
ATOM    422  H22 UNK Q  17      22.129  75.277   1.974  1.00  0.00           H
ATOM    423  H23 UNK Q  17      22.789  76.136   6.173  1.00  0.00           H
ATOM    424  H24 UNK Q  17      21.278  75.200   4.358  1.00  0.00           H
ATOM    425  H25 UNK Q  17      26.896  79.515  -0.919  1.00  0.00           H
ATOM    426  O1  UNK R  18      17.326  16.813  72.127  1.00  0.00           O
ATOM    427  C2  UNK R  18      16.985  13.927  74.622  1.00  0.00           C
ATOM    428  C3  UNK R  18      15.980  13.666  75.780  1.00  0.00           C
ATOM    429  C4  UNK R  18      16.645  15.287  74.004  1.00  0.00           C
ATOM    430  C5  UNK R  18      15.998  14.608  77.015  1.00  0.00           C
ATOM    431  C6  UNK R  18      17.474  15.519  72.718  1.00  0.00           C
ATOM    432  C7  UNK R  18      16.903  14.305  78.080  1.00  0.00           C
ATOM    433  C8  UNK R  18      15.303  15.826  77.067  1.00  0.00           C
ATOM    434  C9  UNK R  18      17.071  15.167  79.125  1.00  0.00           C
ATOM    435  C10 UNK R  18      15.368  16.608  78.235  1.00  0.00           C
ATOM    436  C11 UNK R  18      16.250  16.253  79.283  1.00  0.00           C
ATOM    437  H12 UNK R  18      17.939  13.702  75.040  1.00  0.00           H
ATOM    438  H13 UNK R  18      16.931  13.316  73.758  1.00  0.00           H
ATOM    439  H14 UNK R  18      15.055  13.724  75.257  1.00  0.00           H
ATOM    440  H15 UNK R  18      16.067  12.644  76.091  1.00  0.00           H
ATOM    441  H16 UNK R  18      15.594  15.270  73.775  1.00  0.00           H
ATOM    442  H17 UNK R  18      16.898  15.944  74.814  1.00  0.00           H
ATOM    443  H18 UNK R  18      18.563  15.395  73.031  1.00  0.00           H
ATOM    444  H19 UNK R  18      17.212  14.813  71.928  1.00  0.00           H
ATOM    445  H20 UNK R  18      17.418  13.298  78.119  1.00  0.00           H
ATOM    446  H21 UNK R  18      14.823  16.125  76.139  1.00  0.00           H
ATOM    447  H22 UNK R  18      17.847  14.942  79.936  1.00  0.00           H
ATOM    448  H23 UNK R  18      14.895  17.657  78.267  1.00  0.00           H
ATOM    449  H24 UNK R  18      16.397  16.892  80.142  1.00  0.00           H
ATOM    450  H25 UNK R  18      18.120  16.874  71.491  1.00  0.00           H
ATOM    451  O1  UNK S  19      23.182  67.583  19.354  1.00  0.00           O
ATOM    452  C2  UNK S  19      20.783  69.427  21.617  1.00  0.00           C
ATOM    453  C3  UNK S  19      20.572  70.859  21.126  1.00  0.00           C
ATOM    454  C4  UNK S  19      21.152  68.572  20.362  1.00  0.00           C
ATOM    455  C5  UNK S  19      20.278  71.719  22.300  1.00  0.00           C
ATOM    456  C6  UNK S  19      22.698  68.635  20.223  1.00  0.00           C
ATOM    457  C7  UNK S  19      21.401  72.041  23.130  1.00  0.00           C
ATOM    458  C8  UNK S  19      19.010  71.964  22.792  1.00  0.00           C
ATOM    459  C9  UNK S  19      21.301  72.530  24.412  1.00  0.00           C
ATOM    460  C10 UNK S  19      18.868  72.653  24.036  1.00  0.00           C
ATOM    461  C11 UNK S  19      20.015  72.911  24.865  1.00  0.00           C
ATOM    462  H12 UNK S  19      21.375  69.306  22.480  1.00  0.00           H
ATOM    463  H13 UNK S  19      19.925  68.990  22.085  1.00  0.00           H
ATOM    464  H14 UNK S  19      21.484  71.227  20.574  1.00  0.00           H
ATOM    465  H15 UNK S  19      19.730  70.847  20.403  1.00  0.00           H
ATOM    466  H16 UNK S  19      20.855  67.531  20.585  1.00  0.00           H
ATOM    467  H17 UNK S  19      20.681  68.925  19.455  1.00  0.00           H
ATOM    468  H18 UNK S  19      22.926  69.633  19.765  1.00  0.00           H
ATOM    469  H19 UNK S  19      23.223  68.600  21.138  1.00  0.00           H
ATOM    470  H20 UNK S  19      22.406  71.836  22.743  1.00  0.00           H
ATOM    471  H21 UNK S  19      18.076  71.883  22.176  1.00  0.00           H
ATOM    472  H22 UNK S  19      22.157  72.617  25.012  1.00  0.00           H
ATOM    473  H23 UNK S  19      17.953  72.932  24.416  1.00  0.00           H
ATOM    474  H24 UNK S  19      19.960  73.262  25.882  1.00  0.00           H
ATOM    475  H25 UNK S  19      23.032  66.783  19.797  1.00  0.00           H
ATOM    476  O1  UNK T  20      57.163  20.186  37.412  1.00  0.00           O
ATOM    477  C2  UNK T  20      58.470  20.503  34.104  1.00  0.00           C
ATOM    478  C3  UNK T  20      59.627  21.314  33.576  1.00  0.00           C
ATOM    479  C4  UNK T  20      57.765  21.221  35.234  1.00  0.00           C
ATOM    480  C5  UNK T  20      59.306  22.561  32.765  1.00  0.00           C
ATOM    481  C6  UNK T  20      56.911  20.227  36.002  1.00  0.00           C
ATOM    482  C7  UNK T  20      59.195  23.704  33.532  1.00  0.00           C
ATOM    483  C8  UNK T  20      59.120  22.589  31.376  1.00  0.00           C
ATOM    484  C9  UNK T  20      58.646  24.865  33.043  1.00  0.00           C
ATOM    485  C10 UNK T  20      58.530  23.752  30.909  1.00  0.00           C
ATOM    486  C11 UNK T  20      58.316  24.916  31.721  1.00  0.00           C
ATOM    487  H12 UNK T  20      57.826  20.115  33.316  1.00  0.00           H
ATOM    488  H13 UNK T  20      58.901  19.592  34.495  1.00  0.00           H
ATOM    489  H14 UNK T  20      60.161  21.559  34.506  1.00  0.00           H
ATOM    490  H15 UNK T  20      60.327  20.621  33.060  1.00  0.00           H
ATOM    491  H16 UNK T  20      58.436  21.709  35.806  1.00  0.00           H
ATOM    492  H17 UNK T  20      57.184  21.945  34.763  1.00  0.00           H
ATOM    493  H18 UNK T  20      55.826  20.584  35.934  1.00  0.00           H
ATOM    494  H19 UNK T  20      57.081  19.226  35.637  1.00  0.00           H
ATOM    495  H20 UNK T  20      59.297  23.746  34.638  1.00  0.00           H
ATOM    496  H21 UNK T  20      59.251  21.647  30.808  1.00  0.00           H
ATOM    497  H22 UNK T  20      58.608  25.731  33.736  1.00  0.00           H
ATOM    498  H23 UNK T  20      58.399  23.915  29.879  1.00  0.00           H
ATOM    499  H24 UNK T  20      58.057  25.864  31.182  1.00  0.00           H
ATOM    500  H25 UNK T  20      57.018  21.026  37.850  1.00  0.00           H
ATOM    501  O1  UNK U  21      57.998  47.575  26.470  1.00  0.00           O
ATOM    502  C2  UNK U  21      59.548  47.936  22.986  1.00  0.00           C
ATOM    503  C3  UNK U  21      59.559  48.917  21.763  1.00  0.00           C
ATOM    504  C4  UNK U  21      58.666  48.350  24.150  1.00  0.00           C
ATOM    505  C5  UNK U  21      60.373  48.379  20.561  1.00  0.00           C
ATOM    506  C6  UNK U  21      58.490  47.193  25.162  1.00  0.00           C
ATOM    507  C7  UNK U  21      61.753  48.742  20.401  1.00  0.00           C
ATOM    508  C8  UNK U  21      59.746  47.471  19.669  1.00  0.00           C
ATOM    509  C9  UNK U  21      62.445  48.302  19.280  1.00  0.00           C
ATOM    510  C10 UNK U  21      60.485  47.024  18.562  1.00  0.00           C
ATOM    511  C11 UNK U  21      61.776  47.484  18.359  1.00  0.00           C
ATOM    512  H12 UNK U  21      59.380  46.864  22.722  1.00  0.00           H
ATOM    513  H13 UNK U  21      60.574  47.912  23.315  1.00  0.00           H
ATOM    514  H14 UNK U  21      58.514  49.199  21.558  1.00  0.00           H
ATOM    515  H15 UNK U  21      60.068  49.906  22.032  1.00  0.00           H
ATOM    516  H16 UNK U  21      59.131  49.211  24.605  1.00  0.00           H
ATOM    517  H17 UNK U  21      57.739  48.713  23.695  1.00  0.00           H
ATOM    518  H18 UNK U  21      57.876  46.478  24.668  1.00  0.00           H
ATOM    519  H19 UNK U  21      59.429  46.683  25.332  1.00  0.00           H
ATOM    520  H20 UNK U  21      62.142  49.563  21.061  1.00  0.00           H
ATOM    521  H21 UNK U  21      58.766  47.024  19.860  1.00  0.00           H
ATOM    522  H22 UNK U  21      63.431  48.647  19.139  1.00  0.00           H
ATOM    523  H23 UNK U  21      60.076  46.408  17.732  1.00  0.00           H
ATOM    524  H24 UNK U  21      62.259  46.997  17.543  1.00  0.00           H
ATOM    525  H25 UNK U  21      57.370  48.275  26.272  1.00  0.00           H
ATOM    526  O1  UNK V  22      10.143  14.882  67.273  1.00  0.00           O
ATOM    527  C2  UNK V  22      10.536  14.814  70.112  1.00  0.00           C
ATOM    528  C3  UNK V  22      10.780  15.009  71.602  1.00  0.00           C
ATOM    529  C4  UNK V  22      11.695  14.771  69.100  1.00  0.00           C
ATOM    530  C5  UNK V  22      11.506  13.966  72.345  1.00  0.00           C
ATOM    531  C6  UNK V  22      11.371  14.349  67.636  1.00  0.00           C
ATOM    532  C7  UNK V  22      12.874  13.935  72.287  1.00  0.00           C
ATOM    533  C8  UNK V  22      10.796  13.089  73.175  1.00  0.00           C
ATOM    534  C9  UNK V  22      13.602  12.876  72.860  1.00  0.00           C
ATOM    535  C10 UNK V  22      11.489  12.097  73.851  1.00  0.00           C
ATOM    536  C11 UNK V  22      12.880  11.921  73.683  1.00  0.00           C
ATOM    537  H12 UNK V  22       9.958  13.892  70.009  1.00  0.00           H
ATOM    538  H13 UNK V  22       9.879  15.688  69.859  1.00  0.00           H
ATOM    539  H14 UNK V  22      11.324  15.975  71.743  1.00  0.00           H
ATOM    540  H15 UNK V  22       9.733  15.158  72.050  1.00  0.00           H
ATOM    541  H16 UNK V  22      12.087  15.808  69.056  1.00  0.00           H
ATOM    542  H17 UNK V  22      12.522  14.234  69.557  1.00  0.00           H
ATOM    543  H18 UNK V  22      12.174  14.673  66.950  1.00  0.00           H
ATOM    544  H19 UNK V  22      11.236  13.245  67.516  1.00  0.00           H
ATOM    545  H20 UNK V  22      13.340  14.692  71.716  1.00  0.00           H
ATOM    546  H21 UNK V  22       9.700  13.079  73.252  1.00  0.00           H
ATOM    547  H22 UNK V  22      14.702  12.786  72.691  1.00  0.00           H
ATOM    548  H23 UNK V  22      10.993  11.293  74.478  1.00  0.00           H
ATOM    549  H24 UNK V  22      13.359  11.107  74.196  1.00  0.00           H
ATOM    550  H25 UNK V  22      10.383  15.468  66.574  1.00  0.00           H
ATOM    551  O1  UNK W  23      16.548  59.705  35.504  1.00  0.00           O
ATOM    552  C2  UNK W  23      14.819  62.143  35.116  1.00  0.00           C
ATOM    553  C3  UNK W  23      14.582  63.639  34.719  1.00  0.00           C
ATOM    554  C4  UNK W  23      16.161  61.981  35.925  1.00  0.00           C
ATOM    555  C5  UNK W  23      15.713  64.242  33.883  1.00  0.00           C
ATOM    556  C6  UNK W  23      16.261  60.573  36.580  1.00  0.00           C
ATOM    557  C7  UNK W  23      16.306  65.495  34.251  1.00  0.00           C
ATOM    558  C8  UNK W  23      16.121  63.687  32.678  1.00  0.00           C
ATOM    559  C9  UNK W  23      17.245  66.125  33.435  1.00  0.00           C
ATOM    560  C10 UNK W  23      17.108  64.264  31.876  1.00  0.00           C
ATOM    561  C11 UNK W  23      17.698  65.483  32.266  1.00  0.00           C
ATOM    562  H12 UNK W  23      13.982  61.759  35.640  1.00  0.00           H
ATOM    563  H13 UNK W  23      14.946  61.628  34.173  1.00  0.00           H
ATOM    564  H14 UNK W  23      13.572  63.798  34.323  1.00  0.00           H
ATOM    565  H15 UNK W  23      14.570  64.206  35.722  1.00  0.00           H
ATOM    566  H16 UNK W  23      17.107  62.280  35.370  1.00  0.00           H
ATOM    567  H17 UNK W  23      16.143  62.587  36.804  1.00  0.00           H
ATOM    568  H18 UNK W  23      17.045  60.567  37.264  1.00  0.00           H
ATOM    569  H19 UNK W  23      15.295  60.292  37.067  1.00  0.00           H
ATOM    570  H20 UNK W  23      16.011  65.976  35.172  1.00  0.00           H
ATOM    571  H21 UNK W  23      15.547  62.786  32.388  1.00  0.00           H
ATOM    572  H22 UNK W  23      17.683  67.072  33.809  1.00  0.00           H
ATOM    573  H23 UNK W  23      17.440  63.725  30.965  1.00  0.00           H
ATOM    574  H24 UNK W  23      18.559  65.928  31.760  1.00  0.00           H
ATOM    575  H25 UNK W  23      17.472  59.993  35.099  1.00  0.00           H
ATOM    576  O1  UNK X  24      39.449  75.534  77.128  1.00  0.00           O
ATOM    577  C2  UNK X  24      37.300  77.907  77.453  1.00  0.00           C
ATOM    578  C3  UNK X  24      36.280  78.840  78.218  1.00  0.00           C
ATOM    579  C4  UNK X  24      37.587  76.595  78.214  1.00  0.00           C
ATOM    580  C5  UNK X  24      35.999  80.226  77.705  1.00  0.00           C
ATOM    581  C6  UNK X  24      38.062  75.430  77.323  1.00  0.00           C
ATOM    582  C7  UNK X  24      35.771  81.248  78.647  1.00  0.00           C
ATOM    583  C8  UNK X  24      36.146  80.599  76.336  1.00  0.00           C
ATOM    584  C9  UNK X  24      35.411  82.542  78.153  1.00  0.00           C
ATOM    585  C10 UNK X  24      35.975  81.923  75.942  1.00  0.00           C
ATOM    586  C11 UNK X  24      35.522  82.896  76.839  1.00  0.00           C
ATOM    587  H12 UNK X  24      36.860  77.767  76.421  1.00  0.00           H
ATOM    588  H13 UNK X  24      38.216  78.292  77.208  1.00  0.00           H
ATOM    589  H14 UNK X  24      35.260  78.408  78.339  1.00  0.00           H
ATOM    590  H15 UNK X  24      36.587  78.957  79.243  1.00  0.00           H
ATOM    591  H16 UNK X  24      38.234  76.753  79.110  1.00  0.00           H
ATOM    592  H17 UNK X  24      36.685  76.352  78.704  1.00  0.00           H
ATOM    593  H18 UNK X  24      37.771  74.497  77.802  1.00  0.00           H
ATOM    594  H19 UNK X  24      37.530  75.441  76.399  1.00  0.00           H
ATOM    595  H20 UNK X  24      35.732  80.988  79.743  1.00  0.00           H
ATOM    596  H21 UNK X  24      36.267  79.785  75.690  1.00  0.00           H
ATOM    597  H22 UNK X  24      35.095  83.300  78.848  1.00  0.00           H
ATOM    598  H23 UNK X  24      36.016  82.199  74.854  1.00  0.00           H
ATOM    599  H24 UNK X  24      35.274  83.928  76.554  1.00  0.00           H
ATOM    600  H25 UNK X  24      39.815  75.011  77.907  1.00  0.00           H
ATOM    601  O1  UNK Y  25      75.765  55.868  62.252  1.00  0.00           O
ATOM    602  C2  UNK Y  25      78.184  56.914  65.002  1.00  0.00           C
ATOM    603  C3  UNK Y  25      78.824  56.212  66.198  1.00  0.00           C
ATOM    604  C4  UNK Y  25      77.178  56.010  64.251  1.00  0.00           C
ATOM    605  C5  UNK Y  25      79.732  57.213  66.987  1.00  0.00           C
ATOM    606  C6  UNK Y  25      76.392  56.752  63.148  1.00  0.00           C
ATOM    607  C7  UNK Y  25      79.147  58.114  67.859  1.00  0.00           C
ATOM    608  C8  UNK Y  25      81.139  57.248  66.849  1.00  0.00           C
ATOM    609  C9  UNK Y  25      79.942  59.163  68.456  1.00  0.00           C
ATOM    610  C10 UNK Y  25      81.952  58.139  67.581  1.00  0.00           C
ATOM    611  C11 UNK Y  25      81.348  59.149  68.323  1.00  0.00           C
ATOM    612  H12 UNK Y  25      77.731  57.877  65.227  1.00  0.00           H
ATOM    613  H13 UNK Y  25      79.000  57.180  64.280  1.00  0.00           H
ATOM    614  H14 UNK Y  25      78.020  55.883  66.820  1.00  0.00           H
ATOM    615  H15 UNK Y  25      79.482  55.325  66.043  1.00  0.00           H
ATOM    616  H16 UNK Y  25      77.671  55.111  63.800  1.00  0.00           H
ATOM    617  H17 UNK Y  25      76.498  55.590  64.919  1.00  0.00           H
ATOM    618  H18 UNK Y  25      75.569  57.314  63.575  1.00  0.00           H
ATOM    619  H19 UNK Y  25      77.111  57.469  62.699  1.00  0.00           H
ATOM    620  H20 UNK Y  25      78.051  58.086  68.010  1.00  0.00           H
ATOM    621  H21 UNK Y  25      81.647  56.511  66.252  1.00  0.00           H
ATOM    622  H22 UNK Y  25      79.449  59.940  68.971  1.00  0.00           H
ATOM    623  H23 UNK Y  25      83.023  58.013  67.583  1.00  0.00           H
ATOM    624  H24 UNK Y  25      81.899  59.824  68.831  1.00  0.00           H
ATOM    625  H25 UNK Y  25      74.928  56.129  61.781  1.00  0.00           H
ATOM    626  O1  UNK Z  26      37.776  20.773  20.789  1.00  0.00           O
ATOM    627  C2  UNK Z  26      38.942  19.336  23.183  1.00  0.00           C
ATOM    628  C3  UNK Z  26      38.889  18.430  24.450  1.00  0.00           C
ATOM    629  C4  UNK Z  26      37.673  20.193  23.212  1.00  0.00           C
ATOM    630  C5  UNK Z  26      39.994  17.408  24.596  1.00  0.00           C
ATOM    631  C6  UNK Z  26      37.694  21.320  22.093  1.00  0.00           C
ATOM    632  C7  UNK Z  26      41.241  17.833  24.927  1.00  0.00           C
ATOM    633  C8  UNK Z  26      39.721  16.034  24.432  1.00  0.00           C
ATOM    634  C9  UNK Z  26      42.230  16.905  25.281  1.00  0.00           C
ATOM    635  C10 UNK Z  26      40.759  15.095  24.521  1.00  0.00           C
ATOM    636  C11 UNK Z  26      41.983  15.510  25.050  1.00  0.00           C
ATOM    637  H12 UNK Z  26      39.830  19.967  23.227  1.00  0.00           H
ATOM    638  H13 UNK Z  26      39.004  18.818  22.210  1.00  0.00           H
ATOM    639  H14 UNK Z  26      38.964  19.089  25.357  1.00  0.00           H
ATOM    640  H15 UNK Z  26      37.878  17.978  24.518  1.00  0.00           H
ATOM    641  H16 UNK Z  26      36.775  19.557  23.109  1.00  0.00           H
ATOM    642  H17 UNK Z  26      37.495  20.637  24.193  1.00  0.00           H
ATOM    643  H18 UNK Z  26      36.674  21.879  22.071  1.00  0.00           H
ATOM    644  H19 UNK Z  26      38.480  22.071  22.295  1.00  0.00           H
ATOM    645  H20 UNK Z  26      41.350  18.919  25.009  1.00  0.00           H
ATOM    646  H21 UNK Z  26      38.763  15.712  24.128  1.00  0.00           H
ATOM    647  H22 UNK Z  26      43.152  17.245  25.722  1.00  0.00           H
ATOM    648  H23 UNK Z  26      40.609  14.013  24.301  1.00  0.00           H
ATOM    649  H24 UNK Z  26      42.798  14.825  25.261  1.00  0.00           H
ATOM    650  H25 UNK Z  26      37.705  21.536  20.153  1.00  0.00           H
ATOM    651  O1  UNK a  27      20.548  28.829   5.493  1.00  0.00           O
ATOM    652  C2  UNK a  27      22.864  29.465   7.050  1.00  0.00           C
ATOM    653  C3  UNK a  27      24.245  29.674   7.649  1.00  0.00           C
ATOM    654  C4  UNK a  27      23.017  28.981   5.583  1.00  0.00           C
ATOM    655  C5  UNK a  27      25.136  28.475   7.910  1.00  0.00           C
ATOM    656  C6  UNK a  27      21.717  29.024   4.744  1.00  0.00           C
ATOM    657  C7  UNK a  27      24.561  27.342   8.513  1.00  0.00           C
ATOM    658  C8  UNK a  27      26.534  28.534   7.776  1.00  0.00           C
ATOM    659  C9  UNK a  27      25.320  26.269   8.907  1.00  0.00           C
ATOM    660  C10 UNK a  27      27.261  27.494   8.313  1.00  0.00           C
ATOM    661  C11 UNK a  27      26.667  26.328   8.854  1.00  0.00           C
ATOM    662  H12 UNK a  27      22.257  28.724   7.608  1.00  0.00           H
ATOM    663  H13 UNK a  27      22.358  30.444   7.070  1.00  0.00           H
ATOM    664  H14 UNK a  27      24.701  30.381   7.051  1.00  0.00           H
ATOM    665  H15 UNK a  27      24.027  30.321   8.507  1.00  0.00           H
ATOM    666  H16 UNK a  27      23.723  29.547   5.003  1.00  0.00           H
ATOM    667  H17 UNK a  27      23.414  27.975   5.479  1.00  0.00           H
ATOM    668  H18 UNK a  27      21.633  30.006   4.265  1.00  0.00           H
ATOM    669  H19 UNK a  27      21.691  28.297   3.924  1.00  0.00           H
ATOM    670  H20 UNK a  27      23.454  27.264   8.477  1.00  0.00           H
ATOM    671  H21 UNK a  27      26.958  29.506   7.508  1.00  0.00           H
ATOM    672  H22 UNK a  27      24.918  25.356   9.251  1.00  0.00           H
ATOM    673  H23 UNK a  27      28.328  27.543   8.323  1.00  0.00           H
ATOM    674  H24 UNK a  27      27.323  25.455   9.115  1.00  0.00           H
ATOM    675  H25 UNK a  27      19.810  29.207   5.006  1.00  0.00           H
ATOM    676  O1  UNK b  28      48.217  31.445  49.426  1.00  0.00           O
ATOM    677  C2  UNK b  28      50.332  30.833  51.440  1.00  0.00           C
ATOM    678  C3  UNK b  28      50.496  29.448  50.818  1.00  0.00           C
ATOM    679  C4  UNK b  28      48.806  31.120  51.795  1.00  0.00           C
ATOM    680  C5  UNK b  28      50.284  29.384  49.327  1.00  0.00           C
ATOM    681  C6  UNK b  28      47.748  30.906  50.664  1.00  0.00           C
ATOM    682  C7  UNK b  28      50.824  30.305  48.429  1.00  0.00           C
ATOM    683  C8  UNK b  28      49.287  28.537  48.888  1.00  0.00           C
ATOM    684  C9  UNK b  28      50.406  30.347  47.088  1.00  0.00           C
ATOM    685  C10 UNK b  28      48.982  28.466  47.500  1.00  0.00           C
ATOM    686  C11 UNK b  28      49.487  29.438  46.629  1.00  0.00           C
ATOM    687  H12 UNK b  28      50.858  30.753  52.347  1.00  0.00           H
ATOM    688  H13 UNK b  28      50.782  31.543  50.801  1.00  0.00           H
ATOM    689  H14 UNK b  28      51.398  28.977  51.122  1.00  0.00           H
ATOM    690  H15 UNK b  28      49.752  28.807  51.239  1.00  0.00           H
ATOM    691  H16 UNK b  28      48.512  30.451  52.570  1.00  0.00           H
ATOM    692  H17 UNK b  28      48.670  32.164  52.140  1.00  0.00           H
ATOM    693  H18 UNK b  28      47.581  29.829  50.609  1.00  0.00           H
ATOM    694  H19 UNK b  28      46.831  31.312  51.124  1.00  0.00           H
ATOM    695  H20 UNK b  28      51.611  31.027  48.772  1.00  0.00           H
ATOM    696  H21 UNK b  28      48.828  27.773  49.518  1.00  0.00           H
ATOM    697  H22 UNK b  28      50.783  31.103  46.294  1.00  0.00           H
ATOM    698  H23 UNK b  28      48.271  27.768  47.042  1.00  0.00           H
ATOM    699  H24 UNK b  28      49.153  29.480  45.631  1.00  0.00           H
ATOM    700  H25 UNK b  28      49.072  30.986  49.193  1.00  0.00           H
ATOM    701  O1  UNK c  29       3.798  78.415  55.837  1.00  0.00           O
ATOM    702  C2  UNK c  29       1.746  76.990  57.072  1.00  0.00           C
ATOM    703  C3  UNK c  29       0.380  76.377  57.496  1.00  0.00           C
ATOM    704  C4  UNK c  29       2.098  76.727  55.646  1.00  0.00           C
ATOM    705  C5  UNK c  29       0.058  76.767  58.888  1.00  0.00           C
ATOM    706  C6  UNK c  29       3.541  77.073  55.398  1.00  0.00           C
ATOM    707  C7  UNK c  29      -0.194  75.811  59.893  1.00  0.00           C
ATOM    708  C8  UNK c  29      -0.267  78.067  59.212  1.00  0.00           C
ATOM    709  C9  UNK c  29      -0.762  76.161  61.148  1.00  0.00           C
ATOM    710  C10 UNK c  29      -0.665  78.515  60.498  1.00  0.00           C
ATOM    711  C11 UNK c  29      -0.983  77.533  61.467  1.00  0.00           C
ATOM    712  H12 UNK c  29       1.631  78.109  57.076  1.00  0.00           H
ATOM    713  H13 UNK c  29       2.545  76.662  57.738  1.00  0.00           H
ATOM    714  H14 UNK c  29      -0.447  76.648  56.833  1.00  0.00           H
ATOM    715  H15 UNK c  29       0.622  75.301  57.490  1.00  0.00           H
ATOM    716  H16 UNK c  29       1.928  75.628  55.649  1.00  0.00           H
ATOM    717  H17 UNK c  29       1.387  76.999  54.899  1.00  0.00           H
ATOM    718  H18 UNK c  29       4.116  76.389  56.023  1.00  0.00           H
ATOM    719  H19 UNK c  29       3.855  76.904  54.327  1.00  0.00           H
ATOM    720  H20 UNK c  29      -0.050  74.759  59.755  1.00  0.00           H
ATOM    721  H21 UNK c  29      -0.200  78.851  58.479  1.00  0.00           H
ATOM    722  H22 UNK c  29      -1.103  75.361  61.833  1.00  0.00           H
ATOM    723  H23 UNK c  29      -0.804  79.548  60.700  1.00  0.00           H
ATOM    724  H24 UNK c  29      -1.417  77.780  62.430  1.00  0.00           H
ATOM    725  H25 UNK c  29       4.403  78.337  56.658  1.00  0.00           H
ATOM    726  O1  UNK d  30       3.708  64.406  58.384  1.00  0.00           O
ATOM    727  C2  UNK d  30       5.195  62.628  56.487  1.00  0.00           C
ATOM    728  C3  UNK d  30       5.252  61.773  55.211  1.00  0.00           C
ATOM    729  C4  UNK d  30       4.184  62.220  57.502  1.00  0.00           C
ATOM    730  C5  UNK d  30       6.254  62.300  54.286  1.00  0.00           C
ATOM    731  C6  UNK d  30       4.122  63.096  58.785  1.00  0.00           C
ATOM    732  C7  UNK d  30       7.627  61.909  54.604  1.00  0.00           C
ATOM    733  C8  UNK d  30       6.066  63.341  53.389  1.00  0.00           C
ATOM    734  C9  UNK d  30       8.707  62.466  53.879  1.00  0.00           C
ATOM    735  C10 UNK d  30       7.193  63.907  52.714  1.00  0.00           C
ATOM    736  C11 UNK d  30       8.496  63.322  52.834  1.00  0.00           C
ATOM    737  H12 UNK d  30       6.184  62.589  56.892  1.00  0.00           H
ATOM    738  H13 UNK d  30       4.968  63.646  56.194  1.00  0.00           H
ATOM    739  H14 UNK d  30       5.578  60.769  55.584  1.00  0.00           H
ATOM    740  H15 UNK d  30       4.289  61.629  54.712  1.00  0.00           H
ATOM    741  H16 UNK d  30       3.142  62.171  57.061  1.00  0.00           H
ATOM    742  H17 UNK d  30       4.455  61.183  57.834  1.00  0.00           H
ATOM    743  H18 UNK d  30       3.437  62.662  59.503  1.00  0.00           H
ATOM    744  H19 UNK d  30       5.171  63.170  59.124  1.00  0.00           H
ATOM    745  H20 UNK d  30       7.876  61.201  55.368  1.00  0.00           H
ATOM    746  H21 UNK d  30       5.128  63.877  53.180  1.00  0.00           H
ATOM    747  H22 UNK d  30       9.744  62.091  53.982  1.00  0.00           H
ATOM    748  H23 UNK d  30       7.170  64.765  52.113  1.00  0.00           H
ATOM    749  H24 UNK d  30       9.360  63.856  52.347  1.00  0.00           H
ATOM    750  H25 UNK d  30       2.905  64.256  57.844  1.00  0.00           H
ATOM    751  O1  UNK e  31      74.309  44.472  45.595  1.00  0.00           O
ATOM    752  C2  UNK e  31      71.392  43.362  47.785  1.00  0.00           C
ATOM    753  C3  UNK e  31      70.144  42.530  47.552  1.00  0.00           C
ATOM    754  C4  UNK e  31      72.177  43.654  46.466  1.00  0.00           C
ATOM    755  C5  UNK e  31      69.110  42.644  48.722  1.00  0.00           C
ATOM    756  C6  UNK e  31      73.566  44.133  46.746  1.00  0.00           C
ATOM    757  C7  UNK e  31      69.200  41.791  49.846  1.00  0.00           C
ATOM    758  C8  UNK e  31      68.066  43.642  48.721  1.00  0.00           C
ATOM    759  C9  UNK e  31      68.504  42.069  51.022  1.00  0.00           C
ATOM    760  C10 UNK e  31      67.321  43.889  49.912  1.00  0.00           C
ATOM    761  C11 UNK e  31      67.504  43.030  50.983  1.00  0.00           C
ATOM    762  H12 UNK e  31      71.097  44.319  48.288  1.00  0.00           H
ATOM    763  H13 UNK e  31      72.086  42.791  48.476  1.00  0.00           H
ATOM    764  H14 UNK e  31      69.664  42.904  46.650  1.00  0.00           H
ATOM    765  H15 UNK e  31      70.351  41.463  47.373  1.00  0.00           H
ATOM    766  H16 UNK e  31      72.176  42.700  45.914  1.00  0.00           H
ATOM    767  H17 UNK e  31      71.680  44.403  45.935  1.00  0.00           H
ATOM    768  H18 UNK e  31      73.654  45.055  47.285  1.00  0.00           H
ATOM    769  H19 UNK e  31      74.040  43.377  47.340  1.00  0.00           H
ATOM    770  H20 UNK e  31      69.915  40.957  49.695  1.00  0.00           H
ATOM    771  H21 UNK e  31      67.827  44.219  47.803  1.00  0.00           H
ATOM    772  H22 UNK e  31      68.695  41.475  51.867  1.00  0.00           H
ATOM    773  H23 UNK e  31      66.576  44.755  49.928  1.00  0.00           H
ATOM    774  H24 UNK e  31      66.798  43.092  51.818  1.00  0.00           H
ATOM    775  H25 UNK e  31      73.703  44.778  44.863  1.00  0.00           H
ATOM    776  O1  UNK f  32       4.893  41.853   7.046  1.00  0.00           O
ATOM    777  C2  UNK f  32       6.292  44.070   8.876  1.00  0.00           C
ATOM    778  C3  UNK f  32       7.165  44.265  10.130  1.00  0.00           C
ATOM    779  C4  UNK f  32       5.016  43.247   9.176  1.00  0.00           C
ATOM    780  C5  UNK f  32       6.615  45.415  10.934  1.00  0.00           C
ATOM    781  C6  UNK f  32       4.232  42.877   7.897  1.00  0.00           C
ATOM    782  C7  UNK f  32       6.885  46.764  10.547  1.00  0.00           C
ATOM    783  C8  UNK f  32       5.769  45.199  12.077  1.00  0.00           C
ATOM    784  C9  UNK f  32       6.335  47.868  11.215  1.00  0.00           C
ATOM    785  C10 UNK f  32       5.304  46.221  12.816  1.00  0.00           C
ATOM    786  C11 UNK f  32       5.503  47.556  12.383  1.00  0.00           C
ATOM    787  H12 UNK f  32       6.161  45.038   8.326  1.00  0.00           H
ATOM    788  H13 UNK f  32       6.895  43.405   8.225  1.00  0.00           H
ATOM    789  H14 UNK f  32       7.257  43.446  10.751  1.00  0.00           H
ATOM    790  H15 UNK f  32       8.180  44.418   9.714  1.00  0.00           H
ATOM    791  H16 UNK f  32       5.326  42.283   9.534  1.00  0.00           H
ATOM    792  H17 UNK f  32       4.347  43.762   9.833  1.00  0.00           H
ATOM    793  H18 UNK f  32       3.325  42.426   8.174  1.00  0.00           H
ATOM    794  H19 UNK f  32       3.944  43.835   7.424  1.00  0.00           H
ATOM    795  H20 UNK f  32       7.531  46.896   9.679  1.00  0.00           H
ATOM    796  H21 UNK f  32       5.513  44.151  12.383  1.00  0.00           H
ATOM    797  H22 UNK f  32       6.539  48.807  10.822  1.00  0.00           H
ATOM    798  H23 UNK f  32       4.650  46.060  13.699  1.00  0.00           H
ATOM    799  H24 UNK f  32       4.934  48.329  12.836  1.00  0.00           H
ATOM    800  H25 UNK f  32       4.859  41.089   7.674  1.00  0.00           H
ATOM    801  O1  UNK g  33       5.035  52.261  63.802  1.00  0.00           O
ATOM    802  C2  UNK g  33       6.494  51.511  66.424  1.00  0.00           C
ATOM    803  C3  UNK g  33       7.882  50.880  66.789  1.00  0.00           C
ATOM    804  C4  UNK g  33       6.646  52.744  65.508  1.00  0.00           C
ATOM    805  C5  UNK g  33       7.746  49.666  67.692  1.00  0.00           C
ATOM    806  C6  UNK g  33       5.411  53.225  64.687  1.00  0.00           C
ATOM    807  C7  UNK g  33       7.323  48.434  67.129  1.00  0.00           C
ATOM    808  C8  UNK g  33       8.227  49.631  68.987  1.00  0.00           C
ATOM    809  C9  UNK g  33       7.280  47.246  67.869  1.00  0.00           C
ATOM    810  C10 UNK g  33       8.197  48.456  69.789  1.00  0.00           C
ATOM    811  C11 UNK g  33       7.664  47.251  69.240  1.00  0.00           C
ATOM    812  H12 UNK g  33       5.860  50.804  65.946  1.00  0.00           H
ATOM    813  H13 UNK g  33       5.973  51.802  67.339  1.00  0.00           H
ATOM    814  H14 UNK g  33       8.524  50.510  65.887  1.00  0.00           H
ATOM    815  H15 UNK g  33       8.476  51.646  67.272  1.00  0.00           H
ATOM    816  H16 UNK g  33       7.042  53.622  65.954  1.00  0.00           H
ATOM    817  H17 UNK g  33       7.334  52.482  64.750  1.00  0.00           H
ATOM    818  H18 UNK g  33       4.618  53.511  65.370  1.00  0.00           H
ATOM    819  H19 UNK g  33       5.666  54.110  64.127  1.00  0.00           H
ATOM    820  H20 UNK g  33       6.880  48.396  66.103  1.00  0.00           H
ATOM    821  H21 UNK g  33       8.615  50.604  69.372  1.00  0.00           H
ATOM    822  H22 UNK g  33       6.946  46.344  67.387  1.00  0.00           H
ATOM    823  H23 UNK g  33       8.559  48.414  70.721  1.00  0.00           H
ATOM    824  H24 UNK g  33       7.757  46.399  69.759  1.00  0.00           H
ATOM    825  H25 UNK g  33       5.856  51.990  63.324  1.00  0.00           H
ATOM    826  O1  UNK h  34      10.054  69.842  37.458  1.00  0.00           O
ATOM    827  C2  UNK h  34       7.746  70.473  38.910  1.00  0.00           C
ATOM    828  C3  UNK h  34       6.888  71.080  40.007  1.00  0.00           C
ATOM    829  C4  UNK h  34       8.856  69.470  39.453  1.00  0.00           C
ATOM    830  C5  UNK h  34       5.633  71.755  39.471  1.00  0.00           C
ATOM    831  C6  UNK h  34       9.712  68.821  38.375  1.00  0.00           C
ATOM    832  C7  UNK h  34       5.747  73.017  38.744  1.00  0.00           C
ATOM    833  C8  UNK h  34       4.397  71.147  39.597  1.00  0.00           C
ATOM    834  C9  UNK h  34       4.633  73.605  38.188  1.00  0.00           C
ATOM    835  C10 UNK h  34       3.227  71.764  39.036  1.00  0.00           C
ATOM    836  C11 UNK h  34       3.372  73.014  38.386  1.00  0.00           C
ATOM    837  H12 UNK h  34       7.231  69.830  38.227  1.00  0.00           H
ATOM    838  H13 UNK h  34       8.209  71.321  38.327  1.00  0.00           H
ATOM    839  H14 UNK h  34       6.653  70.243  40.673  1.00  0.00           H
ATOM    840  H15 UNK h  34       7.442  71.708  40.613  1.00  0.00           H
ATOM    841  H16 UNK h  34       9.518  70.112  39.984  1.00  0.00           H
ATOM    842  H17 UNK h  34       8.361  68.753  40.092  1.00  0.00           H
ATOM    843  H18 UNK h  34      10.627  68.285  38.799  1.00  0.00           H
ATOM    844  H19 UNK h  34       9.125  68.043  37.796  1.00  0.00           H
ATOM    845  H20 UNK h  34       6.707  73.514  38.739  1.00  0.00           H
ATOM    846  H21 UNK h  34       4.346  70.173  40.076  1.00  0.00           H
ATOM    847  H22 UNK h  34       4.867  74.494  37.671  1.00  0.00           H
ATOM    848  H23 UNK h  34       2.218  71.332  39.242  1.00  0.00           H
ATOM    849  H24 UNK h  34       2.487  73.490  38.024  1.00  0.00           H
ATOM    850  H25 UNK h  34      10.177  70.767  37.842  1.00  0.00           H
ATOM    851  O1  UNK i  35       2.318   3.026  70.278  1.00  0.00           O
ATOM    852  C2  UNK i  35       3.043   5.437  73.082  1.00  0.00           C
ATOM    853  C3  UNK i  35       3.960   5.258  74.339  1.00  0.00           C
ATOM    854  C4  UNK i  35       3.230   4.258  72.067  1.00  0.00           C
ATOM    855  C5  UNK i  35       3.869   6.503  75.192  1.00  0.00           C
ATOM    856  C6  UNK i  35       2.199   4.329  70.912  1.00  0.00           C
ATOM    857  C7  UNK i  35       4.985   7.393  75.213  1.00  0.00           C
ATOM    858  C8  UNK i  35       2.728   6.799  75.982  1.00  0.00           C
ATOM    859  C9  UNK i  35       4.935   8.605  75.947  1.00  0.00           C
ATOM    860  C10 UNK i  35       2.602   8.079  76.469  1.00  0.00           C
ATOM    861  C11 UNK i  35       3.678   9.018  76.449  1.00  0.00           C
ATOM    862  H12 UNK i  35       1.982   5.444  73.452  1.00  0.00           H
ATOM    863  H13 UNK i  35       3.027   6.384  72.537  1.00  0.00           H
ATOM    864  H14 UNK i  35       3.720   4.298  74.773  1.00  0.00           H
ATOM    865  H15 UNK i  35       5.036   5.169  73.914  1.00  0.00           H
ATOM    866  H16 UNK i  35       4.221   4.309  71.583  1.00  0.00           H
ATOM    867  H17 UNK i  35       3.149   3.304  72.587  1.00  0.00           H
ATOM    868  H18 UNK i  35       1.163   4.411  71.274  1.00  0.00           H
ATOM    869  H19 UNK i  35       2.390   5.225  70.265  1.00  0.00           H
ATOM    870  H20 UNK i  35       5.896   7.137  74.687  1.00  0.00           H
ATOM    871  H21 UNK i  35       1.956   6.062  76.062  1.00  0.00           H
ATOM    872  H22 UNK i  35       5.666   9.324  75.941  1.00  0.00           H
ATOM    873  H23 UNK i  35       1.757   8.256  77.104  1.00  0.00           H
ATOM    874  H24 UNK i  35       3.579   9.983  77.057  1.00  0.00           H
ATOM    875  H25 UNK i  35       1.591   3.074  69.655  1.00  0.00           H
ATOM    876  O1  UNK j  36      60.305  63.834  72.720  1.00  0.00           O
ATOM    877  C2  UNK j  36      59.625  61.477  71.272  1.00  0.00           C
ATOM    878  C3  UNK j  36      59.324  59.955  70.947  1.00  0.00           C
ATOM    879  C4  UNK j  36      59.115  61.727  72.724  1.00  0.00           C
ATOM    880  C5  UNK j  36      60.534  59.144  70.546  1.00  0.00           C
ATOM    881  C6  UNK j  36      59.041  63.223  73.009  1.00  0.00           C
ATOM    882  C7  UNK j  36      60.871  59.077  69.153  1.00  0.00           C
ATOM    883  C8  UNK j  36      61.489  58.748  71.461  1.00  0.00           C
ATOM    884  C9  UNK j  36      61.994  58.310  68.726  1.00  0.00           C
ATOM    885  C10 UNK j  36      62.676  58.055  70.986  1.00  0.00           C
ATOM    886  C11 UNK j  36      62.921  57.791  69.626  1.00  0.00           C
ATOM    887  H12 UNK j  36      60.722  61.715  71.120  1.00  0.00           H
ATOM    888  H13 UNK j  36      59.039  62.081  70.593  1.00  0.00           H
ATOM    889  H14 UNK j  36      58.843  59.435  71.775  1.00  0.00           H
ATOM    890  H15 UNK j  36      58.612  59.872  70.072  1.00  0.00           H
ATOM    891  H16 UNK j  36      58.128  61.225  72.941  1.00  0.00           H
ATOM    892  H17 UNK j  36      59.889  61.308  73.402  1.00  0.00           H
ATOM    893  H18 UNK j  36      58.184  63.598  72.407  1.00  0.00           H
ATOM    894  H19 UNK j  36      58.619  63.482  73.969  1.00  0.00           H
ATOM    895  H20 UNK j  36      60.172  59.463  68.389  1.00  0.00           H
ATOM    896  H21 UNK j  36      61.306  58.817  72.581  1.00  0.00           H
ATOM    897  H22 UNK j  36      62.218  58.058  67.699  1.00  0.00           H
ATOM    898  H23 UNK j  36      63.337  57.769  71.732  1.00  0.00           H
ATOM    899  H24 UNK j  36      63.875  57.274  69.265  1.00  0.00           H
ATOM    900  H25 UNK j  36      60.188  64.169  71.774  1.00  0.00           H
ATOM    901  O1  UNK k  37      19.574  37.926  70.596  1.00  0.00           O
ATOM    902  C2  UNK k  37      17.074  35.146  69.806  1.00  0.00           C
ATOM    903  C3  UNK k  37      17.014  34.119  68.620  1.00  0.00           C
ATOM    904  C4  UNK k  37      18.204  36.184  69.654  1.00  0.00           C
ATOM    905  C5  UNK k  37      15.786  33.204  68.684  1.00  0.00           C
ATOM    906  C6  UNK k  37      18.362  37.160  70.787  1.00  0.00           C
ATOM    907  C7  UNK k  37      14.509  33.713  68.575  1.00  0.00           C
ATOM    908  C8  UNK k  37      15.943  31.805  68.905  1.00  0.00           C
ATOM    909  C9  UNK k  37      13.402  32.878  68.839  1.00  0.00           C
ATOM    910  C10 UNK k  37      14.805  31.019  68.991  1.00  0.00           C
ATOM    911  C11 UNK k  37      13.525  31.531  69.112  1.00  0.00           C
ATOM    912  H12 UNK k  37      16.081  35.616  69.917  1.00  0.00           H
ATOM    913  H13 UNK k  37      17.158  34.527  70.712  1.00  0.00           H
ATOM    914  H14 UNK k  37      17.085  34.626  67.609  1.00  0.00           H
ATOM    915  H15 UNK k  37      18.009  33.512  68.733  1.00  0.00           H
ATOM    916  H16 UNK k  37      19.183  35.667  69.574  1.00  0.00           H
ATOM    917  H17 UNK k  37      17.976  36.776  68.733  1.00  0.00           H
ATOM    918  H18 UNK k  37      17.460  37.749  70.757  1.00  0.00           H
ATOM    919  H19 UNK k  37      18.336  36.709  71.792  1.00  0.00           H
ATOM    920  H20 UNK k  37      14.403  34.811  68.416  1.00  0.00           H
ATOM    921  H21 UNK k  37      16.883  31.264  68.823  1.00  0.00           H
ATOM    922  H22 UNK k  37      12.409  33.369  68.918  1.00  0.00           H
ATOM    923  H23 UNK k  37      14.865  29.941  69.113  1.00  0.00           H
ATOM    924  H24 UNK k  37      12.664  30.968  69.361  1.00  0.00           H
ATOM    925  H25 UNK k  37      19.662  38.591  71.420  1.00  0.00           H
ATOM    926  O1  UNK l  38      13.038  55.965  68.356  1.00  0.00           O
ATOM    927  C2  UNK l  38      11.915  59.540  68.100  1.00  0.00           C
ATOM    928  C3  UNK l  38      11.223  59.502  66.723  1.00  0.00           C
ATOM    929  C4  UNK l  38      12.891  58.366  68.252  1.00  0.00           C
ATOM    930  C5  UNK l  38      10.769  60.913  66.356  1.00  0.00           C
ATOM    931  C6  UNK l  38      12.153  57.056  68.518  1.00  0.00           C
ATOM    932  C7  UNK l  38       9.603  61.317  66.970  1.00  0.00           C
ATOM    933  C8  UNK l  38      11.501  61.735  65.523  1.00  0.00           C
ATOM    934  C9  UNK l  38       9.079  62.537  66.650  1.00  0.00           C
ATOM    935  C10 UNK l  38      10.983  63.028  65.240  1.00  0.00           C
ATOM    936  C11 UNK l  38       9.697  63.411  65.732  1.00  0.00           C
ATOM    937  H12 UNK l  38      12.375  60.533  68.205  1.00  0.00           H
ATOM    938  H13 UNK l  38      11.162  59.302  68.823  1.00  0.00           H
ATOM    939  H14 UNK l  38      11.953  59.160  65.973  1.00  0.00           H
ATOM    940  H15 UNK l  38      10.371  58.792  66.791  1.00  0.00           H
ATOM    941  H16 UNK l  38      13.574  58.249  67.375  1.00  0.00           H
ATOM    942  H17 UNK l  38      13.578  58.584  69.090  1.00  0.00           H
ATOM    943  H18 UNK l  38      11.503  56.952  69.384  1.00  0.00           H
ATOM    944  H19 UNK l  38      11.418  56.936  67.686  1.00  0.00           H
ATOM    945  H20 UNK l  38       9.178  60.771  67.773  1.00  0.00           H
ATOM    946  H21 UNK l  38      12.433  61.390  65.061  1.00  0.00           H
ATOM    947  H22 UNK l  38       8.211  62.879  67.152  1.00  0.00           H
ATOM    948  H23 UNK l  38      11.585  63.599  64.552  1.00  0.00           H
ATOM    949  H24 UNK l  38       9.226  64.377  65.534  1.00  0.00           H
ATOM    950  H25 UNK l  38      12.772  55.267  69.025  1.00  0.00           H
ATOM    951  O1  UNK m  39      29.771   4.271  51.838  1.00  0.00           O
ATOM    952  C2  UNK m  39      29.640   1.492  52.858  1.00  0.00           C
ATOM    953  C3  UNK m  39      28.822   0.323  53.600  1.00  0.00           C
ATOM    954  C4  UNK m  39      29.040   1.967  51.491  1.00  0.00           C
ATOM    955  C5  UNK m  39      29.592  -0.187  54.876  1.00  0.00           C
ATOM    956  C6  UNK m  39      29.804   3.122  50.942  1.00  0.00           C
ATOM    957  C7  UNK m  39      29.127   0.327  56.132  1.00  0.00           C
ATOM    958  C8  UNK m  39      30.757  -0.978  54.922  1.00  0.00           C
ATOM    959  C9  UNK m  39      29.862   0.091  57.319  1.00  0.00           C
ATOM    960  C10 UNK m  39      31.473  -1.225  56.071  1.00  0.00           C
ATOM    961  C11 UNK m  39      31.012  -0.717  57.314  1.00  0.00           C
ATOM    962  H12 UNK m  39      29.852   2.377  53.434  1.00  0.00           H
ATOM    963  H13 UNK m  39      30.704   1.154  52.618  1.00  0.00           H
ATOM    964  H14 UNK m  39      27.853   0.625  53.885  1.00  0.00           H
ATOM    965  H15 UNK m  39      28.720  -0.546  52.871  1.00  0.00           H
ATOM    966  H16 UNK m  39      29.107   1.120  50.771  1.00  0.00           H
ATOM    967  H17 UNK m  39      27.973   2.264  51.635  1.00  0.00           H
ATOM    968  H18 UNK m  39      30.801   2.726  50.851  1.00  0.00           H
ATOM    969  H19 UNK m  39      29.295   3.372  49.994  1.00  0.00           H
ATOM    970  H20 UNK m  39      28.320   1.023  56.203  1.00  0.00           H
ATOM    971  H21 UNK m  39      31.118  -1.401  54.002  1.00  0.00           H
ATOM    972  H22 UNK m  39      29.587   0.584  58.225  1.00  0.00           H
ATOM    973  H23 UNK m  39      32.373  -1.833  56.059  1.00  0.00           H
ATOM    974  H24 UNK m  39      31.553  -0.994  58.180  1.00  0.00           H
ATOM    975  H25 UNK m  39      28.934   4.697  51.631  1.00  0.00           H
ATOM    976  O1  UNK n  40      73.780  15.807  73.253  1.00  0.00           O
ATOM    977  C2  UNK n  40      75.354  16.750  71.053  1.00  0.00           C
ATOM    978  C3  UNK n  40      76.324  15.574  71.099  1.00  0.00           C
ATOM    979  C4  UNK n  40      75.287  17.496  72.426  1.00  0.00           C
ATOM    980  C5  UNK n  40      76.237  14.785  69.793  1.00  0.00           C
ATOM    981  C6  UNK n  40      74.929  16.548  73.619  1.00  0.00           C
ATOM    982  C7  UNK n  40      77.096  15.130  68.643  1.00  0.00           C
ATOM    983  C8  UNK n  40      75.380  13.736  69.637  1.00  0.00           C
ATOM    984  C9  UNK n  40      77.124  14.331  67.482  1.00  0.00           C
ATOM    985  C10 UNK n  40      75.446  12.908  68.499  1.00  0.00           C
ATOM    986  C11 UNK n  40      76.355  13.183  67.452  1.00  0.00           C
ATOM    987  H12 UNK n  40      75.655  17.454  70.216  1.00  0.00           H
ATOM    988  H13 UNK n  40      74.455  16.245  70.798  1.00  0.00           H
ATOM    989  H14 UNK n  40      77.310  16.018  71.299  1.00  0.00           H
ATOM    990  H15 UNK n  40      76.243  14.934  71.970  1.00  0.00           H
ATOM    991  H16 UNK n  40      76.287  17.929  72.686  1.00  0.00           H
ATOM    992  H17 UNK n  40      74.569  18.336  72.454  1.00  0.00           H
ATOM    993  H18 UNK n  40      75.771  15.870  73.942  1.00  0.00           H
ATOM    994  H19 UNK n  40      74.645  17.240  74.395  1.00  0.00           H
ATOM    995  H20 UNK n  40      77.672  16.052  68.769  1.00  0.00           H
ATOM    996  H21 UNK n  40      74.784  13.465  70.526  1.00  0.00           H
ATOM    997  H22 UNK n  40      77.874  14.555  66.684  1.00  0.00           H
ATOM    998  H23 UNK n  40      74.901  11.996  68.517  1.00  0.00           H
ATOM    999  H24 UNK n  40      76.447  12.426  66.674  1.00  0.00           H
ATOM   1000  H25 UNK n  40      73.530  15.213  74.023  1.00  0.00           H
ATOM   1001  O1  UNK o  41      13.412  64.018  53.643  1.00  0.00           O
ATOM   1002  C2  UNK o  41      12.298  62.590  56.212  1.00  0.00           C
ATOM   1003  C3  UNK o  41      11.492  61.325  56.612  1.00  0.00           C
ATOM   1004  C4  UNK o  41      13.550  62.304  55.312  1.00  0.00           C
ATOM   1005  C5  UNK o  41      10.511  61.633  57.724  1.00  0.00           C
ATOM   1006  C6  UNK o  41      14.200  63.566  54.731  1.00  0.00           C
ATOM   1007  C7  UNK o  41       9.390  62.468  57.506  1.00  0.00           C
ATOM   1008  C8  UNK o  41      10.646  61.015  58.959  1.00  0.00           C
ATOM   1009  C9  UNK o  41       8.368  62.690  58.480  1.00  0.00           C
ATOM   1010  C10 UNK o  41       9.733  61.319  59.944  1.00  0.00           C
ATOM   1011  C11 UNK o  41       8.614  62.109  59.723  1.00  0.00           C
ATOM   1012  H12 UNK o  41      11.612  63.267  55.785  1.00  0.00           H
ATOM   1013  H13 UNK o  41      12.593  63.029  57.122  1.00  0.00           H
ATOM   1014  H14 UNK o  41      10.995  60.888  55.704  1.00  0.00           H
ATOM   1015  H15 UNK o  41      12.177  60.568  56.990  1.00  0.00           H
ATOM   1016  H16 UNK o  41      14.253  61.699  55.807  1.00  0.00           H
ATOM   1017  H17 UNK o  41      13.116  61.671  54.535  1.00  0.00           H
ATOM   1018  H18 UNK o  41      14.190  64.303  55.456  1.00  0.00           H
ATOM   1019  H19 UNK o  41      15.299  63.397  54.511  1.00  0.00           H
ATOM   1020  H20 UNK o  41       9.385  63.051  56.567  1.00  0.00           H
ATOM   1021  H21 UNK o  41      11.432  60.310  59.149  1.00  0.00           H
ATOM   1022  H22 UNK o  41       7.606  63.439  58.361  1.00  0.00           H
ATOM   1023  H23 UNK o  41       9.864  60.794  60.876  1.00  0.00           H
ATOM   1024  H24 UNK o  41       7.852  62.216  60.484  1.00  0.00           H
ATOM   1025  H25 UNK o  41      12.877  64.804  53.877  1.00  0.00           H
ATOM   1026  O1  UNK p  42      73.068  49.474  22.274  1.00  0.00           O
ATOM   1027  C2  UNK p  42      71.829  51.327  24.150  1.00  0.00           C
ATOM   1028  C3  UNK p  42      70.710  52.342  24.344  1.00  0.00           C
ATOM   1029  C4  UNK p  42      72.704  51.734  22.949  1.00  0.00           C
ATOM   1030  C5  UNK p  42      69.890  52.293  25.635  1.00  0.00           C
ATOM   1031  C6  UNK p  42      73.747  50.706  22.585  1.00  0.00           C
ATOM   1032  C7  UNK p  42      68.865  51.314  25.700  1.00  0.00           C
ATOM   1033  C8  UNK p  42      70.382  52.873  26.785  1.00  0.00           C
ATOM   1034  C9  UNK p  42      68.107  51.213  26.854  1.00  0.00           C
ATOM   1035  C10 UNK p  42      69.626  52.738  27.984  1.00  0.00           C
ATOM   1036  C11 UNK p  42      68.442  51.985  27.995  1.00  0.00           C
ATOM   1037  H12 UNK p  42      72.485  51.254  25.059  1.00  0.00           H
ATOM   1038  H13 UNK p  42      71.422  50.322  24.122  1.00  0.00           H
ATOM   1039  H14 UNK p  42      71.098  53.411  24.273  1.00  0.00           H
ATOM   1040  H15 UNK p  42      70.012  52.268  23.443  1.00  0.00           H
ATOM   1041  H16 UNK p  42      72.061  51.874  22.049  1.00  0.00           H
ATOM   1042  H17 UNK p  42      73.242  52.679  23.110  1.00  0.00           H
ATOM   1043  H18 UNK p  42      74.388  50.989  21.846  1.00  0.00           H
ATOM   1044  H19 UNK p  42      74.461  50.573  23.491  1.00  0.00           H
ATOM   1045  H20 UNK p  42      68.476  50.686  24.877  1.00  0.00           H
ATOM   1046  H21 UNK p  42      71.268  53.455  26.684  1.00  0.00           H
ATOM   1047  H22 UNK p  42      67.304  50.569  26.912  1.00  0.00           H
ATOM   1048  H23 UNK p  42      69.873  53.290  28.896  1.00  0.00           H
ATOM   1049  H24 UNK p  42      67.772  51.850  28.905  1.00  0.00           H
ATOM   1050  H25 UNK p  42      72.146  49.755  22.091  1.00  0.00           H
ATOM   1051  O1  UNK q  43       9.896   2.121  23.267  1.00  0.00           O
ATOM   1052  C2  UNK q  43      10.603   0.637  25.604  1.00  0.00           C
ATOM   1053  C3  UNK q  43      11.256  -0.039  26.843  1.00  0.00           C
ATOM   1054  C4  UNK q  43      10.201   2.160  25.740  1.00  0.00           C
ATOM   1055  C5  UNK q  43      12.295   0.858  27.457  1.00  0.00           C
ATOM   1056  C6  UNK q  43       9.560   2.786  24.491  1.00  0.00           C
ATOM   1057  C7  UNK q  43      12.170   1.193  28.838  1.00  0.00           C
ATOM   1058  C8  UNK q  43      13.408   1.368  26.715  1.00  0.00           C
ATOM   1059  C9  UNK q  43      13.220   1.987  29.381  1.00  0.00           C
ATOM   1060  C10 UNK q  43      14.345   2.191  27.322  1.00  0.00           C
ATOM   1061  C11 UNK q  43      14.221   2.596  28.624  1.00  0.00           C
ATOM   1062  H12 UNK q  43      11.355   0.643  24.798  1.00  0.00           H
ATOM   1063  H13 UNK q  43       9.694   0.066  25.236  1.00  0.00           H
ATOM   1064  H14 UNK q  43      10.359  -0.102  27.488  1.00  0.00           H
ATOM   1065  H15 UNK q  43      11.571  -1.073  26.698  1.00  0.00           H
ATOM   1066  H16 UNK q  43       9.331   2.081  26.467  1.00  0.00           H
ATOM   1067  H17 UNK q  43      10.959   2.870  26.248  1.00  0.00           H
ATOM   1068  H18 UNK q  43       8.485   2.713  24.515  1.00  0.00           H
ATOM   1069  H19 UNK q  43       9.873   3.809  24.484  1.00  0.00           H
ATOM   1070  H20 UNK q  43      11.347   0.778  29.418  1.00  0.00           H
ATOM   1071  H21 UNK q  43      13.377   1.232  25.625  1.00  0.00           H
ATOM   1072  H22 UNK q  43      13.216   2.190  30.479  1.00  0.00           H
ATOM   1073  H23 UNK q  43      15.076   2.700  26.628  1.00  0.00           H
ATOM   1074  H24 UNK q  43      14.895   3.369  29.018  1.00  0.00           H
ATOM   1075  H25 UNK q  43      10.770   2.611  23.002  1.00  0.00           H
ATOM   1076  O1  UNK r  44      58.610  67.183  15.828  1.00  0.00           O
ATOM   1077  C2  UNK r  44      55.176  65.553  15.088  1.00  0.00           C
ATOM   1078  C3  UNK r  44      54.848  65.777  13.560  1.00  0.00           C
ATOM   1079  C4  UNK r  44      56.261  66.663  15.573  1.00  0.00           C
ATOM   1080  C5  UNK r  44      54.098  64.678  12.840  1.00  0.00           C
ATOM   1081  C6  UNK r  44      57.683  66.304  15.187  1.00  0.00           C
ATOM   1082  C7  UNK r  44      52.991  65.008  12.055  1.00  0.00           C
ATOM   1083  C8  UNK r  44      54.434  63.299  12.988  1.00  0.00           C
ATOM   1084  C9  UNK r  44      52.266  63.924  11.496  1.00  0.00           C
ATOM   1085  C10 UNK r  44      53.790  62.236  12.344  1.00  0.00           C
ATOM   1086  C11 UNK r  44      52.665  62.585  11.581  1.00  0.00           C
ATOM   1087  H12 UNK r  44      54.312  65.838  15.608  1.00  0.00           H
ATOM   1088  H13 UNK r  44      55.594  64.562  15.262  1.00  0.00           H
ATOM   1089  H14 UNK r  44      54.287  66.678  13.473  1.00  0.00           H
ATOM   1090  H15 UNK r  44      55.832  65.903  13.077  1.00  0.00           H
ATOM   1091  H16 UNK r  44      55.940  67.565  15.021  1.00  0.00           H
ATOM   1092  H17 UNK r  44      56.268  66.799  16.669  1.00  0.00           H
ATOM   1093  H18 UNK r  44      57.935  65.229  15.514  1.00  0.00           H
ATOM   1094  H19 UNK r  44      57.782  66.410  14.100  1.00  0.00           H
ATOM   1095  H20 UNK r  44      52.532  66.026  11.995  1.00  0.00           H
ATOM   1096  H21 UNK r  44      55.276  63.079  13.597  1.00  0.00           H
ATOM   1097  H22 UNK r  44      51.302  64.196  11.000  1.00  0.00           H
ATOM   1098  H23 UNK r  44      54.016  61.142  12.597  1.00  0.00           H
ATOM   1099  H24 UNK r  44      52.060  61.829  11.045  1.00  0.00           H
ATOM   1100  H25 UNK r  44      59.578  66.814  15.680  1.00  0.00           H
ATOM   1101  O1  UNK s  45      39.391  44.422  43.638  1.00  0.00           O
ATOM   1102  C2  UNK s  45      37.894  46.444  40.829  1.00  0.00           C
ATOM   1103  C3  UNK s  45      37.878  47.933  40.631  1.00  0.00           C
ATOM   1104  C4  UNK s  45      38.640  46.094  42.136  1.00  0.00           C
ATOM   1105  C5  UNK s  45      37.580  48.137  39.146  1.00  0.00           C
ATOM   1106  C6  UNK s  45      38.730  44.634  42.375  1.00  0.00           C
ATOM   1107  C7  UNK s  45      38.175  49.189  38.391  1.00  0.00           C
ATOM   1108  C8  UNK s  45      36.420  47.592  38.594  1.00  0.00           C
ATOM   1109  C9  UNK s  45      37.783  49.462  37.078  1.00  0.00           C
ATOM   1110  C10 UNK s  45      35.969  47.893  37.274  1.00  0.00           C
ATOM   1111  C11 UNK s  45      36.717  48.783  36.512  1.00  0.00           C
ATOM   1112  H12 UNK s  45      36.815  46.164  40.930  1.00  0.00           H
ATOM   1113  H13 UNK s  45      38.404  45.914  39.995  1.00  0.00           H
ATOM   1114  H14 UNK s  45      37.172  48.355  41.251  1.00  0.00           H
ATOM   1115  H15 UNK s  45      38.770  48.460  41.018  1.00  0.00           H
ATOM   1116  H16 UNK s  45      39.709  46.415  42.222  1.00  0.00           H
ATOM   1117  H17 UNK s  45      38.105  46.646  42.928  1.00  0.00           H
ATOM   1118  H18 UNK s  45      37.756  44.136  42.270  1.00  0.00           H
ATOM   1119  H19 UNK s  45      39.517  44.219  41.648  1.00  0.00           H
ATOM   1120  H20 UNK s  45      39.026  49.731  38.849  1.00  0.00           H
ATOM   1121  H21 UNK s  45      35.800  46.866  39.110  1.00  0.00           H
ATOM   1122  H22 UNK s  45      38.240  50.228  36.412  1.00  0.00           H
ATOM   1123  H23 UNK s  45      35.105  47.383  36.849  1.00  0.00           H
ATOM   1124  H24 UNK s  45      36.339  49.071  35.574  1.00  0.00           H
ATOM   1125  H25 UNK s  45      39.026  43.616  44.023  1.00  0.00           H
ATOM   1126  O1  UNK t  46      17.245  82.905  25.365  1.00  0.00           O
ATOM   1127  C2  UNK t  46      16.196  80.204  24.142  1.00  0.00           C
ATOM   1128  C3  UNK t  46      16.215  79.044  25.202  1.00  0.00           C
ATOM   1129  C4  UNK t  46      17.517  80.976  23.908  1.00  0.00           C
ATOM   1130  C5  UNK t  46      17.434  78.124  24.990  1.00  0.00           C
ATOM   1131  C6  UNK t  46      17.984  81.699  25.164  1.00  0.00           C
ATOM   1132  C7  UNK t  46      18.529  78.075  25.910  1.00  0.00           C
ATOM   1133  C8  UNK t  46      17.351  77.072  23.968  1.00  0.00           C
ATOM   1134  C9  UNK t  46      19.513  77.164  25.658  1.00  0.00           C
ATOM   1135  C10 UNK t  46      18.338  76.147  23.798  1.00  0.00           C
ATOM   1136  C11 UNK t  46      19.473  76.255  24.605  1.00  0.00           C
ATOM   1137  H12 UNK t  46      15.912  79.620  23.271  1.00  0.00           H
ATOM   1138  H13 UNK t  46      15.378  80.911  24.367  1.00  0.00           H
ATOM   1139  H14 UNK t  46      16.282  79.349  26.292  1.00  0.00           H
ATOM   1140  H15 UNK t  46      15.312  78.461  25.158  1.00  0.00           H
ATOM   1141  H16 UNK t  46      18.307  80.250  23.577  1.00  0.00           H
ATOM   1142  H17 UNK t  46      17.229  81.637  23.035  1.00  0.00           H
ATOM   1143  H18 UNK t  46      17.960  80.963  25.986  1.00  0.00           H
ATOM   1144  H19 UNK t  46      19.084  81.982  25.132  1.00  0.00           H
ATOM   1145  H20 UNK t  46      18.601  78.815  26.668  1.00  0.00           H
ATOM   1146  H21 UNK t  46      16.481  76.981  23.328  1.00  0.00           H
ATOM   1147  H22 UNK t  46      20.479  77.131  26.275  1.00  0.00           H
ATOM   1148  H23 UNK t  46      18.241  75.404  23.006  1.00  0.00           H
ATOM   1149  H24 UNK t  46      20.312  75.566  24.395  1.00  0.00           H
ATOM   1150  H25 UNK t  46      17.780  83.344  26.134  1.00  0.00           H
ATOM   1151  O1  UNK u  47      25.232  71.348  49.363  1.00  0.00           O
ATOM   1152  C2  UNK u  47      25.017  72.339  52.145  1.00  0.00           C
ATOM   1153  C3  UNK u  47      25.564  72.298  53.569  1.00  0.00           C
ATOM   1154  C4  UNK u  47      24.414  71.010  51.638  1.00  0.00           C
ATOM   1155  C5  UNK u  47      26.213  73.586  54.029  1.00  0.00           C
ATOM   1156  C6  UNK u  47      24.084  71.000  50.149  1.00  0.00           C
ATOM   1157  C7  UNK u  47      25.503  74.525  54.719  1.00  0.00           C
ATOM   1158  C8  UNK u  47      27.532  73.852  53.683  1.00  0.00           C
ATOM   1159  C9  UNK u  47      26.012  75.805  55.101  1.00  0.00           C
ATOM   1160  C10 UNK u  47      28.083  75.124  54.097  1.00  0.00           C
ATOM   1161  C11 UNK u  47      27.350  76.064  54.814  1.00  0.00           C
ATOM   1162  H12 UNK u  47      24.247  73.161  52.078  1.00  0.00           H
ATOM   1163  H13 UNK u  47      25.864  72.674  51.439  1.00  0.00           H
ATOM   1164  H14 UNK u  47      24.759  72.027  54.237  1.00  0.00           H
ATOM   1165  H15 UNK u  47      26.312  71.451  53.568  1.00  0.00           H
ATOM   1166  H16 UNK u  47      25.153  70.166  51.866  1.00  0.00           H
ATOM   1167  H17 UNK u  47      23.505  70.980  52.350  1.00  0.00           H
ATOM   1168  H18 UNK u  47      23.633  70.025  49.982  1.00  0.00           H
ATOM   1169  H19 UNK u  47      23.330  71.701  49.955  1.00  0.00           H
ATOM   1170  H20 UNK u  47      24.406  74.247  54.832  1.00  0.00           H
ATOM   1171  H21 UNK u  47      27.985  73.144  53.004  1.00  0.00           H
ATOM   1172  H22 UNK u  47      25.352  76.645  55.495  1.00  0.00           H
ATOM   1173  H23 UNK u  47      29.067  75.342  53.620  1.00  0.00           H
ATOM   1174  H24 UNK u  47      27.648  77.171  54.960  1.00  0.00           H
ATOM   1175  H25 UNK u  47      24.837  71.219  48.485  1.00  0.00           H
ATOM   1176  O1  UNK v  48      62.544  47.092  71.329  1.00  0.00           O
ATOM   1177  C2  UNK v  48      59.510  46.150  72.435  1.00  0.00           C
ATOM   1178  C3  UNK v  48      60.367  45.145  73.186  1.00  0.00           C
ATOM   1179  C4  UNK v  48      60.196  47.553  72.260  1.00  0.00           C
ATOM   1180  C5  UNK v  48      59.518  44.017  73.633  1.00  0.00           C
ATOM   1181  C6  UNK v  48      61.230  47.615  71.064  1.00  0.00           C
ATOM   1182  C7  UNK v  48      59.524  42.814  72.857  1.00  0.00           C
ATOM   1183  C8  UNK v  48      58.893  44.014  74.930  1.00  0.00           C
ATOM   1184  C9  UNK v  48      58.768  41.679  73.259  1.00  0.00           C
ATOM   1185  C10 UNK v  48      58.056  42.900  75.222  1.00  0.00           C
ATOM   1186  C11 UNK v  48      58.073  41.694  74.484  1.00  0.00           C
ATOM   1187  H12 UNK v  48      59.265  45.844  71.453  1.00  0.00           H
ATOM   1188  H13 UNK v  48      58.569  46.374  72.990  1.00  0.00           H
ATOM   1189  H14 UNK v  48      61.194  44.713  72.540  1.00  0.00           H
ATOM   1190  H15 UNK v  48      60.990  45.654  73.943  1.00  0.00           H
ATOM   1191  H16 UNK v  48      59.417  48.360  72.041  1.00  0.00           H
ATOM   1192  H17 UNK v  48      60.714  47.852  73.163  1.00  0.00           H
ATOM   1193  H18 UNK v  48      60.665  47.171  70.226  1.00  0.00           H
ATOM   1194  H19 UNK v  48      61.320  48.652  70.844  1.00  0.00           H
ATOM   1195  H20 UNK v  48      60.024  42.793  71.923  1.00  0.00           H
ATOM   1196  H21 UNK v  48      58.878  44.929  75.661  1.00  0.00           H
ATOM   1197  H22 UNK v  48      58.745  40.781  72.631  1.00  0.00           H
ATOM   1198  H23 UNK v  48      57.575  42.856  76.193  1.00  0.00           H
ATOM   1199  H24 UNK v  48      57.401  40.854  74.757  1.00  0.00           H
ATOM   1200  H25 UNK v  48      63.173  47.785  70.980  1.00  0.00           H
ATOM   1201  O1  UNK w  49      59.122   7.035  52.718  1.00  0.00           O
ATOM   1202  C2  UNK w  49      56.195   5.907  53.005  1.00  0.00           C
ATOM   1203  C3  UNK w  49      54.691   5.665  52.856  1.00  0.00           C
ATOM   1204  C4  UNK w  49      56.658   7.331  52.651  1.00  0.00           C
ATOM   1205  C5  UNK w  49      54.293   5.749  51.391  1.00  0.00           C
ATOM   1206  C6  UNK w  49      57.972   7.718  53.309  1.00  0.00           C
ATOM   1207  C7  UNK w  49      54.457   4.604  50.637  1.00  0.00           C
ATOM   1208  C8  UNK w  49      53.836   6.924  50.764  1.00  0.00           C
ATOM   1209  C9  UNK w  49      54.160   4.546  49.316  1.00  0.00           C
ATOM   1210  C10 UNK w  49      53.566   6.911  49.402  1.00  0.00           C
ATOM   1211  C11 UNK w  49      53.716   5.777  48.644  1.00  0.00           C
ATOM   1212  H12 UNK w  49      56.444   5.659  54.079  1.00  0.00           H
ATOM   1213  H13 UNK w  49      56.754   5.180  52.416  1.00  0.00           H
ATOM   1214  H14 UNK w  49      54.492   4.675  53.231  1.00  0.00           H
ATOM   1215  H15 UNK w  49      54.201   6.452  53.461  1.00  0.00           H
ATOM   1216  H16 UNK w  49      56.719   7.542  51.609  1.00  0.00           H
ATOM   1217  H17 UNK w  49      55.874   8.060  52.978  1.00  0.00           H
ATOM   1218  H18 UNK w  49      58.185   8.756  53.114  1.00  0.00           H
ATOM   1219  H19 UNK w  49      57.871   7.715  54.414  1.00  0.00           H
ATOM   1220  H20 UNK w  49      54.815   3.740  51.101  1.00  0.00           H
ATOM   1221  H21 UNK w  49      53.780   7.879  51.326  1.00  0.00           H
ATOM   1222  H22 UNK w  49      54.295   3.654  48.698  1.00  0.00           H
ATOM   1223  H23 UNK w  49      53.160   7.843  49.026  1.00  0.00           H
ATOM   1224  H24 UNK w  49      53.518   5.737  47.548  1.00  0.00           H
ATOM   1225  H25 UNK w  49      59.190   7.583  51.881  1.00  0.00           H
ATOM   1226  O1  UNK x  50      28.231  28.688  42.781  1.00  0.00           O
ATOM   1227  C2  UNK x  50      26.200  29.641  40.810  1.00  0.00           C
ATOM   1228  C3  UNK x  50      26.946  30.692  39.869  1.00  0.00           C
ATOM   1229  C4  UNK x  50      26.361  29.993  42.320  1.00  0.00           C
ATOM   1230  C5  UNK x  50      26.646  30.615  38.415  1.00  0.00           C
ATOM   1231  C6  UNK x  50      27.708  30.001  43.023  1.00  0.00           C
ATOM   1232  C7  UNK x  50      27.713  30.791  37.525  1.00  0.00           C
ATOM   1233  C8  UNK x  50      25.344  30.535  37.958  1.00  0.00           C
ATOM   1234  C9  UNK x  50      27.498  30.765  36.139  1.00  0.00           C
ATOM   1235  C10 UNK x  50      25.090  30.405  36.549  1.00  0.00           C
ATOM   1236  C11 UNK x  50      26.184  30.693  35.651  1.00  0.00           C
ATOM   1237  H12 UNK x  50      25.146  29.641  40.525  1.00  0.00           H
ATOM   1238  H13 UNK x  50      26.518  28.621  40.480  1.00  0.00           H
ATOM   1239  H14 UNK x  50      26.785  31.722  40.284  1.00  0.00           H
ATOM   1240  H15 UNK x  50      28.044  30.533  40.091  1.00  0.00           H
ATOM   1241  H16 UNK x  50      25.970  31.039  42.360  1.00  0.00           H
ATOM   1242  H17 UNK x  50      25.619  29.431  42.964  1.00  0.00           H
ATOM   1243  H18 UNK x  50      28.268  30.823  42.576  1.00  0.00           H
ATOM   1244  H19 UNK x  50      27.599  30.322  44.083  1.00  0.00           H
ATOM   1245  H20 UNK x  50      28.652  30.977  37.900  1.00  0.00           H
ATOM   1246  H21 UNK x  50      24.512  30.469  38.666  1.00  0.00           H
ATOM   1247  H22 UNK x  50      28.297  30.880  35.372  1.00  0.00           H
ATOM   1248  H23 UNK x  50      24.067  30.281  36.186  1.00  0.00           H
ATOM   1249  H24 UNK x  50      25.894  30.856  34.607  1.00  0.00           H
ATOM   1250  H25 UNK x  50      28.934  28.723  42.103  1.00  0.00           H
ATOM   1251  O1  UNK y  51      57.593  69.662  16.525  1.00  0.00           O
ATOM   1252  C2  UNK y  51      57.899  71.527  18.871  1.00  0.00           C
ATOM   1253  C3  UNK y  51      57.734  72.908  19.460  1.00  0.00           C
ATOM   1254  C4  UNK y  51      58.575  71.650  17.538  1.00  0.00           C
ATOM   1255  C5  UNK y  51      56.746  72.978  20.633  1.00  0.00           C
ATOM   1256  C6  UNK y  51      58.847  70.346  16.828  1.00  0.00           C
ATOM   1257  C7  UNK y  51      57.071  72.246  21.812  1.00  0.00           C
ATOM   1258  C8  UNK y  51      55.665  73.897  20.689  1.00  0.00           C
ATOM   1259  C9  UNK y  51      56.274  72.395  22.987  1.00  0.00           C
ATOM   1260  C10 UNK y  51      54.924  74.041  21.873  1.00  0.00           C
ATOM   1261  C11 UNK y  51      55.193  73.276  22.974  1.00  0.00           C
ATOM   1262  H12 UNK y  51      58.638  70.971  19.471  1.00  0.00           H
ATOM   1263  H13 UNK y  51      56.940  71.025  18.680  1.00  0.00           H
ATOM   1264  H14 UNK y  51      58.794  73.181  19.763  1.00  0.00           H
ATOM   1265  H15 UNK y  51      57.388  73.656  18.675  1.00  0.00           H
ATOM   1266  H16 UNK y  51      57.977  72.337  16.934  1.00  0.00           H
ATOM   1267  H17 UNK y  51      59.519  72.221  17.695  1.00  0.00           H
ATOM   1268  H18 UNK y  51      59.443  69.758  17.488  1.00  0.00           H
ATOM   1269  H19 UNK y  51      59.495  70.518  15.865  1.00  0.00           H
ATOM   1270  H20 UNK y  51      57.935  71.686  21.807  1.00  0.00           H
ATOM   1271  H21 UNK y  51      55.434  74.492  19.840  1.00  0.00           H
ATOM   1272  H22 UNK y  51      56.454  71.798  23.850  1.00  0.00           H
ATOM   1273  H23 UNK y  51      54.012  74.752  21.874  1.00  0.00           H
ATOM   1274  H24 UNK y  51      54.551  73.403  23.860  1.00  0.00           H
ATOM   1275  H25 UNK y  51      57.750  68.771  16.112  1.00  0.00           H
ATOM   1276  O1  UNK z  52      25.891  79.547  56.588  1.00  0.00           O
ATOM   1277  C2  UNK z  52      26.156  79.595  59.457  1.00  0.00           C
ATOM   1278  C3  UNK z  52      26.820  79.792  60.845  1.00  0.00           C
ATOM   1279  C4  UNK z  52      25.964  80.877  58.637  1.00  0.00           C
ATOM   1280  C5  UNK z  52      27.466  78.629  61.526  1.00  0.00           C
ATOM   1281  C6  UNK z  52      25.342  80.677  57.257  1.00  0.00           C
ATOM   1282  C7  UNK z  52      26.606  77.802  62.334  1.00  0.00           C
ATOM   1283  C8  UNK z  52      28.670  78.117  61.198  1.00  0.00           C
ATOM   1284  C9  UNK z  52      27.169  76.656  62.898  1.00  0.00           C
ATOM   1285  C10 UNK z  52      29.202  76.935  61.793  1.00  0.00           C
ATOM   1286  C11 UNK z  52      28.474  76.211  62.744  1.00  0.00           C
ATOM   1287  H12 UNK z  52      26.811  78.981  58.823  1.00  0.00           H
ATOM   1288  H13 UNK z  52      25.208  79.048  59.678  1.00  0.00           H
ATOM   1289  H14 UNK z  52      27.554  80.565  60.816  1.00  0.00           H
ATOM   1290  H15 UNK z  52      26.066  80.233  61.493  1.00  0.00           H
ATOM   1291  H16 UNK z  52      25.366  81.559  59.156  1.00  0.00           H
ATOM   1292  H17 UNK z  52      26.964  81.324  58.485  1.00  0.00           H
ATOM   1293  H18 UNK z  52      24.261  80.574  57.436  1.00  0.00           H
ATOM   1294  H19 UNK z  52      25.360  81.553  56.638  1.00  0.00           H
ATOM   1295  H20 UNK z  52      25.598  78.016  62.529  1.00  0.00           H
ATOM   1296  H21 UNK z  52      29.255  78.706  60.569  1.00  0.00           H
ATOM   1297  H22 UNK z  52      26.604  75.949  63.539  1.00  0.00           H
ATOM   1298  H23 UNK z  52      30.233  76.691  61.601  1.00  0.00           H
ATOM   1299  H24 UNK z  52      28.912  75.389  63.304  1.00  0.00           H
ATOM   1300  H25 UNK z  52      25.528  79.460  55.655  1.00  0.00           H
ATOM   1301  O1  UNK 0  53      71.035   0.430  19.482  1.00  0.00           O
ATOM   1302  C2  UNK 0  53      67.563   1.833  18.748  1.00  0.00           C
ATOM   1303  C3  UNK 0  53      66.539   1.004  19.645  1.00  0.00           C
ATOM   1304  C4  UNK 0  53      69.062   1.708  19.171  1.00  0.00           C
ATOM   1305  C5  UNK 0  53      65.070   1.085  19.185  1.00  0.00           C
ATOM   1306  C6  UNK 0  53      69.650   0.268  19.110  1.00  0.00           C
ATOM   1307  C7  UNK 0  53      64.327  -0.060  18.871  1.00  0.00           C
ATOM   1308  C8  UNK 0  53      64.476   2.343  19.068  1.00  0.00           C
ATOM   1309  C9  UNK 0  53      63.038   0.039  18.398  1.00  0.00           C
ATOM   1310  C10 UNK 0  53      63.133   2.493  18.692  1.00  0.00           C
ATOM   1311  C11 UNK 0  53      62.463   1.295  18.255  1.00  0.00           C
ATOM   1312  H12 UNK 0  53      67.573   1.694  17.638  1.00  0.00           H
ATOM   1313  H13 UNK 0  53      67.257   2.864  18.824  1.00  0.00           H
ATOM   1314  H14 UNK 0  53      66.870  -0.017  19.576  1.00  0.00           H
ATOM   1315  H15 UNK 0  53      66.629   1.353  20.713  1.00  0.00           H
ATOM   1316  H16 UNK 0  53      69.635   2.367  18.519  1.00  0.00           H
ATOM   1317  H17 UNK 0  53      69.158   2.150  20.115  1.00  0.00           H
ATOM   1318  H18 UNK 0  53      69.070  -0.377  19.820  1.00  0.00           H
ATOM   1319  H19 UNK 0  53      69.535  -0.106  18.129  1.00  0.00           H
ATOM   1320  H20 UNK 0  53      64.848  -1.008  18.906  1.00  0.00           H
ATOM   1321  H21 UNK 0  53      65.010   3.317  19.218  1.00  0.00           H
ATOM   1322  H22 UNK 0  53      62.403  -0.750  18.142  1.00  0.00           H
ATOM   1323  H23 UNK 0  53      62.682   3.455  18.673  1.00  0.00           H
ATOM   1324  H24 UNK 0  53      61.444   1.462  17.808  1.00  0.00           H
ATOM   1325  H25 UNK 0  53      71.529  -0.315  19.094  1.00  0.00           H
ATOM   1326  O1  UNK 1  54      80.870  52.385  28.450  1.00  0.00           O
ATOM   1327  C2  UNK 1  54      79.396  51.332  30.927  1.00  0.00           C
ATOM   1328  C3  UNK 1  54      78.050  50.520  30.837  1.00  0.00           C
ATOM   1329  C4  UNK 1  54      80.714  50.755  30.328  1.00  0.00           C
ATOM   1330  C5  UNK 1  54      77.024  51.083  31.724  1.00  0.00           C
ATOM   1331  C6  UNK 1  54      80.765  50.974  28.782  1.00  0.00           C
ATOM   1332  C7  UNK 1  54      76.392  50.259  32.614  1.00  0.00           C
ATOM   1333  C8  UNK 1  54      76.763  52.475  31.662  1.00  0.00           C
ATOM   1334  C9  UNK 1  54      75.395  50.747  33.444  1.00  0.00           C
ATOM   1335  C10 UNK 1  54      75.806  52.976  32.576  1.00  0.00           C
ATOM   1336  C11 UNK 1  54      75.078  52.097  33.363  1.00  0.00           C
ATOM   1337  H12 UNK 1  54      79.209  52.225  30.453  1.00  0.00           H
ATOM   1338  H13 UNK 1  54      79.558  51.612  31.976  1.00  0.00           H
ATOM   1339  H14 UNK 1  54      77.722  50.493  29.840  1.00  0.00           H
ATOM   1340  H15 UNK 1  54      78.245  49.500  31.104  1.00  0.00           H
ATOM   1341  H16 UNK 1  54      81.504  51.269  30.889  1.00  0.00           H
ATOM   1342  H17 UNK 1  54      80.916  49.699  30.679  1.00  0.00           H
ATOM   1343  H18 UNK 1  54      81.670  50.468  28.318  1.00  0.00           H
ATOM   1344  H19 UNK 1  54      79.860  50.497  28.274  1.00  0.00           H
ATOM   1345  H20 UNK 1  54      76.666  49.252  32.639  1.00  0.00           H
ATOM   1346  H21 UNK 1  54      77.212  53.225  30.922  1.00  0.00           H
ATOM   1347  H22 UNK 1  54      74.850  50.086  34.122  1.00  0.00           H
ATOM   1348  H23 UNK 1  54      75.579  54.002  32.553  1.00  0.00           H
ATOM   1349  H24 UNK 1  54      74.170  52.423  33.914  1.00  0.00           H
ATOM   1350  H25 UNK 1  54      80.815  52.398  27.429  1.00  0.00           H
ATOM   1351  O1  UNK 2  55      33.348  69.811  41.891  1.00  0.00           O
ATOM   1352  C2  UNK 2  55      33.071  71.436  44.426  1.00  0.00           C
ATOM   1353  C3  UNK 2  55      33.358  71.223  45.947  1.00  0.00           C
ATOM   1354  C4  UNK 2  55      34.367  71.274  43.630  1.00  0.00           C
ATOM   1355  C5  UNK 2  55      32.293  71.861  46.928  1.00  0.00           C
ATOM   1356  C6  UNK 2  55      33.992  71.094  42.131  1.00  0.00           C
ATOM   1357  C7  UNK 2  55      30.981  71.439  46.797  1.00  0.00           C
ATOM   1358  C8  UNK 2  55      32.665  72.859  47.852  1.00  0.00           C
ATOM   1359  C9  UNK 2  55      30.024  71.900  47.779  1.00  0.00           C
ATOM   1360  C10 UNK 2  55      31.750  73.197  48.890  1.00  0.00           C
ATOM   1361  C11 UNK 2  55      30.451  72.745  48.827  1.00  0.00           C
ATOM   1362  H12 UNK 2  55      32.193  70.893  44.072  1.00  0.00           H
ATOM   1363  H13 UNK 2  55      32.757  72.497  44.259  1.00  0.00           H
ATOM   1364  H14 UNK 2  55      33.450  70.158  46.026  1.00  0.00           H
ATOM   1365  H15 UNK 2  55      34.308  71.626  46.151  1.00  0.00           H
ATOM   1366  H16 UNK 2  55      34.992  72.122  43.853  1.00  0.00           H
ATOM   1367  H17 UNK 2  55      34.988  70.428  43.955  1.00  0.00           H
ATOM   1368  H18 UNK 2  55      33.273  71.890  41.860  1.00  0.00           H
ATOM   1369  H19 UNK 2  55      34.790  71.175  41.464  1.00  0.00           H
ATOM   1370  H20 UNK 2  55      30.611  70.695  46.012  1.00  0.00           H
ATOM   1371  H21 UNK 2  55      33.704  73.175  47.912  1.00  0.00           H
ATOM   1372  H22 UNK 2  55      28.944  71.579  47.694  1.00  0.00           H
ATOM   1373  H23 UNK 2  55      32.140  73.891  49.596  1.00  0.00           H
ATOM   1374  H24 UNK 2  55      29.678  73.090  49.572  1.00  0.00           H
ATOM   1375  H25 UNK 2  55      33.080  69.755  40.916  1.00  0.00           H
ATOM   1376  O1  UNK 3  56      28.243   2.628   4.921  1.00  0.00           O
ATOM   1377  C2  UNK 3  56      25.733   3.989   5.823  1.00  0.00           C
ATOM   1378  C3  UNK 3  56      24.269   4.252   6.069  1.00  0.00           C
ATOM   1379  C4  UNK 3  56      26.085   3.779   4.323  1.00  0.00           C
ATOM   1380  C5  UNK 3  56      23.350   3.110   5.693  1.00  0.00           C
ATOM   1381  C6  UNK 3  56      27.625   3.740   4.184  1.00  0.00           C
ATOM   1382  C7  UNK 3  56      22.685   3.195   4.494  1.00  0.00           C
ATOM   1383  C8  UNK 3  56      23.220   1.985   6.511  1.00  0.00           C
ATOM   1384  C9  UNK 3  56      21.837   2.138   4.154  1.00  0.00           C
ATOM   1385  C10 UNK 3  56      22.365   0.912   6.141  1.00  0.00           C
ATOM   1386  C11 UNK 3  56      21.587   1.051   4.993  1.00  0.00           C
ATOM   1387  H12 UNK 3  56      26.222   4.814   6.245  1.00  0.00           H
ATOM   1388  H13 UNK 3  56      26.057   3.170   6.449  1.00  0.00           H
ATOM   1389  H14 UNK 3  56      24.147   4.438   7.123  1.00  0.00           H
ATOM   1390  H15 UNK 3  56      23.971   5.145   5.528  1.00  0.00           H
ATOM   1391  H16 UNK 3  56      25.588   2.947   3.956  1.00  0.00           H
ATOM   1392  H17 UNK 3  56      25.663   4.610   3.769  1.00  0.00           H
ATOM   1393  H18 UNK 3  56      27.864   3.640   3.083  1.00  0.00           H
ATOM   1394  H19 UNK 3  56      28.111   4.640   4.466  1.00  0.00           H
ATOM   1395  H20 UNK 3  56      22.676   4.144   3.947  1.00  0.00           H
ATOM   1396  H21 UNK 3  56      23.748   1.957   7.491  1.00  0.00           H
ATOM   1397  H22 UNK 3  56      21.225   2.251   3.299  1.00  0.00           H
ATOM   1398  H23 UNK 3  56      22.161  -0.007   6.709  1.00  0.00           H
ATOM   1399  H24 UNK 3  56      20.995   0.204   4.587  1.00  0.00           H
ATOM   1400  H25 UNK 3  56      27.628   2.060   5.393  1.00  0.00           H
ATOM   1401  O1  UNK 4  57      66.906  29.382  75.849  1.00  0.00           O
ATOM   1402  C2  UNK 4  57      69.642  28.474  75.405  1.00  0.00           C
ATOM   1403  C3  UNK 4  57      70.739  27.453  75.694  1.00  0.00           C
ATOM   1404  C4  UNK 4  57      69.204  29.088  76.759  1.00  0.00           C
ATOM   1405  C5  UNK 4  57      71.573  27.046  74.463  1.00  0.00           C
ATOM   1406  C6  UNK 4  57      68.002  29.964  76.539  1.00  0.00           C
ATOM   1407  C7  UNK 4  57      71.132  26.050  73.535  1.00  0.00           C
ATOM   1408  C8  UNK 4  57      72.942  27.431  74.382  1.00  0.00           C
ATOM   1409  C9  UNK 4  57      72.004  25.550  72.562  1.00  0.00           C
ATOM   1410  C10 UNK 4  57      73.799  27.005  73.376  1.00  0.00           C
ATOM   1411  C11 UNK 4  57      73.316  26.040  72.441  1.00  0.00           C
ATOM   1412  H12 UNK 4  57      70.050  29.329  74.813  1.00  0.00           H
ATOM   1413  H13 UNK 4  57      68.744  28.069  74.911  1.00  0.00           H
ATOM   1414  H14 UNK 4  57      71.377  27.909  76.407  1.00  0.00           H
ATOM   1415  H15 UNK 4  57      70.290  26.538  76.135  1.00  0.00           H
ATOM   1416  H16 UNK 4  57      68.976  28.194  77.327  1.00  0.00           H
ATOM   1417  H17 UNK 4  57      69.954  29.662  77.404  1.00  0.00           H
ATOM   1418  H18 UNK 4  57      67.629  30.504  77.482  1.00  0.00           H
ATOM   1419  H19 UNK 4  57      68.463  30.734  75.892  1.00  0.00           H
ATOM   1420  H20 UNK 4  57      70.023  25.824  73.549  1.00  0.00           H
ATOM   1421  H21 UNK 4  57      73.296  28.111  75.181  1.00  0.00           H
ATOM   1422  H22 UNK 4  57      71.611  24.995  71.664  1.00  0.00           H
ATOM   1423  H23 UNK 4  57      74.787  27.412  73.306  1.00  0.00           H
ATOM   1424  H24 UNK 4  57      74.084  25.636  71.806  1.00  0.00           H
ATOM   1425  H25 UNK 4  57      66.400  28.835  76.536  1.00  0.00           H
ATOM   1426  O1  UNK 5  58      59.814  62.817  29.221  1.00  0.00           O
ATOM   1427  C2  UNK 5  58      57.944  60.843  28.116  1.00  0.00           C
ATOM   1428  C3  UNK 5  58      57.099  60.020  27.106  1.00  0.00           C
ATOM   1429  C4  UNK 5  58      57.559  62.318  28.379  1.00  0.00           C
ATOM   1430  C5  UNK 5  58      57.323  58.491  27.168  1.00  0.00           C
ATOM   1431  C6  UNK 5  58      58.432  62.915  29.509  1.00  0.00           C
ATOM   1432  C7  UNK 5  58      57.892  57.767  26.068  1.00  0.00           C
ATOM   1433  C8  UNK 5  58      56.905  57.793  28.309  1.00  0.00           C
ATOM   1434  C9  UNK 5  58      57.936  56.382  26.138  1.00  0.00           C
ATOM   1435  C10 UNK 5  58      57.002  56.380  28.389  1.00  0.00           C
ATOM   1436  C11 UNK 5  58      57.541  55.697  27.284  1.00  0.00           C
ATOM   1437  H12 UNK 5  58      57.859  60.323  29.049  1.00  0.00           H
ATOM   1438  H13 UNK 5  58      59.032  60.715  27.906  1.00  0.00           H
ATOM   1439  H14 UNK 5  58      56.060  60.274  27.416  1.00  0.00           H
ATOM   1440  H15 UNK 5  58      57.395  60.416  26.113  1.00  0.00           H
ATOM   1441  H16 UNK 5  58      57.719  62.925  27.442  1.00  0.00           H
ATOM   1442  H17 UNK 5  58      56.428  62.403  28.576  1.00  0.00           H
ATOM   1443  H18 UNK 5  58      58.106  63.954  29.707  1.00  0.00           H
ATOM   1444  H19 UNK 5  58      58.154  62.368  30.515  1.00  0.00           H
ATOM   1445  H20 UNK 5  58      58.188  58.365  25.203  1.00  0.00           H
ATOM   1446  H21 UNK 5  58      56.707  58.340  29.247  1.00  0.00           H
ATOM   1447  H22 UNK 5  58      58.375  55.783  25.336  1.00  0.00           H
ATOM   1448  H23 UNK 5  58      56.704  55.704  29.218  1.00  0.00           H
ATOM   1449  H24 UNK 5  58      57.633  54.638  27.348  1.00  0.00           H
ATOM   1450  H25 UNK 5  58      59.931  63.458  28.501  1.00  0.00           H
ATOM   1451  O1  UNK 6  59      30.843  15.380  17.884  1.00  0.00           O
ATOM   1452  C2  UNK 6  59      32.234  18.600  19.289  1.00  0.00           C
ATOM   1453  C3  UNK 6  59      31.518  18.687  20.659  1.00  0.00           C
ATOM   1454  C4  UNK 6  59      32.190  17.065  18.795  1.00  0.00           C
ATOM   1455  C5  UNK 6  59      31.994  19.835  21.460  1.00  0.00           C
ATOM   1456  C6  UNK 6  59      30.848  16.414  18.813  1.00  0.00           C
ATOM   1457  C7  UNK 6  59      31.190  21.025  21.596  1.00  0.00           C
ATOM   1458  C8  UNK 6  59      33.273  19.773  22.014  1.00  0.00           C
ATOM   1459  C9  UNK 6  59      31.715  22.143  22.229  1.00  0.00           C
ATOM   1460  C10 UNK 6  59      33.734  20.874  22.793  1.00  0.00           C
ATOM   1461  C11 UNK 6  59      32.940  22.038  22.791  1.00  0.00           C
ATOM   1462  H12 UNK 6  59      31.634  19.150  18.536  1.00  0.00           H
ATOM   1463  H13 UNK 6  59      33.284  18.908  19.395  1.00  0.00           H
ATOM   1464  H14 UNK 6  59      30.376  18.655  20.523  1.00  0.00           H
ATOM   1465  H15 UNK 6  59      31.724  17.819  21.348  1.00  0.00           H
ATOM   1466  H16 UNK 6  59      32.746  16.944  17.863  1.00  0.00           H
ATOM   1467  H17 UNK 6  59      32.742  16.469  19.469  1.00  0.00           H
ATOM   1468  H18 UNK 6  59      30.732  15.938  19.834  1.00  0.00           H
ATOM   1469  H19 UNK 6  59      30.031  17.145  18.763  1.00  0.00           H
ATOM   1470  H20 UNK 6  59      30.113  21.000  21.345  1.00  0.00           H
ATOM   1471  H21 UNK 6  59      33.863  18.802  21.906  1.00  0.00           H
ATOM   1472  H22 UNK 6  59      31.051  23.035  22.340  1.00  0.00           H
ATOM   1473  H23 UNK 6  59      34.652  20.848  23.352  1.00  0.00           H
ATOM   1474  H24 UNK 6  59      33.308  22.719  23.507  1.00  0.00           H
ATOM   1475  H25 UNK 6  59      30.726  15.779  17.000  1.00  0.00           H
ATOM   1476  O1  UNK 7  60      75.455  24.476  21.491  1.00  0.00           O
ATOM   1477  C2  UNK 7  60      77.974  23.166  20.241  1.00  0.00           C
ATOM   1478  C3  UNK 7  60      79.261  23.546  19.599  1.00  0.00           C
ATOM   1479  C4  UNK 7  60      76.786  23.863  19.527  1.00  0.00           C
ATOM   1480  C5  UNK 7  60      80.412  22.680  20.075  1.00  0.00           C
ATOM   1481  C6  UNK 7  60      75.432  23.746  20.267  1.00  0.00           C
ATOM   1482  C7  UNK 7  60      80.592  21.413  19.573  1.00  0.00           C
ATOM   1483  C8  UNK 7  60      81.229  23.099  21.140  1.00  0.00           C
ATOM   1484  C9  UNK 7  60      81.552  20.536  20.194  1.00  0.00           C
ATOM   1485  C10 UNK 7  60      82.283  22.290  21.619  1.00  0.00           C
ATOM   1486  C11 UNK 7  60      82.452  20.999  21.171  1.00  0.00           C
ATOM   1487  H12 UNK 7  60      77.798  22.079  20.353  1.00  0.00           H
ATOM   1488  H13 UNK 7  60      78.042  23.466  21.285  1.00  0.00           H
ATOM   1489  H14 UNK 7  60      79.186  23.349  18.503  1.00  0.00           H
ATOM   1490  H15 UNK 7  60      79.460  24.535  19.792  1.00  0.00           H
ATOM   1491  H16 UNK 7  60      77.006  24.917  19.295  1.00  0.00           H
ATOM   1492  H17 UNK 7  60      76.667  23.319  18.482  1.00  0.00           H
ATOM   1493  H18 UNK 7  60      74.591  24.200  19.643  1.00  0.00           H
ATOM   1494  H19 UNK 7  60      75.197  22.701  20.489  1.00  0.00           H
ATOM   1495  H20 UNK 7  60      79.874  21.075  18.774  1.00  0.00           H
ATOM   1496  H21 UNK 7  60      81.185  24.028  21.614  1.00  0.00           H
ATOM   1497  H22 UNK 7  60      81.613  19.483  19.879  1.00  0.00           H
ATOM   1498  H23 UNK 7  60      82.915  22.734  22.349  1.00  0.00           H
ATOM   1499  H24 UNK 7  60      83.185  20.320  21.544  1.00  0.00           H
ATOM   1500  H25 UNK 7  60      75.101  23.845  22.167  1.00  0.00           H
ATOM   1501  O1  UNK 8  61      19.431  39.744  75.336  1.00  0.00           O
ATOM   1502  C2  UNK 8  61      21.074  37.457  75.318  1.00  0.00           C
ATOM   1503  C3  UNK 8  61      21.776  36.139  74.920  1.00  0.00           C
ATOM   1504  C4  UNK 8  61      19.561  37.305  75.234  1.00  0.00           C
ATOM   1505  C5  UNK 8  61      21.480  34.808  75.665  1.00  0.00           C
ATOM   1506  C6  UNK 8  61      18.980  38.489  76.017  1.00  0.00           C
ATOM   1507  C7  UNK 8  61      21.629  34.784  77.061  1.00  0.00           C
ATOM   1508  C8  UNK 8  61      21.085  33.582  75.007  1.00  0.00           C
ATOM   1509  C9  UNK 8  61      21.482  33.580  77.724  1.00  0.00           C
ATOM   1510  C10 UNK 8  61      20.922  32.392  75.716  1.00  0.00           C
ATOM   1511  C11 UNK 8  61      21.150  32.367  77.076  1.00  0.00           C
ATOM   1512  H12 UNK 8  61      21.414  37.661  76.335  1.00  0.00           H
ATOM   1513  H13 UNK 8  61      21.439  38.262  74.701  1.00  0.00           H
ATOM   1514  H14 UNK 8  61      21.540  35.918  73.819  1.00  0.00           H
ATOM   1515  H15 UNK 8  61      22.793  36.267  74.788  1.00  0.00           H
ATOM   1516  H16 UNK 8  61      19.171  37.344  74.222  1.00  0.00           H
ATOM   1517  H17 UNK 8  61      19.218  36.348  75.619  1.00  0.00           H
ATOM   1518  H18 UNK 8  61      17.870  38.585  75.912  1.00  0.00           H
ATOM   1519  H19 UNK 8  61      19.159  38.558  77.090  1.00  0.00           H
ATOM   1520  H20 UNK 8  61      21.910  35.715  77.503  1.00  0.00           H
ATOM   1521  H21 UNK 8  61      20.999  33.594  73.937  1.00  0.00           H
ATOM   1522  H22 UNK 8  61      21.621  33.563  78.825  1.00  0.00           H
ATOM   1523  H23 UNK 8  61      20.508  31.509  75.259  1.00  0.00           H
ATOM   1524  H24 UNK 8  61      20.885  31.481  77.633  1.00  0.00           H
ATOM   1525  H25 UNK 8  61      19.333  40.399  76.029  1.00  0.00           H
ATOM   1526  O1  UNK 9  62      34.894  20.590  66.958  1.00  0.00           O
ATOM   1527  C2  UNK 9  62      36.973  17.871  65.517  1.00  0.00           C
ATOM   1528  C3  UNK 9  62      36.949  16.339  65.543  1.00  0.00           C
ATOM   1529  C4  UNK 9  62      35.832  18.492  66.371  1.00  0.00           C
ATOM   1530  C5  UNK 9  62      38.123  15.561  64.990  1.00  0.00           C
ATOM   1531  C6  UNK 9  62      35.856  20.034  66.172  1.00  0.00           C
ATOM   1532  C7  UNK 9  62      38.150  15.272  63.642  1.00  0.00           C
ATOM   1533  C8  UNK 9  62      39.218  15.208  65.783  1.00  0.00           C
ATOM   1534  C9  UNK 9  62      39.236  14.612  63.093  1.00  0.00           C
ATOM   1535  C10 UNK 9  62      40.382  14.536  65.203  1.00  0.00           C
ATOM   1536  C11 UNK 9  62      40.364  14.309  63.852  1.00  0.00           C
ATOM   1537  H12 UNK 9  62      37.992  18.273  65.764  1.00  0.00           H
ATOM   1538  H13 UNK 9  62      36.757  18.149  64.443  1.00  0.00           H
ATOM   1539  H14 UNK 9  62      36.668  15.992  66.562  1.00  0.00           H
ATOM   1540  H15 UNK 9  62      36.071  16.066  65.008  1.00  0.00           H
ATOM   1541  H16 UNK 9  62      34.870  18.042  66.150  1.00  0.00           H
ATOM   1542  H17 UNK 9  62      36.039  18.318  67.456  1.00  0.00           H
ATOM   1543  H18 UNK 9  62      36.839  20.355  66.525  1.00  0.00           H
ATOM   1544  H19 UNK 9  62      35.755  20.372  65.105  1.00  0.00           H
ATOM   1545  H20 UNK 9  62      37.359  15.545  62.998  1.00  0.00           H
ATOM   1546  H21 UNK 9  62      39.207  15.605  66.802  1.00  0.00           H
ATOM   1547  H22 UNK 9  62      39.202  14.400  62.019  1.00  0.00           H
ATOM   1548  H23 UNK 9  62      41.255  14.197  65.827  1.00  0.00           H
ATOM   1549  H24 UNK 9  62      41.198  13.880  63.407  1.00  0.00           H
ATOM   1550  H25 UNK 9  62      35.307  21.438  67.304  1.00  0.00           H
ATOM   1551  O1  UNK    63      -2.722  54.647  35.863  1.00  0.00           O
ATOM   1552  C2  UNK    63      -0.471  53.570  37.195  1.00  0.00           C
ATOM   1553  C3  UNK    63      -0.177  54.672  38.301  1.00  0.00           C
ATOM   1554  C4  UNK    63      -0.403  54.159  35.723  1.00  0.00           C
ATOM   1555  C5  UNK    63       1.215  55.220  38.166  1.00  0.00           C
ATOM   1556  C6  UNK    63      -1.514  55.215  35.409  1.00  0.00           C
ATOM   1557  C7  UNK    63       1.481  56.518  37.660  1.00  0.00           C
ATOM   1558  C8  UNK    63       2.317  54.473  38.735  1.00  0.00           C
ATOM   1559  C9  UNK    63       2.785  56.990  37.679  1.00  0.00           C
ATOM   1560  C10 UNK    63       3.654  54.979  38.711  1.00  0.00           C
ATOM   1561  C11 UNK    63       3.873  56.233  38.185  1.00  0.00           C
ATOM   1562  H12 UNK    63       0.198  52.710  37.402  1.00  0.00           H
ATOM   1563  H13 UNK    63      -1.521  53.265  37.454  1.00  0.00           H
ATOM   1564  H14 UNK    63      -0.851  55.506  38.146  1.00  0.00           H
ATOM   1565  H15 UNK    63      -0.235  54.301  39.308  1.00  0.00           H
ATOM   1566  H16 UNK    63       0.585  54.614  35.552  1.00  0.00           H
ATOM   1567  H17 UNK    63      -0.438  53.327  34.987  1.00  0.00           H
ATOM   1568  H18 UNK    63      -1.317  56.165  35.950  1.00  0.00           H
ATOM   1569  H19 UNK    63      -1.503  55.372  34.319  1.00  0.00           H
ATOM   1570  H20 UNK    63       0.673  57.189  37.301  1.00  0.00           H
ATOM   1571  H21 UNK    63       2.138  53.517  39.126  1.00  0.00           H
ATOM   1572  H22 UNK    63       2.978  57.985  37.325  1.00  0.00           H
ATOM   1573  H23 UNK    63       4.485  54.338  39.059  1.00  0.00           H
ATOM   1574  H24 UNK    63       4.884  56.535  38.090  1.00  0.00           H
ATOM   1575  H25 UNK    63      -3.426  55.191  35.465  1.00  0.00           H
ATOM   1576  O1  UNK    64      73.337  76.365   7.861  1.00  0.00           O
ATOM   1577  C2  UNK    64      74.385  73.232   9.602  1.00  0.00           C
ATOM   1578  C3  UNK    64      75.794  72.799  10.078  1.00  0.00           C
ATOM   1579  C4  UNK    64      74.394  74.561   8.773  1.00  0.00           C
ATOM   1580  C5  UNK    64      75.780  71.740  11.187  1.00  0.00           C
ATOM   1581  C6  UNK    64      73.062  75.006   8.261  1.00  0.00           C
ATOM   1582  C7  UNK    64      74.939  71.927  12.311  1.00  0.00           C
ATOM   1583  C8  UNK    64      76.532  70.526  11.176  1.00  0.00           C
ATOM   1584  C9  UNK    64      74.842  71.011  13.333  1.00  0.00           C
ATOM   1585  C10 UNK    64      76.463  69.605  12.206  1.00  0.00           C
ATOM   1586  C11 UNK    64      75.698  69.910  13.328  1.00  0.00           C
ATOM   1587  H12 UNK    64      74.084  72.489   8.912  1.00  0.00           H
ATOM   1588  H13 UNK    64      73.705  73.521  10.477  1.00  0.00           H
ATOM   1589  H14 UNK    64      76.307  72.486   9.170  1.00  0.00           H
ATOM   1590  H15 UNK    64      76.443  73.653  10.400  1.00  0.00           H
ATOM   1591  H16 UNK    64      74.938  75.351   9.312  1.00  0.00           H
ATOM   1592  H17 UNK    64      75.039  74.296   7.960  1.00  0.00           H
ATOM   1593  H18 UNK    64      72.783  74.316   7.455  1.00  0.00           H
ATOM   1594  H19 UNK    64      72.426  75.008   9.148  1.00  0.00           H
ATOM   1595  H20 UNK    64      74.303  72.786  12.470  1.00  0.00           H
ATOM   1596  H21 UNK    64      76.950  70.342  10.252  1.00  0.00           H
ATOM   1597  H22 UNK    64      74.132  71.113  14.103  1.00  0.00           H
ATOM   1598  H23 UNK    64      76.907  68.570  12.020  1.00  0.00           H
ATOM   1599  H24 UNK    64      75.641  69.239  14.169  1.00  0.00           H
ATOM   1600  H25 UNK    64      73.694  76.406   6.947  1.00  0.00           H
ATOM   1601  O1  UNK    65      23.703  45.294  60.115  1.00  0.00           O
ATOM   1602  C2  UNK    65      23.301  42.389  59.023  1.00  0.00           C
ATOM   1603  C3  UNK    65      23.851  41.094  58.385  1.00  0.00           C
ATOM   1604  C4  UNK    65      24.232  42.899  60.136  1.00  0.00           C
ATOM   1605  C5  UNK    65      23.023  40.468  57.245  1.00  0.00           C
ATOM   1606  C6  UNK    65      23.613  44.109  60.889  1.00  0.00           C
ATOM   1607  C7  UNK    65      22.607  41.260  56.166  1.00  0.00           C
ATOM   1608  C8  UNK    65      22.654  39.133  57.298  1.00  0.00           C
ATOM   1609  C9  UNK    65      21.907  40.631  55.096  1.00  0.00           C
ATOM   1610  C10 UNK    65      21.910  38.533  56.278  1.00  0.00           C
ATOM   1611  C11 UNK    65      21.669  39.284  55.180  1.00  0.00           C
ATOM   1612  H12 UNK    65      23.195  43.169  58.249  1.00  0.00           H
ATOM   1613  H13 UNK    65      22.260  42.278  59.396  1.00  0.00           H
ATOM   1614  H14 UNK    65      24.893  41.341  58.024  1.00  0.00           H
ATOM   1615  H15 UNK    65      23.867  40.404  59.201  1.00  0.00           H
ATOM   1616  H16 UNK    65      24.434  42.060  60.872  1.00  0.00           H
ATOM   1617  H17 UNK    65      25.282  43.066  59.806  1.00  0.00           H
ATOM   1618  H18 UNK    65      22.573  43.880  61.259  1.00  0.00           H
ATOM   1619  H19 UNK    65      24.318  44.247  61.741  1.00  0.00           H
ATOM   1620  H20 UNK    65      22.806  42.323  56.177  1.00  0.00           H
ATOM   1621  H21 UNK    65      22.952  38.492  58.108  1.00  0.00           H
ATOM   1622  H22 UNK    65      21.525  41.132  54.197  1.00  0.00           H
ATOM   1623  H23 UNK    65      21.625  37.471  56.338  1.00  0.00           H
ATOM   1624  H24 UNK    65      21.108  38.825  54.339  1.00  0.00           H
ATOM   1625  H25 UNK    65      23.154  45.999  60.645  1.00  0.00           H
ATOM   1626  O1  UNK    66      22.507  19.832  31.476  1.00  0.00           O
ATOM   1627  C2  UNK    66      25.270  20.274  33.028  1.00  0.00           C
ATOM   1628  C3  UNK    66      26.746  19.883  33.120  1.00  0.00           C
ATOM   1629  C4  UNK    66      24.356  19.006  32.959  1.00  0.00           C
ATOM   1630  C5  UNK    66      27.255  19.407  31.776  1.00  0.00           C
ATOM   1631  C6  UNK    66      22.855  19.184  32.726  1.00  0.00           C
ATOM   1632  C7  UNK    66      27.378  18.033  31.537  1.00  0.00           C
ATOM   1633  C8  UNK    66      27.544  20.303  30.708  1.00  0.00           C
ATOM   1634  C9  UNK    66      27.852  17.581  30.272  1.00  0.00           C
ATOM   1635  C10 UNK    66      27.844  19.867  29.436  1.00  0.00           C
ATOM   1636  C11 UNK    66      28.084  18.479  29.227  1.00  0.00           C
ATOM   1637  H12 UNK    66      25.019  21.029  33.826  1.00  0.00           H
ATOM   1638  H13 UNK    66      25.121  20.897  32.096  1.00  0.00           H
ATOM   1639  H14 UNK    66      27.212  20.854  33.339  1.00  0.00           H
ATOM   1640  H15 UNK    66      26.858  19.082  33.972  1.00  0.00           H
ATOM   1641  H16 UNK    66      24.782  18.396  32.146  1.00  0.00           H
ATOM   1642  H17 UNK    66      24.506  18.527  33.921  1.00  0.00           H
ATOM   1643  H18 UNK    66      22.384  18.172  32.721  1.00  0.00           H
ATOM   1644  H19 UNK    66      22.346  19.747  33.492  1.00  0.00           H
ATOM   1645  H20 UNK    66      27.241  17.234  32.270  1.00  0.00           H
ATOM   1646  H21 UNK    66      27.399  21.386  30.868  1.00  0.00           H
ATOM   1647  H22 UNK    66      28.120  16.551  30.122  1.00  0.00           H
ATOM   1648  H23 UNK    66      27.947  20.556  28.705  1.00  0.00           H
ATOM   1649  H24 UNK    66      28.391  18.195  28.233  1.00  0.00           H
ATOM   1650  H25 UNK    66      22.992  20.652  31.376  1.00  0.00           H
ATOM   1651  O1  UNK    67      76.359   9.101  80.072  1.00  0.00           O
ATOM   1652  C2  UNK    67      78.560   6.418  78.343  1.00  0.00           C
ATOM   1653  C3  UNK    67      78.457   4.901  78.246  1.00  0.00           C
ATOM   1654  C4  UNK    67      77.388   7.086  79.109  1.00  0.00           C
ATOM   1655  C5  UNK    67      79.314   4.152  77.243  1.00  0.00           C
ATOM   1656  C6  UNK    67      77.496   8.614  79.189  1.00  0.00           C
ATOM   1657  C7  UNK    67      80.583   3.775  77.645  1.00  0.00           C
ATOM   1658  C8  UNK    67      78.878   3.865  75.956  1.00  0.00           C
ATOM   1659  C9  UNK    67      81.425   3.046  76.788  1.00  0.00           C
ATOM   1660  C10 UNK    67      79.653   3.102  75.112  1.00  0.00           C
ATOM   1661  C11 UNK    67      80.958   2.668  75.496  1.00  0.00           C
ATOM   1662  H12 UNK    67      79.548   6.724  78.698  1.00  0.00           H
ATOM   1663  H13 UNK    67      78.478   6.739  77.340  1.00  0.00           H
ATOM   1664  H14 UNK    67      78.617   4.550  79.296  1.00  0.00           H
ATOM   1665  H15 UNK    67      77.423   4.501  78.104  1.00  0.00           H
ATOM   1666  H16 UNK    67      76.454   6.890  78.663  1.00  0.00           H
ATOM   1667  H17 UNK    67      77.339   6.652  80.130  1.00  0.00           H
ATOM   1668  H18 UNK    67      78.436   8.967  79.543  1.00  0.00           H
ATOM   1669  H19 UNK    67      77.387   8.975  78.208  1.00  0.00           H
ATOM   1670  H20 UNK    67      80.819   3.914  78.675  1.00  0.00           H
ATOM   1671  H21 UNK    67      77.907   4.214  75.636  1.00  0.00           H
ATOM   1672  H22 UNK    67      82.442   2.808  77.072  1.00  0.00           H
ATOM   1673  H23 UNK    67      79.424   2.996  74.034  1.00  0.00           H
ATOM   1674  H24 UNK    67      81.586   2.182  74.821  1.00  0.00           H
ATOM   1675  H25 UNK    67      76.641   9.988  80.563  1.00  0.00           H
ATOM   1676  O1  UNK    68      16.965  66.287   0.513  1.00  0.00           O
ATOM   1677  C2  UNK    68      19.696  67.570   0.647  1.00  0.00           C
ATOM   1678  C3  UNK    68      20.898  68.330   1.222  1.00  0.00           C
ATOM   1679  C4  UNK    68      19.155  66.576   1.655  1.00  0.00           C
ATOM   1680  C5  UNK    68      20.597  68.932   2.621  1.00  0.00           C
ATOM   1681  C6  UNK    68      18.088  65.609   1.008  1.00  0.00           C
ATOM   1682  C7  UNK    68      21.497  68.783   3.639  1.00  0.00           C
ATOM   1683  C8  UNK    68      19.489  69.743   2.828  1.00  0.00           C
ATOM   1684  C9  UNK    68      21.250  69.219   4.948  1.00  0.00           C
ATOM   1685  C10 UNK    68      19.189  70.227   4.100  1.00  0.00           C
ATOM   1686  C11 UNK    68      20.040  69.914   5.179  1.00  0.00           C
ATOM   1687  H12 UNK    68      18.872  68.213   0.394  1.00  0.00           H
ATOM   1688  H13 UNK    68      20.098  67.102  -0.192  1.00  0.00           H
ATOM   1689  H14 UNK    68      21.716  67.583   1.266  1.00  0.00           H
ATOM   1690  H15 UNK    68      21.204  69.208   0.610  1.00  0.00           H
ATOM   1691  H16 UNK    68      20.047  66.046   2.049  1.00  0.00           H
ATOM   1692  H17 UNK    68      18.623  67.092   2.514  1.00  0.00           H
ATOM   1693  H18 UNK    68      18.636  64.987   0.306  1.00  0.00           H
ATOM   1694  H19 UNK    68      17.760  64.886   1.796  1.00  0.00           H
ATOM   1695  H20 UNK    68      22.443  68.368   3.429  1.00  0.00           H
ATOM   1696  H21 UNK    68      18.845  69.868   2.013  1.00  0.00           H
ATOM   1697  H22 UNK    68      21.836  69.070   5.843  1.00  0.00           H
ATOM   1698  H23 UNK    68      18.234  70.738   4.244  1.00  0.00           H
ATOM   1699  H24 UNK    68      19.822  70.354   6.147  1.00  0.00           H
ATOM   1700  H25 UNK    68      17.385  66.951  -0.082  1.00  0.00           H
ATOM   1701  O1  UNK    69      41.182   1.823  32.600  1.00  0.00           O
ATOM   1702  C2  UNK    69      44.539   0.202  33.471  1.00  0.00           C
ATOM   1703  C3  UNK    69      45.553   0.202  32.340  1.00  0.00           C
ATOM   1704  C4  UNK    69      43.008   0.148  32.996  1.00  0.00           C
ATOM   1705  C5  UNK    69      47.002  -0.046  32.755  1.00  0.00           C
ATOM   1706  C6  UNK    69      42.615   1.476  32.366  1.00  0.00           C
ATOM   1707  C7  UNK    69      47.671   0.600  33.863  1.00  0.00           C
ATOM   1708  C8  UNK    69      47.706  -1.155  32.230  1.00  0.00           C
ATOM   1709  C9  UNK    69      48.946   0.125  34.310  1.00  0.00           C
ATOM   1710  C10 UNK    69      49.009  -1.509  32.563  1.00  0.00           C
ATOM   1711  C11 UNK    69      49.605  -0.866  33.616  1.00  0.00           C
ATOM   1712  H12 UNK    69      44.672  -0.700  34.064  1.00  0.00           H
ATOM   1713  H13 UNK    69      44.609   1.133  34.084  1.00  0.00           H
ATOM   1714  H14 UNK    69      45.231  -0.484  31.527  1.00  0.00           H
ATOM   1715  H15 UNK    69      45.572   1.138  31.767  1.00  0.00           H
ATOM   1716  H16 UNK    69      42.965  -0.708  32.292  1.00  0.00           H
ATOM   1717  H17 UNK    69      42.376  -0.054  33.902  1.00  0.00           H
ATOM   1718  H18 UNK    69      43.251   2.266  32.688  1.00  0.00           H
ATOM   1719  H19 UNK    69      42.849   1.476  31.305  1.00  0.00           H
ATOM   1720  H20 UNK    69      47.169   1.377  34.370  1.00  0.00           H
ATOM   1721  H21 UNK    69      47.114  -1.659  31.400  1.00  0.00           H
ATOM   1722  H22 UNK    69      49.452   0.618  35.168  1.00  0.00           H
ATOM   1723  H23 UNK    69      49.439  -2.412  32.095  1.00  0.00           H
ATOM   1724  H24 UNK    69      50.610  -1.197  33.932  1.00  0.00           H
ATOM   1725  H25 UNK    69      41.004   1.817  33.565  1.00  0.00           H
ATOM   1726  O1  UNK    70      21.718  64.780  20.331  1.00  0.00           O
ATOM   1727  C2  UNK    70      21.189  65.420  23.288  1.00  0.00           C
ATOM   1728  C3  UNK    70      21.484  66.097  24.651  1.00  0.00           C
ATOM   1729  C4  UNK    70      22.419  64.799  22.644  1.00  0.00           C
ATOM   1730  C5  UNK    70      20.312  66.939  25.128  1.00  0.00           C
ATOM   1731  C6  UNK    70      22.078  63.986  21.465  1.00  0.00           C
ATOM   1732  C7  UNK    70      19.090  66.405  25.554  1.00  0.00           C
ATOM   1733  C8  UNK    70      20.638  68.306  25.361  1.00  0.00           C
ATOM   1734  C9  UNK    70      18.263  67.238  26.312  1.00  0.00           C
ATOM   1735  C10 UNK    70      19.758  69.155  26.046  1.00  0.00           C
ATOM   1736  C11 UNK    70      18.559  68.620  26.460  1.00  0.00           C
ATOM   1737  H12 UNK    70      20.502  64.645  23.576  1.00  0.00           H
ATOM   1738  H13 UNK    70      20.745  66.176  22.538  1.00  0.00           H
ATOM   1739  H14 UNK    70      21.702  65.338  25.383  1.00  0.00           H
ATOM   1740  H15 UNK    70      22.330  66.686  24.628  1.00  0.00           H
ATOM   1741  H16 UNK    70      23.167  65.505  22.329  1.00  0.00           H
ATOM   1742  H17 UNK    70      22.910  64.222  23.440  1.00  0.00           H
ATOM   1743  H18 UNK    70      22.904  63.289  21.214  1.00  0.00           H
ATOM   1744  H19 UNK    70      21.244  63.366  21.702  1.00  0.00           H
ATOM   1745  H20 UNK    70      18.822  65.461  25.112  1.00  0.00           H
ATOM   1746  H21 UNK    70      21.621  68.675  25.011  1.00  0.00           H
ATOM   1747  H22 UNK    70      17.275  66.876  26.675  1.00  0.00           H
ATOM   1748  H23 UNK    70      20.015  70.160  26.176  1.00  0.00           H
ATOM   1749  H24 UNK    70      17.834  69.249  26.948  1.00  0.00           H
ATOM   1750  H25 UNK    70      20.803  65.094  20.498  1.00  0.00           H
ATOM   1751  O1  UNK    71       8.193  31.540  34.415  1.00  0.00           O
ATOM   1752  C2  UNK    71      10.537  32.148  31.358  1.00  0.00           C
ATOM   1753  C3  UNK    71      10.427  31.705  29.906  1.00  0.00           C
ATOM   1754  C4  UNK    71       9.399  31.537  32.180  1.00  0.00           C
ATOM   1755  C5  UNK    71      11.668  32.036  29.108  1.00  0.00           C
ATOM   1756  C6  UNK    71       9.082  32.237  33.524  1.00  0.00           C
ATOM   1757  C7  UNK    71      11.764  33.350  28.600  1.00  0.00           C
ATOM   1758  C8  UNK    71      12.651  31.074  28.834  1.00  0.00           C
ATOM   1759  C9  UNK    71      13.000  33.753  28.032  1.00  0.00           C
ATOM   1760  C10 UNK    71      13.810  31.508  28.208  1.00  0.00           C
ATOM   1761  C11 UNK    71      14.040  32.811  27.823  1.00  0.00           C
ATOM   1762  H12 UNK    71      11.473  31.890  31.847  1.00  0.00           H
ATOM   1763  H13 UNK    71      10.654  33.225  31.260  1.00  0.00           H
ATOM   1764  H14 UNK    71      10.109  30.617  29.900  1.00  0.00           H
ATOM   1765  H15 UNK    71       9.543  32.170  29.456  1.00  0.00           H
ATOM   1766  H16 UNK    71       8.426  31.686  31.621  1.00  0.00           H
ATOM   1767  H17 UNK    71       9.712  30.464  32.382  1.00  0.00           H
ATOM   1768  H18 UNK    71      10.014  32.439  34.060  1.00  0.00           H
ATOM   1769  H19 UNK    71       8.602  33.198  33.325  1.00  0.00           H
ATOM   1770  H20 UNK    71      11.020  34.114  28.849  1.00  0.00           H
ATOM   1771  H21 UNK    71      12.525  30.060  29.275  1.00  0.00           H
ATOM   1772  H22 UNK    71      13.082  34.790  27.751  1.00  0.00           H
ATOM   1773  H23 UNK    71      14.549  30.754  27.980  1.00  0.00           H
ATOM   1774  H24 UNK    71      14.931  33.004  27.211  1.00  0.00           H
ATOM   1775  H25 UNK    71       7.663  31.002  33.707  1.00  0.00           H
ATOM   1776  O1  UNK    72      82.026  39.398   7.861  1.00  0.00           O
ATOM   1777  C2  UNK    72      79.690  39.350   9.849  1.00  0.00           C
ATOM   1778  C3  UNK    72      79.386  39.224  11.369  1.00  0.00           C
ATOM   1779  C4  UNK    72      80.489  38.152   9.272  1.00  0.00           C
ATOM   1780  C5  UNK    72      78.339  38.125  11.608  1.00  0.00           C
ATOM   1781  C6  UNK    72      81.029  38.326   7.815  1.00  0.00           C
ATOM   1782  C7  UNK    72      78.692  37.097  12.487  1.00  0.00           C
ATOM   1783  C8  UNK    72      77.004  38.243  11.133  1.00  0.00           C
ATOM   1784  C9  UNK    72      77.752  36.061  12.776  1.00  0.00           C
ATOM   1785  C10 UNK    72      76.053  37.295  11.473  1.00  0.00           C
ATOM   1786  C11 UNK    72      76.453  36.173  12.258  1.00  0.00           C
ATOM   1787  H12 UNK    72      78.821  39.525   9.266  1.00  0.00           H
ATOM   1788  H13 UNK    72      80.208  40.391   9.692  1.00  0.00           H
ATOM   1789  H14 UNK    72      80.234  39.063  12.024  1.00  0.00           H
ATOM   1790  H15 UNK    72      78.883  40.151  11.766  1.00  0.00           H
ATOM   1791  H16 UNK    72      81.360  38.045   9.907  1.00  0.00           H
ATOM   1792  H17 UNK    72      79.947  37.211   9.303  1.00  0.00           H
ATOM   1793  H18 UNK    72      81.375  37.360   7.479  1.00  0.00           H
ATOM   1794  H19 UNK    72      80.299  38.680   7.097  1.00  0.00           H
ATOM   1795  H20 UNK    72      79.721  36.970  12.796  1.00  0.00           H
ATOM   1796  H21 UNK    72      76.695  39.064  10.473  1.00  0.00           H
ATOM   1797  H22 UNK    72      78.081  35.317  13.453  1.00  0.00           H
ATOM   1798  H23 UNK    72      75.065  37.364  10.975  1.00  0.00           H
ATOM   1799  H24 UNK    72      75.734  35.455  12.603  1.00  0.00           H
ATOM   1800  H25 UNK    72      81.673  39.991   7.188  1.00  0.00           H
ATOM   1801  O1  UNK    73      46.386   6.231  55.409  1.00  0.00           O
ATOM   1802  C2  UNK    73      43.447   5.625  57.566  1.00  0.00           C
ATOM   1803  C3  UNK    73      42.313   4.692  57.458  1.00  0.00           C
ATOM   1804  C4  UNK    73      44.479   5.394  56.412  1.00  0.00           C
ATOM   1805  C5  UNK    73      41.283   5.125  56.433  1.00  0.00           C
ATOM   1806  C6  UNK    73      45.591   6.445  56.579  1.00  0.00           C
ATOM   1807  C7  UNK    73      40.444   6.174  56.736  1.00  0.00           C
ATOM   1808  C8  UNK    73      41.076   4.415  55.243  1.00  0.00           C
ATOM   1809  C9  UNK    73      39.468   6.600  55.822  1.00  0.00           C
ATOM   1810  C10 UNK    73      40.136   4.894  54.254  1.00  0.00           C
ATOM   1811  C11 UNK    73      39.269   5.932  54.589  1.00  0.00           C
ATOM   1812  H12 UNK    73      43.178   6.663  57.729  1.00  0.00           H
ATOM   1813  H13 UNK    73      43.965   5.273  58.456  1.00  0.00           H
ATOM   1814  H14 UNK    73      42.723   3.773  57.107  1.00  0.00           H
ATOM   1815  H15 UNK    73      41.846   4.471  58.484  1.00  0.00           H
ATOM   1816  H16 UNK    73      44.849   4.360  56.428  1.00  0.00           H
ATOM   1817  H17 UNK    73      43.867   5.459  55.552  1.00  0.00           H
ATOM   1818  H18 UNK    73      45.245   7.545  56.439  1.00  0.00           H
ATOM   1819  H19 UNK    73      46.111   6.199  57.478  1.00  0.00           H
ATOM   1820  H20 UNK    73      40.542   6.678  57.708  1.00  0.00           H
ATOM   1821  H21 UNK    73      41.750   3.596  55.002  1.00  0.00           H
ATOM   1822  H22 UNK    73      38.770   7.398  55.981  1.00  0.00           H
ATOM   1823  H23 UNK    73      39.986   4.303  53.352  1.00  0.00           H
ATOM   1824  H24 UNK    73      38.434   6.220  53.914  1.00  0.00           H
ATOM   1825  H25 UNK    73      45.918   6.641  54.617  1.00  0.00           H
ATOM   1826  O1  UNK    74      33.517  57.839  41.078  1.00  0.00           O
ATOM   1827  C2  UNK    74      31.752  56.030  42.573  1.00  0.00           C
ATOM   1828  C3  UNK    74      31.067  54.844  43.355  1.00  0.00           C
ATOM   1829  C4  UNK    74      32.869  55.523  41.603  1.00  0.00           C
ATOM   1830  C5  UNK    74      30.033  55.228  44.411  1.00  0.00           C
ATOM   1831  C6  UNK    74      33.200  56.572  40.585  1.00  0.00           C
ATOM   1832  C7  UNK    74      30.436  55.606  45.731  1.00  0.00           C
ATOM   1833  C8  UNK    74      28.612  55.143  44.138  1.00  0.00           C
ATOM   1834  C9  UNK    74      29.512  55.821  46.790  1.00  0.00           C
ATOM   1835  C10 UNK    74      27.719  55.503  45.164  1.00  0.00           C
ATOM   1836  C11 UNK    74      28.144  55.692  46.487  1.00  0.00           C
ATOM   1837  H12 UNK    74      31.073  56.671  41.979  1.00  0.00           H
ATOM   1838  H13 UNK    74      32.104  56.708  43.280  1.00  0.00           H
ATOM   1839  H14 UNK    74      30.584  54.205  42.590  1.00  0.00           H
ATOM   1840  H15 UNK    74      31.858  54.306  43.873  1.00  0.00           H
ATOM   1841  H16 UNK    74      33.731  55.218  42.201  1.00  0.00           H
ATOM   1842  H17 UNK    74      32.618  54.634  41.010  1.00  0.00           H
ATOM   1843  H18 UNK    74      34.201  56.227  40.156  1.00  0.00           H
ATOM   1844  H19 UNK    74      32.412  56.665  39.854  1.00  0.00           H
ATOM   1845  H20 UNK    74      31.496  55.574  45.974  1.00  0.00           H
ATOM   1846  H21 UNK    74      28.252  54.897  43.104  1.00  0.00           H
ATOM   1847  H22 UNK    74      29.826  55.877  47.867  1.00  0.00           H
ATOM   1848  H23 UNK    74      26.691  55.721  44.899  1.00  0.00           H
ATOM   1849  H24 UNK    74      27.400  55.971  47.197  1.00  0.00           H
ATOM   1850  H25 UNK    74      33.958  58.284  40.305  1.00  0.00           H
ATOM   1851  O1  UNK    75      44.363  32.526  32.872  1.00  0.00           O
ATOM   1852  C2  UNK    75      44.195  32.121  36.077  1.00  0.00           C
ATOM   1853  C3  UNK    75      43.619  31.552  37.380  1.00  0.00           C
ATOM   1854  C4  UNK    75      44.469  31.163  34.930  1.00  0.00           C
ATOM   1855  C5  UNK    75      43.327  32.617  38.407  1.00  0.00           C
ATOM   1856  C6  UNK    75      45.249  31.948  33.827  1.00  0.00           C
ATOM   1857  C7  UNK    75      44.348  33.090  39.207  1.00  0.00           C
ATOM   1858  C8  UNK    75      42.011  33.188  38.519  1.00  0.00           C
ATOM   1859  C9  UNK    75      44.007  34.008  40.278  1.00  0.00           C
ATOM   1860  C10 UNK    75      41.769  34.089  39.558  1.00  0.00           C
ATOM   1861  C11 UNK    75      42.754  34.525  40.366  1.00  0.00           C
ATOM   1862  H12 UNK    75      43.508  32.952  35.689  1.00  0.00           H
ATOM   1863  H13 UNK    75      45.019  32.640  36.420  1.00  0.00           H
ATOM   1864  H14 UNK    75      42.740  30.961  37.135  1.00  0.00           H
ATOM   1865  H15 UNK    75      44.278  30.839  37.845  1.00  0.00           H
ATOM   1866  H16 UNK    75      45.201  30.295  35.219  1.00  0.00           H
ATOM   1867  H17 UNK    75      43.589  30.646  34.526  1.00  0.00           H
ATOM   1868  H18 UNK    75      45.844  32.730  34.259  1.00  0.00           H
ATOM   1869  H19 UNK    75      45.946  31.293  33.313  1.00  0.00           H
ATOM   1870  H20 UNK    75      45.297  32.636  39.231  1.00  0.00           H
ATOM   1871  H21 UNK    75      41.200  32.840  37.874  1.00  0.00           H
ATOM   1872  H22 UNK    75      44.630  34.194  41.161  1.00  0.00           H
ATOM   1873  H23 UNK    75      40.785  34.401  39.707  1.00  0.00           H
ATOM   1874  H24 UNK    75      42.597  35.262  41.118  1.00  0.00           H
ATOM   1875  H25 UNK    75      44.240  33.509  33.149  1.00  0.00           H
ATOM   1876  O1  UNK    76      78.834   3.365  69.212  1.00  0.00           O
ATOM   1877  C2  UNK    76      75.765   1.374  70.277  1.00  0.00           C
ATOM   1878  C3  UNK    76      75.467   0.503  71.553  1.00  0.00           C
ATOM   1879  C4  UNK    76      77.192   1.904  70.323  1.00  0.00           C
ATOM   1880  C5  UNK    76      73.971   0.184  71.913  1.00  0.00           C
ATOM   1881  C6  UNK    76      77.513   2.829  69.139  1.00  0.00           C
ATOM   1882  C7  UNK    76      73.053   1.198  72.226  1.00  0.00           C
ATOM   1883  C8  UNK    76      73.451  -1.116  71.951  1.00  0.00           C
ATOM   1884  C9  UNK    76      71.664   0.919  72.410  1.00  0.00           C
ATOM   1885  C10 UNK    76      72.134  -1.390  72.211  1.00  0.00           C
ATOM   1886  C11 UNK    76      71.163  -0.404  72.343  1.00  0.00           C
ATOM   1887  H12 UNK    76      75.586   0.700  69.398  1.00  0.00           H
ATOM   1888  H13 UNK    76      75.045   2.271  70.287  1.00  0.00           H
ATOM   1889  H14 UNK    76      75.982  -0.439  71.472  1.00  0.00           H
ATOM   1890  H15 UNK    76      75.912   1.001  72.385  1.00  0.00           H
ATOM   1891  H16 UNK    76      77.273   2.542  71.163  1.00  0.00           H
ATOM   1892  H17 UNK    76      77.979   1.114  70.314  1.00  0.00           H
ATOM   1893  H18 UNK    76      77.329   2.269  68.197  1.00  0.00           H
ATOM   1894  H19 UNK    76      76.786   3.721  69.192  1.00  0.00           H
ATOM   1895  H20 UNK    76      73.368   2.212  72.359  1.00  0.00           H
ATOM   1896  H21 UNK    76      74.070  -1.986  71.784  1.00  0.00           H
ATOM   1897  H22 UNK    76      70.904   1.676  72.529  1.00  0.00           H
ATOM   1898  H23 UNK    76      71.928  -2.475  72.358  1.00  0.00           H
ATOM   1899  H24 UNK    76      70.115  -0.552  72.543  1.00  0.00           H
ATOM   1900  H25 UNK    76      79.276   3.192  68.324  1.00  0.00           H
ATOM   1901  O1  UNK    77      54.102  24.811  75.087  1.00  0.00           O
ATOM   1902  C2  UNK    77      51.230  25.086  77.643  1.00  0.00           C
ATOM   1903  C3  UNK    77      49.827  25.505  77.397  1.00  0.00           C
ATOM   1904  C4  UNK    77      52.014  24.775  76.318  1.00  0.00           C
ATOM   1905  C5  UNK    77      49.604  26.949  76.922  1.00  0.00           C
ATOM   1906  C6  UNK    77      53.569  24.930  76.405  1.00  0.00           C
ATOM   1907  C7  UNK    77      49.379  27.320  75.559  1.00  0.00           C
ATOM   1908  C8  UNK    77      49.470  27.943  77.926  1.00  0.00           C
ATOM   1909  C9  UNK    77      48.984  28.592  75.218  1.00  0.00           C
ATOM   1910  C10 UNK    77      49.231  29.274  77.543  1.00  0.00           C
ATOM   1911  C11 UNK    77      48.868  29.562  76.222  1.00  0.00           C
ATOM   1912  H12 UNK    77      51.727  25.917  78.188  1.00  0.00           H
ATOM   1913  H13 UNK    77      51.211  24.249  78.333  1.00  0.00           H
ATOM   1914  H14 UNK    77      49.423  24.797  76.599  1.00  0.00           H
ATOM   1915  H15 UNK    77      49.365  25.402  78.377  1.00  0.00           H
ATOM   1916  H16 UNK    77      51.687  23.750  75.915  1.00  0.00           H
ATOM   1917  H17 UNK    77      51.737  25.551  75.617  1.00  0.00           H
ATOM   1918  H18 UNK    77      53.859  25.931  76.704  1.00  0.00           H
ATOM   1919  H19 UNK    77      54.028  24.260  77.108  1.00  0.00           H
ATOM   1920  H20 UNK    77      49.569  26.612  74.737  1.00  0.00           H
ATOM   1921  H21 UNK    77      49.659  27.694  78.991  1.00  0.00           H
ATOM   1922  H22 UNK    77      48.756  28.763  74.142  1.00  0.00           H
ATOM   1923  H23 UNK    77      49.214  30.108  78.299  1.00  0.00           H
ATOM   1924  H24 UNK    77      48.549  30.550  75.969  1.00  0.00           H
ATOM   1925  H25 UNK    77      54.694  23.985  75.121  1.00  0.00           H
ATOM   1926  O1  UNK    78      -0.340  40.281  74.596  1.00  0.00           O
ATOM   1927  C2  UNK    78       0.180  37.259  76.876  1.00  0.00           C
ATOM   1928  C3  UNK    78      -0.395  36.725  78.200  1.00  0.00           C
ATOM   1929  C4  UNK    78      -0.428  38.616  76.477  1.00  0.00           C
ATOM   1930  C5  UNK    78       0.567  37.172  79.309  1.00  0.00           C
ATOM   1931  C6  UNK    78       0.317  39.168  75.173  1.00  0.00           C
ATOM   1932  C7  UNK    78       1.540  36.251  79.831  1.00  0.00           C
ATOM   1933  C8  UNK    78       0.366  38.346  80.042  1.00  0.00           C
ATOM   1934  C9  UNK    78       2.412  36.591  80.866  1.00  0.00           C
ATOM   1935  C10 UNK    78       1.313  38.754  80.965  1.00  0.00           C
ATOM   1936  C11 UNK    78       2.349  37.863  81.418  1.00  0.00           C
ATOM   1937  H12 UNK    78       1.305  37.274  77.022  1.00  0.00           H
ATOM   1938  H13 UNK    78       0.003  36.593  76.054  1.00  0.00           H
ATOM   1939  H14 UNK    78      -1.436  37.000  78.323  1.00  0.00           H
ATOM   1940  H15 UNK    78      -0.446  35.624  78.179  1.00  0.00           H
ATOM   1941  H16 UNK    78      -1.511  38.548  76.366  1.00  0.00           H
ATOM   1942  H17 UNK    78      -0.259  39.351  77.322  1.00  0.00           H
ATOM   1943  H18 UNK    78       1.344  39.437  75.414  1.00  0.00           H
ATOM   1944  H19 UNK    78       0.352  38.375  74.401  1.00  0.00           H
ATOM   1945  H20 UNK    78       1.615  35.238  79.401  1.00  0.00           H
ATOM   1946  H21 UNK    78      -0.491  38.900  79.777  1.00  0.00           H
ATOM   1947  H22 UNK    78       3.191  35.975  81.247  1.00  0.00           H
ATOM   1948  H23 UNK    78       1.183  39.643  81.553  1.00  0.00           H
ATOM   1949  H24 UNK    78       3.017  38.162  82.239  1.00  0.00           H
ATOM   1950  H25 UNK    78      -1.138  39.957  74.126  1.00  0.00           H
ATOM   1951  O1  UNK    79      16.916  53.648  57.285  1.00  0.00           O
ATOM   1952  C2  UNK    79      17.024  56.383  58.357  1.00  0.00           C
ATOM   1953  C3  UNK    79      16.945  57.428  59.557  1.00  0.00           C
ATOM   1954  C4  UNK    79      17.869  55.115  58.800  1.00  0.00           C
ATOM   1955  C5  UNK    79      18.276  57.995  59.972  1.00  0.00           C
ATOM   1956  C6  UNK    79      18.124  54.135  57.671  1.00  0.00           C
ATOM   1957  C7  UNK    79      18.959  59.035  59.254  1.00  0.00           C
ATOM   1958  C8  UNK    79      18.821  57.506  61.200  1.00  0.00           C
ATOM   1959  C9  UNK    79      20.179  59.545  59.750  1.00  0.00           C
ATOM   1960  C10 UNK    79      20.065  57.997  61.648  1.00  0.00           C
ATOM   1961  C11 UNK    79      20.761  58.997  60.905  1.00  0.00           C
ATOM   1962  H12 UNK    79      15.990  56.067  58.040  1.00  0.00           H
ATOM   1963  H13 UNK    79      17.410  56.835  57.418  1.00  0.00           H
ATOM   1964  H14 UNK    79      16.328  58.301  59.358  1.00  0.00           H
ATOM   1965  H15 UNK    79      16.345  56.893  60.264  1.00  0.00           H
ATOM   1966  H16 UNK    79      18.923  55.342  59.192  1.00  0.00           H
ATOM   1967  H17 UNK    79      17.327  54.624  59.637  1.00  0.00           H
ATOM   1968  H18 UNK    79      18.640  54.462  56.775  1.00  0.00           H
ATOM   1969  H19 UNK    79      18.686  53.285  58.122  1.00  0.00           H
ATOM   1970  H20 UNK    79      18.498  59.425  58.300  1.00  0.00           H
ATOM   1971  H21 UNK    79      18.253  56.897  61.827  1.00  0.00           H
ATOM   1972  H22 UNK    79      20.763  60.292  59.143  1.00  0.00           H
ATOM   1973  H23 UNK    79      20.484  57.674  62.604  1.00  0.00           H
ATOM   1974  H24 UNK    79      21.760  59.364  61.173  1.00  0.00           H
ATOM   1975  H25 UNK    79      16.260  53.866  57.890  1.00  0.00           H
ATOM   1976  O1  UNK    80      49.384  32.185  23.853  1.00  0.00           O
ATOM   1977  C2  UNK    80      47.852  34.670  23.073  1.00  0.00           C
ATOM   1978  C3  UNK    80      47.435  36.187  23.021  1.00  0.00           C
ATOM   1979  C4  UNK    80      48.126  34.223  24.558  1.00  0.00           C
ATOM   1980  C5  UNK    80      46.888  36.588  21.612  1.00  0.00           C
ATOM   1981  C6  UNK    80      48.365  32.688  24.719  1.00  0.00           C
ATOM   1982  C7  UNK    80      45.551  36.944  21.462  1.00  0.00           C
ATOM   1983  C8  UNK    80      47.761  36.819  20.560  1.00  0.00           C
ATOM   1984  C9  UNK    80      45.120  37.580  20.259  1.00  0.00           C
ATOM   1985  C10 UNK    80      47.380  37.530  19.373  1.00  0.00           C
ATOM   1986  C11 UNK    80      46.009  37.866  19.207  1.00  0.00           C
ATOM   1987  H12 UNK    80      47.071  34.058  22.730  1.00  0.00           H
ATOM   1988  H13 UNK    80      48.711  34.452  22.464  1.00  0.00           H
ATOM   1989  H14 UNK    80      46.575  36.353  23.744  1.00  0.00           H
ATOM   1990  H15 UNK    80      48.220  36.804  23.414  1.00  0.00           H
ATOM   1991  H16 UNK    80      49.033  34.737  24.931  1.00  0.00           H
ATOM   1992  H17 UNK    80      47.349  34.513  25.304  1.00  0.00           H
ATOM   1993  H18 UNK    80      48.579  32.201  25.676  1.00  0.00           H
ATOM   1994  H19 UNK    80      47.385  32.277  24.494  1.00  0.00           H
ATOM   1995  H20 UNK    80      44.819  36.748  22.287  1.00  0.00           H
ATOM   1996  H21 UNK    80      48.684  36.445  20.553  1.00  0.00           H
ATOM   1997  H22 UNK    80      44.045  37.771  20.219  1.00  0.00           H
ATOM   1998  H23 UNK    80      48.089  37.858  18.616  1.00  0.00           H
ATOM   1999  H24 UNK    80      45.663  38.329  18.281  1.00  0.00           H
ATOM   2000  H25 UNK    80      48.950  31.488  23.368  1.00  0.00           H
ATOM   2001  O1  UNK    81      60.023  25.847  67.231  1.00  0.00           O
ATOM   2002  C2  UNK    81      58.608  29.319  66.712  1.00  0.00           C
ATOM   2003  C3  UNK    81      59.139  30.621  66.093  1.00  0.00           C
ATOM   2004  C4  UNK    81      59.460  28.040  66.327  1.00  0.00           C
ATOM   2005  C5  UNK    81      58.325  31.790  66.596  1.00  0.00           C
ATOM   2006  C6  UNK    81      59.548  27.161  67.572  1.00  0.00           C
ATOM   2007  C7  UNK    81      57.268  32.360  65.856  1.00  0.00           C
ATOM   2008  C8  UNK    81      58.872  32.402  67.740  1.00  0.00           C
ATOM   2009  C9  UNK    81      56.805  33.609  66.209  1.00  0.00           C
ATOM   2010  C10 UNK    81      58.206  33.583  68.241  1.00  0.00           C
ATOM   2011  C11 UNK    81      57.243  34.164  67.369  1.00  0.00           C
ATOM   2012  H12 UNK    81      58.488  29.497  67.773  1.00  0.00           H
ATOM   2013  H13 UNK    81      57.583  29.232  66.339  1.00  0.00           H
ATOM   2014  H14 UNK    81      60.213  30.754  66.353  1.00  0.00           H
ATOM   2015  H15 UNK    81      59.182  30.651  64.988  1.00  0.00           H
ATOM   2016  H16 UNK    81      58.965  27.460  65.456  1.00  0.00           H
ATOM   2017  H17 UNK    81      60.474  28.336  65.887  1.00  0.00           H
ATOM   2018  H18 UNK    81      60.210  27.602  68.229  1.00  0.00           H
ATOM   2019  H19 UNK    81      58.527  26.964  68.003  1.00  0.00           H
ATOM   2020  H20 UNK    81      56.905  31.944  64.883  1.00  0.00           H
ATOM   2021  H21 UNK    81      59.538  31.914  68.446  1.00  0.00           H
ATOM   2022  H22 UNK    81      56.038  34.184  65.654  1.00  0.00           H
ATOM   2023  H23 UNK    81      58.565  34.015  69.088  1.00  0.00           H
ATOM   2024  H24 UNK    81      56.774  35.122  67.599  1.00  0.00           H
ATOM   2025  H25 UNK    81      60.870  26.003  66.695  1.00  0.00           H
ATOM   2026  O1  UNK    82      66.103  13.952  38.406  1.00  0.00           O
ATOM   2027  C2  UNK    82      66.891  16.613  37.105  1.00  0.00           C
ATOM   2028  C3  UNK    82      67.052  16.860  35.546  1.00  0.00           C
ATOM   2029  C4  UNK    82      65.475  16.216  37.582  1.00  0.00           C
ATOM   2030  C5  UNK    82      68.436  17.408  35.195  1.00  0.00           C
ATOM   2031  C6  UNK    82      65.172  14.710  37.579  1.00  0.00           C
ATOM   2032  C7  UNK    82      68.627  18.807  35.074  1.00  0.00           C
ATOM   2033  C8  UNK    82      69.555  16.581  35.045  1.00  0.00           C
ATOM   2034  C9  UNK    82      69.886  19.337  34.834  1.00  0.00           C
ATOM   2035  C10 UNK    82      70.819  17.088  34.859  1.00  0.00           C
ATOM   2036  C11 UNK    82      70.998  18.497  34.681  1.00  0.00           C
ATOM   2037  H12 UNK    82      67.592  15.863  37.429  1.00  0.00           H
ATOM   2038  H13 UNK    82      67.171  17.521  37.559  1.00  0.00           H
ATOM   2039  H14 UNK    82      66.899  15.930  35.027  1.00  0.00           H
ATOM   2040  H15 UNK    82      66.287  17.577  35.243  1.00  0.00           H
ATOM   2041  H16 UNK    82      65.468  16.568  38.623  1.00  0.00           H
ATOM   2042  H17 UNK    82      64.714  16.840  37.082  1.00  0.00           H
ATOM   2043  H18 UNK    82      64.208  14.616  38.140  1.00  0.00           H
ATOM   2044  H19 UNK    82      65.030  14.266  36.568  1.00  0.00           H
ATOM   2045  H20 UNK    82      67.751  19.500  35.321  1.00  0.00           H
ATOM   2046  H21 UNK    82      69.375  15.530  35.174  1.00  0.00           H
ATOM   2047  H22 UNK    82      69.975  20.435  34.856  1.00  0.00           H
ATOM   2048  H23 UNK    82      71.758  16.497  34.707  1.00  0.00           H
ATOM   2049  H24 UNK    82      71.927  18.936  34.344  1.00  0.00           H
ATOM   2050  H25 UNK    82      65.666  13.029  38.554  1.00  0.00           H
ATOM   2051  O1  UNK    83      33.100  43.893  64.456  1.00  0.00           O
ATOM   2052  C2  UNK    83      34.885  42.359  66.259  1.00  0.00           C
ATOM   2053  C3  UNK    83      35.586  41.536  67.366  1.00  0.00           C
ATOM   2054  C4  UNK    83      33.758  43.356  66.797  1.00  0.00           C
ATOM   2055  C5  UNK    83      36.211  42.441  68.378  1.00  0.00           C
ATOM   2056  C6  UNK    83      32.615  43.641  65.825  1.00  0.00           C
ATOM   2057  C7  UNK    83      35.573  43.009  69.533  1.00  0.00           C
ATOM   2058  C8  UNK    83      37.645  42.597  68.256  1.00  0.00           C
ATOM   2059  C9  UNK    83      36.302  43.756  70.437  1.00  0.00           C
ATOM   2060  C10 UNK    83      38.290  43.595  69.100  1.00  0.00           C
ATOM   2061  C11 UNK    83      37.667  44.100  70.172  1.00  0.00           C
ATOM   2062  H12 UNK    83      35.547  42.924  65.679  1.00  0.00           H
ATOM   2063  H13 UNK    83      34.427  41.551  65.646  1.00  0.00           H
ATOM   2064  H14 UNK    83      34.860  40.925  67.949  1.00  0.00           H
ATOM   2065  H15 UNK    83      36.347  40.871  66.904  1.00  0.00           H
ATOM   2066  H16 UNK    83      33.444  42.839  67.702  1.00  0.00           H
ATOM   2067  H17 UNK    83      34.170  44.294  67.115  1.00  0.00           H
ATOM   2068  H18 UNK    83      31.977  42.773  65.824  1.00  0.00           H
ATOM   2069  H19 UNK    83      31.964  44.442  66.183  1.00  0.00           H
ATOM   2070  H20 UNK    83      34.579  42.689  69.780  1.00  0.00           H
ATOM   2071  H21 UNK    83      38.258  42.250  67.431  1.00  0.00           H
ATOM   2072  H22 UNK    83      35.815  44.110  71.269  1.00  0.00           H
ATOM   2073  H23 UNK    83      39.247  43.990  68.829  1.00  0.00           H
ATOM   2074  H24 UNK    83      38.231  44.760  70.818  1.00  0.00           H
ATOM   2075  H25 UNK    83      33.528  44.759  64.569  1.00  0.00           H
ATOM   2076  O1  UNK    84      46.634  44.632  40.038  1.00  0.00           O
ATOM   2077  C2  UNK    84      44.716  42.036  38.207  1.00  0.00           C
ATOM   2078  C3  UNK    84      44.234  42.892  36.975  1.00  0.00           C
ATOM   2079  C4  UNK    84      45.935  42.767  38.804  1.00  0.00           C
ATOM   2080  C5  UNK    84      43.182  42.145  36.271  1.00  0.00           C
ATOM   2081  C6  UNK    84      45.524  44.006  39.567  1.00  0.00           C
ATOM   2082  C7  UNK    84      43.468  41.227  35.231  1.00  0.00           C
ATOM   2083  C8  UNK    84      41.889  42.273  36.790  1.00  0.00           C
ATOM   2084  C9  UNK    84      42.348  40.419  34.721  1.00  0.00           C
ATOM   2085  C10 UNK    84      40.800  41.569  36.195  1.00  0.00           C
ATOM   2086  C11 UNK    84      41.027  40.613  35.199  1.00  0.00           C
ATOM   2087  H12 UNK    84      43.919  41.887  38.933  1.00  0.00           H
ATOM   2088  H13 UNK    84      45.033  41.017  37.896  1.00  0.00           H
ATOM   2089  H14 UNK    84      43.733  43.811  37.345  1.00  0.00           H
ATOM   2090  H15 UNK    84      45.090  43.208  36.255  1.00  0.00           H
ATOM   2091  H16 UNK    84      46.456  42.046  39.450  1.00  0.00           H
ATOM   2092  H17 UNK    84      46.593  42.885  37.915  1.00  0.00           H
ATOM   2093  H18 UNK    84      44.885  44.717  38.991  1.00  0.00           H
ATOM   2094  H19 UNK    84      45.003  43.739  40.563  1.00  0.00           H
ATOM   2095  H20 UNK    84      44.413  41.252  34.711  1.00  0.00           H
ATOM   2096  H21 UNK    84      41.639  43.014  37.525  1.00  0.00           H
ATOM   2097  H22 UNK    84      42.561  39.733  33.885  1.00  0.00           H
ATOM   2098  H23 UNK    84      39.735  41.776  36.435  1.00  0.00           H
ATOM   2099  H24 UNK    84      40.221  40.006  34.776  1.00  0.00           H
ATOM   2100  H25 UNK    84      46.449  45.182  40.791  1.00  0.00           H
ATOM   2101  O1  UNK    85      40.091  76.926  41.537  1.00  0.00           O
ATOM   2102  C2  UNK    85      37.502  78.031  40.319  1.00  0.00           C
ATOM   2103  C3  UNK    85      36.793  78.927  39.300  1.00  0.00           C
ATOM   2104  C4  UNK    85      38.538  77.020  39.672  1.00  0.00           C
ATOM   2105  C5  UNK    85      35.753  79.797  39.929  1.00  0.00           C
ATOM   2106  C6  UNK    85      39.293  76.147  40.689  1.00  0.00           C
ATOM   2107  C7  UNK    85      34.478  79.272  40.352  1.00  0.00           C
ATOM   2108  C8  UNK    85      35.919  81.201  39.842  1.00  0.00           C
ATOM   2109  C9  UNK    85      33.528  80.132  40.847  1.00  0.00           C
ATOM   2110  C10 UNK    85      34.925  82.026  40.376  1.00  0.00           C
ATOM   2111  C11 UNK    85      33.715  81.547  40.843  1.00  0.00           C
ATOM   2112  H12 UNK    85      37.996  78.590  41.111  1.00  0.00           H
ATOM   2113  H13 UNK    85      36.654  77.361  40.815  1.00  0.00           H
ATOM   2114  H14 UNK    85      37.515  79.470  38.726  1.00  0.00           H
ATOM   2115  H15 UNK    85      36.264  78.249  38.620  1.00  0.00           H
ATOM   2116  H16 UNK    85      38.098  76.246  38.976  1.00  0.00           H
ATOM   2117  H17 UNK    85      39.270  77.559  39.104  1.00  0.00           H
ATOM   2118  H18 UNK    85      38.463  75.759  41.233  1.00  0.00           H
ATOM   2119  H19 UNK    85      39.839  75.304  40.176  1.00  0.00           H
ATOM   2120  H20 UNK    85      34.290  78.161  40.452  1.00  0.00           H
ATOM   2121  H21 UNK    85      36.824  81.647  39.554  1.00  0.00           H
ATOM   2122  H22 UNK    85      32.649  79.762  41.251  1.00  0.00           H
ATOM   2123  H23 UNK    85      35.148  83.108  40.362  1.00  0.00           H
ATOM   2124  H24 UNK    85      33.018  82.312  41.232  1.00  0.00           H
ATOM   2125  H25 UNK    85      40.007  76.713  42.528  1.00  0.00           H
ATOM   2126  O1  UNK    86      21.469  13.597  67.502  1.00  0.00           O
ATOM   2127  C2  UNK    86      17.840  12.933  68.382  1.00  0.00           C
ATOM   2128  C3  UNK    86      16.455  13.670  68.587  1.00  0.00           C
ATOM   2129  C4  UNK    86      18.998  13.724  67.681  1.00  0.00           C
ATOM   2130  C5  UNK    86      15.730  13.946  67.299  1.00  0.00           C
ATOM   2131  C6  UNK    86      20.241  12.816  67.425  1.00  0.00           C
ATOM   2132  C7  UNK    86      14.740  13.110  66.740  1.00  0.00           C
ATOM   2133  C8  UNK    86      16.173  15.069  66.541  1.00  0.00           C
ATOM   2134  C9  UNK    86      14.386  13.310  65.342  1.00  0.00           C
ATOM   2135  C10 UNK    86      15.760  15.254  65.186  1.00  0.00           C
ATOM   2136  C11 UNK    86      14.861  14.354  64.612  1.00  0.00           C
ATOM   2137  H12 UNK    86      18.192  12.618  69.353  1.00  0.00           H
ATOM   2138  H13 UNK    86      17.655  11.958  67.957  1.00  0.00           H
ATOM   2139  H14 UNK    86      15.793  13.085  69.249  1.00  0.00           H
ATOM   2140  H15 UNK    86      16.682  14.638  69.053  1.00  0.00           H
ATOM   2141  H16 UNK    86      18.682  14.067  66.673  1.00  0.00           H
ATOM   2142  H17 UNK    86      19.248  14.566  68.301  1.00  0.00           H
ATOM   2143  H18 UNK    86      20.255  12.078  68.162  1.00  0.00           H
ATOM   2144  H19 UNK    86      19.993  12.311  66.485  1.00  0.00           H
ATOM   2145  H20 UNK    86      14.322  12.233  67.227  1.00  0.00           H
ATOM   2146  H21 UNK    86      16.784  15.821  66.957  1.00  0.00           H
ATOM   2147  H22 UNK    86      13.594  12.775  64.858  1.00  0.00           H
ATOM   2148  H23 UNK    86      16.168  16.169  64.729  1.00  0.00           H
ATOM   2149  H24 UNK    86      14.478  14.569  63.602  1.00  0.00           H
ATOM   2150  H25 UNK    86      22.175  13.147  66.894  1.00  0.00           H
ATOM   2151  O1  UNK    87      26.365   8.427  59.273  1.00  0.00           O
ATOM   2152  C2  UNK    87      29.597   8.640  57.264  1.00  0.00           C
ATOM   2153  C3  UNK    87      29.248   7.686  56.140  1.00  0.00           C
ATOM   2154  C4  UNK    87      28.833   8.390  58.619  1.00  0.00           C
ATOM   2155  C5  UNK    87      29.697   8.197  54.723  1.00  0.00           C
ATOM   2156  C6  UNK    87      27.377   9.009  58.450  1.00  0.00           C
ATOM   2157  C7  UNK    87      28.956   7.861  53.574  1.00  0.00           C
ATOM   2158  C8  UNK    87      30.827   9.065  54.676  1.00  0.00           C
ATOM   2159  C9  UNK    87      29.346   8.457  52.345  1.00  0.00           C
ATOM   2160  C10 UNK    87      31.122   9.713  53.459  1.00  0.00           C
ATOM   2161  C11 UNK    87      30.393   9.439  52.292  1.00  0.00           C
ATOM   2162  H12 UNK    87      30.711   8.734  57.521  1.00  0.00           H
ATOM   2163  H13 UNK    87      29.368   9.636  56.901  1.00  0.00           H
ATOM   2164  H14 UNK    87      29.598   6.684  56.229  1.00  0.00           H
ATOM   2165  H15 UNK    87      28.176   7.398  56.197  1.00  0.00           H
ATOM   2166  H16 UNK    87      28.687   7.260  58.772  1.00  0.00           H
ATOM   2167  H17 UNK    87      29.334   8.787  59.471  1.00  0.00           H
ATOM   2168  H18 UNK    87      27.322  10.086  58.594  1.00  0.00           H
ATOM   2169  H19 UNK    87      27.106   8.856  57.437  1.00  0.00           H
ATOM   2170  H20 UNK    87      28.015   7.312  53.732  1.00  0.00           H
ATOM   2171  H21 UNK    87      31.419   9.324  55.610  1.00  0.00           H
ATOM   2172  H22 UNK    87      28.745   8.262  51.381  1.00  0.00           H
ATOM   2173  H23 UNK    87      31.922  10.445  53.488  1.00  0.00           H
ATOM   2174  H24 UNK    87      30.648   9.964  51.398  1.00  0.00           H
ATOM   2175  H25 UNK    87      25.494   8.443  58.728  1.00  0.00           H
ATOM   2176  O1  UNK    88      37.299   4.497  26.865  1.00  0.00           O
ATOM   2177  C2  UNK    88      35.426   2.314  28.206  1.00  0.00           C
ATOM   2178  C3  UNK    88      35.318   0.952  29.027  1.00  0.00           C
ATOM   2179  C4  UNK    88      36.416   2.142  27.018  1.00  0.00           C
ATOM   2180  C5  UNK    88      34.067   1.014  29.991  1.00  0.00           C
ATOM   2181  C6  UNK    88      36.667   3.408  26.147  1.00  0.00           C
ATOM   2182  C7  UNK    88      34.271   1.374  31.396  1.00  0.00           C
ATOM   2183  C8  UNK    88      32.775   0.677  29.556  1.00  0.00           C
ATOM   2184  C9  UNK    88      33.102   1.294  32.221  1.00  0.00           C
ATOM   2185  C10 UNK    88      31.665   0.711  30.426  1.00  0.00           C
ATOM   2186  C11 UNK    88      31.830   0.982  31.759  1.00  0.00           C
ATOM   2187  H12 UNK    88      34.456   2.556  27.787  1.00  0.00           H
ATOM   2188  H13 UNK    88      35.747   3.103  28.871  1.00  0.00           H
ATOM   2189  H14 UNK    88      35.210   0.193  28.211  1.00  0.00           H
ATOM   2190  H15 UNK    88      36.300   0.771  29.552  1.00  0.00           H
ATOM   2191  H16 UNK    88      37.380   1.697  27.380  1.00  0.00           H
ATOM   2192  H17 UNK    88      35.943   1.385  26.320  1.00  0.00           H
ATOM   2193  H18 UNK    88      37.119   3.117  25.249  1.00  0.00           H
ATOM   2194  H19 UNK    88      35.717   3.769  25.722  1.00  0.00           H
ATOM   2195  H20 UNK    88      35.245   1.622  31.756  1.00  0.00           H
ATOM   2196  H21 UNK    88      32.650   0.386  28.507  1.00  0.00           H
ATOM   2197  H22 UNK    88      33.206   1.648  33.290  1.00  0.00           H
ATOM   2198  H23 UNK    88      30.718   0.754  29.964  1.00  0.00           H
ATOM   2199  H24 UNK    88      31.045   1.082  32.476  1.00  0.00           H
ATOM   2200  H25 UNK    88      37.367   5.184  26.154  1.00  0.00           H
ATOM   2201  O1  UNK    89      46.017  32.486  61.565  1.00  0.00           O
ATOM   2202  C2  UNK    89      45.641  31.744  64.831  1.00  0.00           C
ATOM   2203  C3  UNK    89      44.656  32.693  65.455  1.00  0.00           C
ATOM   2204  C4  UNK    89      45.157  30.983  63.507  1.00  0.00           C
ATOM   2205  C5  UNK    89      45.273  33.585  66.518  1.00  0.00           C
ATOM   2206  C6  UNK    89      44.883  32.042  62.378  1.00  0.00           C
ATOM   2207  C7  UNK    89      44.801  33.443  67.832  1.00  0.00           C
ATOM   2208  C8  UNK    89      46.263  34.510  66.243  1.00  0.00           C
ATOM   2209  C9  UNK    89      45.206  34.383  68.737  1.00  0.00           C
ATOM   2210  C10 UNK    89      46.702  35.487  67.174  1.00  0.00           C
ATOM   2211  C11 UNK    89      46.103  35.457  68.432  1.00  0.00           C
ATOM   2212  H12 UNK    89      46.618  32.240  64.664  1.00  0.00           H
ATOM   2213  H13 UNK    89      45.820  30.963  65.511  1.00  0.00           H
ATOM   2214  H14 UNK    89      44.170  33.405  64.794  1.00  0.00           H
ATOM   2215  H15 UNK    89      43.824  32.007  65.811  1.00  0.00           H
ATOM   2216  H16 UNK    89      46.050  30.332  63.294  1.00  0.00           H
ATOM   2217  H17 UNK    89      44.178  30.582  63.804  1.00  0.00           H
ATOM   2218  H18 UNK    89      44.155  31.648  61.696  1.00  0.00           H
ATOM   2219  H19 UNK    89      44.290  32.844  62.853  1.00  0.00           H
ATOM   2220  H20 UNK    89      44.060  32.696  68.206  1.00  0.00           H
ATOM   2221  H21 UNK    89      46.650  34.542  65.218  1.00  0.00           H
ATOM   2222  H22 UNK    89      44.903  34.223  69.783  1.00  0.00           H
ATOM   2223  H23 UNK    89      47.486  36.105  66.868  1.00  0.00           H
ATOM   2224  H24 UNK    89      46.465  36.104  69.131  1.00  0.00           H
ATOM   2225  H25 UNK    89      45.791  32.444  60.660  1.00  0.00           H
ATOM   2226  O1  UNK    90       5.187   3.689   5.981  1.00  0.00           O
ATOM   2227  C2  UNK    90       1.849   3.259   7.178  1.00  0.00           C
ATOM   2228  C3  UNK    90       1.650   4.498   8.125  1.00  0.00           C
ATOM   2229  C4  UNK    90       2.701   3.557   5.891  1.00  0.00           C
ATOM   2230  C5  UNK    90       1.414   4.040   9.537  1.00  0.00           C
ATOM   2231  C6  UNK    90       3.948   4.424   5.943  1.00  0.00           C
ATOM   2232  C7  UNK    90       2.569   3.765  10.299  1.00  0.00           C
ATOM   2233  C8  UNK    90       0.074   3.989  10.049  1.00  0.00           C
ATOM   2234  C9  UNK    90       2.302   3.372  11.658  1.00  0.00           C
ATOM   2235  C10 UNK    90      -0.086   3.544  11.374  1.00  0.00           C
ATOM   2236  C11 UNK    90       1.024   3.274  12.178  1.00  0.00           C
ATOM   2237  H12 UNK    90       2.396   2.559   7.824  1.00  0.00           H
ATOM   2238  H13 UNK    90       0.869   2.775   6.916  1.00  0.00           H
ATOM   2239  H14 UNK    90       2.455   5.133   8.078  1.00  0.00           H
ATOM   2240  H15 UNK    90       0.822   4.958   7.611  1.00  0.00           H
ATOM   2241  H16 UNK    90       2.898   2.629   5.277  1.00  0.00           H
ATOM   2242  H17 UNK    90       2.030   4.103   5.265  1.00  0.00           H
ATOM   2243  H18 UNK    90       3.951   4.967   4.962  1.00  0.00           H
ATOM   2244  H19 UNK    90       3.857   5.168   6.713  1.00  0.00           H
ATOM   2245  H20 UNK    90       3.640   3.795   9.916  1.00  0.00           H
ATOM   2246  H21 UNK    90      -0.775   4.244   9.471  1.00  0.00           H
ATOM   2247  H22 UNK    90       3.131   3.220  12.384  1.00  0.00           H
ATOM   2248  H23 UNK    90      -1.091   3.374  11.748  1.00  0.00           H
ATOM   2249  H24 UNK    90       0.865   2.885  13.231  1.00  0.00           H
ATOM   2250  H25 UNK    90       5.089   3.011   6.682  1.00  0.00           H
ATOM   2251  O1  UNK    91      14.664   1.056   5.108  1.00  0.00           O
ATOM   2252  C2  UNK    91      12.433   3.210   6.041  1.00  0.00           C
ATOM   2253  C3  UNK    91      11.119   2.306   6.057  1.00  0.00           C
ATOM   2254  C4  UNK    91      13.253   3.132   4.721  1.00  0.00           C
ATOM   2255  C5  UNK    91      10.340   2.601   7.328  1.00  0.00           C
ATOM   2256  C6  UNK    91      13.653   1.688   4.253  1.00  0.00           C
ATOM   2257  C7  UNK    91      10.841   2.085   8.537  1.00  0.00           C
ATOM   2258  C8  UNK    91       9.359   3.536   7.307  1.00  0.00           C
ATOM   2259  C9  UNK    91      10.279   2.580   9.710  1.00  0.00           C
ATOM   2260  C10 UNK    91       8.798   4.056   8.463  1.00  0.00           C
ATOM   2261  C11 UNK    91       9.278   3.587   9.676  1.00  0.00           C
ATOM   2262  H12 UNK    91      12.048   4.195   6.239  1.00  0.00           H
ATOM   2263  H13 UNK    91      13.115   2.896   6.885  1.00  0.00           H
ATOM   2264  H14 UNK    91      10.600   2.335   5.092  1.00  0.00           H
ATOM   2265  H15 UNK    91      11.449   1.316   6.166  1.00  0.00           H
ATOM   2266  H16 UNK    91      12.748   3.497   3.851  1.00  0.00           H
ATOM   2267  H17 UNK    91      14.244   3.655   4.847  1.00  0.00           H
ATOM   2268  H18 UNK    91      12.781   0.992   4.129  1.00  0.00           H
ATOM   2269  H19 UNK    91      14.065   1.835   3.226  1.00  0.00           H
ATOM   2270  H20 UNK    91      11.703   1.407   8.675  1.00  0.00           H
ATOM   2271  H21 UNK    91       9.165   3.991   6.353  1.00  0.00           H
ATOM   2272  H22 UNK    91      10.757   2.315  10.701  1.00  0.00           H
ATOM   2273  H23 UNK    91       7.903   4.709   8.363  1.00  0.00           H
ATOM   2274  H24 UNK    91       8.881   3.975  10.603  1.00  0.00           H
ATOM   2275  H25 UNK    91      15.618   1.446   4.916  1.00  0.00           H
ATOM   2276  O1  UNK    92      52.709  57.864   0.870  1.00  0.00           O
ATOM   2277  C2  UNK    92      53.338  59.106   3.723  1.00  0.00           C
ATOM   2278  C3  UNK    92      54.006  60.144   4.598  1.00  0.00           C
ATOM   2279  C4  UNK    92      54.316  58.658   2.599  1.00  0.00           C
ATOM   2280  C5  UNK    92      53.097  60.762   5.734  1.00  0.00           C
ATOM   2281  C6  UNK    92      53.726  57.435   1.735  1.00  0.00           C
ATOM   2282  C7  UNK    92      52.051  61.598   5.375  1.00  0.00           C
ATOM   2283  C8  UNK    92      53.140  60.269   7.052  1.00  0.00           C
ATOM   2284  C9  UNK    92      51.146  62.052   6.404  1.00  0.00           C
ATOM   2285  C10 UNK    92      52.328  60.678   8.050  1.00  0.00           C
ATOM   2286  C11 UNK    92      51.249  61.512   7.716  1.00  0.00           C
ATOM   2287  H12 UNK    92      53.117  58.183   4.177  1.00  0.00           H
ATOM   2288  H13 UNK    92      52.421  59.557   3.322  1.00  0.00           H
ATOM   2289  H14 UNK    92      54.931  59.843   5.044  1.00  0.00           H
ATOM   2290  H15 UNK    92      54.397  60.923   3.892  1.00  0.00           H
ATOM   2291  H16 UNK    92      54.565  59.529   2.005  1.00  0.00           H
ATOM   2292  H17 UNK    92      55.210  58.340   3.116  1.00  0.00           H
ATOM   2293  H18 UNK    92      54.641  57.112   1.256  1.00  0.00           H
ATOM   2294  H19 UNK    92      53.446  56.572   2.383  1.00  0.00           H
ATOM   2295  H20 UNK    92      51.908  61.985   4.336  1.00  0.00           H
ATOM   2296  H21 UNK    92      53.999  59.695   7.272  1.00  0.00           H
ATOM   2297  H22 UNK    92      50.217  62.631   6.076  1.00  0.00           H
ATOM   2298  H23 UNK    92      52.377  60.330   9.090  1.00  0.00           H
ATOM   2299  H24 UNK    92      50.433  61.782   8.340  1.00  0.00           H
ATOM   2300  H25 UNK    92      51.932  57.298   1.076  1.00  0.00           H
ATOM   2301  O1  UNK    93      12.175  50.443  29.858  1.00  0.00           O
ATOM   2302  C2  UNK    93      12.242  47.706  28.115  1.00  0.00           C
ATOM   2303  C3  UNK    93      11.464  47.355  29.409  1.00  0.00           C
ATOM   2304  C4  UNK    93      13.275  48.784  28.519  1.00  0.00           C
ATOM   2305  C5  UNK    93      10.268  46.478  29.200  1.00  0.00           C
ATOM   2306  C6  UNK    93      12.697  50.200  28.564  1.00  0.00           C
ATOM   2307  C7  UNK    93      10.442  44.754  29.475  1.00  0.00           C
ATOM   2308  C8  UNK    93       8.697  47.094  28.726  1.00  0.00           C
ATOM   2309  C9  UNK    93       9.074  43.669  29.227  1.00  0.00           C
ATOM   2310  C10 UNK    93       7.329  46.074  28.453  1.00  0.00           C
ATOM   2311  C11 UNK    93       7.522  44.368  28.687  1.00  0.00           C
ATOM   2312  H12 UNK    93      12.703  46.816  27.700  1.00  0.00           H
ATOM   2313  H13 UNK    93      11.581  48.117  27.387  1.00  0.00           H
ATOM   2314  H14 UNK    93      12.140  46.893  30.225  1.00  0.00           H
ATOM   2315  H15 UNK    93      11.004  48.320  29.884  1.00  0.00           H
ATOM   2316  H16 UNK    93      13.721  48.495  29.524  1.00  0.00           H
ATOM   2317  H17 UNK    93      14.181  48.827  27.805  1.00  0.00           H
ATOM   2318  H18 UNK    93      13.462  50.970  28.383  1.00  0.00           H
ATOM   2319  H19 UNK    93      11.914  50.290  27.789  1.00  0.00           H
ATOM   2320  H20 UNK    93      11.489  44.342  29.677  1.00  0.00           H
ATOM   2321  H21 UNK    93       8.502  48.114  28.456  1.00  0.00           H
ATOM   2322  H22 UNK    93       9.217  42.669  29.368  1.00  0.00           H
ATOM   2323  H23 UNK    93       6.394  46.470  28.103  1.00  0.00           H
ATOM   2324  H24 UNK    93       6.680  43.682  28.420  1.00  0.00           H
ATOM   2325  H25 UNK    93      12.947  50.394  30.407  1.00  0.00           H
ATOM   2326  O1  UNK    94      75.225  32.490  31.056  1.00  0.00           O
ATOM   2327  C2  UNK    94      72.866  29.722  31.135  1.00  0.00           C
ATOM   2328  C3  UNK    94      71.694  29.275  32.034  1.00  0.00           C
ATOM   2329  C4  UNK    94      73.649  30.752  31.895  1.00  0.00           C
ATOM   2330  C5  UNK    94      71.075  27.896  31.795  1.00  0.00           C
ATOM   2331  C6  UNK    94      74.902  31.125  31.111  1.00  0.00           C
ATOM   2332  C7  UNK    94      71.750  26.643  31.670  1.00  0.00           C
ATOM   2333  C8  UNK    94      69.634  27.818  31.634  1.00  0.00           C
ATOM   2334  C9  UNK    94      71.019  25.385  31.504  1.00  0.00           C
ATOM   2335  C10 UNK    94      68.970  26.623  31.388  1.00  0.00           C
ATOM   2336  C11 UNK    94      69.618  25.401  31.374  1.00  0.00           C
ATOM   2337  H12 UNK    94      73.501  28.793  30.998  1.00  0.00           H
ATOM   2338  H13 UNK    94      72.391  30.011  30.194  1.00  0.00           H
ATOM   2339  H14 UNK    94      71.964  29.308  33.149  1.00  0.00           H
ATOM   2340  H15 UNK    94      70.940  30.068  31.857  1.00  0.00           H
ATOM   2341  H16 UNK    94      73.005  31.611  32.086  1.00  0.00           H
ATOM   2342  H17 UNK    94      73.974  30.321  32.847  1.00  0.00           H
ATOM   2343  H18 UNK    94      75.661  30.586  31.667  1.00  0.00           H
ATOM   2344  H19 UNK    94      74.938  30.597  30.132  1.00  0.00           H
ATOM   2345  H20 UNK    94      72.785  26.699  31.798  1.00  0.00           H
ATOM   2346  H21 UNK    94      69.076  28.781  31.648  1.00  0.00           H
ATOM   2347  H22 UNK    94      71.601  24.452  31.665  1.00  0.00           H
ATOM   2348  H23 UNK    94      67.878  26.682  31.158  1.00  0.00           H
ATOM   2349  H24 UNK    94      69.049  24.498  31.198  1.00  0.00           H
ATOM   2350  H25 UNK    94      75.798  32.694  31.855  1.00  0.00           H
ATOM   2351  O1  UNK    95      46.800  45.895  42.459  1.00  0.00           O
ATOM   2352  C2  UNK    95      47.796  43.445  43.939  1.00  0.00           C
ATOM   2353  C3  UNK    95      48.357  43.299  45.364  1.00  0.00           C
ATOM   2354  C4  UNK    95      48.548  44.242  42.879  1.00  0.00           C
ATOM   2355  C5  UNK    95      48.232  41.858  45.894  1.00  0.00           C
ATOM   2356  C6  UNK    95      48.171  45.748  42.851  1.00  0.00           C
ATOM   2357  C7  UNK    95      47.004  41.401  46.437  1.00  0.00           C
ATOM   2358  C8  UNK    95      49.316  40.961  45.888  1.00  0.00           C
ATOM   2359  C9  UNK    95      46.898  40.073  46.966  1.00  0.00           C
ATOM   2360  C10 UNK    95      49.202  39.647  46.388  1.00  0.00           C
ATOM   2361  C11 UNK    95      47.957  39.158  46.883  1.00  0.00           C
ATOM   2362  H12 UNK    95      47.796  42.456  43.585  1.00  0.00           H
ATOM   2363  H13 UNK    95      46.728  43.721  44.040  1.00  0.00           H
ATOM   2364  H14 UNK    95      49.413  43.688  45.479  1.00  0.00           H
ATOM   2365  H15 UNK    95      47.765  43.844  46.058  1.00  0.00           H
ATOM   2366  H16 UNK    95      49.669  44.108  43.013  1.00  0.00           H
ATOM   2367  H17 UNK    95      48.371  43.820  41.889  1.00  0.00           H
ATOM   2368  H18 UNK    95      48.111  46.185  43.930  1.00  0.00           H
ATOM   2369  H19 UNK    95      48.829  46.358  42.271  1.00  0.00           H
ATOM   2370  H20 UNK    95      46.238  42.103  46.448  1.00  0.00           H
ATOM   2371  H21 UNK    95      50.224  41.334  45.414  1.00  0.00           H
ATOM   2372  H22 UNK    95      45.965  39.814  47.478  1.00  0.00           H
ATOM   2373  H23 UNK    95      50.016  38.988  46.318  1.00  0.00           H
ATOM   2374  H24 UNK    95      47.826  38.097  47.150  1.00  0.00           H
ATOM   2375  H25 UNK    95      46.241  45.822  43.285  1.00  0.00           H
ATOM   2376  O1  UNK    96      38.131  18.358  19.393  1.00  0.00           O
ATOM   2377  C2  UNK    96      39.818  17.815  16.824  1.00  0.00           C
ATOM   2378  C3  UNK    96      40.265  16.832  15.682  1.00  0.00           C
ATOM   2379  C4  UNK    96      38.323  17.582  17.109  1.00  0.00           C
ATOM   2380  C5  UNK    96      41.657  17.194  15.258  1.00  0.00           C
ATOM   2381  C6  UNK    96      37.650  18.551  18.108  1.00  0.00           C
ATOM   2382  C7  UNK    96      42.776  16.482  15.833  1.00  0.00           C
ATOM   2383  C8  UNK    96      41.757  18.356  14.462  1.00  0.00           C
ATOM   2384  C9  UNK    96      44.034  16.867  15.288  1.00  0.00           C
ATOM   2385  C10 UNK    96      43.009  18.666  13.965  1.00  0.00           C
ATOM   2386  C11 UNK    96      44.163  17.917  14.347  1.00  0.00           C
ATOM   2387  H12 UNK    96      40.476  17.637  17.730  1.00  0.00           H
ATOM   2388  H13 UNK    96      39.941  18.886  16.497  1.00  0.00           H
ATOM   2389  H14 UNK    96      40.112  15.781  16.019  1.00  0.00           H
ATOM   2390  H15 UNK    96      39.573  16.900  14.835  1.00  0.00           H
ATOM   2391  H16 UNK    96      37.726  17.685  16.198  1.00  0.00           H
ATOM   2392  H17 UNK    96      38.122  16.556  17.431  1.00  0.00           H
ATOM   2393  H18 UNK    96      37.902  19.571  17.759  1.00  0.00           H
ATOM   2394  H19 UNK    96      36.583  18.399  18.171  1.00  0.00           H
ATOM   2395  H20 UNK    96      42.590  15.785  16.666  1.00  0.00           H
ATOM   2396  H21 UNK    96      40.838  18.938  14.108  1.00  0.00           H
ATOM   2397  H22 UNK    96      44.954  16.374  15.568  1.00  0.00           H
ATOM   2398  H23 UNK    96      43.146  19.412  13.196  1.00  0.00           H
ATOM   2399  H24 UNK    96      45.176  18.218  13.991  1.00  0.00           H
ATOM   2400  H25 UNK    96      38.120  19.178  19.950  1.00  0.00           H
ATOM   2401  O1  UNK    97       3.699  78.949   6.479  1.00  0.00           O
ATOM   2402  C2  UNK    97       1.994  78.289   9.758  1.00  0.00           C
ATOM   2403  C3  UNK    97       0.797  78.987  10.422  1.00  0.00           C
ATOM   2404  C4  UNK    97       2.251  78.775   8.310  1.00  0.00           C
ATOM   2405  C5  UNK    97      -0.600  78.823   9.802  1.00  0.00           C
ATOM   2406  C6  UNK    97       3.581  78.275   7.750  1.00  0.00           C
ATOM   2407  C7  UNK    97      -1.000  79.440   8.574  1.00  0.00           C
ATOM   2408  C8  UNK    97      -1.422  77.761  10.338  1.00  0.00           C
ATOM   2409  C9  UNK    97      -2.231  79.203   7.984  1.00  0.00           C
ATOM   2410  C10 UNK    97      -2.686  77.611   9.816  1.00  0.00           C
ATOM   2411  C11 UNK    97      -3.116  78.304   8.660  1.00  0.00           C
ATOM   2412  H12 UNK    97       2.827  78.640  10.353  1.00  0.00           H
ATOM   2413  H13 UNK    97       1.862  77.236   9.946  1.00  0.00           H
ATOM   2414  H14 UNK    97       0.669  78.625  11.415  1.00  0.00           H
ATOM   2415  H15 UNK    97       0.988  80.080  10.493  1.00  0.00           H
ATOM   2416  H16 UNK    97       1.406  78.467   7.680  1.00  0.00           H
ATOM   2417  H17 UNK    97       2.252  79.821   8.393  1.00  0.00           H
ATOM   2418  H18 UNK    97       4.509  78.417   8.365  1.00  0.00           H
ATOM   2419  H19 UNK    97       3.428  77.180   7.509  1.00  0.00           H
ATOM   2420  H20 UNK    97      -0.388  80.303   8.229  1.00  0.00           H
ATOM   2421  H21 UNK    97      -1.118  77.052  11.189  1.00  0.00           H
ATOM   2422  H22 UNK    97      -2.502  79.698   7.098  1.00  0.00           H
ATOM   2423  H23 UNK    97      -3.415  76.977  10.269  1.00  0.00           H
ATOM   2424  H24 UNK    97      -4.099  78.300   8.269  1.00  0.00           H
ATOM   2425  H25 UNK    97       4.152  78.372   5.824  1.00  0.00           H
ATOM   2426  O1  UNK    98      66.132  75.747  38.238  1.00  0.00           O
ATOM   2427  C2  UNK    98      67.652  73.553  36.425  1.00  0.00           C
ATOM   2428  C3  UNK    98      67.010  73.506  35.020  1.00  0.00           C
ATOM   2429  C4  UNK    98      68.028  75.058  36.754  1.00  0.00           C
ATOM   2430  C5  UNK    98      66.350  72.230  34.752  1.00  0.00           C
ATOM   2431  C6  UNK    98      66.757  76.002  36.932  1.00  0.00           C
ATOM   2432  C7  UNK    98      66.898  71.282  33.937  1.00  0.00           C
ATOM   2433  C8  UNK    98      65.139  71.966  35.492  1.00  0.00           C
ATOM   2434  C9  UNK    98      66.227  70.056  33.773  1.00  0.00           C
ATOM   2435  C10 UNK    98      64.443  70.737  35.233  1.00  0.00           C
ATOM   2436  C11 UNK    98      65.039  69.774  34.411  1.00  0.00           C
ATOM   2437  H12 UNK    98      66.963  73.210  37.190  1.00  0.00           H
ATOM   2438  H13 UNK    98      68.581  72.988  36.494  1.00  0.00           H
ATOM   2439  H14 UNK    98      66.215  74.209  34.953  1.00  0.00           H
ATOM   2440  H15 UNK    98      67.803  73.665  34.267  1.00  0.00           H
ATOM   2441  H16 UNK    98      68.632  75.093  37.665  1.00  0.00           H
ATOM   2442  H17 UNK    98      68.559  75.343  35.837  1.00  0.00           H
ATOM   2443  H18 UNK    98      67.027  77.024  36.982  1.00  0.00           H
ATOM   2444  H19 UNK    98      66.109  75.888  36.092  1.00  0.00           H
ATOM   2445  H20 UNK    98      67.816  71.414  33.461  1.00  0.00           H
ATOM   2446  H21 UNK    98      64.727  72.797  36.080  1.00  0.00           H
ATOM   2447  H22 UNK    98      66.576  69.280  33.181  1.00  0.00           H
ATOM   2448  H23 UNK    98      63.377  70.552  35.560  1.00  0.00           H
ATOM   2449  H24 UNK    98      64.427  68.855  34.191  1.00  0.00           H
ATOM   2450  H25 UNK    98      66.504  76.437  38.847  1.00  0.00           H
ATOM   2451  O1  UNK    99       9.955  55.072  43.574  1.00  0.00           O
ATOM   2452  C2  UNK    99      12.235  52.077  44.244  1.00  0.00           C
ATOM   2453  C3  UNK    99      11.967  50.587  44.129  1.00  0.00           C
ATOM   2454  C4  UNK    99      10.934  52.970  44.015  1.00  0.00           C
ATOM   2455  C5  UNK    99      13.302  49.773  44.115  1.00  0.00           C
ATOM   2456  C6  UNK    99      11.252  54.406  43.676  1.00  0.00           C
ATOM   2457  C7  UNK    99      13.440  48.722  45.052  1.00  0.00           C
ATOM   2458  C8  UNK    99      14.422  49.989  43.236  1.00  0.00           C
ATOM   2459  C9  UNK    99      14.629  47.954  45.239  1.00  0.00           C
ATOM   2460  C10 UNK    99      15.525  49.138  43.380  1.00  0.00           C
ATOM   2461  C11 UNK    99      15.625  48.082  44.286  1.00  0.00           C
ATOM   2462  H12 UNK    99      12.736  52.396  45.149  1.00  0.00           H
ATOM   2463  H13 UNK    99      12.934  52.345  43.405  1.00  0.00           H
ATOM   2464  H14 UNK    99      11.411  50.157  44.986  1.00  0.00           H
ATOM   2465  H15 UNK    99      11.280  50.330  43.305  1.00  0.00           H
ATOM   2466  H16 UNK    99      10.372  52.509  43.257  1.00  0.00           H
ATOM   2467  H17 UNK    99      10.327  52.912  44.928  1.00  0.00           H
ATOM   2468  H18 UNK    99      11.791  54.843  44.540  1.00  0.00           H
ATOM   2469  H19 UNK    99      11.729  54.499  42.702  1.00  0.00           H
ATOM   2470  H20 UNK    99      12.555  48.605  45.705  1.00  0.00           H
ATOM   2471  H21 UNK    99      14.490  50.818  42.534  1.00  0.00           H
ATOM   2472  H22 UNK    99      14.684  47.173  45.918  1.00  0.00           H
ATOM   2473  H23 UNK    99      16.238  49.186  42.575  1.00  0.00           H
ATOM   2474  H24 UNK    99      16.480  47.403  44.213  1.00  0.00           H
ATOM   2475  H25 UNK    99       9.505  54.781  42.688  1.00  0.00           H
ATOM   2476  O1  UNK   100      63.963  47.133  36.635  1.00  0.00           O
ATOM   2477  C2  UNK   100      64.118  45.239  39.889  1.00  0.00           C
ATOM   2478  C3  UNK   100      62.931  45.570  40.858  1.00  0.00           C
ATOM   2479  C4  UNK   100      64.463  46.365  38.845  1.00  0.00           C
ATOM   2480  C5  UNK   100      63.024  46.679  41.910  1.00  0.00           C
ATOM   2481  C6  UNK   100      63.393  46.490  37.768  1.00  0.00           C
ATOM   2482  C7  UNK   100      63.681  46.565  43.140  1.00  0.00           C
ATOM   2483  C8  UNK   100      62.430  47.923  41.585  1.00  0.00           C
ATOM   2484  C9  UNK   100      63.715  47.651  44.051  1.00  0.00           C
ATOM   2485  C10 UNK   100      62.532  49.029  42.459  1.00  0.00           C
ATOM   2486  C11 UNK   100      63.183  48.920  43.721  1.00  0.00           C
ATOM   2487  H12 UNK   100      65.117  45.076  40.400  1.00  0.00           H
ATOM   2488  H13 UNK   100      63.939  44.361  39.319  1.00  0.00           H
ATOM   2489  H14 UNK   100      62.042  45.637  40.220  1.00  0.00           H
ATOM   2490  H15 UNK   100      62.643  44.645  41.304  1.00  0.00           H
ATOM   2491  H16 UNK   100      64.691  47.306  39.431  1.00  0.00           H
ATOM   2492  H17 UNK   100      65.356  46.080  38.298  1.00  0.00           H
ATOM   2493  H18 UNK   100      62.986  45.527  37.510  1.00  0.00           H
ATOM   2494  H19 UNK   100      62.584  47.110  38.159  1.00  0.00           H
ATOM   2495  H20 UNK   100      63.926  45.573  43.509  1.00  0.00           H
ATOM   2496  H21 UNK   100      62.076  48.134  40.576  1.00  0.00           H
ATOM   2497  H22 UNK   100      64.351  47.539  44.951  1.00  0.00           H
ATOM   2498  H23 UNK   100      62.262  50.047  42.069  1.00  0.00           H
ATOM   2499  H24 UNK   100      63.136  49.675  44.426  1.00  0.00           H
ATOM   2500  H25 UNK   100      63.626  46.633  35.834  1.00  0.00           H
ATOM   2501  O1  UNK   101      31.810  81.591   6.690  1.00  0.00           O
ATOM   2502  C2  UNK   101      30.714  78.847   6.469  1.00  0.00           C
ATOM   2503  C3  UNK   101      30.849  77.423   6.929  1.00  0.00           C
ATOM   2504  C4  UNK   101      32.039  79.353   5.919  1.00  0.00           C
ATOM   2505  C5  UNK   101      29.569  76.772   7.370  1.00  0.00           C
ATOM   2506  C6  UNK   101      31.971  80.800   5.502  1.00  0.00           C
ATOM   2507  C7  UNK   101      29.231  76.691   8.739  1.00  0.00           C
ATOM   2508  C8  UNK   101      28.719  76.120   6.435  1.00  0.00           C
ATOM   2509  C9  UNK   101      28.041  76.030   9.149  1.00  0.00           C
ATOM   2510  C10 UNK   101      27.572  75.409   6.827  1.00  0.00           C
ATOM   2511  C11 UNK   101      27.291  75.325   8.192  1.00  0.00           C
ATOM   2512  H12 UNK   101      29.941  78.848   5.715  1.00  0.00           H
ATOM   2513  H13 UNK   101      30.388  79.489   7.374  1.00  0.00           H
ATOM   2514  H14 UNK   101      31.185  76.762   6.102  1.00  0.00           H
ATOM   2515  H15 UNK   101      31.662  77.472   7.602  1.00  0.00           H
ATOM   2516  H16 UNK   101      32.791  79.265   6.744  1.00  0.00           H
ATOM   2517  H17 UNK   101      32.284  78.676   5.078  1.00  0.00           H
ATOM   2518  H18 UNK   101      32.922  81.071   5.025  1.00  0.00           H
ATOM   2519  H19 UNK   101      31.201  80.999   4.735  1.00  0.00           H
ATOM   2520  H20 UNK   101      29.971  77.080   9.495  1.00  0.00           H
ATOM   2521  H21 UNK   101      28.944  76.319   5.353  1.00  0.00           H
ATOM   2522  H22 UNK   101      27.768  75.864  10.148  1.00  0.00           H
ATOM   2523  H23 UNK   101      27.024  74.797   6.134  1.00  0.00           H
ATOM   2524  H24 UNK   101      26.514  74.671   8.574  1.00  0.00           H
ATOM   2525  H25 UNK   101      30.870  81.502   6.822  1.00  0.00           H
ATOM   2526  O1  UNK   102      66.138  76.903  25.757  1.00  0.00           O
ATOM   2527  C2  UNK   102      63.882  77.443  23.698  1.00  0.00           C
ATOM   2528  C3  UNK   102      62.399  77.663  23.471  1.00  0.00           C
ATOM   2529  C4  UNK   102      64.294  76.111  24.350  1.00  0.00           C
ATOM   2530  C5  UNK   102      61.541  78.064  24.648  1.00  0.00           C
ATOM   2531  C6  UNK   102      65.765  75.927  24.824  1.00  0.00           C
ATOM   2532  C7  UNK   102      60.943  77.121  25.484  1.00  0.00           C
ATOM   2533  C8  UNK   102      61.274  79.442  24.834  1.00  0.00           C
ATOM   2534  C9  UNK   102      60.120  77.593  26.482  1.00  0.00           C
ATOM   2535  C10 UNK   102      60.612  79.908  25.972  1.00  0.00           C
ATOM   2536  C11 UNK   102      60.036  78.983  26.811  1.00  0.00           C
ATOM   2537  H12 UNK   102      64.206  77.545  22.701  1.00  0.00           H
ATOM   2538  H13 UNK   102      64.413  78.302  24.191  1.00  0.00           H
ATOM   2539  H14 UNK   102      62.283  78.464  22.754  1.00  0.00           H
ATOM   2540  H15 UNK   102      61.868  76.816  23.090  1.00  0.00           H
ATOM   2541  H16 UNK   102      63.602  75.920  25.221  1.00  0.00           H
ATOM   2542  H17 UNK   102      64.087  75.314  23.645  1.00  0.00           H
ATOM   2543  H18 UNK   102      65.957  74.922  25.135  1.00  0.00           H
ATOM   2544  H19 UNK   102      66.317  76.135  23.906  1.00  0.00           H
ATOM   2545  H20 UNK   102      61.069  76.005  25.390  1.00  0.00           H
ATOM   2546  H21 UNK   102      61.683  80.201  24.138  1.00  0.00           H
ATOM   2547  H22 UNK   102      59.636  76.877  27.138  1.00  0.00           H
ATOM   2548  H23 UNK   102      60.526  80.925  26.135  1.00  0.00           H
ATOM   2549  H24 UNK   102      59.362  79.255  27.631  1.00  0.00           H
ATOM   2550  H25 UNK   102      66.119  77.773  25.279  1.00  0.00           H
ATOM   2551  O1  UNK   103      30.138  49.960  51.371  1.00  0.00           O
ATOM   2552  C2  UNK   103      27.014  48.894  51.325  1.00  0.00           C
ATOM   2553  C3  UNK   103      26.038  47.713  51.466  1.00  0.00           C
ATOM   2554  C4  UNK   103      28.188  48.619  50.383  1.00  0.00           C
ATOM   2555  C5  UNK   103      24.894  48.141  52.343  1.00  0.00           C
ATOM   2556  C6  UNK   103      29.104  49.835  50.346  1.00  0.00           C
ATOM   2557  C7  UNK   103      23.655  48.205  51.724  1.00  0.00           C
ATOM   2558  C8  UNK   103      25.037  48.482  53.654  1.00  0.00           C
ATOM   2559  C9  UNK   103      22.517  48.572  52.416  1.00  0.00           C
ATOM   2560  C10 UNK   103      23.890  48.623  54.435  1.00  0.00           C
ATOM   2561  C11 UNK   103      22.591  48.767  53.814  1.00  0.00           C
ATOM   2562  H12 UNK   103      26.559  49.832  50.935  1.00  0.00           H
ATOM   2563  H13 UNK   103      27.323  49.313  52.285  1.00  0.00           H
ATOM   2564  H14 UNK   103      25.724  47.367  50.466  1.00  0.00           H
ATOM   2565  H15 UNK   103      26.581  46.878  51.929  1.00  0.00           H
ATOM   2566  H16 UNK   103      28.706  47.680  50.691  1.00  0.00           H
ATOM   2567  H17 UNK   103      27.854  48.557  49.333  1.00  0.00           H
ATOM   2568  H18 UNK   103      29.611  49.784  49.344  1.00  0.00           H
ATOM   2569  H19 UNK   103      28.446  50.691  50.233  1.00  0.00           H
ATOM   2570  H20 UNK   103      23.533  48.091  50.647  1.00  0.00           H
ATOM   2571  H21 UNK   103      26.014  48.303  54.141  1.00  0.00           H
ATOM   2572  H22 UNK   103      21.543  48.669  51.952  1.00  0.00           H
ATOM   2573  H23 UNK   103      23.980  48.614  55.513  1.00  0.00           H
ATOM   2574  H24 UNK   103      21.653  49.001  54.351  1.00  0.00           H
ATOM   2575  H25 UNK   103      30.910  50.473  51.062  1.00  0.00           H
ATOM   2576  O1  UNK   104      18.228  55.014  51.795  1.00  0.00           O
ATOM   2577  C2  UNK   104      18.688  57.253  53.847  1.00  0.00           C
ATOM   2578  C3  UNK   104      19.330  57.753  55.122  1.00  0.00           C
ATOM   2579  C4  UNK   104      18.128  55.833  54.084  1.00  0.00           C
ATOM   2580  C5  UNK   104      18.898  59.157  55.327  1.00  0.00           C
ATOM   2581  C6  UNK   104      17.341  55.243  52.952  1.00  0.00           C
ATOM   2582  C7  UNK   104      19.788  60.206  55.101  1.00  0.00           C
ATOM   2583  C8  UNK   104      17.581  59.503  55.814  1.00  0.00           C
ATOM   2584  C9  UNK   104      19.465  61.561  55.432  1.00  0.00           C
ATOM   2585  C10 UNK   104      17.210  60.811  56.160  1.00  0.00           C
ATOM   2586  C11 UNK   104      18.185  61.831  55.971  1.00  0.00           C
ATOM   2587  H12 UNK   104      17.807  57.793  53.487  1.00  0.00           H
ATOM   2588  H13 UNK   104      19.425  57.225  53.104  1.00  0.00           H
ATOM   2589  H14 UNK   104      19.101  57.146  55.974  1.00  0.00           H
ATOM   2590  H15 UNK   104      20.402  57.693  54.915  1.00  0.00           H
ATOM   2591  H16 UNK   104      18.954  55.163  54.321  1.00  0.00           H
ATOM   2592  H17 UNK   104      17.441  55.904  54.916  1.00  0.00           H
ATOM   2593  H18 UNK   104      16.845  54.294  53.380  1.00  0.00           H
ATOM   2594  H19 UNK   104      16.577  55.973  52.664  1.00  0.00           H
ATOM   2595  H20 UNK   104      20.874  60.034  54.914  1.00  0.00           H
ATOM   2596  H21 UNK   104      16.944  58.721  56.157  1.00  0.00           H
ATOM   2597  H22 UNK   104      20.198  62.319  55.243  1.00  0.00           H
ATOM   2598  H23 UNK   104      16.309  60.996  56.698  1.00  0.00           H
ATOM   2599  H24 UNK   104      18.014  62.854  56.355  1.00  0.00           H
ATOM   2600  H25 UNK   104      17.886  54.276  51.207  1.00  0.00           H
ATOM   2601  O1  UNK   105      21.553  62.562  13.335  1.00  0.00           O
ATOM   2602  C2  UNK   105      19.201  61.029  14.173  1.00  0.00           C
ATOM   2603  C3  UNK   105      17.968  60.129  14.326  1.00  0.00           C
ATOM   2604  C4  UNK   105      19.416  61.444  12.694  1.00  0.00           C
ATOM   2605  C5  UNK   105      18.007  58.761  13.639  1.00  0.00           C
ATOM   2606  C6  UNK   105      20.345  62.708  12.533  1.00  0.00           C
ATOM   2607  C7  UNK   105      18.638  57.620  14.280  1.00  0.00           C
ATOM   2608  C8  UNK   105      17.533  58.638  12.362  1.00  0.00           C
ATOM   2609  C9  UNK   105      18.842  56.433  13.584  1.00  0.00           C
ATOM   2610  C10 UNK   105      17.601  57.389  11.723  1.00  0.00           C
ATOM   2611  C11 UNK   105      18.233  56.315  12.335  1.00  0.00           C
ATOM   2612  H12 UNK   105      19.068  61.997  14.718  1.00  0.00           H
ATOM   2613  H13 UNK   105      20.068  60.398  14.447  1.00  0.00           H
ATOM   2614  H14 UNK   105      17.791  59.849  15.428  1.00  0.00           H
ATOM   2615  H15 UNK   105      17.020  60.699  14.145  1.00  0.00           H
ATOM   2616  H16 UNK   105      19.796  60.691  12.066  1.00  0.00           H
ATOM   2617  H17 UNK   105      18.406  61.794  12.297  1.00  0.00           H
ATOM   2618  H18 UNK   105      20.646  62.820  11.486  1.00  0.00           H
ATOM   2619  H19 UNK   105      19.828  63.660  12.769  1.00  0.00           H
ATOM   2620  H20 UNK   105      19.089  57.681  15.277  1.00  0.00           H
ATOM   2621  H21 UNK   105      17.065  59.544  11.947  1.00  0.00           H
ATOM   2622  H22 UNK   105      19.329  55.609  14.067  1.00  0.00           H
ATOM   2623  H23 UNK   105      17.340  57.291  10.697  1.00  0.00           H
ATOM   2624  H24 UNK   105      18.232  55.341  11.887  1.00  0.00           H
ATOM   2625  H25 UNK   105      21.379  62.906  14.218  1.00  0.00           H
ATOM   2626  O1  UNK   106      63.712  19.214  47.816  1.00  0.00           O
ATOM   2627  C2  UNK   106      64.841  21.258  45.929  1.00  0.00           C
ATOM   2628  C3  UNK   106      65.681  22.094  44.972  1.00  0.00           C
ATOM   2629  C4  UNK   106      65.723  20.429  46.935  1.00  0.00           C
ATOM   2630  C5  UNK   106      66.805  21.413  44.190  1.00  0.00           C
ATOM   2631  C6  UNK   106      64.822  19.980  48.157  1.00  0.00           C
ATOM   2632  C7  UNK   106      66.530  20.815  42.934  1.00  0.00           C
ATOM   2633  C8  UNK   106      68.139  21.391  44.616  1.00  0.00           C
ATOM   2634  C9  UNK   106      67.537  20.242  42.151  1.00  0.00           C
ATOM   2635  C10 UNK   106      69.185  20.675  43.872  1.00  0.00           C
ATOM   2636  C11 UNK   106      68.854  20.109  42.660  1.00  0.00           C
ATOM   2637  H12 UNK   106      64.012  21.843  46.383  1.00  0.00           H
ATOM   2638  H13 UNK   106      64.218  20.551  45.416  1.00  0.00           H
ATOM   2639  H14 UNK   106      64.997  22.636  44.403  1.00  0.00           H
ATOM   2640  H15 UNK   106      66.100  22.885  45.583  1.00  0.00           H
ATOM   2641  H16 UNK   106      66.263  19.526  46.442  1.00  0.00           H
ATOM   2642  H17 UNK   106      66.514  21.044  47.348  1.00  0.00           H
ATOM   2643  H18 UNK   106      65.478  19.427  48.861  1.00  0.00           H
ATOM   2644  H19 UNK   106      64.568  20.922  48.607  1.00  0.00           H
ATOM   2645  H20 UNK   106      65.497  20.866  42.432  1.00  0.00           H
ATOM   2646  H21 UNK   106      68.426  21.896  45.511  1.00  0.00           H
ATOM   2647  H22 UNK   106      67.287  19.812  41.175  1.00  0.00           H
ATOM   2648  H23 UNK   106      70.123  20.507  44.371  1.00  0.00           H
ATOM   2649  H24 UNK   106      69.573  19.549  42.087  1.00  0.00           H
ATOM   2650  H25 UNK   106      63.900  18.560  47.161  1.00  0.00           H
ATOM   2651  O1  UNK   107      78.417  59.765  55.507  1.00  0.00           O
ATOM   2652  C2  UNK   107      75.886  61.646  56.307  1.00  0.00           C
ATOM   2653  C3  UNK   107      74.301  61.880  56.370  1.00  0.00           C
ATOM   2654  C4  UNK   107      76.181  60.154  56.381  1.00  0.00           C
ATOM   2655  C5  UNK   107      73.612  61.206  57.509  1.00  0.00           C
ATOM   2656  C6  UNK   107      77.658  59.731  56.694  1.00  0.00           C
ATOM   2657  C7  UNK   107      74.128  61.105  58.842  1.00  0.00           C
ATOM   2658  C8  UNK   107      72.249  60.891  57.351  1.00  0.00           C
ATOM   2659  C9  UNK   107      73.468  60.477  59.827  1.00  0.00           C
ATOM   2660  C10 UNK   107      71.521  60.206  58.360  1.00  0.00           C
ATOM   2661  C11 UNK   107      72.105  59.994  59.630  1.00  0.00           C
ATOM   2662  H12 UNK   107      76.260  61.938  55.326  1.00  0.00           H
ATOM   2663  H13 UNK   107      76.410  62.200  57.084  1.00  0.00           H
ATOM   2664  H14 UNK   107      74.158  62.955  56.379  1.00  0.00           H
ATOM   2665  H15 UNK   107      73.818  61.438  55.444  1.00  0.00           H
ATOM   2666  H16 UNK   107      75.590  59.741  57.286  1.00  0.00           H
ATOM   2667  H17 UNK   107      75.750  59.546  55.475  1.00  0.00           H
ATOM   2668  H18 UNK   107      78.107  60.475  57.339  1.00  0.00           H
ATOM   2669  H19 UNK   107      77.619  58.707  57.212  1.00  0.00           H
ATOM   2670  H20 UNK   107      75.121  61.482  59.004  1.00  0.00           H
ATOM   2671  H21 UNK   107      71.858  61.050  56.350  1.00  0.00           H
ATOM   2672  H22 UNK   107      73.962  60.356  60.751  1.00  0.00           H
ATOM   2673  H23 UNK   107      70.569  59.811  58.098  1.00  0.00           H
ATOM   2674  H24 UNK   107      71.502  59.621  60.448  1.00  0.00           H
ATOM   2675  H25 UNK   107      78.588  58.802  55.238  1.00  0.00           H
ATOM   2676  O1  UNK   108      64.068  55.194  59.280  1.00  0.00           O
ATOM   2677  C2  UNK   108      62.883  57.422  61.133  1.00  0.00           C
ATOM   2678  C3  UNK   108      62.541  57.375  62.685  1.00  0.00           C
ATOM   2679  C4  UNK   108      64.454  57.335  60.672  1.00  0.00           C
ATOM   2680  C5  UNK   108      61.156  57.731  63.051  1.00  0.00           C
ATOM   2681  C6  UNK   108      64.777  55.834  60.376  1.00  0.00           C
ATOM   2682  C7  UNK   108      60.806  57.475  64.404  1.00  0.00           C
ATOM   2683  C8  UNK   108      60.223  58.303  62.178  1.00  0.00           C
ATOM   2684  C9  UNK   108      59.560  57.759  64.857  1.00  0.00           C
ATOM   2685  C10 UNK   108      58.946  58.571  62.693  1.00  0.00           C
ATOM   2686  C11 UNK   108      58.606  58.325  64.006  1.00  0.00           C
ATOM   2687  H12 UNK   108      62.282  56.715  60.616  1.00  0.00           H
ATOM   2688  H13 UNK   108      62.724  58.438  60.774  1.00  0.00           H
ATOM   2689  H14 UNK   108      62.880  56.386  63.073  1.00  0.00           H
ATOM   2690  H15 UNK   108      63.145  58.123  63.241  1.00  0.00           H
ATOM   2691  H16 UNK   108      64.559  57.927  59.796  1.00  0.00           H
ATOM   2692  H17 UNK   108      65.133  57.873  61.415  1.00  0.00           H
ATOM   2693  H18 UNK   108      65.846  55.777  60.070  1.00  0.00           H
ATOM   2694  H19 UNK   108      64.747  55.272  61.347  1.00  0.00           H
ATOM   2695  H20 UNK   108      61.555  57.036  65.052  1.00  0.00           H
ATOM   2696  H21 UNK   108      60.436  58.506  61.173  1.00  0.00           H
ATOM   2697  H22 UNK   108      59.260  57.606  65.892  1.00  0.00           H
ATOM   2698  H23 UNK   108      58.106  58.913  62.077  1.00  0.00           H
ATOM   2699  H24 UNK   108      57.638  58.495  64.385  1.00  0.00           H
ATOM   2700  H25 UNK   108      63.122  55.350  59.363  1.00  0.00           H
ATOM   2701  O1  UNK   109       4.364  13.301  18.092  1.00  0.00           O
ATOM   2702  C2  UNK   109       7.232  12.679  17.672  1.00  0.00           C
ATOM   2703  C3  UNK   109       8.438  12.990  16.800  1.00  0.00           C
ATOM   2704  C4  UNK   109       6.609  14.036  17.944  1.00  0.00           C
ATOM   2705  C5  UNK   109       9.176  11.657  16.372  1.00  0.00           C
ATOM   2706  C6  UNK   109       5.450  13.881  18.904  1.00  0.00           C
ATOM   2707  C7  UNK   109      10.462  11.471  16.900  1.00  0.00           C
ATOM   2708  C8  UNK   109       8.672  10.801  15.375  1.00  0.00           C
ATOM   2709  C9  UNK   109      11.180  10.332  16.582  1.00  0.00           C
ATOM   2710  C10 UNK   109       9.407   9.624  15.026  1.00  0.00           C
ATOM   2711  C11 UNK   109      10.654   9.402  15.677  1.00  0.00           C
ATOM   2712  H12 UNK   109       6.502  12.024  17.231  1.00  0.00           H
ATOM   2713  H13 UNK   109       7.619  12.243  18.597  1.00  0.00           H
ATOM   2714  H14 UNK   109       8.122  13.464  15.904  1.00  0.00           H
ATOM   2715  H15 UNK   109       9.133  13.703  17.204  1.00  0.00           H
ATOM   2716  H16 UNK   109       7.297  14.808  18.331  1.00  0.00           H
ATOM   2717  H17 UNK   109       6.153  14.405  17.008  1.00  0.00           H
ATOM   2718  H18 UNK   109       5.894  13.335  19.744  1.00  0.00           H
ATOM   2719  H19 UNK   109       5.086  14.783  19.340  1.00  0.00           H
ATOM   2720  H20 UNK   109      10.914  12.204  17.613  1.00  0.00           H
ATOM   2721  H21 UNK   109       7.805  10.940  14.754  1.00  0.00           H
ATOM   2722  H22 UNK   109      12.205  10.173  16.969  1.00  0.00           H
ATOM   2723  H23 UNK   109       9.025   8.879  14.363  1.00  0.00           H
ATOM   2724  H24 UNK   109      11.219   8.505  15.609  1.00  0.00           H
ATOM   2725  H25 UNK   109       3.654  12.988  18.700  1.00  0.00           H
ATOM   2726  O1  UNK   110      70.197   6.744  18.704  1.00  0.00           O
ATOM   2727  C2  UNK   110      70.379   4.685  21.180  1.00  0.00           C
ATOM   2728  C3  UNK   110      71.348   5.172  22.317  1.00  0.00           C
ATOM   2729  C4  UNK   110      69.266   5.603  20.628  1.00  0.00           C
ATOM   2730  C5  UNK   110      70.592   5.493  23.608  1.00  0.00           C
ATOM   2731  C6  UNK   110      69.743   6.942  20.052  1.00  0.00           C
ATOM   2732  C7  UNK   110      70.185   6.774  23.823  1.00  0.00           C
ATOM   2733  C8  UNK   110      70.141   4.437  24.427  1.00  0.00           C
ATOM   2734  C9  UNK   110      69.561   7.125  25.016  1.00  0.00           C
ATOM   2735  C10 UNK   110      69.434   4.776  25.594  1.00  0.00           C
ATOM   2736  C11 UNK   110      69.251   6.147  25.911  1.00  0.00           C
ATOM   2737  H12 UNK   110      71.017   4.259  20.403  1.00  0.00           H
ATOM   2738  H13 UNK   110      69.839   3.781  21.543  1.00  0.00           H
ATOM   2739  H14 UNK   110      72.171   4.486  22.540  1.00  0.00           H
ATOM   2740  H15 UNK   110      71.737   6.121  22.005  1.00  0.00           H
ATOM   2741  H16 UNK   110      68.598   5.174  19.834  1.00  0.00           H
ATOM   2742  H17 UNK   110      68.638   5.849  21.498  1.00  0.00           H
ATOM   2743  H18 UNK   110      68.849   7.569  20.011  1.00  0.00           H
ATOM   2744  H19 UNK   110      70.546   7.424  20.573  1.00  0.00           H
ATOM   2745  H20 UNK   110      70.465   7.627  23.181  1.00  0.00           H
ATOM   2746  H21 UNK   110      70.313   3.416  24.216  1.00  0.00           H
ATOM   2747  H22 UNK   110      69.422   8.209  25.327  1.00  0.00           H
ATOM   2748  H23 UNK   110      69.088   4.032  26.294  1.00  0.00           H
ATOM   2749  H24 UNK   110      68.782   6.323  26.884  1.00  0.00           H
ATOM   2750  H25 UNK   110      71.008   6.196  18.624  1.00  0.00           H
ATOM   2751  O1  UNK   111      56.755  10.452  20.981  1.00  0.00           O
ATOM   2752  C2  UNK   111      53.851   9.899  20.185  1.00  0.00           C
ATOM   2753  C3  UNK   111      53.606  11.127  19.306  1.00  0.00           C
ATOM   2754  C4  UNK   111      55.058   9.046  19.759  1.00  0.00           C
ATOM   2755  C5  UNK   111      52.992  10.655  18.000  1.00  0.00           C
ATOM   2756  C6  UNK   111      56.412   9.898  19.759  1.00  0.00           C
ATOM   2757  C7  UNK   111      51.600  10.213  17.970  1.00  0.00           C
ATOM   2758  C8  UNK   111      53.675  10.805  16.769  1.00  0.00           C
ATOM   2759  C9  UNK   111      51.023   9.902  16.693  1.00  0.00           C
ATOM   2760  C10 UNK   111      53.060  10.602  15.525  1.00  0.00           C
ATOM   2761  C11 UNK   111      51.768  10.059  15.515  1.00  0.00           C
ATOM   2762  H12 UNK   111      53.944  10.315  21.236  1.00  0.00           H
ATOM   2763  H13 UNK   111      52.962   9.272  20.206  1.00  0.00           H
ATOM   2764  H14 UNK   111      52.904  11.817  19.801  1.00  0.00           H
ATOM   2765  H15 UNK   111      54.447  11.822  19.165  1.00  0.00           H
ATOM   2766  H16 UNK   111      55.166   8.261  20.558  1.00  0.00           H
ATOM   2767  H17 UNK   111      54.850   8.651  18.732  1.00  0.00           H
ATOM   2768  H18 UNK   111      57.247   9.316  19.340  1.00  0.00           H
ATOM   2769  H19 UNK   111      56.300  10.779  19.069  1.00  0.00           H
ATOM   2770  H20 UNK   111      51.007   9.973  18.877  1.00  0.00           H
ATOM   2771  H21 UNK   111      54.705  11.052  16.757  1.00  0.00           H
ATOM   2772  H22 UNK   111      50.030   9.553  16.640  1.00  0.00           H
ATOM   2773  H23 UNK   111      53.556  10.666  14.621  1.00  0.00           H
ATOM   2774  H24 UNK   111      51.397   9.929  14.497  1.00  0.00           H
ATOM   2775  H25 UNK   111      57.477  11.124  20.825  1.00  0.00           H
ATOM   2776  O1  UNK   112      44.026  76.809  53.149  1.00  0.00           O
ATOM   2777  C2  UNK   112      45.766  73.725  54.724  1.00  0.00           C
ATOM   2778  C3  UNK   112      45.939  72.241  54.318  1.00  0.00           C
ATOM   2779  C4  UNK   112      45.093  74.530  53.593  1.00  0.00           C
ATOM   2780  C5  UNK   112      44.513  71.701  54.015  1.00  0.00           C
ATOM   2781  C6  UNK   112      44.999  76.064  53.889  1.00  0.00           C
ATOM   2782  C7  UNK   112      44.059  71.514  52.662  1.00  0.00           C
ATOM   2783  C8  UNK   112      43.720  71.422  55.077  1.00  0.00           C
ATOM   2784  C9  UNK   112      42.699  71.099  52.441  1.00  0.00           C
ATOM   2785  C10 UNK   112      42.367  71.052  54.927  1.00  0.00           C
ATOM   2786  C11 UNK   112      41.862  70.875  53.561  1.00  0.00           C
ATOM   2787  H12 UNK   112      45.131  73.641  55.617  1.00  0.00           H
ATOM   2788  H13 UNK   112      46.782  74.151  54.858  1.00  0.00           H
ATOM   2789  H14 UNK   112      46.545  72.164  53.390  1.00  0.00           H
ATOM   2790  H15 UNK   112      46.407  71.702  55.165  1.00  0.00           H
ATOM   2791  H16 UNK   112      45.549  74.324  52.631  1.00  0.00           H
ATOM   2792  H17 UNK   112      44.097  74.162  53.566  1.00  0.00           H
ATOM   2793  H18 UNK   112      44.814  76.216  54.976  1.00  0.00           H
ATOM   2794  H19 UNK   112      45.930  76.465  53.674  1.00  0.00           H
ATOM   2795  H20 UNK   112      44.703  71.717  51.808  1.00  0.00           H
ATOM   2796  H21 UNK   112      44.065  71.667  56.099  1.00  0.00           H
ATOM   2797  H22 UNK   112      42.378  70.963  51.420  1.00  0.00           H
ATOM   2798  H23 UNK   112      41.754  70.932  55.775  1.00  0.00           H
ATOM   2799  H24 UNK   112      40.879  70.620  53.294  1.00  0.00           H
ATOM   2800  H25 UNK   112      44.115  76.634  52.184  1.00  0.00           H
ATOM   2801  O1  UNK   113      29.815   3.245  33.363  1.00  0.00           O
ATOM   2802  C2  UNK   113      28.537   5.144  30.418  1.00  0.00           C
ATOM   2803  C3  UNK   113      27.176   5.123  31.239  1.00  0.00           C
ATOM   2804  C4  UNK   113      29.555   4.086  30.934  1.00  0.00           C
ATOM   2805  C5  UNK   113      26.323   6.392  30.987  1.00  0.00           C
ATOM   2806  C6  UNK   113      30.081   4.323  32.364  1.00  0.00           C
ATOM   2807  C7  UNK   113      25.031   6.433  30.374  1.00  0.00           C
ATOM   2808  C8  UNK   113      26.786   7.596  31.558  1.00  0.00           C
ATOM   2809  C9  UNK   113      24.382   7.667  30.247  1.00  0.00           C
ATOM   2810  C10 UNK   113      26.062   8.815  31.540  1.00  0.00           C
ATOM   2811  C11 UNK   113      24.933   8.805  30.826  1.00  0.00           C
ATOM   2812  H12 UNK   113      28.374   4.966  29.383  1.00  0.00           H
ATOM   2813  H13 UNK   113      28.949   6.180  30.466  1.00  0.00           H
ATOM   2814  H14 UNK   113      26.616   4.197  31.075  1.00  0.00           H
ATOM   2815  H15 UNK   113      27.496   5.144  32.235  1.00  0.00           H
ATOM   2816  H16 UNK   113      29.126   3.045  30.863  1.00  0.00           H
ATOM   2817  H17 UNK   113      30.426   4.133  30.261  1.00  0.00           H
ATOM   2818  H18 UNK   113      31.191   4.322  32.239  1.00  0.00           H
ATOM   2819  H19 UNK   113      29.833   5.283  32.857  1.00  0.00           H
ATOM   2820  H20 UNK   113      24.616   5.543  29.935  1.00  0.00           H
ATOM   2821  H21 UNK   113      27.774   7.539  31.959  1.00  0.00           H
ATOM   2822  H22 UNK   113      23.422   7.613  29.768  1.00  0.00           H
ATOM   2823  H23 UNK   113      26.434   9.712  31.973  1.00  0.00           H
ATOM   2824  H24 UNK   113      24.410   9.739  30.668  1.00  0.00           H
ATOM   2825  H25 UNK   113      30.465   3.387  34.135  1.00  0.00           H
ATOM   2826  O1  UNK   114      47.620   5.950  24.711  1.00  0.00           O
ATOM   2827  C2  UNK   114      45.235   3.644  26.378  1.00  0.00           C
ATOM   2828  C3  UNK   114      44.931   3.404  27.866  1.00  0.00           C
ATOM   2829  C4  UNK   114      46.230   4.795  26.133  1.00  0.00           C
ATOM   2830  C5  UNK   114      44.241   2.038  28.173  1.00  0.00           C
ATOM   2831  C6  UNK   114      46.765   4.847  24.725  1.00  0.00           C
ATOM   2832  C7  UNK   114      42.829   2.015  28.502  1.00  0.00           C
ATOM   2833  C8  UNK   114      44.976   0.861  28.253  1.00  0.00           C
ATOM   2834  C9  UNK   114      42.233   0.824  28.924  1.00  0.00           C
ATOM   2835  C10 UNK   114      44.374  -0.313  28.706  1.00  0.00           C
ATOM   2836  C11 UNK   114      43.007  -0.342  28.944  1.00  0.00           C
ATOM   2837  H12 UNK   114      45.700   2.771  25.963  1.00  0.00           H
ATOM   2838  H13 UNK   114      44.357   3.717  25.747  1.00  0.00           H
ATOM   2839  H14 UNK   114      45.900   3.356  28.279  1.00  0.00           H
ATOM   2840  H15 UNK   114      44.487   4.216  28.452  1.00  0.00           H
ATOM   2841  H16 UNK   114      45.794   5.788  26.484  1.00  0.00           H
ATOM   2842  H17 UNK   114      47.086   4.696  26.825  1.00  0.00           H
ATOM   2843  H18 UNK   114      47.444   4.025  24.354  1.00  0.00           H
ATOM   2844  H19 UNK   114      45.938   4.982  23.979  1.00  0.00           H
ATOM   2845  H20 UNK   114      42.221   2.910  28.609  1.00  0.00           H
ATOM   2846  H21 UNK   114      46.059   0.923  28.149  1.00  0.00           H
ATOM   2847  H22 UNK   114      41.120   0.751  29.095  1.00  0.00           H
ATOM   2848  H23 UNK   114      45.014  -1.133  28.841  1.00  0.00           H
ATOM   2849  H24 UNK   114      42.622  -1.325  29.060  1.00  0.00           H
ATOM   2850  H25 UNK   114      48.370   5.523  24.326  1.00  0.00           H
ATOM   2851  O1  UNK   115      70.393  70.608  81.577  1.00  0.00           O
ATOM   2852  C2  UNK   115      72.621  69.496  79.562  1.00  0.00           C
ATOM   2853  C3  UNK   115      73.780  69.484  78.521  1.00  0.00           C
ATOM   2854  C4  UNK   115      71.730  70.724  79.412  1.00  0.00           C
ATOM   2855  C5  UNK   115      74.522  68.103  78.457  1.00  0.00           C
ATOM   2856  C6  UNK   115      70.366  70.624  80.152  1.00  0.00           C
ATOM   2857  C7  UNK   115      75.096  67.610  77.288  1.00  0.00           C
ATOM   2858  C8  UNK   115      74.765  67.480  79.715  1.00  0.00           C
ATOM   2859  C9  UNK   115      75.716  66.326  77.319  1.00  0.00           C
ATOM   2860  C10 UNK   115      75.626  66.357  79.791  1.00  0.00           C
ATOM   2861  C11 UNK   115      76.046  65.824  78.598  1.00  0.00           C
ATOM   2862  H12 UNK   115      72.099  68.561  79.465  1.00  0.00           H
ATOM   2863  H13 UNK   115      73.027  69.505  80.539  1.00  0.00           H
ATOM   2864  H14 UNK   115      73.360  69.812  77.563  1.00  0.00           H
ATOM   2865  H15 UNK   115      74.462  70.294  78.947  1.00  0.00           H
ATOM   2866  H16 UNK   115      72.345  71.665  79.606  1.00  0.00           H
ATOM   2867  H17 UNK   115      71.384  70.781  78.409  1.00  0.00           H
ATOM   2868  H18 UNK   115      69.746  71.496  79.736  1.00  0.00           H
ATOM   2869  H19 UNK   115      69.880  69.695  79.775  1.00  0.00           H
ATOM   2870  H20 UNK   115      74.982  68.124  76.347  1.00  0.00           H
ATOM   2871  H21 UNK   115      74.527  67.971  80.620  1.00  0.00           H
ATOM   2872  H22 UNK   115      75.987  65.757  76.450  1.00  0.00           H
ATOM   2873  H23 UNK   115      75.821  65.959  80.730  1.00  0.00           H
ATOM   2874  H24 UNK   115      76.538  64.867  78.712  1.00  0.00           H
ATOM   2875  H25 UNK   115      70.946  69.785  81.797  1.00  0.00           H
ATOM   2876  O1  UNK   116      45.348  54.192  21.362  1.00  0.00           O
ATOM   2877  C2  UNK   116      42.665  52.812  23.691  1.00  0.00           C
ATOM   2878  C3  UNK   116      42.906  52.204  25.106  1.00  0.00           C
ATOM   2879  C4  UNK   116      44.028  53.460  23.232  1.00  0.00           C
ATOM   2880  C5  UNK   116      41.553  51.921  25.817  1.00  0.00           C
ATOM   2881  C6  UNK   116      44.069  53.968  21.775  1.00  0.00           C
ATOM   2882  C7  UNK   116      41.167  52.604  26.914  1.00  0.00           C
ATOM   2883  C8  UNK   116      40.710  50.936  25.309  1.00  0.00           C
ATOM   2884  C9  UNK   116      40.011  52.249  27.623  1.00  0.00           C
ATOM   2885  C10 UNK   116      39.502  50.605  25.951  1.00  0.00           C
ATOM   2886  C11 UNK   116      39.160  51.277  27.093  1.00  0.00           C
ATOM   2887  H12 UNK   116      42.445  52.008  23.038  1.00  0.00           H
ATOM   2888  H13 UNK   116      41.796  53.454  23.607  1.00  0.00           H
ATOM   2889  H14 UNK   116      43.419  51.277  24.947  1.00  0.00           H
ATOM   2890  H15 UNK   116      43.460  52.798  25.821  1.00  0.00           H
ATOM   2891  H16 UNK   116      44.237  54.372  23.834  1.00  0.00           H
ATOM   2892  H17 UNK   116      44.908  52.729  23.283  1.00  0.00           H
ATOM   2893  H18 UNK   116      43.592  53.159  21.159  1.00  0.00           H
ATOM   2894  H19 UNK   116      43.583  54.931  21.552  1.00  0.00           H
ATOM   2895  H20 UNK   116      41.902  53.270  27.351  1.00  0.00           H
ATOM   2896  H21 UNK   116      41.047  50.287  24.531  1.00  0.00           H
ATOM   2897  H22 UNK   116      39.696  52.693  28.559  1.00  0.00           H
ATOM   2898  H23 UNK   116      38.907  49.740  25.546  1.00  0.00           H
ATOM   2899  H24 UNK   116      38.329  50.870  27.681  1.00  0.00           H
ATOM   2900  H25 UNK   116      45.878  53.472  21.624  1.00  0.00           H
ATOM   2901  O1  UNK   117       0.910  34.990  58.171  1.00  0.00           O
ATOM   2902  C2  UNK   117       0.052  38.020  60.342  1.00  0.00           C
ATOM   2903  C3  UNK   117      -0.587  39.384  59.946  1.00  0.00           C
ATOM   2904  C4  UNK   117       0.326  37.190  59.011  1.00  0.00           C
ATOM   2905  C5  UNK   117       0.447  40.386  59.378  1.00  0.00           C
ATOM   2906  C6  UNK   117       0.805  35.752  59.340  1.00  0.00           C
ATOM   2907  C7  UNK   117       0.827  40.299  58.057  1.00  0.00           C
ATOM   2908  C8  UNK   117       1.044  41.266  60.205  1.00  0.00           C
ATOM   2909  C9  UNK   117       1.756  41.236  57.526  1.00  0.00           C
ATOM   2910  C10 UNK   117       1.983  42.216  59.739  1.00  0.00           C
ATOM   2911  C11 UNK   117       2.372  42.197  58.377  1.00  0.00           C
ATOM   2912  H12 UNK   117       1.063  38.193  60.800  1.00  0.00           H
ATOM   2913  H13 UNK   117      -0.601  37.417  60.969  1.00  0.00           H
ATOM   2914  H14 UNK   117      -1.475  39.287  59.270  1.00  0.00           H
ATOM   2915  H15 UNK   117      -1.019  39.881  60.893  1.00  0.00           H
ATOM   2916  H16 UNK   117      -0.542  37.124  58.339  1.00  0.00           H
ATOM   2917  H17 UNK   117       1.050  37.620  58.309  1.00  0.00           H
ATOM   2918  H18 UNK   117       1.729  35.844  59.785  1.00  0.00           H
ATOM   2919  H19 UNK   117       0.147  35.310  60.173  1.00  0.00           H
ATOM   2920  H20 UNK   117       0.365  39.590  57.338  1.00  0.00           H
ATOM   2921  H21 UNK   117       0.883  41.227  61.275  1.00  0.00           H
ATOM   2922  H22 UNK   117       2.017  41.212  56.449  1.00  0.00           H
ATOM   2923  H23 UNK   117       2.343  43.032  60.381  1.00  0.00           H
ATOM   2924  H24 UNK   117       3.152  42.816  57.971  1.00  0.00           H
ATOM   2925  H25 UNK   117       0.061  34.566  58.019  1.00  0.00           H
ATOM   2926  O1  UNK   118      73.888  65.896  73.881  1.00  0.00           O
ATOM   2927  C2  UNK   118      72.513  63.478  72.496  1.00  0.00           C
ATOM   2928  C3  UNK   118      72.331  62.652  71.209  1.00  0.00           C
ATOM   2929  C4  UNK   118      74.007  63.644  72.823  1.00  0.00           C
ATOM   2930  C5  UNK   118      70.891  62.379  71.155  1.00  0.00           C
ATOM   2931  C6  UNK   118      74.314  64.566  74.046  1.00  0.00           C
ATOM   2932  C7  UNK   118      70.233  61.420  71.962  1.00  0.00           C
ATOM   2933  C8  UNK   118      70.019  63.094  70.242  1.00  0.00           C
ATOM   2934  C9  UNK   118      68.836  61.285  71.928  1.00  0.00           C
ATOM   2935  C10 UNK   118      68.633  62.941  70.112  1.00  0.00           C
ATOM   2936  C11 UNK   118      68.082  61.950  70.977  1.00  0.00           C
ATOM   2937  H12 UNK   118      71.978  64.422  72.393  1.00  0.00           H
ATOM   2938  H13 UNK   118      72.110  62.905  73.368  1.00  0.00           H
ATOM   2939  H14 UNK   118      72.606  63.240  70.313  1.00  0.00           H
ATOM   2940  H15 UNK   118      72.893  61.716  71.193  1.00  0.00           H
ATOM   2941  H16 UNK   118      74.331  62.633  73.058  1.00  0.00           H
ATOM   2942  H17 UNK   118      74.462  63.971  71.905  1.00  0.00           H
ATOM   2943  H18 UNK   118      73.898  64.024  74.907  1.00  0.00           H
ATOM   2944  H19 UNK   118      75.394  64.514  74.165  1.00  0.00           H
ATOM   2945  H20 UNK   118      70.802  60.929  72.670  1.00  0.00           H
ATOM   2946  H21 UNK   118      70.507  63.858  69.572  1.00  0.00           H
ATOM   2947  H22 UNK   118      68.327  60.690  72.628  1.00  0.00           H
ATOM   2948  H23 UNK   118      67.998  63.472  69.370  1.00  0.00           H
ATOM   2949  H24 UNK   118      67.030  61.795  70.896  1.00  0.00           H
ATOM   2950  H25 UNK   118      73.554  66.034  72.986  1.00  0.00           H
ATOM   2951  O1  UNK   119       2.655  52.777  11.022  1.00  0.00           O
ATOM   2952  C2  UNK   119       3.489  55.853  11.199  1.00  0.00           C
ATOM   2953  C3  UNK   119       4.040  56.210   9.759  1.00  0.00           C
ATOM   2954  C4  UNK   119       2.048  55.249  11.193  1.00  0.00           C
ATOM   2955  C5  UNK   119       3.178  57.184   8.950  1.00  0.00           C
ATOM   2956  C6  UNK   119       1.838  53.839  10.461  1.00  0.00           C
ATOM   2957  C7  UNK   119       2.294  56.698   7.956  1.00  0.00           C
ATOM   2958  C8  UNK   119       3.309  58.562   9.208  1.00  0.00           C
ATOM   2959  C9  UNK   119       1.546  57.602   7.213  1.00  0.00           C
ATOM   2960  C10 UNK   119       2.457  59.441   8.498  1.00  0.00           C
ATOM   2961  C11 UNK   119       1.635  59.002   7.458  1.00  0.00           C
ATOM   2962  H12 UNK   119       4.235  55.175  11.660  1.00  0.00           H
ATOM   2963  H13 UNK   119       3.495  56.831  11.766  1.00  0.00           H
ATOM   2964  H14 UNK   119       5.055  56.535   9.787  1.00  0.00           H
ATOM   2965  H15 UNK   119       4.161  55.203   9.215  1.00  0.00           H
ATOM   2966  H16 UNK   119       1.683  55.180  12.201  1.00  0.00           H
ATOM   2967  H17 UNK   119       1.299  55.948  10.799  1.00  0.00           H
ATOM   2968  H18 UNK   119       0.789  53.634  10.603  1.00  0.00           H
ATOM   2969  H19 UNK   119       2.012  53.981   9.414  1.00  0.00           H
ATOM   2970  H20 UNK   119       2.262  55.653   7.757  1.00  0.00           H
ATOM   2971  H21 UNK   119       3.914  58.910   9.976  1.00  0.00           H
ATOM   2972  H22 UNK   119       0.911  57.284   6.356  1.00  0.00           H
ATOM   2973  H23 UNK   119       2.538  60.468   8.676  1.00  0.00           H
ATOM   2974  H24 UNK   119       1.000  59.698   6.893  1.00  0.00           H
ATOM   2975  H25 UNK   119       2.571  52.856  12.022  1.00  0.00           H
ATOM   2976  O1  UNK   120      60.706  25.995  17.279  1.00  0.00           O
ATOM   2977  C2  UNK   120      61.822  28.216  19.009  1.00  0.00           C
ATOM   2978  C3  UNK   120      62.860  29.089  19.653  1.00  0.00           C
ATOM   2979  C4  UNK   120      62.125  27.992  17.514  1.00  0.00           C
ATOM   2980  C5  UNK   120      64.294  28.568  19.729  1.00  0.00           C
ATOM   2981  C6  UNK   120      60.944  27.276  16.747  1.00  0.00           C
ATOM   2982  C7  UNK   120      64.603  27.374  20.398  1.00  0.00           C
ATOM   2983  C8  UNK   120      65.345  29.272  19.066  1.00  0.00           C
ATOM   2984  C9  UNK   120      65.871  26.818  20.460  1.00  0.00           C
ATOM   2985  C10 UNK   120      66.690  28.752  19.166  1.00  0.00           C
ATOM   2986  C11 UNK   120      66.886  27.492  19.887  1.00  0.00           C
ATOM   2987  H12 UNK   120      61.761  27.222  19.547  1.00  0.00           H
ATOM   2988  H13 UNK   120      60.789  28.696  19.100  1.00  0.00           H
ATOM   2989  H14 UNK   120      62.852  30.098  19.140  1.00  0.00           H
ATOM   2990  H15 UNK   120      62.426  29.311  20.615  1.00  0.00           H
ATOM   2991  H16 UNK   120      62.384  28.995  17.124  1.00  0.00           H
ATOM   2992  H17 UNK   120      63.084  27.449  17.320  1.00  0.00           H
ATOM   2993  H18 UNK   120      60.007  27.781  16.678  1.00  0.00           H
ATOM   2994  H19 UNK   120      61.297  27.144  15.719  1.00  0.00           H
ATOM   2995  H20 UNK   120      63.868  26.765  20.977  1.00  0.00           H
ATOM   2996  H21 UNK   120      65.168  30.171  18.484  1.00  0.00           H
ATOM   2997  H22 UNK   120      65.910  25.899  21.014  1.00  0.00           H
ATOM   2998  H23 UNK   120      67.571  29.173  18.683  1.00  0.00           H
ATOM   2999  H24 UNK   120      67.883  27.097  19.749  1.00  0.00           H
ATOM   3000  H25 UNK   120      59.948  25.665  16.713  1.00  0.00           H
ATOM   3001  O1  UNK   121      23.352  59.408   4.010  1.00  0.00           O
ATOM   3002  C2  UNK   121      21.454  59.072   1.753  1.00  0.00           C
ATOM   3003  C3  UNK   121      21.817  57.918   0.798  1.00  0.00           C
ATOM   3004  C4  UNK   121      22.459  60.218   1.994  1.00  0.00           C
ATOM   3005  C5  UNK   121      22.151  58.229  -0.637  1.00  0.00           C
ATOM   3006  C6  UNK   121      23.730  59.829   2.699  1.00  0.00           C
ATOM   3007  C7  UNK   121      23.461  58.544  -1.030  1.00  0.00           C
ATOM   3008  C8  UNK   121      21.137  58.268  -1.675  1.00  0.00           C
ATOM   3009  C9  UNK   121      23.807  58.882  -2.353  1.00  0.00           C
ATOM   3010  C10 UNK   121      21.482  58.487  -3.070  1.00  0.00           C
ATOM   3011  C11 UNK   121      22.834  58.859  -3.348  1.00  0.00           C
ATOM   3012  H12 UNK   121      20.521  59.517   1.440  1.00  0.00           H
ATOM   3013  H13 UNK   121      21.296  58.589   2.734  1.00  0.00           H
ATOM   3014  H14 UNK   121      22.645  57.317   1.261  1.00  0.00           H
ATOM   3015  H15 UNK   121      21.017  57.231   0.729  1.00  0.00           H
ATOM   3016  H16 UNK   121      22.658  60.555   0.980  1.00  0.00           H
ATOM   3017  H17 UNK   121      22.021  61.059   2.453  1.00  0.00           H
ATOM   3018  H18 UNK   121      24.319  59.019   2.151  1.00  0.00           H
ATOM   3019  H19 UNK   121      24.379  60.786   2.770  1.00  0.00           H
ATOM   3020  H20 UNK   121      24.297  58.468  -0.321  1.00  0.00           H
ATOM   3021  H21 UNK   121      20.097  58.048  -1.425  1.00  0.00           H
ATOM   3022  H22 UNK   121      24.716  59.216  -2.666  1.00  0.00           H
ATOM   3023  H23 UNK   121      20.663  58.455  -3.798  1.00  0.00           H
ATOM   3024  H24 UNK   121      23.166  58.925  -4.330  1.00  0.00           H
ATOM   3025  H25 UNK   121      22.656  59.967   4.309  1.00  0.00           H
ATOM   3026  O1  UNK   122      53.490  63.747  42.835  1.00  0.00           O
ATOM   3027  C2  UNK   122      51.941  64.185  46.339  1.00  0.00           C
ATOM   3028  C3  UNK   122      50.952  63.102  46.750  1.00  0.00           C
ATOM   3029  C4  UNK   122      52.223  64.311  44.829  1.00  0.00           C
ATOM   3030  C5  UNK   122      50.737  63.165  48.312  1.00  0.00           C
ATOM   3031  C6  UNK   122      53.143  63.259  44.102  1.00  0.00           C
ATOM   3032  C7  UNK   122      49.511  62.619  48.722  1.00  0.00           C
ATOM   3033  C8  UNK   122      51.728  63.414  49.245  1.00  0.00           C
ATOM   3034  C9  UNK   122      49.336  62.477  50.101  1.00  0.00           C
ATOM   3035  C10 UNK   122      51.528  63.245  50.570  1.00  0.00           C
ATOM   3036  C11 UNK   122      50.288  62.840  51.086  1.00  0.00           C
ATOM   3037  H12 UNK   122      51.465  65.142  46.647  1.00  0.00           H
ATOM   3038  H13 UNK   122      52.820  64.072  46.933  1.00  0.00           H
ATOM   3039  H14 UNK   122      49.976  63.145  46.297  1.00  0.00           H
ATOM   3040  H15 UNK   122      51.384  62.065  46.623  1.00  0.00           H
ATOM   3041  H16 UNK   122      51.288  64.308  44.231  1.00  0.00           H
ATOM   3042  H17 UNK   122      52.581  65.355  44.789  1.00  0.00           H
ATOM   3043  H18 UNK   122      54.091  63.069  44.572  1.00  0.00           H
ATOM   3044  H19 UNK   122      52.579  62.331  44.041  1.00  0.00           H
ATOM   3045  H20 UNK   122      48.834  62.165  48.062  1.00  0.00           H
ATOM   3046  H21 UNK   122      52.793  63.729  48.940  1.00  0.00           H
ATOM   3047  H22 UNK   122      48.503  61.978  50.525  1.00  0.00           H
ATOM   3048  H23 UNK   122      52.281  63.596  51.323  1.00  0.00           H
ATOM   3049  H24 UNK   122      49.972  62.901  52.136  1.00  0.00           H
ATOM   3050  H25 UNK   122      52.695  64.145  42.349  1.00  0.00           H
ATOM   3051  O1  UNK   123      20.580  62.726  78.123  1.00  0.00           O
ATOM   3052  C2  UNK   123      22.502  63.370  76.110  1.00  0.00           C
ATOM   3053  C3  UNK   123      23.700  64.143  75.534  1.00  0.00           C
ATOM   3054  C4  UNK   123      22.797  62.336  77.125  1.00  0.00           C
ATOM   3055  C5  UNK   123      23.502  65.120  74.400  1.00  0.00           C
ATOM   3056  C6  UNK   123      21.459  61.751  77.638  1.00  0.00           C
ATOM   3057  C7  UNK   123      22.227  65.703  74.167  1.00  0.00           C
ATOM   3058  C8  UNK   123      24.596  65.360  73.484  1.00  0.00           C
ATOM   3059  C9  UNK   123      22.096  66.578  73.070  1.00  0.00           C
ATOM   3060  C10 UNK   123      24.478  66.297  72.461  1.00  0.00           C
ATOM   3061  C11 UNK   123      23.176  66.877  72.258  1.00  0.00           C
ATOM   3062  H12 UNK   123      21.752  64.094  76.454  1.00  0.00           H
ATOM   3063  H13 UNK   123      22.051  62.946  75.235  1.00  0.00           H
ATOM   3064  H14 UNK   123      24.054  64.747  76.415  1.00  0.00           H
ATOM   3065  H15 UNK   123      24.522  63.498  75.268  1.00  0.00           H
ATOM   3066  H16 UNK   123      23.354  61.535  76.660  1.00  0.00           H
ATOM   3067  H17 UNK   123      23.404  62.824  78.011  1.00  0.00           H
ATOM   3068  H18 UNK   123      20.876  61.222  76.843  1.00  0.00           H
ATOM   3069  H19 UNK   123      21.636  61.041  78.436  1.00  0.00           H
ATOM   3070  H20 UNK   123      21.381  65.538  74.899  1.00  0.00           H
ATOM   3071  H21 UNK   123      25.465  64.766  73.595  1.00  0.00           H
ATOM   3072  H22 UNK   123      21.101  67.103  73.008  1.00  0.00           H
ATOM   3073  H23 UNK   123      25.263  66.623  71.882  1.00  0.00           H
ATOM   3074  H24 UNK   123      23.007  67.640  71.489  1.00  0.00           H
ATOM   3075  H25 UNK   123      19.829  62.200  78.358  1.00  0.00           H
ATOM   3076  O1  UNK   124      83.349  76.475  27.132  1.00  0.00           O
ATOM   3077  C2  UNK   124      80.395  76.395  25.994  1.00  0.00           C
ATOM   3078  C3  UNK   124      79.557  77.062  24.964  1.00  0.00           C
ATOM   3079  C4  UNK   124      81.671  75.803  25.349  1.00  0.00           C
ATOM   3080  C5  UNK   124      78.438  77.845  25.570  1.00  0.00           C
ATOM   3081  C6  UNK   124      82.732  75.375  26.389  1.00  0.00           C
ATOM   3082  C7  UNK   124      78.767  79.142  26.116  1.00  0.00           C
ATOM   3083  C8  UNK   124      77.114  77.341  25.795  1.00  0.00           C
ATOM   3084  C9  UNK   124      77.828  79.960  26.686  1.00  0.00           C
ATOM   3085  C10 UNK   124      76.118  78.196  26.346  1.00  0.00           C
ATOM   3086  C11 UNK   124      76.491  79.509  26.799  1.00  0.00           C
ATOM   3087  H12 UNK   124      80.732  77.173  26.720  1.00  0.00           H
ATOM   3088  H13 UNK   124      79.857  75.581  26.596  1.00  0.00           H
ATOM   3089  H14 UNK   124      80.151  77.735  24.383  1.00  0.00           H
ATOM   3090  H15 UNK   124      79.193  76.369  24.157  1.00  0.00           H
ATOM   3091  H16 UNK   124      81.369  75.036  24.701  1.00  0.00           H
ATOM   3092  H17 UNK   124      82.113  76.546  24.615  1.00  0.00           H
ATOM   3093  H18 UNK   124      82.263  74.630  27.070  1.00  0.00           H
ATOM   3094  H19 UNK   124      83.445  74.863  25.761  1.00  0.00           H
ATOM   3095  H20 UNK   124      79.837  79.473  26.072  1.00  0.00           H
ATOM   3096  H21 UNK   124      76.880  76.360  25.444  1.00  0.00           H
ATOM   3097  H22 UNK   124      78.219  80.949  27.004  1.00  0.00           H
ATOM   3098  H23 UNK   124      75.106  77.863  26.609  1.00  0.00           H
ATOM   3099  H24 UNK   124      75.783  80.197  27.236  1.00  0.00           H
ATOM   3100  H25 UNK   124      84.058  76.052  27.645  1.00  0.00           H
ATOM   3101  O1  UNK   125      15.574  66.904   3.025  1.00  0.00           O
ATOM   3102  C2  UNK   125      12.966  68.605   3.548  1.00  0.00           C
ATOM   3103  C3  UNK   125      11.837  68.864   4.502  1.00  0.00           C
ATOM   3104  C4  UNK   125      14.351  68.724   4.166  1.00  0.00           C
ATOM   3105  C5  UNK   125      10.441  68.713   3.877  1.00  0.00           C
ATOM   3106  C6  UNK   125      15.522  68.298   3.262  1.00  0.00           C
ATOM   3107  C7  UNK   125      10.032  67.451   3.345  1.00  0.00           C
ATOM   3108  C8  UNK   125       9.626  69.834   3.641  1.00  0.00           C
ATOM   3109  C9  UNK   125       8.804  67.439   2.666  1.00  0.00           C
ATOM   3110  C10 UNK   125       8.443  69.758   2.918  1.00  0.00           C
ATOM   3111  C11 UNK   125       8.039  68.563   2.355  1.00  0.00           C
ATOM   3112  H12 UNK   125      12.849  67.571   3.142  1.00  0.00           H
ATOM   3113  H13 UNK   125      12.959  69.178   2.654  1.00  0.00           H
ATOM   3114  H14 UNK   125      11.876  68.121   5.352  1.00  0.00           H
ATOM   3115  H15 UNK   125      11.886  69.893   4.909  1.00  0.00           H
ATOM   3116  H16 UNK   125      14.480  69.747   4.575  1.00  0.00           H
ATOM   3117  H17 UNK   125      14.376  68.099   5.022  1.00  0.00           H
ATOM   3118  H18 UNK   125      15.348  68.825   2.345  1.00  0.00           H
ATOM   3119  H19 UNK   125      16.441  68.659   3.661  1.00  0.00           H
ATOM   3120  H20 UNK   125      10.601  66.564   3.615  1.00  0.00           H
ATOM   3121  H21 UNK   125       9.837  70.807   4.011  1.00  0.00           H
ATOM   3122  H22 UNK   125       8.404  66.496   2.376  1.00  0.00           H
ATOM   3123  H23 UNK   125       7.792  70.708   2.865  1.00  0.00           H
ATOM   3124  H24 UNK   125       7.176  68.592   1.692  1.00  0.00           H
ATOM   3125  H25 UNK   125      16.365  66.688   2.438  1.00  0.00           H
ATOM   3126  O1  UNK   126      71.759  13.178  77.900  1.00  0.00           O
ATOM   3127  C2  UNK   126      68.141  14.000  77.450  1.00  0.00           C
ATOM   3128  C3  UNK   126      67.441  14.997  76.529  1.00  0.00           C
ATOM   3129  C4  UNK   126      69.656  13.889  77.162  1.00  0.00           C
ATOM   3130  C5  UNK   126      65.926  14.865  76.399  1.00  0.00           C
ATOM   3131  C6  UNK   126      70.395  13.227  78.327  1.00  0.00           C
ATOM   3132  C7  UNK   126      65.137  14.799  77.536  1.00  0.00           C
ATOM   3133  C8  UNK   126      65.321  15.019  75.145  1.00  0.00           C
ATOM   3134  C9  UNK   126      63.714  14.938  77.418  1.00  0.00           C
ATOM   3135  C10 UNK   126      63.913  15.178  75.023  1.00  0.00           C
ATOM   3136  C11 UNK   126      63.125  15.210  76.196  1.00  0.00           C
ATOM   3137  H12 UNK   126      68.101  14.407  78.425  1.00  0.00           H
ATOM   3138  H13 UNK   126      67.841  12.986  77.453  1.00  0.00           H
ATOM   3139  H14 UNK   126      67.601  16.031  76.827  1.00  0.00           H
ATOM   3140  H15 UNK   126      67.949  14.902  75.607  1.00  0.00           H
ATOM   3141  H16 UNK   126      69.805  13.309  76.252  1.00  0.00           H
ATOM   3142  H17 UNK   126      70.043  14.896  76.997  1.00  0.00           H
ATOM   3143  H18 UNK   126      70.367  13.795  79.236  1.00  0.00           H
ATOM   3144  H19 UNK   126      70.001  12.257  78.494  1.00  0.00           H
ATOM   3145  H20 UNK   126      65.505  14.623  78.540  1.00  0.00           H
ATOM   3146  H21 UNK   126      65.892  15.132  74.257  1.00  0.00           H
ATOM   3147  H22 UNK   126      63.119  14.841  78.342  1.00  0.00           H
ATOM   3148  H23 UNK   126      63.440  15.295  74.043  1.00  0.00           H
ATOM   3149  H24 UNK   126      62.106  15.449  76.031  1.00  0.00           H
ATOM   3150  H25 UNK   126      72.137  12.252  78.180  1.00  0.00           H
ATOM   3151  O1  UNK   127      65.452  77.179   5.845  1.00  0.00           O
ATOM   3152  C2  UNK   127      64.662  76.997   2.971  1.00  0.00           C
ATOM   3153  C3  UNK   127      63.659  75.791   2.967  1.00  0.00           C
ATOM   3154  C4  UNK   127      64.203  78.120   3.931  1.00  0.00           C
ATOM   3155  C5  UNK   127      63.764  74.844   1.705  1.00  0.00           C
ATOM   3156  C6  UNK   127      64.204  77.808   5.421  1.00  0.00           C
ATOM   3157  C7  UNK   127      64.409  73.610   1.962  1.00  0.00           C
ATOM   3158  C8  UNK   127      63.102  75.154   0.523  1.00  0.00           C
ATOM   3159  C9  UNK   127      64.305  72.668   0.962  1.00  0.00           C
ATOM   3160  C10 UNK   127      63.218  74.245  -0.560  1.00  0.00           C
ATOM   3161  C11 UNK   127      63.722  72.987  -0.254  1.00  0.00           C
ATOM   3162  H12 UNK   127      65.695  76.735   3.260  1.00  0.00           H
ATOM   3163  H13 UNK   127      64.863  77.387   1.970  1.00  0.00           H
ATOM   3164  H14 UNK   127      63.746  75.204   3.847  1.00  0.00           H
ATOM   3165  H15 UNK   127      62.649  76.241   2.943  1.00  0.00           H
ATOM   3166  H16 UNK   127      64.888  79.004   3.856  1.00  0.00           H
ATOM   3167  H17 UNK   127      63.233  78.476   3.665  1.00  0.00           H
ATOM   3168  H18 UNK   127      64.055  78.719   5.983  1.00  0.00           H
ATOM   3169  H19 UNK   127      63.331  77.188   5.748  1.00  0.00           H
ATOM   3170  H20 UNK   127      64.967  73.359   2.921  1.00  0.00           H
ATOM   3171  H21 UNK   127      62.699  76.128   0.329  1.00  0.00           H
ATOM   3172  H22 UNK   127      64.709  71.716   1.169  1.00  0.00           H
ATOM   3173  H23 UNK   127      62.769  74.539  -1.552  1.00  0.00           H
ATOM   3174  H24 UNK   127      63.786  72.196  -1.016  1.00  0.00           H
ATOM   3175  H25 UNK   127      65.310  76.701   6.624  1.00  0.00           H
ATOM   3176  O1  UNK   128      47.407  56.112  22.119  1.00  0.00           O
ATOM   3177  C2  UNK   128      47.581  57.085  24.856  1.00  0.00           C
ATOM   3178  C3  UNK   128      47.958  58.359  25.670  1.00  0.00           C
ATOM   3179  C4  UNK   128      48.812  56.671  23.978  1.00  0.00           C
ATOM   3180  C5  UNK   128      47.151  58.400  26.967  1.00  0.00           C
ATOM   3181  C6  UNK   128      48.426  55.567  22.955  1.00  0.00           C
ATOM   3182  C7  UNK   128      45.863  58.943  26.882  1.00  0.00           C
ATOM   3183  C8  UNK   128      47.610  57.834  28.146  1.00  0.00           C
ATOM   3184  C9  UNK   128      45.081  59.039  28.058  1.00  0.00           C
ATOM   3185  C10 UNK   128      46.803  57.883  29.320  1.00  0.00           C
ATOM   3186  C11 UNK   128      45.492  58.399  29.281  1.00  0.00           C
ATOM   3187  H12 UNK   128      47.316  56.298  25.549  1.00  0.00           H
ATOM   3188  H13 UNK   128      46.648  57.206  24.231  1.00  0.00           H
ATOM   3189  H14 UNK   128      49.099  58.360  25.890  1.00  0.00           H
ATOM   3190  H15 UNK   128      47.781  59.231  25.059  1.00  0.00           H
ATOM   3191  H16 UNK   128      49.211  57.507  23.324  1.00  0.00           H
ATOM   3192  H17 UNK   128      49.672  56.279  24.559  1.00  0.00           H
ATOM   3193  H18 UNK   128      49.339  55.291  22.513  1.00  0.00           H
ATOM   3194  H19 UNK   128      48.018  54.782  23.556  1.00  0.00           H
ATOM   3195  H20 UNK   128      45.447  59.284  26.010  1.00  0.00           H
ATOM   3196  H21 UNK   128      48.558  57.269  28.223  1.00  0.00           H
ATOM   3197  H22 UNK   128      44.072  59.472  27.993  1.00  0.00           H
ATOM   3198  H23 UNK   128      47.171  57.501  30.266  1.00  0.00           H
ATOM   3199  H24 UNK   128      44.979  58.484  30.265  1.00  0.00           H
ATOM   3200  H25 UNK   128      46.714  55.466  21.825  1.00  0.00           H
ATOM   3201  O1  UNK   129      38.232  47.368   9.025  1.00  0.00           O
ATOM   3202  C2  UNK   129      37.349  44.640   9.518  1.00  0.00           C
ATOM   3203  C3  UNK   129      36.664  43.306   9.253  1.00  0.00           C
ATOM   3204  C4  UNK   129      36.432  45.906   9.349  1.00  0.00           C
ATOM   3205  C5  UNK   129      37.642  42.185   9.027  1.00  0.00           C
ATOM   3206  C6  UNK   129      37.135  47.159   9.870  1.00  0.00           C
ATOM   3207  C7  UNK   129      38.121  41.940   7.709  1.00  0.00           C
ATOM   3208  C8  UNK   129      37.924  41.297  10.048  1.00  0.00           C
ATOM   3209  C9  UNK   129      39.038  40.920   7.515  1.00  0.00           C
ATOM   3210  C10 UNK   129      38.894  40.290   9.849  1.00  0.00           C
ATOM   3211  C11 UNK   129      39.447  40.072   8.608  1.00  0.00           C
ATOM   3212  H12 UNK   129      37.747  44.705  10.512  1.00  0.00           H
ATOM   3213  H13 UNK   129      38.100  44.828   8.792  1.00  0.00           H
ATOM   3214  H14 UNK   129      36.059  43.033  10.137  1.00  0.00           H
ATOM   3215  H15 UNK   129      35.952  43.368   8.390  1.00  0.00           H
ATOM   3216  H16 UNK   129      36.062  45.992   8.244  1.00  0.00           H
ATOM   3217  H17 UNK   129      35.465  45.827   9.840  1.00  0.00           H
ATOM   3218  H18 UNK   129      36.496  48.025   9.777  1.00  0.00           H
ATOM   3219  H19 UNK   129      37.535  46.974  10.909  1.00  0.00           H
ATOM   3220  H20 UNK   129      37.952  42.697   7.008  1.00  0.00           H
ATOM   3221  H21 UNK   129      37.210  41.308  10.921  1.00  0.00           H
ATOM   3222  H22 UNK   129      39.396  40.842   6.477  1.00  0.00           H
ATOM   3223  H23 UNK   129      39.130  39.613  10.669  1.00  0.00           H
ATOM   3224  H24 UNK   129      40.076  39.186   8.317  1.00  0.00           H
ATOM   3225  H25 UNK   129      38.973  46.893   9.447  1.00  0.00           H
ATOM   3226  O1  UNK   130      63.047  81.768  40.492  1.00  0.00           O
ATOM   3227  C2  UNK   130      61.655  78.592  42.261  1.00  0.00           C
ATOM   3228  C3  UNK   130      61.036  78.303  43.639  1.00  0.00           C
ATOM   3229  C4  UNK   130      62.214  80.053  42.143  1.00  0.00           C
ATOM   3230  C5  UNK   130      60.624  76.808  43.873  1.00  0.00           C
ATOM   3231  C6  UNK   130      62.908  80.385  40.779  1.00  0.00           C
ATOM   3232  C7  UNK   130      61.158  76.116  44.990  1.00  0.00           C
ATOM   3233  C8  UNK   130      59.658  76.274  43.071  1.00  0.00           C
ATOM   3234  C9  UNK   130      60.673  74.840  45.293  1.00  0.00           C
ATOM   3235  C10 UNK   130      59.286  74.992  43.261  1.00  0.00           C
ATOM   3236  C11 UNK   130      59.787  74.261  44.369  1.00  0.00           C
ATOM   3237  H12 UNK   130      62.550  77.947  42.192  1.00  0.00           H
ATOM   3238  H13 UNK   130      60.958  78.432  41.439  1.00  0.00           H
ATOM   3239  H14 UNK   130      61.611  78.641  44.536  1.00  0.00           H
ATOM   3240  H15 UNK   130      60.126  78.944  43.705  1.00  0.00           H
ATOM   3241  H16 UNK   130      61.448  80.765  42.314  1.00  0.00           H
ATOM   3242  H17 UNK   130      62.941  80.247  42.894  1.00  0.00           H
ATOM   3243  H18 UNK   130      63.913  79.815  40.655  1.00  0.00           H
ATOM   3244  H19 UNK   130      62.242  80.000  39.945  1.00  0.00           H
ATOM   3245  H20 UNK   130      61.948  76.619  45.660  1.00  0.00           H
ATOM   3246  H21 UNK   130      59.254  76.774  42.185  1.00  0.00           H
ATOM   3247  H22 UNK   130      61.108  74.166  46.055  1.00  0.00           H
ATOM   3248  H23 UNK   130      58.640  74.481  42.539  1.00  0.00           H
ATOM   3249  H24 UNK   130      59.276  73.344  44.480  1.00  0.00           H
ATOM   3250  H25 UNK   130      63.519  82.195  41.253  1.00  0.00           H
ATOM   3251  O1  UNK   131      41.822  20.915  35.544  1.00  0.00           O
ATOM   3252  C2  UNK   131      38.106  19.561  35.620  1.00  0.00           C
ATOM   3253  C3  UNK   131      37.233  20.770  35.147  1.00  0.00           C
ATOM   3254  C4  UNK   131      39.633  19.708  35.252  1.00  0.00           C
ATOM   3255  C5  UNK   131      35.793  20.363  35.325  1.00  0.00           C
ATOM   3256  C6  UNK   131      40.391  20.964  35.870  1.00  0.00           C
ATOM   3257  C7  UNK   131      35.040  20.837  36.394  1.00  0.00           C
ATOM   3258  C8  UNK   131      35.229  19.429  34.464  1.00  0.00           C
ATOM   3259  C9  UNK   131      33.730  20.355  36.548  1.00  0.00           C
ATOM   3260  C10 UNK   131      33.919  18.857  34.626  1.00  0.00           C
ATOM   3261  C11 UNK   131      33.161  19.337  35.726  1.00  0.00           C
ATOM   3262  H12 UNK   131      37.917  19.532  36.666  1.00  0.00           H
ATOM   3263  H13 UNK   131      37.794  18.645  35.231  1.00  0.00           H
ATOM   3264  H14 UNK   131      37.442  21.727  35.774  1.00  0.00           H
ATOM   3265  H15 UNK   131      37.463  21.086  34.072  1.00  0.00           H
ATOM   3266  H16 UNK   131      40.207  18.698  35.385  1.00  0.00           H
ATOM   3267  H17 UNK   131      39.862  19.781  34.191  1.00  0.00           H
ATOM   3268  H18 UNK   131      40.012  21.938  35.627  1.00  0.00           H
ATOM   3269  H19 UNK   131      40.370  20.906  36.951  1.00  0.00           H
ATOM   3270  H20 UNK   131      35.527  21.594  37.006  1.00  0.00           H
ATOM   3271  H21 UNK   131      35.839  19.030  33.746  1.00  0.00           H
ATOM   3272  H22 UNK   131      33.102  20.746  37.302  1.00  0.00           H
ATOM   3273  H23 UNK   131      33.578  18.052  34.032  1.00  0.00           H
ATOM   3274  H24 UNK   131      32.134  18.950  35.896  1.00  0.00           H
ATOM   3275  H25 UNK   131      41.859  21.004  34.622  1.00  0.00           H
ATOM   3276  O1  UNK   132      76.188  46.694  48.470  1.00  0.00           O
ATOM   3277  C2  UNK   132      77.952  44.589  51.028  1.00  0.00           C
ATOM   3278  C3  UNK   132      76.997  43.982  52.051  1.00  0.00           C
ATOM   3279  C4  UNK   132      77.425  45.875  50.379  1.00  0.00           C
ATOM   3280  C5  UNK   132      77.713  42.861  52.815  1.00  0.00           C
ATOM   3281  C6  UNK   132      76.557  45.479  49.176  1.00  0.00           C
ATOM   3282  C7  UNK   132      78.227  41.751  52.095  1.00  0.00           C
ATOM   3283  C8  UNK   132      77.851  42.907  54.244  1.00  0.00           C
ATOM   3284  C9  UNK   132      79.021  40.738  52.805  1.00  0.00           C
ATOM   3285  C10 UNK   132      78.348  41.827  54.984  1.00  0.00           C
ATOM   3286  C11 UNK   132      79.029  40.774  54.276  1.00  0.00           C
ATOM   3287  H12 UNK   132      78.906  44.842  51.478  1.00  0.00           H
ATOM   3288  H13 UNK   132      78.104  43.896  50.265  1.00  0.00           H
ATOM   3289  H14 UNK   132      76.630  44.777  52.729  1.00  0.00           H
ATOM   3290  H15 UNK   132      76.217  43.629  51.449  1.00  0.00           H
ATOM   3291  H16 UNK   132      76.729  46.441  51.120  1.00  0.00           H
ATOM   3292  H17 UNK   132      78.243  46.509  49.996  1.00  0.00           H
ATOM   3293  H18 UNK   132      77.124  44.745  48.599  1.00  0.00           H
ATOM   3294  H19 UNK   132      75.577  45.050  49.518  1.00  0.00           H
ATOM   3295  H20 UNK   132      78.156  41.660  51.089  1.00  0.00           H
ATOM   3296  H21 UNK   132      77.391  43.743  54.756  1.00  0.00           H
ATOM   3297  H22 UNK   132      79.399  39.845  52.301  1.00  0.00           H
ATOM   3298  H23 UNK   132      78.260  41.871  56.073  1.00  0.00           H
ATOM   3299  H24 UNK   132      79.586  40.018  54.847  1.00  0.00           H
ATOM   3300  H25 UNK   132      76.434  46.541  47.530  1.00  0.00           H
ATOM   3301  O1  UNK   133       3.012  11.993  53.415  1.00  0.00           O
ATOM   3302  C2  UNK   133       0.897  12.347  51.358  1.00  0.00           C
ATOM   3303  C3  UNK   133       0.367  12.562  49.949  1.00  0.00           C
ATOM   3304  C4  UNK   133       1.962  11.185  51.452  1.00  0.00           C
ATOM   3305  C5  UNK   133      -0.492  13.761  49.843  1.00  0.00           C
ATOM   3306  C6  UNK   133       2.318  10.893  52.912  1.00  0.00           C
ATOM   3307  C7  UNK   133       0.108  15.014  49.939  1.00  0.00           C
ATOM   3308  C8  UNK   133      -1.796  13.673  49.502  1.00  0.00           C
ATOM   3309  C9  UNK   133      -0.644  16.179  49.627  1.00  0.00           C
ATOM   3310  C10 UNK   133      -2.551  14.788  49.012  1.00  0.00           C
ATOM   3311  C11 UNK   133      -1.957  16.037  49.132  1.00  0.00           C
ATOM   3312  H12 UNK   133       1.361  13.198  51.737  1.00  0.00           H
ATOM   3313  H13 UNK   133      -0.053  12.074  51.914  1.00  0.00           H
ATOM   3314  H14 UNK   133       1.179  12.766  49.232  1.00  0.00           H
ATOM   3315  H15 UNK   133      -0.133  11.642  49.619  1.00  0.00           H
ATOM   3316  H16 UNK   133       1.595  10.292  50.926  1.00  0.00           H
ATOM   3317  H17 UNK   133       2.837  11.669  50.999  1.00  0.00           H
ATOM   3318  H18 UNK   133       1.443  10.570  53.435  1.00  0.00           H
ATOM   3319  H19 UNK   133       2.987  10.004  52.980  1.00  0.00           H
ATOM   3320  H20 UNK   133       1.176  15.183  50.327  1.00  0.00           H
ATOM   3321  H21 UNK   133      -2.292  12.703  49.476  1.00  0.00           H
ATOM   3322  H22 UNK   133      -0.118  17.100  49.794  1.00  0.00           H
ATOM   3323  H23 UNK   133      -3.564  14.650  48.830  1.00  0.00           H
ATOM   3324  H24 UNK   133      -2.477  17.002  48.984  1.00  0.00           H
ATOM   3325  H25 UNK   133       2.626  12.244  54.309  1.00  0.00           H
ATOM   3326  O1  UNK   134      67.217  64.836  38.042  1.00  0.00           O
ATOM   3327  C2  UNK   134      64.810  67.658  37.888  1.00  0.00           C
ATOM   3328  C3  UNK   134      63.491  67.922  37.225  1.00  0.00           C
ATOM   3329  C4  UNK   134      65.515  66.354  37.425  1.00  0.00           C
ATOM   3330  C5  UNK   134      62.381  66.919  37.630  1.00  0.00           C
ATOM   3331  C6  UNK   134      67.054  66.188  37.676  1.00  0.00           C
ATOM   3332  C7  UNK   134      61.723  66.205  36.634  1.00  0.00           C
ATOM   3333  C8  UNK   134      61.910  66.754  38.936  1.00  0.00           C
ATOM   3334  C9  UNK   134      60.728  65.294  36.939  1.00  0.00           C
ATOM   3335  C10 UNK   134      60.799  65.926  39.222  1.00  0.00           C
ATOM   3336  C11 UNK   134      60.234  65.143  38.217  1.00  0.00           C
ATOM   3337  H12 UNK   134      65.492  68.508  37.706  1.00  0.00           H
ATOM   3338  H13 UNK   134      64.643  67.605  38.977  1.00  0.00           H
ATOM   3339  H14 UNK   134      63.169  68.968  37.465  1.00  0.00           H
ATOM   3340  H15 UNK   134      63.657  67.881  36.161  1.00  0.00           H
ATOM   3341  H16 UNK   134      64.920  65.533  37.829  1.00  0.00           H
ATOM   3342  H17 UNK   134      65.336  66.326  36.331  1.00  0.00           H
ATOM   3343  H18 UNK   134      67.509  66.530  36.757  1.00  0.00           H
ATOM   3344  H19 UNK   134      67.401  66.967  38.425  1.00  0.00           H
ATOM   3345  H20 UNK   134      62.055  66.295  35.572  1.00  0.00           H
ATOM   3346  H21 UNK   134      62.431  67.231  39.715  1.00  0.00           H
ATOM   3347  H22 UNK   134      60.229  64.776  36.106  1.00  0.00           H
ATOM   3348  H23 UNK   134      60.428  65.756  40.242  1.00  0.00           H
ATOM   3349  H24 UNK   134      59.449  64.418  38.384  1.00  0.00           H
ATOM   3350  H25 UNK   134      68.164  64.710  37.902  1.00  0.00           H
ATOM   3351  O1  UNK   135      58.926  73.492  77.334  1.00  0.00           O
ATOM   3352  C2  UNK   135      57.724  72.803  74.706  1.00  0.00           C
ATOM   3353  C3  UNK   135      57.472  72.842  73.203  1.00  0.00           C
ATOM   3354  C4  UNK   135      57.622  74.226  75.353  1.00  0.00           C
ATOM   3355  C5  UNK   135      58.484  73.490  72.337  1.00  0.00           C
ATOM   3356  C6  UNK   135      57.717  74.198  76.902  1.00  0.00           C
ATOM   3357  C7  UNK   135      59.196  72.627  71.526  1.00  0.00           C
ATOM   3358  C8  UNK   135      58.530  74.871  72.246  1.00  0.00           C
ATOM   3359  C9  UNK   135      60.048  73.154  70.533  1.00  0.00           C
ATOM   3360  C10 UNK   135      59.346  75.421  71.257  1.00  0.00           C
ATOM   3361  C11 UNK   135      60.081  74.573  70.377  1.00  0.00           C
ATOM   3362  H12 UNK   135      56.905  72.270  75.277  1.00  0.00           H
ATOM   3363  H13 UNK   135      58.671  72.251  74.934  1.00  0.00           H
ATOM   3364  H14 UNK   135      57.290  71.842  72.879  1.00  0.00           H
ATOM   3365  H15 UNK   135      56.481  73.352  73.065  1.00  0.00           H
ATOM   3366  H16 UNK   135      58.489  74.741  74.976  1.00  0.00           H
ATOM   3367  H17 UNK   135      56.709  74.710  74.989  1.00  0.00           H
ATOM   3368  H18 UNK   135      57.646  75.164  77.401  1.00  0.00           H
ATOM   3369  H19 UNK   135      56.860  73.655  77.249  1.00  0.00           H
ATOM   3370  H20 UNK   135      59.086  71.558  71.544  1.00  0.00           H
ATOM   3371  H21 UNK   135      57.895  75.488  72.876  1.00  0.00           H
ATOM   3372  H22 UNK   135      60.822  72.473  70.044  1.00  0.00           H
ATOM   3373  H23 UNK   135      59.297  76.488  71.103  1.00  0.00           H
ATOM   3374  H24 UNK   135      60.859  75.008  69.640  1.00  0.00           H
ATOM   3375  H25 UNK   135      58.756  73.059  78.222  1.00  0.00           H
ATOM   3376  O1  UNK   136       3.539  27.185  55.007  1.00  0.00           O
ATOM   3377  C2  UNK   136       0.634  26.185  54.189  1.00  0.00           C
ATOM   3378  C3  UNK   136      -0.544  26.011  55.135  1.00  0.00           C
ATOM   3379  C4  UNK   136       1.904  25.375  54.556  1.00  0.00           C
ATOM   3380  C5  UNK   136      -0.832  24.581  55.630  1.00  0.00           C
ATOM   3381  C6  UNK   136       3.257  26.007  54.224  1.00  0.00           C
ATOM   3382  C7  UNK   136      -0.629  24.280  56.940  1.00  0.00           C
ATOM   3383  C8  UNK   136      -1.212  23.567  54.758  1.00  0.00           C
ATOM   3384  C9  UNK   136      -0.689  22.913  57.408  1.00  0.00           C
ATOM   3385  C10 UNK   136      -1.218  22.206  55.147  1.00  0.00           C
ATOM   3386  C11 UNK   136      -1.043  21.853  56.531  1.00  0.00           C
ATOM   3387  H12 UNK   136       0.358  25.879  53.182  1.00  0.00           H
ATOM   3388  H13 UNK   136       0.854  27.241  54.128  1.00  0.00           H
ATOM   3389  H14 UNK   136      -0.274  26.629  56.029  1.00  0.00           H
ATOM   3390  H15 UNK   136      -1.489  26.358  54.736  1.00  0.00           H
ATOM   3391  H16 UNK   136       2.045  25.075  55.621  1.00  0.00           H
ATOM   3392  H17 UNK   136       1.949  24.386  54.070  1.00  0.00           H
ATOM   3393  H18 UNK   136       4.109  25.372  54.311  1.00  0.00           H
ATOM   3394  H19 UNK   136       3.192  26.312  53.135  1.00  0.00           H
ATOM   3395  H20 UNK   136      -0.192  25.014  57.587  1.00  0.00           H
ATOM   3396  H21 UNK   136      -1.322  23.866  53.684  1.00  0.00           H
ATOM   3397  H22 UNK   136      -0.477  22.609  58.449  1.00  0.00           H
ATOM   3398  H23 UNK   136      -1.493  21.363  54.435  1.00  0.00           H
ATOM   3399  H24 UNK   136      -1.162  20.850  56.906  1.00  0.00           H
ATOM   3400  H25 UNK   136       3.753  26.828  55.900  1.00  0.00           H
ATOM   3401  O1  UNK   137      32.260  10.585  32.460  1.00  0.00           O
ATOM   3402  C2  UNK   137      29.046  11.784  31.084  1.00  0.00           C
ATOM   3403  C3  UNK   137      28.988  13.356  31.227  1.00  0.00           C
ATOM   3404  C4  UNK   137      30.504  11.316  31.237  1.00  0.00           C
ATOM   3405  C5  UNK   137      27.644  13.886  30.833  1.00  0.00           C
ATOM   3406  C6  UNK   137      31.040  11.253  32.666  1.00  0.00           C
ATOM   3407  C7  UNK   137      27.382  13.972  29.456  1.00  0.00           C
ATOM   3408  C8  UNK   137      26.711  14.409  31.722  1.00  0.00           C
ATOM   3409  C9  UNK   137      26.268  14.607  28.968  1.00  0.00           C
ATOM   3410  C10 UNK   137      25.640  15.156  31.305  1.00  0.00           C
ATOM   3411  C11 UNK   137      25.376  15.172  29.923  1.00  0.00           C
ATOM   3412  H12 UNK   137      28.486  11.255  31.851  1.00  0.00           H
ATOM   3413  H13 UNK   137      28.679  11.341  30.197  1.00  0.00           H
ATOM   3414  H14 UNK   137      29.342  13.600  32.170  1.00  0.00           H
ATOM   3415  H15 UNK   137      29.631  13.851  30.499  1.00  0.00           H
ATOM   3416  H16 UNK   137      30.502  10.250  30.886  1.00  0.00           H
ATOM   3417  H17 UNK   137      31.243  11.779  30.596  1.00  0.00           H
ATOM   3418  H18 UNK   137      31.088  12.269  33.151  1.00  0.00           H
ATOM   3419  H19 UNK   137      30.321  10.861  33.326  1.00  0.00           H
ATOM   3420  H20 UNK   137      28.071  13.492  28.724  1.00  0.00           H
ATOM   3421  H21 UNK   137      26.866  14.280  32.765  1.00  0.00           H
ATOM   3422  H22 UNK   137      26.052  14.744  27.893  1.00  0.00           H
ATOM   3423  H23 UNK   137      25.066  15.673  31.994  1.00  0.00           H
ATOM   3424  H24 UNK   137      24.532  15.788  29.595  1.00  0.00           H
ATOM   3425  H25 UNK   137      33.038  10.794  33.062  1.00  0.00           H
ATOM   3426  O1  UNK   138      13.238  23.684  40.601  1.00  0.00           O
ATOM   3427  C2  UNK   138      13.656  21.019  39.107  1.00  0.00           C
ATOM   3428  C3  UNK   138      12.593  19.969  39.378  1.00  0.00           C
ATOM   3429  C4  UNK   138      14.426  21.584  40.345  1.00  0.00           C
ATOM   3430  C5  UNK   138      12.624  18.969  38.251  1.00  0.00           C
ATOM   3431  C6  UNK   138      13.697  22.496  41.288  1.00  0.00           C
ATOM   3432  C7  UNK   138      13.519  17.894  38.251  1.00  0.00           C
ATOM   3433  C8  UNK   138      11.658  19.175  37.244  1.00  0.00           C
ATOM   3434  C9  UNK   138      13.523  17.065  37.146  1.00  0.00           C
ATOM   3435  C10 UNK   138      11.746  18.325  36.142  1.00  0.00           C
ATOM   3436  C11 UNK   138      12.624  17.218  36.095  1.00  0.00           C
ATOM   3437  H12 UNK   138      14.422  20.560  38.484  1.00  0.00           H
ATOM   3438  H13 UNK   138      13.212  21.844  38.566  1.00  0.00           H
ATOM   3439  H14 UNK   138      12.778  19.388  40.293  1.00  0.00           H
ATOM   3440  H15 UNK   138      11.541  20.284  39.503  1.00  0.00           H
ATOM   3441  H16 UNK   138      14.833  20.720  40.899  1.00  0.00           H
ATOM   3442  H17 UNK   138      15.188  22.168  39.937  1.00  0.00           H
ATOM   3443  H18 UNK   138      12.888  22.082  41.850  1.00  0.00           H
ATOM   3444  H19 UNK   138      14.433  22.756  42.049  1.00  0.00           H
ATOM   3445  H20 UNK   138      14.341  17.753  39.017  1.00  0.00           H
ATOM   3446  H21 UNK   138      11.072  20.034  37.193  1.00  0.00           H
ATOM   3447  H22 UNK   138      14.094  16.157  37.232  1.00  0.00           H
ATOM   3448  H23 UNK   138      11.043  18.524  35.349  1.00  0.00           H
ATOM   3449  H24 UNK   138      12.563  16.519  35.293  1.00  0.00           H
ATOM   3450  H25 UNK   138      12.480  23.341  39.986  1.00  0.00           H
ATOM   3451  O1  UNK   139      10.965  40.521   0.130  1.00  0.00           O
ATOM   3452  C2  UNK   139       7.978  40.811   0.553  1.00  0.00           C
ATOM   3453  C3  UNK   139       6.681  39.985   0.669  1.00  0.00           C
ATOM   3454  C4  UNK   139       8.724  40.649  -0.782  1.00  0.00           C
ATOM   3455  C5  UNK   139       6.239  39.796   2.144  1.00  0.00           C
ATOM   3456  C6  UNK   139      10.093  41.210  -0.806  1.00  0.00           C
ATOM   3457  C7  UNK   139       5.494  40.708   2.868  1.00  0.00           C
ATOM   3458  C8  UNK   139       6.586  38.587   2.723  1.00  0.00           C
ATOM   3459  C9  UNK   139       5.157  40.440   4.219  1.00  0.00           C
ATOM   3460  C10 UNK   139       6.151  38.244   3.969  1.00  0.00           C
ATOM   3461  C11 UNK   139       5.473  39.177   4.747  1.00  0.00           C
ATOM   3462  H12 UNK   139       7.664  41.889   0.651  1.00  0.00           H
ATOM   3463  H13 UNK   139       8.635  40.439   1.389  1.00  0.00           H
ATOM   3464  H14 UNK   139       5.926  40.416   0.038  1.00  0.00           H
ATOM   3465  H15 UNK   139       6.765  38.967   0.199  1.00  0.00           H
ATOM   3466  H16 UNK   139       8.799  39.544  -0.986  1.00  0.00           H
ATOM   3467  H17 UNK   139       8.187  41.119  -1.555  1.00  0.00           H
ATOM   3468  H18 UNK   139      10.488  41.010  -1.833  1.00  0.00           H
ATOM   3469  H19 UNK   139      10.033  42.334  -0.559  1.00  0.00           H
ATOM   3470  H20 UNK   139       5.170  41.643   2.407  1.00  0.00           H
ATOM   3471  H21 UNK   139       7.196  37.967   2.229  1.00  0.00           H
ATOM   3472  H22 UNK   139       4.603  41.153   4.784  1.00  0.00           H
ATOM   3473  H23 UNK   139       6.526  37.253   4.290  1.00  0.00           H
ATOM   3474  H24 UNK   139       5.157  38.935   5.739  1.00  0.00           H
ATOM   3475  H25 UNK   139      10.648  40.628   1.051  1.00  0.00           H
ATOM   3476  O1  UNK   140       2.812   4.518  32.850  1.00  0.00           O
ATOM   3477  C2  UNK   140       5.644   5.263  32.261  1.00  0.00           C
ATOM   3478  C3  UNK   140       7.196   5.447  32.267  1.00  0.00           C
ATOM   3479  C4  UNK   140       5.052   3.846  32.365  1.00  0.00           C
ATOM   3480  C5  UNK   140       7.649   6.909  32.467  1.00  0.00           C
ATOM   3481  C6  UNK   140       3.571   3.718  31.964  1.00  0.00           C
ATOM   3482  C7  UNK   140       8.084   7.548  31.330  1.00  0.00           C
ATOM   3483  C8  UNK   140       7.583   7.543  33.656  1.00  0.00           C
ATOM   3484  C9  UNK   140       8.449   8.855  31.473  1.00  0.00           C
ATOM   3485  C10 UNK   140       7.986   8.826  33.826  1.00  0.00           C
ATOM   3486  C11 UNK   140       8.520   9.487  32.713  1.00  0.00           C
ATOM   3487  H12 UNK   140       5.284   5.738  33.145  1.00  0.00           H
ATOM   3488  H13 UNK   140       5.230   5.812  31.372  1.00  0.00           H
ATOM   3489  H14 UNK   140       7.588   4.851  33.125  1.00  0.00           H
ATOM   3490  H15 UNK   140       7.622   4.928  31.382  1.00  0.00           H
ATOM   3491  H16 UNK   140       5.560   3.134  31.836  1.00  0.00           H
ATOM   3492  H17 UNK   140       5.109   3.484  33.377  1.00  0.00           H
ATOM   3493  H18 UNK   140       3.458   4.089  30.935  1.00  0.00           H
ATOM   3494  H19 UNK   140       3.221   2.677  32.013  1.00  0.00           H
ATOM   3495  H20 UNK   140       8.084   7.032  30.323  1.00  0.00           H
ATOM   3496  H21 UNK   140       6.981   7.015  34.428  1.00  0.00           H
ATOM   3497  H22 UNK   140       8.757   9.371  30.582  1.00  0.00           H
ATOM   3498  H23 UNK   140       7.804   9.250  34.847  1.00  0.00           H
ATOM   3499  H24 UNK   140       8.817  10.510  32.824  1.00  0.00           H
ATOM   3500  H25 UNK   140       2.938   5.430  32.567  1.00  0.00           H
ATOM   3501  O1  UNK   141      69.049  73.445  81.370  1.00  0.00           O
ATOM   3502  C2  UNK   141      66.982  75.244  78.596  1.00  0.00           C
ATOM   3503  C3  UNK   141      67.260  76.038  77.326  1.00  0.00           C
ATOM   3504  C4  UNK   141      68.194  74.469  79.179  1.00  0.00           C
ATOM   3505  C5  UNK   141      65.945  76.486  76.775  1.00  0.00           C
ATOM   3506  C6  UNK   141      67.889  73.799  80.556  1.00  0.00           C
ATOM   3507  C7  UNK   141      65.199  77.470  77.495  1.00  0.00           C
ATOM   3508  C8  UNK   141      65.386  75.932  75.589  1.00  0.00           C
ATOM   3509  C9  UNK   141      63.894  77.756  77.100  1.00  0.00           C
ATOM   3510  C10 UNK   141      64.096  76.372  75.164  1.00  0.00           C
ATOM   3511  C11 UNK   141      63.356  77.273  75.866  1.00  0.00           C
ATOM   3512  H12 UNK   141      66.555  75.837  79.357  1.00  0.00           H
ATOM   3513  H13 UNK   141      66.157  74.525  78.436  1.00  0.00           H
ATOM   3514  H14 UNK   141      67.821  76.946  77.606  1.00  0.00           H
ATOM   3515  H15 UNK   141      67.766  75.366  76.635  1.00  0.00           H
ATOM   3516  H16 UNK   141      68.502  73.674  78.493  1.00  0.00           H
ATOM   3517  H17 UNK   141      69.086  75.025  79.226  1.00  0.00           H
ATOM   3518  H18 UNK   141      67.265  74.427  81.154  1.00  0.00           H
ATOM   3519  H19 UNK   141      67.323  72.851  80.470  1.00  0.00           H
ATOM   3520  H20 UNK   141      65.564  77.942  78.494  1.00  0.00           H
ATOM   3521  H21 UNK   141      65.908  75.096  75.107  1.00  0.00           H
ATOM   3522  H22 UNK   141      63.305  78.501  77.664  1.00  0.00           H
ATOM   3523  H23 UNK   141      63.701  75.966  74.256  1.00  0.00           H
ATOM   3524  H24 UNK   141      62.374  77.637  75.555  1.00  0.00           H
ATOM   3525  H25 UNK   141      68.720  73.075  82.220  1.00  0.00           H
ATOM   3526  O1  UNK   142      68.838  40.517  75.481  1.00  0.00           O
ATOM   3527  C2  UNK   142      66.278  40.484  76.816  1.00  0.00           C
ATOM   3528  C3  UNK   142      65.414  41.038  77.907  1.00  0.00           C
ATOM   3529  C4  UNK   142      67.517  39.836  77.472  1.00  0.00           C
ATOM   3530  C5  UNK   142      63.977  41.101  77.611  1.00  0.00           C
ATOM   3531  C6  UNK   142      68.644  39.443  76.472  1.00  0.00           C
ATOM   3532  C7  UNK   142      63.507  42.229  76.989  1.00  0.00           C
ATOM   3533  C8  UNK   142      63.105  40.058  77.978  1.00  0.00           C
ATOM   3534  C9  UNK   142      62.097  42.275  76.641  1.00  0.00           C
ATOM   3535  C10 UNK   142      61.762  40.050  77.616  1.00  0.00           C
ATOM   3536  C11 UNK   142      61.219  41.264  76.999  1.00  0.00           C
ATOM   3537  H12 UNK   142      65.745  39.811  76.221  1.00  0.00           H
ATOM   3538  H13 UNK   142      66.611  41.322  76.163  1.00  0.00           H
ATOM   3539  H14 UNK   142      65.566  40.441  78.812  1.00  0.00           H
ATOM   3540  H15 UNK   142      65.772  42.032  78.321  1.00  0.00           H
ATOM   3541  H16 UNK   142      67.959  40.535  78.217  1.00  0.00           H
ATOM   3542  H17 UNK   142      67.103  38.884  77.952  1.00  0.00           H
ATOM   3543  H18 UNK   142      69.507  39.453  77.100  1.00  0.00           H
ATOM   3544  H19 UNK   142      68.367  38.444  76.075  1.00  0.00           H
ATOM   3545  H20 UNK   142      64.205  43.076  76.714  1.00  0.00           H
ATOM   3546  H21 UNK   142      63.539  39.175  78.489  1.00  0.00           H
ATOM   3547  H22 UNK   142      61.661  43.075  76.002  1.00  0.00           H
ATOM   3548  H23 UNK   142      61.145  39.216  77.884  1.00  0.00           H
ATOM   3549  H24 UNK   142      60.121  41.382  76.793  1.00  0.00           H
ATOM   3550  H25 UNK   142      68.110  40.534  74.781  1.00  0.00           H
ATOM   3551  O1  UNK   143      73.990   5.171  71.862  1.00  0.00           O
ATOM   3552  C2  UNK   143      72.078   5.902  69.299  1.00  0.00           C
ATOM   3553  C3  UNK   143      71.125   5.573  70.444  1.00  0.00           C
ATOM   3554  C4  UNK   143      73.354   4.938  69.518  1.00  0.00           C
ATOM   3555  C5  UNK   143      69.929   6.509  70.372  1.00  0.00           C
ATOM   3556  C6  UNK   143      74.347   5.452  70.552  1.00  0.00           C
ATOM   3557  C7  UNK   143      69.984   7.880  70.827  1.00  0.00           C
ATOM   3558  C8  UNK   143      68.672   5.966  69.981  1.00  0.00           C
ATOM   3559  C9  UNK   143      68.823   8.636  70.831  1.00  0.00           C
ATOM   3560  C10 UNK   143      67.539   6.802  69.985  1.00  0.00           C
ATOM   3561  C11 UNK   143      67.538   8.132  70.411  1.00  0.00           C
ATOM   3562  H12 UNK   143      71.529   5.765  68.388  1.00  0.00           H
ATOM   3563  H13 UNK   143      72.411   7.008  69.295  1.00  0.00           H
ATOM   3564  H14 UNK   143      70.880   4.469  70.401  1.00  0.00           H
ATOM   3565  H15 UNK   143      71.692   5.869  71.357  1.00  0.00           H
ATOM   3566  H16 UNK   143      73.031   3.819  69.646  1.00  0.00           H
ATOM   3567  H17 UNK   143      73.917   5.086  68.562  1.00  0.00           H
ATOM   3568  H18 UNK   143      75.366   5.058  70.425  1.00  0.00           H
ATOM   3569  H19 UNK   143      74.444   6.550  70.381  1.00  0.00           H
ATOM   3570  H20 UNK   143      70.976   8.374  70.980  1.00  0.00           H
ATOM   3571  H21 UNK   143      68.696   4.963  69.596  1.00  0.00           H
ATOM   3572  H22 UNK   143      68.847   9.663  71.195  1.00  0.00           H
ATOM   3573  H23 UNK   143      66.622   6.424  69.630  1.00  0.00           H
ATOM   3574  H24 UNK   143      66.637   8.660  70.493  1.00  0.00           H
ATOM   3575  H25 UNK   143      73.973   6.026  72.406  1.00  0.00           H
ATOM   3576  O1  UNK   144      34.152  49.015  64.517  1.00  0.00           O
ATOM   3577  C2  UNK   144      36.657  49.707  67.351  1.00  0.00           C
ATOM   3578  C3  UNK   144      36.488  49.492  68.892  1.00  0.00           C
ATOM   3579  C4  UNK   144      35.286  49.600  66.629  1.00  0.00           C
ATOM   3580  C5  UNK   144      37.762  49.571  69.696  1.00  0.00           C
ATOM   3581  C6  UNK   144      35.376  49.580  65.096  1.00  0.00           C
ATOM   3582  C7  UNK   144      38.219  50.772  70.237  1.00  0.00           C
ATOM   3583  C8  UNK   144      38.572  48.423  69.862  1.00  0.00           C
ATOM   3584  C9  UNK   144      39.439  50.812  70.912  1.00  0.00           C
ATOM   3585  C10 UNK   144      39.722  48.419  70.626  1.00  0.00           C
ATOM   3586  C11 UNK   144      40.231  49.638  71.065  1.00  0.00           C
ATOM   3587  H12 UNK   144      37.257  50.662  67.132  1.00  0.00           H
ATOM   3588  H13 UNK   144      37.363  48.888  66.996  1.00  0.00           H
ATOM   3589  H14 UNK   144      35.806  50.295  69.331  1.00  0.00           H
ATOM   3590  H15 UNK   144      35.993  48.509  69.032  1.00  0.00           H
ATOM   3591  H16 UNK   144      34.921  48.582  66.895  1.00  0.00           H
ATOM   3592  H17 UNK   144      34.600  50.373  67.098  1.00  0.00           H
ATOM   3593  H18 UNK   144      35.686  50.547  64.590  1.00  0.00           H
ATOM   3594  H19 UNK   144      36.137  48.896  64.823  1.00  0.00           H
ATOM   3595  H20 UNK   144      37.551  51.616  70.194  1.00  0.00           H
ATOM   3596  H21 UNK   144      38.225  47.503  69.421  1.00  0.00           H
ATOM   3597  H22 UNK   144      39.788  51.748  71.421  1.00  0.00           H
ATOM   3598  H23 UNK   144      40.331  47.453  70.794  1.00  0.00           H
ATOM   3599  H24 UNK   144      41.199  49.711  71.481  1.00  0.00           H
ATOM   3600  H25 UNK   144      33.410  49.672  64.750  1.00  0.00           H
ATOM   3601  O1  UNK   145      57.509  53.706  75.880  1.00  0.00           O
ATOM   3602  C2  UNK   145      54.800  52.537  77.598  1.00  0.00           C
ATOM   3603  C3  UNK   145      55.724  52.929  78.799  1.00  0.00           C
ATOM   3604  C4  UNK   145      55.207  53.300  76.360  1.00  0.00           C
ATOM   3605  C5  UNK   145      55.568  52.004  79.889  1.00  0.00           C
ATOM   3606  C6  UNK   145      56.464  52.882  75.664  1.00  0.00           C
ATOM   3607  C7  UNK   145      56.311  50.805  79.912  1.00  0.00           C
ATOM   3608  C8  UNK   145      54.517  52.232  80.810  1.00  0.00           C
ATOM   3609  C9  UNK   145      55.921  49.856  80.917  1.00  0.00           C
ATOM   3610  C10 UNK   145      54.185  51.271  81.738  1.00  0.00           C
ATOM   3611  C11 UNK   145      54.915  50.075  81.825  1.00  0.00           C
ATOM   3612  H12 UNK   145      54.868  51.503  77.357  1.00  0.00           H
ATOM   3613  H13 UNK   145      53.795  52.839  77.975  1.00  0.00           H
ATOM   3614  H14 UNK   145      56.735  52.950  78.436  1.00  0.00           H
ATOM   3615  H15 UNK   145      55.373  53.878  79.121  1.00  0.00           H
ATOM   3616  H16 UNK   145      54.299  53.225  75.628  1.00  0.00           H
ATOM   3617  H17 UNK   145      55.215  54.331  76.569  1.00  0.00           H
ATOM   3618  H18 UNK   145      56.741  51.826  75.926  1.00  0.00           H
ATOM   3619  H19 UNK   145      56.241  52.833  74.604  1.00  0.00           H
ATOM   3620  H20 UNK   145      57.035  50.705  79.099  1.00  0.00           H
ATOM   3621  H21 UNK   145      53.836  53.076  80.716  1.00  0.00           H
ATOM   3622  H22 UNK   145      56.420  48.912  80.925  1.00  0.00           H
ATOM   3623  H23 UNK   145      53.213  51.263  82.279  1.00  0.00           H
ATOM   3624  H24 UNK   145      54.618  49.228  82.450  1.00  0.00           H
ATOM   3625  H25 UNK   145      57.504  54.262  75.073  1.00  0.00           H
ATOM   3626  O1  UNK   146      42.564  37.858  56.167  1.00  0.00           O
ATOM   3627  C2  UNK   146      43.261  34.502  57.635  1.00  0.00           C
ATOM   3628  C3  UNK   146      44.223  34.137  58.840  1.00  0.00           C
ATOM   3629  C4  UNK   146      42.990  35.995  57.496  1.00  0.00           C
ATOM   3630  C5  UNK   146      44.617  32.753  58.611  1.00  0.00           C
ATOM   3631  C6  UNK   146      42.560  36.432  56.089  1.00  0.00           C
ATOM   3632  C7  UNK   146      43.718  31.706  58.513  1.00  0.00           C
ATOM   3633  C8  UNK   146      46.013  32.445  58.399  1.00  0.00           C
ATOM   3634  C9  UNK   146      44.166  30.353  58.451  1.00  0.00           C
ATOM   3635  C10 UNK   146      46.403  31.112  58.113  1.00  0.00           C
ATOM   3636  C11 UNK   146      45.502  30.069  58.165  1.00  0.00           C
ATOM   3637  H12 UNK   146      43.719  34.279  56.667  1.00  0.00           H
ATOM   3638  H13 UNK   146      42.248  33.998  57.698  1.00  0.00           H
ATOM   3639  H14 UNK   146      45.185  34.653  58.787  1.00  0.00           H
ATOM   3640  H15 UNK   146      43.776  34.162  59.804  1.00  0.00           H
ATOM   3641  H16 UNK   146      42.215  36.317  58.186  1.00  0.00           H
ATOM   3642  H17 UNK   146      43.943  36.551  57.765  1.00  0.00           H
ATOM   3643  H18 UNK   146      43.274  36.147  55.229  1.00  0.00           H
ATOM   3644  H19 UNK   146      41.561  36.062  55.941  1.00  0.00           H
ATOM   3645  H20 UNK   146      42.713  31.859  58.733  1.00  0.00           H
ATOM   3646  H21 UNK   146      46.715  33.256  58.513  1.00  0.00           H
ATOM   3647  H22 UNK   146      43.464  29.443  58.379  1.00  0.00           H
ATOM   3648  H23 UNK   146      47.430  30.889  57.852  1.00  0.00           H
ATOM   3649  H24 UNK   146      45.929  29.083  57.977  1.00  0.00           H
ATOM   3650  H25 UNK   146      42.943  38.184  55.337  1.00  0.00           H
ATOM   3651  O1  UNK   147      74.703  44.779  31.744  1.00  0.00           O
ATOM   3652  C2  UNK   147      73.572  42.651  29.538  1.00  0.00           C
ATOM   3653  C3  UNK   147      74.571  41.528  29.470  1.00  0.00           C
ATOM   3654  C4  UNK   147      74.241  44.094  29.432  1.00  0.00           C
ATOM   3655  C5  UNK   147      73.930  40.180  29.367  1.00  0.00           C
ATOM   3656  C6  UNK   147      75.256  44.375  30.508  1.00  0.00           C
ATOM   3657  C7  UNK   147      74.440  39.230  28.403  1.00  0.00           C
ATOM   3658  C8  UNK   147      72.924  39.717  30.221  1.00  0.00           C
ATOM   3659  C9  UNK   147      73.871  37.941  28.284  1.00  0.00           C
ATOM   3660  C10 UNK   147      72.482  38.374  30.223  1.00  0.00           C
ATOM   3661  C11 UNK   147      72.954  37.533  29.229  1.00  0.00           C
ATOM   3662  H12 UNK   147      72.672  42.508  28.854  1.00  0.00           H
ATOM   3663  H13 UNK   147      73.054  42.657  30.518  1.00  0.00           H
ATOM   3664  H14 UNK   147      74.996  41.677  28.514  1.00  0.00           H
ATOM   3665  H15 UNK   147      75.367  41.466  30.210  1.00  0.00           H
ATOM   3666  H16 UNK   147      74.575  44.193  28.432  1.00  0.00           H
ATOM   3667  H17 UNK   147      73.408  44.806  29.631  1.00  0.00           H
ATOM   3668  H18 UNK   147      75.895  43.517  30.619  1.00  0.00           H
ATOM   3669  H19 UNK   147      75.918  45.141  30.090  1.00  0.00           H
ATOM   3670  H20 UNK   147      75.179  39.497  27.675  1.00  0.00           H
ATOM   3671  H21 UNK   147      72.757  40.331  31.070  1.00  0.00           H
ATOM   3672  H22 UNK   147      74.172  37.193  27.578  1.00  0.00           H
ATOM   3673  H23 UNK   147      71.852  38.050  31.015  1.00  0.00           H
ATOM   3674  H24 UNK   147      72.640  36.506  29.114  1.00  0.00           H
ATOM   3675  H25 UNK   147      73.994  44.160  31.999  1.00  0.00           H
ATOM   3676  O1  UNK   148      58.457  68.301  52.993  1.00  0.00           O
ATOM   3677  C2  UNK   148      60.938  66.713  52.280  1.00  0.00           C
ATOM   3678  C3  UNK   148      61.737  65.396  52.004  1.00  0.00           C
ATOM   3679  C4  UNK   148      60.246  66.703  53.628  1.00  0.00           C
ATOM   3680  C5  UNK   148      62.511  65.494  50.721  1.00  0.00           C
ATOM   3681  C6  UNK   148      59.504  68.029  53.960  1.00  0.00           C
ATOM   3682  C7  UNK   148      63.782  66.137  50.773  1.00  0.00           C
ATOM   3683  C8  UNK   148      62.118  64.854  49.550  1.00  0.00           C
ATOM   3684  C9  UNK   148      64.638  66.135  49.644  1.00  0.00           C
ATOM   3685  C10 UNK   148      62.908  64.979  48.379  1.00  0.00           C
ATOM   3686  C11 UNK   148      64.218  65.554  48.487  1.00  0.00           C
ATOM   3687  H12 UNK   148      61.705  67.523  52.156  1.00  0.00           H
ATOM   3688  H13 UNK   148      60.192  66.884  51.463  1.00  0.00           H
ATOM   3689  H14 UNK   148      62.436  65.310  52.878  1.00  0.00           H
ATOM   3690  H15 UNK   148      61.038  64.543  52.053  1.00  0.00           H
ATOM   3691  H16 UNK   148      59.609  65.811  53.817  1.00  0.00           H
ATOM   3692  H17 UNK   148      61.104  66.515  54.295  1.00  0.00           H
ATOM   3693  H18 UNK   148      59.117  67.880  54.963  1.00  0.00           H
ATOM   3694  H19 UNK   148      60.192  68.875  54.015  1.00  0.00           H
ATOM   3695  H20 UNK   148      64.122  66.675  51.661  1.00  0.00           H
ATOM   3696  H21 UNK   148      61.245  64.333  49.430  1.00  0.00           H
ATOM   3697  H22 UNK   148      65.638  66.630  49.779  1.00  0.00           H
ATOM   3698  H23 UNK   148      62.559  64.590  47.461  1.00  0.00           H
ATOM   3699  H24 UNK   148      64.865  65.586  47.661  1.00  0.00           H
ATOM   3700  H25 UNK   148      57.914  68.962  53.482  1.00  0.00           H
ATOM   3701  O1  UNK   149      45.679  17.863  65.173  1.00  0.00           O
ATOM   3702  C2  UNK   149      47.518  18.761  68.258  1.00  0.00           C
ATOM   3703  C3  UNK   149      47.559  17.405  68.986  1.00  0.00           C
ATOM   3704  C4  UNK   149      47.368  18.680  66.745  1.00  0.00           C
ATOM   3705  C5  UNK   149      47.651  17.583  70.539  1.00  0.00           C
ATOM   3706  C6  UNK   149      45.830  18.608  66.380  1.00  0.00           C
ATOM   3707  C7  UNK   149      48.624  18.438  71.025  1.00  0.00           C
ATOM   3708  C8  UNK   149      46.704  17.053  71.389  1.00  0.00           C
ATOM   3709  C9  UNK   149      48.706  18.698  72.372  1.00  0.00           C
ATOM   3710  C10 UNK   149      46.662  17.426  72.737  1.00  0.00           C
ATOM   3711  C11 UNK   149      47.704  18.275  73.210  1.00  0.00           C
ATOM   3712  H12 UNK   149      46.683  19.331  68.716  1.00  0.00           H
ATOM   3713  H13 UNK   149      48.418  19.327  68.408  1.00  0.00           H
ATOM   3714  H14 UNK   149      46.519  16.978  68.812  1.00  0.00           H
ATOM   3715  H15 UNK   149      48.376  16.827  68.552  1.00  0.00           H
ATOM   3716  H16 UNK   149      47.947  19.397  66.101  1.00  0.00           H
ATOM   3717  H17 UNK   149      47.836  17.718  66.503  1.00  0.00           H
ATOM   3718  H18 UNK   149      45.311  18.102  67.209  1.00  0.00           H
ATOM   3719  H19 UNK   149      45.519  19.606  66.324  1.00  0.00           H
ATOM   3720  H20 UNK   149      49.303  18.878  70.314  1.00  0.00           H
ATOM   3721  H21 UNK   149      45.973  16.417  70.969  1.00  0.00           H
ATOM   3722  H22 UNK   149      49.453  19.376  72.753  1.00  0.00           H
ATOM   3723  H23 UNK   149      45.836  17.084  73.298  1.00  0.00           H
ATOM   3724  H24 UNK   149      47.607  18.701  74.230  1.00  0.00           H
ATOM   3725  H25 UNK   149      44.766  18.060  65.031  1.00  0.00           H
ATOM   3726  O1  UNK   150      79.508  62.819  15.518  1.00  0.00           O
ATOM   3727  C2  UNK   150      76.850  62.301  16.162  1.00  0.00           C
ATOM   3728  C3  UNK   150      75.368  62.729  16.434  1.00  0.00           C
ATOM   3729  C4  UNK   150      77.857  62.880  17.143  1.00  0.00           C
ATOM   3730  C5  UNK   150      74.617  61.757  17.315  1.00  0.00           C
ATOM   3731  C6  UNK   150      79.261  62.287  16.842  1.00  0.00           C
ATOM   3732  C7  UNK   150      73.573  61.040  16.754  1.00  0.00           C
ATOM   3733  C8  UNK   150      74.993  61.520  18.611  1.00  0.00           C
ATOM   3734  C9  UNK   150      72.742  60.240  17.561  1.00  0.00           C
ATOM   3735  C10 UNK   150      74.121  60.823  19.439  1.00  0.00           C
ATOM   3736  C11 UNK   150      73.002  60.190  18.933  1.00  0.00           C
ATOM   3737  H12 UNK   150      77.020  61.161  16.096  1.00  0.00           H
ATOM   3738  H13 UNK   150      77.048  62.747  15.218  1.00  0.00           H
ATOM   3739  H14 UNK   150      75.299  63.696  16.847  1.00  0.00           H
ATOM   3740  H15 UNK   150      74.847  62.862  15.432  1.00  0.00           H
ATOM   3741  H16 UNK   150      77.896  63.976  16.943  1.00  0.00           H
ATOM   3742  H17 UNK   150      77.550  62.662  18.127  1.00  0.00           H
ATOM   3743  H18 UNK   150      79.962  62.596  17.653  1.00  0.00           H
ATOM   3744  H19 UNK   150      79.336  61.184  16.768  1.00  0.00           H
ATOM   3745  H20 UNK   150      73.218  61.323  15.785  1.00  0.00           H
ATOM   3746  H21 UNK   150      75.738  62.133  19.024  1.00  0.00           H
ATOM   3747  H22 UNK   150      71.840  59.737  17.155  1.00  0.00           H
ATOM   3748  H23 UNK   150      74.243  60.827  20.472  1.00  0.00           H
ATOM   3749  H24 UNK   150      72.363  59.716  19.572  1.00  0.00           H
ATOM   3750  H25 UNK   150      79.750  62.050  14.955  1.00  0.00           H
ATOM   3751  O1  UNK   151      17.540  17.874  16.812  1.00  0.00           O
ATOM   3752  C2  UNK   151      16.659  19.241  13.290  1.00  0.00           C
ATOM   3753  C3  UNK   151      17.878  18.830  12.512  1.00  0.00           C
ATOM   3754  C4  UNK   151      16.680  19.054  14.849  1.00  0.00           C
ATOM   3755  C5  UNK   151      18.169  17.388  12.439  1.00  0.00           C
ATOM   3756  C6  UNK   151      17.189  17.708  15.445  1.00  0.00           C
ATOM   3757  C7  UNK   151      17.163  16.479  12.080  1.00  0.00           C
ATOM   3758  C8  UNK   151      19.513  16.961  12.657  1.00  0.00           C
ATOM   3759  C9  UNK   151      17.433  15.116  12.044  1.00  0.00           C
ATOM   3760  C10 UNK   151      19.747  15.552  12.640  1.00  0.00           C
ATOM   3761  C11 UNK   151      18.749  14.663  12.258  1.00  0.00           C
ATOM   3762  H12 UNK   151      16.418  20.280  13.201  1.00  0.00           H
ATOM   3763  H13 UNK   151      15.813  18.666  12.911  1.00  0.00           H
ATOM   3764  H14 UNK   151      17.870  19.211  11.451  1.00  0.00           H
ATOM   3765  H15 UNK   151      18.785  19.426  12.893  1.00  0.00           H
ATOM   3766  H16 UNK   151      17.171  19.860  15.350  1.00  0.00           H
ATOM   3767  H17 UNK   151      15.645  19.013  15.250  1.00  0.00           H
ATOM   3768  H18 UNK   151      16.302  17.038  15.400  1.00  0.00           H
ATOM   3769  H19 UNK   151      17.937  17.250  14.842  1.00  0.00           H
ATOM   3770  H20 UNK   151      16.078  16.791  12.004  1.00  0.00           H
ATOM   3771  H21 UNK   151      20.362  17.609  12.913  1.00  0.00           H
ATOM   3772  H22 UNK   151      16.688  14.339  11.858  1.00  0.00           H
ATOM   3773  H23 UNK   151      20.759  15.174  12.737  1.00  0.00           H
ATOM   3774  H24 UNK   151      18.996  13.571  12.276  1.00  0.00           H
ATOM   3775  H25 UNK   151      18.300  17.285  16.877  1.00  0.00           H
ATOM   3776  O1  UNK   152       9.394  39.089  13.212  1.00  0.00           O
ATOM   3777  C2  UNK   152       9.127  35.754  11.846  1.00  0.00           C
ATOM   3778  C3  UNK   152       8.295  34.497  12.368  1.00  0.00           C
ATOM   3779  C4  UNK   152       9.372  36.804  12.973  1.00  0.00           C
ATOM   3780  C5  UNK   152       8.597  33.317  11.513  1.00  0.00           C
ATOM   3781  C6  UNK   152      10.025  38.060  12.475  1.00  0.00           C
ATOM   3782  C7  UNK   152       7.763  33.100  10.389  1.00  0.00           C
ATOM   3783  C8  UNK   152       9.618  32.399  11.814  1.00  0.00           C
ATOM   3784  C9  UNK   152       7.972  31.968   9.621  1.00  0.00           C
ATOM   3785  C10 UNK   152       9.764  31.224  11.146  1.00  0.00           C
ATOM   3786  C11 UNK   152       8.993  31.071   9.937  1.00  0.00           C
ATOM   3787  H12 UNK   152      10.128  35.503  11.609  1.00  0.00           H
ATOM   3788  H13 UNK   152       8.592  36.164  10.945  1.00  0.00           H
ATOM   3789  H14 UNK   152       8.616  34.418  13.381  1.00  0.00           H
ATOM   3790  H15 UNK   152       7.245  34.775  12.410  1.00  0.00           H
ATOM   3791  H16 UNK   152       8.353  37.038  13.278  1.00  0.00           H
ATOM   3792  H17 UNK   152       9.865  36.303  13.882  1.00  0.00           H
ATOM   3793  H18 UNK   152      11.074  38.099  12.616  1.00  0.00           H
ATOM   3794  H19 UNK   152       9.861  38.181  11.402  1.00  0.00           H
ATOM   3795  H20 UNK   152       7.037  33.815  10.017  1.00  0.00           H
ATOM   3796  H21 UNK   152      10.269  32.654  12.645  1.00  0.00           H
ATOM   3797  H22 UNK   152       7.326  31.870   8.795  1.00  0.00           H
ATOM   3798  H23 UNK   152      10.606  30.625  11.466  1.00  0.00           H
ATOM   3799  H24 UNK   152       9.158  30.175   9.327  1.00  0.00           H
ATOM   3800  H25 UNK   152       9.247  38.654  14.089  1.00  0.00           H
ATOM   3801  O1  UNK   153      52.977  27.910  32.196  1.00  0.00           O
ATOM   3802  C2  UNK   153      50.169  28.165  30.745  1.00  0.00           C
ATOM   3803  C3  UNK   153      48.701  27.973  30.639  1.00  0.00           C
ATOM   3804  C4  UNK   153      51.063  26.913  30.840  1.00  0.00           C
ATOM   3805  C5  UNK   153      47.849  29.013  29.867  1.00  0.00           C
ATOM   3806  C6  UNK   153      52.646  27.122  31.024  1.00  0.00           C
ATOM   3807  C7  UNK   153      48.082  29.354  28.545  1.00  0.00           C
ATOM   3808  C8  UNK   153      46.756  29.629  30.529  1.00  0.00           C
ATOM   3809  C9  UNK   153      47.266  30.263  27.852  1.00  0.00           C
ATOM   3810  C10 UNK   153      45.901  30.580  29.875  1.00  0.00           C
ATOM   3811  C11 UNK   153      46.112  30.824  28.515  1.00  0.00           C
ATOM   3812  H12 UNK   153      50.515  28.766  29.882  1.00  0.00           H
ATOM   3813  H13 UNK   153      50.381  28.842  31.592  1.00  0.00           H
ATOM   3814  H14 UNK   153      48.431  26.932  30.301  1.00  0.00           H
ATOM   3815  H15 UNK   153      48.359  27.989  31.584  1.00  0.00           H
ATOM   3816  H16 UNK   153      50.710  26.244  31.583  1.00  0.00           H
ATOM   3817  H17 UNK   153      50.930  26.276  29.947  1.00  0.00           H
ATOM   3818  H18 UNK   153      52.919  26.113  31.144  1.00  0.00           H
ATOM   3819  H19 UNK   153      53.058  27.606  30.110  1.00  0.00           H
ATOM   3820  H20 UNK   153      49.006  29.080  27.999  1.00  0.00           H
ATOM   3821  H21 UNK   153      46.413  29.381  31.588  1.00  0.00           H
ATOM   3822  H22 UNK   153      47.458  30.588  26.860  1.00  0.00           H
ATOM   3823  H23 UNK   153      45.049  30.882  30.422  1.00  0.00           H
ATOM   3824  H24 UNK   153      45.429  31.606  28.051  1.00  0.00           H
ATOM   3825  H25 UNK   153      52.994  28.827  31.786  1.00  0.00           H
ATOM   3826  O1  UNK   154      44.539  11.599  24.744  1.00  0.00           O
ATOM   3827  C2  UNK   154      44.807   9.226  23.055  1.00  0.00           C
ATOM   3828  C3  UNK   154      44.945   7.755  22.628  1.00  0.00           C
ATOM   3829  C4  UNK   154      43.419   9.664  23.601  1.00  0.00           C
ATOM   3830  C5  UNK   154      43.997   7.399  21.453  1.00  0.00           C
ATOM   3831  C6  UNK   154      43.473  11.217  23.913  1.00  0.00           C
ATOM   3832  C7  UNK   154      43.126   6.339  21.620  1.00  0.00           C
ATOM   3833  C8  UNK   154      44.126   8.112  20.226  1.00  0.00           C
ATOM   3834  C9  UNK   154      42.354   5.912  20.554  1.00  0.00           C
ATOM   3835  C10 UNK   154      43.334   7.725  19.165  1.00  0.00           C
ATOM   3836  C11 UNK   154      42.458   6.605  19.302  1.00  0.00           C
ATOM   3837  H12 UNK   154      45.633   9.397  23.779  1.00  0.00           H
ATOM   3838  H13 UNK   154      45.019   9.841  22.188  1.00  0.00           H
ATOM   3839  H14 UNK   154      45.987   7.550  22.299  1.00  0.00           H
ATOM   3840  H15 UNK   154      44.721   7.053  23.464  1.00  0.00           H
ATOM   3841  H16 UNK   154      42.644   9.405  22.893  1.00  0.00           H
ATOM   3842  H17 UNK   154      43.287   9.091  24.520  1.00  0.00           H
ATOM   3843  H18 UNK   154      43.605  11.774  22.915  1.00  0.00           H
ATOM   3844  H19 UNK   154      42.543  11.581  24.361  1.00  0.00           H
ATOM   3845  H20 UNK   154      43.052   5.943  22.628  1.00  0.00           H
ATOM   3846  H21 UNK   154      44.831   8.894  20.232  1.00  0.00           H
ATOM   3847  H22 UNK   154      41.765   5.061  20.713  1.00  0.00           H
ATOM   3848  H23 UNK   154      43.402   8.232  18.193  1.00  0.00           H
ATOM   3849  H24 UNK   154      41.813   6.306  18.483  1.00  0.00           H
ATOM   3850  H25 UNK   154      44.350  11.246  25.621  1.00  0.00           H
ATOM   3851  O1  UNK   155      10.543  25.122  48.985  1.00  0.00           O
ATOM   3852  C2  UNK   155      12.550  27.036  48.547  1.00  0.00           C
ATOM   3853  C3  UNK   155      13.918  27.782  48.439  1.00  0.00           C
ATOM   3854  C4  UNK   155      12.265  26.097  47.404  1.00  0.00           C
ATOM   3855  C5  UNK   155      14.231  28.871  49.506  1.00  0.00           C
ATOM   3856  C6  UNK   155      10.843  25.438  47.626  1.00  0.00           C
ATOM   3857  C7  UNK   155      13.499  29.002  50.727  1.00  0.00           C
ATOM   3858  C8  UNK   155      15.062  29.916  49.100  1.00  0.00           C
ATOM   3859  C9  UNK   155      13.573  30.198  51.497  1.00  0.00           C
ATOM   3860  C10 UNK   155      15.344  31.017  49.976  1.00  0.00           C
ATOM   3861  C11 UNK   155      14.567  31.152  51.176  1.00  0.00           C
ATOM   3862  H12 UNK   155      12.534  26.338  49.390  1.00  0.00           H
ATOM   3863  H13 UNK   155      11.698  27.777  48.609  1.00  0.00           H
ATOM   3864  H14 UNK   155      14.692  27.046  48.531  1.00  0.00           H
ATOM   3865  H15 UNK   155      13.959  28.243  47.415  1.00  0.00           H
ATOM   3866  H16 UNK   155      12.334  26.663  46.403  1.00  0.00           H
ATOM   3867  H17 UNK   155      13.028  25.333  47.286  1.00  0.00           H
ATOM   3868  H18 UNK   155      10.136  26.207  47.404  1.00  0.00           H
ATOM   3869  H19 UNK   155      10.779  24.548  46.964  1.00  0.00           H
ATOM   3870  H20 UNK   155      12.854  28.294  51.171  1.00  0.00           H
ATOM   3871  H21 UNK   155      15.622  29.803  48.149  1.00  0.00           H
ATOM   3872  H22 UNK   155      12.961  30.340  52.354  1.00  0.00           H
ATOM   3873  H23 UNK   155      16.088  31.837  49.739  1.00  0.00           H
ATOM   3874  H24 UNK   155      14.640  32.061  51.795  1.00  0.00           H
ATOM   3875  H25 UNK   155      11.355  24.578  49.194  1.00  0.00           H
ATOM   3876  O1  UNK   156      54.116  38.294   0.065  1.00  0.00           O
ATOM   3877  C2  UNK   156      50.661  39.186   1.246  1.00  0.00           C
ATOM   3878  C3  UNK   156      50.578  40.633   1.742  1.00  0.00           C
ATOM   3879  C4  UNK   156      51.891  39.036   0.330  1.00  0.00           C
ATOM   3880  C5  UNK   156      49.881  41.627   0.727  1.00  0.00           C
ATOM   3881  C6  UNK   156      53.231  38.769   1.027  1.00  0.00           C
ATOM   3882  C7  UNK   156      50.523  42.748   0.094  1.00  0.00           C
ATOM   3883  C8  UNK   156      48.484  41.483   0.597  1.00  0.00           C
ATOM   3884  C9  UNK   156      49.789  43.532  -0.788  1.00  0.00           C
ATOM   3885  C10 UNK   156      47.758  42.362  -0.248  1.00  0.00           C
ATOM   3886  C11 UNK   156      48.407  43.331  -0.960  1.00  0.00           C
ATOM   3887  H12 UNK   156      50.700  38.475   2.103  1.00  0.00           H
ATOM   3888  H13 UNK   156      49.738  38.883   0.732  1.00  0.00           H
ATOM   3889  H14 UNK   156      49.977  40.704   2.632  1.00  0.00           H
ATOM   3890  H15 UNK   156      51.616  41.061   2.098  1.00  0.00           H
ATOM   3891  H16 UNK   156      51.697  38.109  -0.278  1.00  0.00           H
ATOM   3892  H17 UNK   156      52.014  39.862  -0.319  1.00  0.00           H
ATOM   3893  H18 UNK   156      53.518  39.751   1.441  1.00  0.00           H
ATOM   3894  H19 UNK   156      53.180  38.037   1.836  1.00  0.00           H
ATOM   3895  H20 UNK   156      51.576  42.833   0.088  1.00  0.00           H
ATOM   3896  H21 UNK   156      47.977  40.750   1.216  1.00  0.00           H
ATOM   3897  H22 UNK   156      50.327  44.335  -1.305  1.00  0.00           H
ATOM   3898  H23 UNK   156      46.697  42.257  -0.451  1.00  0.00           H
ATOM   3899  H24 UNK   156      47.905  43.886  -1.712  1.00  0.00           H
ATOM   3900  H25 UNK   156      53.792  38.669  -0.786  1.00  0.00           H
ATOM   3901  O1  UNK   157      24.621  70.074  17.601  1.00  0.00           O
ATOM   3902  C2  UNK   157      26.929  69.829  15.558  1.00  0.00           C
ATOM   3903  C3  UNK   157      28.385  70.246  15.201  1.00  0.00           C
ATOM   3904  C4  UNK   157      26.730  69.021  16.886  1.00  0.00           C
ATOM   3905  C5  UNK   157      28.859  71.430  16.064  1.00  0.00           C
ATOM   3906  C6  UNK   157      25.184  68.888  17.064  1.00  0.00           C
ATOM   3907  C7  UNK   157      28.668  72.775  15.561  1.00  0.00           C
ATOM   3908  C8  UNK   157      29.683  71.252  17.245  1.00  0.00           C
ATOM   3909  C9  UNK   157      29.208  73.902  16.240  1.00  0.00           C
ATOM   3910  C10 UNK   157      30.259  72.401  17.868  1.00  0.00           C
ATOM   3911  C11 UNK   157      29.998  73.649  17.373  1.00  0.00           C
ATOM   3912  H12 UNK   157      26.403  70.838  15.661  1.00  0.00           H
ATOM   3913  H13 UNK   157      26.465  69.448  14.638  1.00  0.00           H
ATOM   3914  H14 UNK   157      29.022  69.344  15.200  1.00  0.00           H
ATOM   3915  H15 UNK   157      28.453  70.608  14.164  1.00  0.00           H
ATOM   3916  H16 UNK   157      27.209  68.036  16.922  1.00  0.00           H
ATOM   3917  H17 UNK   157      27.171  69.521  17.696  1.00  0.00           H
ATOM   3918  H18 UNK   157      24.787  68.852  16.033  1.00  0.00           H
ATOM   3919  H19 UNK   157      24.880  68.083  17.735  1.00  0.00           H
ATOM   3920  H20 UNK   157      28.077  72.870  14.649  1.00  0.00           H
ATOM   3921  H21 UNK   157      29.924  70.246  17.624  1.00  0.00           H
ATOM   3922  H22 UNK   157      28.992  74.914  15.877  1.00  0.00           H
ATOM   3923  H23 UNK   157      30.743  72.282  18.866  1.00  0.00           H
ATOM   3924  H24 UNK   157      30.509  74.491  17.849  1.00  0.00           H
ATOM   3925  H25 UNK   157      23.735  69.997  17.133  1.00  0.00           H
ATOM   3926  O1  UNK   158      11.740  73.441  74.956  1.00  0.00           O
ATOM   3927  C2  UNK   158      12.989  73.824  77.537  1.00  0.00           C
ATOM   3928  C3  UNK   158      13.796  73.551  78.800  1.00  0.00           C
ATOM   3929  C4  UNK   158      13.863  73.832  76.248  1.00  0.00           C
ATOM   3930  C5  UNK   158      14.601  72.282  78.787  1.00  0.00           C
ATOM   3931  C6  UNK   158      13.011  74.111  74.974  1.00  0.00           C
ATOM   3932  C7  UNK   158      13.988  71.032  78.914  1.00  0.00           C
ATOM   3933  C8  UNK   158      16.017  72.288  78.630  1.00  0.00           C
ATOM   3934  C9  UNK   158      14.665  69.802  78.985  1.00  0.00           C
ATOM   3935  C10 UNK   158      16.724  71.079  78.493  1.00  0.00           C
ATOM   3936  C11 UNK   158      16.061  69.831  78.703  1.00  0.00           C
ATOM   3937  H12 UNK   158      12.192  73.028  77.440  1.00  0.00           H
ATOM   3938  H13 UNK   158      12.470  74.899  77.613  1.00  0.00           H
ATOM   3939  H14 UNK   158      14.478  74.352  79.088  1.00  0.00           H
ATOM   3940  H15 UNK   158      13.057  73.535  79.606  1.00  0.00           H
ATOM   3941  H16 UNK   158      14.657  74.567  76.286  1.00  0.00           H
ATOM   3942  H17 UNK   158      14.379  72.924  76.053  1.00  0.00           H
ATOM   3943  H18 UNK   158      12.826  75.223  74.929  1.00  0.00           H
ATOM   3944  H19 UNK   158      13.719  73.799  74.161  1.00  0.00           H
ATOM   3945  H20 UNK   158      12.941  71.017  79.036  1.00  0.00           H
ATOM   3946  H21 UNK   158      16.541  73.242  78.453  1.00  0.00           H
ATOM   3947  H22 UNK   158      14.153  68.870  79.164  1.00  0.00           H
ATOM   3948  H23 UNK   158      17.738  71.198  78.294  1.00  0.00           H
ATOM   3949  H24 UNK   158      16.594  68.830  78.639  1.00  0.00           H
ATOM   3950  H25 UNK   158      11.108  73.889  75.525  1.00  0.00           H
ATOM   3951  O1  UNK   159      11.088  52.354  64.661  1.00  0.00           O
ATOM   3952  C2  UNK   159      10.420  55.014  63.577  1.00  0.00           C
ATOM   3953  C3  UNK   159      11.097  55.966  64.635  1.00  0.00           C
ATOM   3954  C4  UNK   159      11.329  54.029  62.968  1.00  0.00           C
ATOM   3955  C5  UNK   159      11.997  56.984  63.931  1.00  0.00           C
ATOM   3956  C6  UNK   159      12.070  53.157  64.006  1.00  0.00           C
ATOM   3957  C7  UNK   159      11.300  58.060  63.285  1.00  0.00           C
ATOM   3958  C8  UNK   159      13.347  56.975  64.154  1.00  0.00           C
ATOM   3959  C9  UNK   159      12.060  59.165  62.867  1.00  0.00           C
ATOM   3960  C10 UNK   159      14.110  58.109  63.749  1.00  0.00           C
ATOM   3961  C11 UNK   159      13.472  59.212  63.116  1.00  0.00           C
ATOM   3962  H12 UNK   159       9.547  54.466  63.975  1.00  0.00           H
ATOM   3963  H13 UNK   159       9.943  55.573  62.760  1.00  0.00           H
ATOM   3964  H14 UNK   159      10.237  56.365  65.260  1.00  0.00           H
ATOM   3965  H15 UNK   159      11.599  55.324  65.393  1.00  0.00           H
ATOM   3966  H16 UNK   159      10.837  53.339  62.294  1.00  0.00           H
ATOM   3967  H17 UNK   159      12.091  54.531  62.278  1.00  0.00           H
ATOM   3968  H18 UNK   159      12.773  52.569  63.451  1.00  0.00           H
ATOM   3969  H19 UNK   159      12.688  53.768  64.611  1.00  0.00           H
ATOM   3970  H20 UNK   159      10.252  58.028  63.087  1.00  0.00           H
ATOM   3971  H21 UNK   159      13.864  56.080  64.615  1.00  0.00           H
ATOM   3972  H22 UNK   159      11.491  59.952  62.439  1.00  0.00           H
ATOM   3973  H23 UNK   159      15.133  58.253  63.875  1.00  0.00           H
ATOM   3974  H24 UNK   159      14.165  60.086  62.821  1.00  0.00           H
ATOM   3975  H25 UNK   159      11.658  51.741  65.173  1.00  0.00           H
ATOM   3976  O1  UNK   160      29.985   7.950  67.480  1.00  0.00           O
ATOM   3977  C2  UNK   160      28.731  10.709  69.714  1.00  0.00           C
ATOM   3978  C3  UNK   160      29.837  11.739  69.851  1.00  0.00           C
ATOM   3979  C4  UNK   160      29.325   9.321  69.311  1.00  0.00           C
ATOM   3980  C5  UNK   160      29.453  12.948  70.665  1.00  0.00           C
ATOM   3981  C6  UNK   160      29.987   9.327  67.961  1.00  0.00           C
ATOM   3982  C7  UNK   160      28.245  12.856  71.919  1.00  0.00           C
ATOM   3983  C8  UNK   160      30.235  14.474  70.366  1.00  0.00           C
ATOM   3984  C9  UNK   160      27.864  14.262  72.818  1.00  0.00           C
ATOM   3985  C10 UNK   160      29.869  15.850  71.301  1.00  0.00           C
ATOM   3986  C11 UNK   160      28.658  15.733  72.545  1.00  0.00           C
ATOM   3987  H12 UNK   160      28.277  10.459  70.689  1.00  0.00           H
ATOM   3988  H13 UNK   160      27.881  11.217  69.156  1.00  0.00           H
ATOM   3989  H14 UNK   160      30.723  11.400  70.340  1.00  0.00           H
ATOM   3990  H15 UNK   160      30.151  11.963  68.774  1.00  0.00           H
ATOM   3991  H16 UNK   160      29.981   8.956  70.076  1.00  0.00           H
ATOM   3992  H17 UNK   160      28.586   8.518  69.354  1.00  0.00           H
ATOM   3993  H18 UNK   160      29.410   9.929  67.290  1.00  0.00           H
ATOM   3994  H19 UNK   160      30.966   9.697  67.969  1.00  0.00           H
ATOM   3995  H20 UNK   160      27.919  11.903  72.291  1.00  0.00           H
ATOM   3996  H21 UNK   160      31.045  14.463  69.668  1.00  0.00           H
ATOM   3997  H22 UNK   160      27.157  14.253  73.586  1.00  0.00           H
ATOM   3998  H23 UNK   160      30.400  16.759  70.898  1.00  0.00           H
ATOM   3999  H24 UNK   160      28.469  16.612  73.185  1.00  0.00           H
ATOM   4000  H25 UNK   160      29.027   7.719  67.227  1.00  0.00           H
ATOM   4001  O1  UNK   161       5.288  24.647  46.997  1.00  0.00           O
ATOM   4002  C2  UNK   161       5.046  21.693  47.399  1.00  0.00           C
ATOM   4003  C3  UNK   161       4.631  20.796  46.235  1.00  0.00           C
ATOM   4004  C4  UNK   161       6.349  22.535  47.163  1.00  0.00           C
ATOM   4005  C5  UNK   161       3.556  19.856  46.596  1.00  0.00           C
ATOM   4006  C6  UNK   161       6.136  23.794  46.246  1.00  0.00           C
ATOM   4007  C7  UNK   161       2.285  20.301  47.036  1.00  0.00           C
ATOM   4008  C8  UNK   161       3.707  18.493  46.284  1.00  0.00           C
ATOM   4009  C9  UNK   161       1.203  19.376  47.245  1.00  0.00           C
ATOM   4010  C10 UNK   161       2.681  17.600  46.439  1.00  0.00           C
ATOM   4011  C11 UNK   161       1.413  18.036  46.897  1.00  0.00           C
ATOM   4012  H12 UNK   161       4.227  22.383  47.688  1.00  0.00           H
ATOM   4013  H13 UNK   161       5.183  21.063  48.302  1.00  0.00           H
ATOM   4014  H14 UNK   161       4.342  21.388  45.363  1.00  0.00           H
ATOM   4015  H15 UNK   161       5.526  20.317  45.894  1.00  0.00           H
ATOM   4016  H16 UNK   161       6.727  22.873  48.141  1.00  0.00           H
ATOM   4017  H17 UNK   161       7.135  21.950  46.801  1.00  0.00           H
ATOM   4018  H18 UNK   161       7.163  24.232  46.092  1.00  0.00           H
ATOM   4019  H19 UNK   161       5.658  23.548  45.323  1.00  0.00           H
ATOM   4020  H20 UNK   161       2.164  21.384  47.129  1.00  0.00           H
ATOM   4021  H21 UNK   161       4.737  18.072  45.912  1.00  0.00           H
ATOM   4022  H22 UNK   161       0.288  19.671  47.812  1.00  0.00           H
ATOM   4023  H23 UNK   161       2.846  16.577  46.158  1.00  0.00           H
ATOM   4024  H24 UNK   161       0.618  17.356  46.909  1.00  0.00           H
ATOM   4025  H25 UNK   161       5.797  25.080  47.696  1.00  0.00           H
ATOM   4026  O1  UNK   162      29.071   8.997  63.865  1.00  0.00           O
ATOM   4027  C2  UNK   162      28.005  11.581  62.370  1.00  0.00           C
ATOM   4028  C3  UNK   162      27.252  12.438  61.379  1.00  0.00           C
ATOM   4029  C4  UNK   162      28.653  10.297  61.857  1.00  0.00           C
ATOM   4030  C5  UNK   162      27.015  13.842  61.956  1.00  0.00           C
ATOM   4031  C6  UNK   162      29.642   9.514  62.710  1.00  0.00           C
ATOM   4032  C7  UNK   162      25.794  14.142  62.559  1.00  0.00           C
ATOM   4033  C8  UNK   162      28.071  14.851  61.875  1.00  0.00           C
ATOM   4034  C9  UNK   162      25.437  15.426  62.851  1.00  0.00           C
ATOM   4035  C10 UNK   162      27.691  16.183  62.245  1.00  0.00           C
ATOM   4036  C11 UNK   162      26.367  16.472  62.565  1.00  0.00           C
ATOM   4037  H12 UNK   162      28.801  12.230  62.968  1.00  0.00           H
ATOM   4038  H13 UNK   162      27.370  11.240  63.135  1.00  0.00           H
ATOM   4039  H14 UNK   162      27.780  12.551  60.445  1.00  0.00           H
ATOM   4040  H15 UNK   162      26.364  11.835  61.124  1.00  0.00           H
ATOM   4041  H16 UNK   162      27.946   9.686  61.365  1.00  0.00           H
ATOM   4042  H17 UNK   162      29.226  10.586  60.993  1.00  0.00           H
ATOM   4043  H18 UNK   162      30.058   8.608  62.127  1.00  0.00           H
ATOM   4044  H19 UNK   162      30.500  10.208  62.980  1.00  0.00           H
ATOM   4045  H20 UNK   162      25.103  13.305  62.802  1.00  0.00           H
ATOM   4046  H21 UNK   162      29.056  14.569  61.494  1.00  0.00           H
ATOM   4047  H22 UNK   162      24.427  15.705  63.255  1.00  0.00           H
ATOM   4048  H23 UNK   162      28.321  17.078  62.180  1.00  0.00           H
ATOM   4049  H24 UNK   162      26.213  17.506  62.769  1.00  0.00           H
ATOM   4050  H25 UNK   162      29.850   8.654  64.450  1.00  0.00           H
ATOM   4051  O1  UNK   163      71.945  43.807  32.306  1.00  0.00           O
ATOM   4052  C2  UNK   163      73.146  43.374  35.021  1.00  0.00           C
ATOM   4053  C3  UNK   163      73.904  44.718  35.506  1.00  0.00           C
ATOM   4054  C4  UNK   163      71.627  43.518  34.733  1.00  0.00           C
ATOM   4055  C5  UNK   163      73.249  45.323  36.785  1.00  0.00           C
ATOM   4056  C6  UNK   163      71.368  44.403  33.429  1.00  0.00           C
ATOM   4057  C7  UNK   163      72.698  44.495  37.822  1.00  0.00           C
ATOM   4058  C8  UNK   163      72.970  46.669  36.838  1.00  0.00           C
ATOM   4059  C9  UNK   163      72.167  45.075  38.974  1.00  0.00           C
ATOM   4060  C10 UNK   163      72.328  47.231  37.949  1.00  0.00           C
ATOM   4061  C11 UNK   163      71.981  46.425  39.010  1.00  0.00           C
ATOM   4062  H12 UNK   163      73.587  42.960  34.114  1.00  0.00           H
ATOM   4063  H13 UNK   163      73.316  42.566  35.799  1.00  0.00           H
ATOM   4064  H14 UNK   163      74.927  44.413  35.742  1.00  0.00           H
ATOM   4065  H15 UNK   163      73.965  45.445  34.691  1.00  0.00           H
ATOM   4066  H16 UNK   163      71.107  42.604  34.737  1.00  0.00           H
ATOM   4067  H17 UNK   163      71.194  44.104  35.595  1.00  0.00           H
ATOM   4068  H18 UNK   163      70.368  44.346  33.208  1.00  0.00           H
ATOM   4069  H19 UNK   163      71.732  45.428  33.592  1.00  0.00           H
ATOM   4070  H20 UNK   163      72.869  43.372  37.795  1.00  0.00           H
ATOM   4071  H21 UNK   163      73.373  47.386  36.086  1.00  0.00           H
ATOM   4072  H22 UNK   163      71.893  44.442  39.866  1.00  0.00           H
ATOM   4073  H23 UNK   163      72.208  48.317  38.021  1.00  0.00           H
ATOM   4074  H24 UNK   163      71.557  46.830  39.852  1.00  0.00           H
ATOM   4075  H25 UNK   163      71.335  43.065  32.140  1.00  0.00           H
ATOM   4076  O1  UNK   164      49.355  56.917   1.259  1.00  0.00           O
ATOM   4077  C2  UNK   164      48.676  58.391   4.605  1.00  0.00           C
ATOM   4078  C3  UNK   164      49.335  59.561   5.355  1.00  0.00           C
ATOM   4079  C4  UNK   164      49.297  58.170   3.168  1.00  0.00           C
ATOM   4080  C5  UNK   164      48.613  59.651   6.656  1.00  0.00           C
ATOM   4081  C6  UNK   164      48.677  57.013   2.448  1.00  0.00           C
ATOM   4082  C7  UNK   164      47.441  60.454   6.741  1.00  0.00           C
ATOM   4083  C8  UNK   164      49.168  59.104   7.801  1.00  0.00           C
ATOM   4084  C9  UNK   164      46.705  60.574   7.969  1.00  0.00           C
ATOM   4085  C10 UNK   164      48.465  59.247   9.022  1.00  0.00           C
ATOM   4086  C11 UNK   164      47.241  59.945   9.154  1.00  0.00           C
ATOM   4087  H12 UNK   164      48.782  57.510   5.149  1.00  0.00           H
ATOM   4088  H13 UNK   164      47.573  58.529   4.559  1.00  0.00           H
ATOM   4089  H14 UNK   164      50.409  59.371   5.437  1.00  0.00           H
ATOM   4090  H15 UNK   164      49.241  60.516   4.784  1.00  0.00           H
ATOM   4091  H16 UNK   164      49.194  59.136   2.516  1.00  0.00           H
ATOM   4092  H17 UNK   164      50.401  57.990   3.269  1.00  0.00           H
ATOM   4093  H18 UNK   164      48.609  56.050   3.020  1.00  0.00           H
ATOM   4094  H19 UNK   164      47.592  57.285   2.285  1.00  0.00           H
ATOM   4095  H20 UNK   164      47.118  61.050   5.865  1.00  0.00           H
ATOM   4096  H21 UNK   164      50.082  58.479   7.695  1.00  0.00           H
ATOM   4097  H22 UNK   164      45.706  60.997   7.960  1.00  0.00           H
ATOM   4098  H23 UNK   164      48.844  58.927   9.968  1.00  0.00           H
ATOM   4099  H24 UNK   164      46.681  59.846  10.097  1.00  0.00           H
ATOM   4100  H25 UNK   164      48.771  56.359   0.622  1.00  0.00           H
ATOM   4101  O1  UNK   165      63.915  60.079  21.563  1.00  0.00           O
ATOM   4102  C2  UNK   165      66.289  61.409  19.988  1.00  0.00           C
ATOM   4103  C3  UNK   165      67.728  61.973  19.765  1.00  0.00           C
ATOM   4104  C4  UNK   165      65.615  61.881  21.332  1.00  0.00           C
ATOM   4105  C5  UNK   165      68.453  61.541  18.461  1.00  0.00           C
ATOM   4106  C6  UNK   165      64.148  61.450  21.589  1.00  0.00           C
ATOM   4107  C7  UNK   165      68.827  60.175  18.231  1.00  0.00           C
ATOM   4108  C8  UNK   165      68.696  62.505  17.432  1.00  0.00           C
ATOM   4109  C9  UNK   165      69.341  59.778  17.008  1.00  0.00           C
ATOM   4110  C10 UNK   165      69.262  62.105  16.233  1.00  0.00           C
ATOM   4111  C11 UNK   165      69.491  60.753  15.985  1.00  0.00           C
ATOM   4112  H12 UNK   165      65.737  61.878  19.178  1.00  0.00           H
ATOM   4113  H13 UNK   165      66.226  60.307  19.844  1.00  0.00           H
ATOM   4114  H14 UNK   165      67.613  63.093  19.796  1.00  0.00           H
ATOM   4115  H15 UNK   165      68.368  61.811  20.621  1.00  0.00           H
ATOM   4116  H16 UNK   165      66.321  61.461  22.124  1.00  0.00           H
ATOM   4117  H17 UNK   165      65.747  62.964  21.297  1.00  0.00           H
ATOM   4118  H18 UNK   165      63.987  61.806  22.581  1.00  0.00           H
ATOM   4119  H19 UNK   165      63.507  62.017  20.883  1.00  0.00           H
ATOM   4120  H20 UNK   165      68.699  59.405  18.987  1.00  0.00           H
ATOM   4121  H21 UNK   165      68.359  63.510  17.478  1.00  0.00           H
ATOM   4122  H22 UNK   165      69.571  58.755  16.748  1.00  0.00           H
ATOM   4123  H23 UNK   165      69.326  62.927  15.469  1.00  0.00           H
ATOM   4124  H24 UNK   165      69.999  60.409  15.101  1.00  0.00           H
ATOM   4125  H25 UNK   165      63.192  59.972  22.194  1.00  0.00           H
ATOM   4126  O1  UNK   166      65.711  13.364  29.777  1.00  0.00           O
ATOM   4127  C2  UNK   166      63.635  16.107  31.474  1.00  0.00           C
ATOM   4128  C3  UNK   166      64.538  16.541  32.706  1.00  0.00           C
ATOM   4129  C4  UNK   166      64.051  14.771  30.851  1.00  0.00           C
ATOM   4130  C5  UNK   166      63.821  17.615  33.509  1.00  0.00           C
ATOM   4131  C6  UNK   166      65.519  14.641  30.353  1.00  0.00           C
ATOM   4132  C7  UNK   166      63.745  18.959  32.969  1.00  0.00           C
ATOM   4133  C8  UNK   166      63.234  17.301  34.713  1.00  0.00           C
ATOM   4134  C9  UNK   166      63.146  19.970  33.667  1.00  0.00           C
ATOM   4135  C10 UNK   166      62.543  18.401  35.369  1.00  0.00           C
ATOM   4136  C11 UNK   166      62.547  19.717  34.903  1.00  0.00           C
ATOM   4137  H12 UNK   166      62.584  16.042  31.768  1.00  0.00           H
ATOM   4138  H13 UNK   166      63.526  16.858  30.643  1.00  0.00           H
ATOM   4139  H14 UNK   166      64.687  15.652  33.307  1.00  0.00           H
ATOM   4140  H15 UNK   166      65.533  16.910  32.369  1.00  0.00           H
ATOM   4141  H16 UNK   166      63.761  13.931  31.496  1.00  0.00           H
ATOM   4142  H17 UNK   166      63.456  14.689  29.927  1.00  0.00           H
ATOM   4143  H18 UNK   166      65.683  15.454  29.709  1.00  0.00           H
ATOM   4144  H19 UNK   166      66.192  14.778  31.224  1.00  0.00           H
ATOM   4145  H20 UNK   166      64.246  19.184  32.037  1.00  0.00           H
ATOM   4146  H21 UNK   166      63.155  16.253  35.078  1.00  0.00           H
ATOM   4147  H22 UNK   166      63.196  20.929  33.217  1.00  0.00           H
ATOM   4148  H23 UNK   166      61.957  18.099  36.231  1.00  0.00           H
ATOM   4149  H24 UNK   166      61.917  20.373  35.403  1.00  0.00           H
ATOM   4150  H25 UNK   166      66.615  13.058  29.725  1.00  0.00           H
ATOM   4151  O1  UNK   167      38.580  24.561   6.061  1.00  0.00           O
ATOM   4152  C2  UNK   167      39.346  24.975   9.835  1.00  0.00           C
ATOM   4153  C3  UNK   167      40.661  25.386  10.629  1.00  0.00           C
ATOM   4154  C4  UNK   167      39.559  24.725   8.300  1.00  0.00           C
ATOM   4155  C5  UNK   167      40.601  25.524  12.139  1.00  0.00           C
ATOM   4156  C6  UNK   167      38.257  24.518   7.461  1.00  0.00           C
ATOM   4157  C7  UNK   167      39.303  25.721  12.799  1.00  0.00           C
ATOM   4158  C8  UNK   167      41.709  25.341  12.914  1.00  0.00           C
ATOM   4159  C9  UNK   167      39.234  25.907  14.161  1.00  0.00           C
ATOM   4160  C10 UNK   167      41.656  25.525  14.339  1.00  0.00           C
ATOM   4161  C11 UNK   167      40.431  25.769  14.934  1.00  0.00           C
ATOM   4162  H12 UNK   167      38.880  24.086  10.229  1.00  0.00           H
ATOM   4163  H13 UNK   167      38.693  25.774  10.000  1.00  0.00           H
ATOM   4164  H14 UNK   167      41.382  24.544  10.536  1.00  0.00           H
ATOM   4165  H15 UNK   167      41.066  26.316  10.235  1.00  0.00           H
ATOM   4166  H16 UNK   167      40.217  25.547   7.916  1.00  0.00           H
ATOM   4167  H17 UNK   167      40.244  23.862   8.237  1.00  0.00           H
ATOM   4168  H18 UNK   167      38.004  23.574   7.816  1.00  0.00           H
ATOM   4169  H19 UNK   167      37.534  25.346   7.709  1.00  0.00           H
ATOM   4170  H20 UNK   167      38.412  25.747  12.256  1.00  0.00           H
ATOM   4171  H21 UNK   167      42.660  25.121  12.425  1.00  0.00           H
ATOM   4172  H22 UNK   167      38.285  26.022  14.709  1.00  0.00           H
ATOM   4173  H23 UNK   167      42.572  25.418  15.029  1.00  0.00           H
ATOM   4174  H24 UNK   167      40.360  25.925  15.980  1.00  0.00           H
ATOM   4175  H25 UNK   167      39.291  23.884   5.970  1.00  0.00           H
ATOM   4176  O1  UNK   168      44.000   4.729  47.368  1.00  0.00           O
ATOM   4177  C2  UNK   168      44.707   4.241  51.028  1.00  0.00           C
ATOM   4178  C3  UNK   168      43.786   4.003  52.303  1.00  0.00           C
ATOM   4179  C4  UNK   168      43.855   4.299  49.685  1.00  0.00           C
ATOM   4180  C5  UNK   168      43.101   2.668  52.199  1.00  0.00           C
ATOM   4181  C6  UNK   168      44.741   4.792  48.523  1.00  0.00           C
ATOM   4182  C7  UNK   168      43.762   1.518  52.689  1.00  0.00           C
ATOM   4183  C8  UNK   168      41.777   2.586  51.612  1.00  0.00           C
ATOM   4184  C9  UNK   168      43.256   0.245  52.378  1.00  0.00           C
ATOM   4185  C10 UNK   168      41.237   1.307  51.380  1.00  0.00           C
ATOM   4186  C11 UNK   168      42.011   0.156  51.687  1.00  0.00           C
ATOM   4187  H12 UNK   168      45.175   5.220  51.155  1.00  0.00           H
ATOM   4188  H13 UNK   168      45.510   3.514  50.890  1.00  0.00           H
ATOM   4189  H14 UNK   168      44.469   3.945  53.184  1.00  0.00           H
ATOM   4190  H15 UNK   168      43.066   4.790  52.389  1.00  0.00           H
ATOM   4191  H16 UNK   168      43.443   3.353  49.416  1.00  0.00           H
ATOM   4192  H17 UNK   168      42.937   4.901  49.852  1.00  0.00           H
ATOM   4193  H18 UNK   168      45.002   5.885  48.718  1.00  0.00           H
ATOM   4194  H19 UNK   168      45.538   4.234  48.396  1.00  0.00           H
ATOM   4195  H20 UNK   168      44.722   1.547  53.151  1.00  0.00           H
ATOM   4196  H21 UNK   168      41.312   3.504  51.278  1.00  0.00           H
ATOM   4197  H22 UNK   168      43.866  -0.593  52.385  1.00  0.00           H
ATOM   4198  H23 UNK   168      40.337   1.175  50.790  1.00  0.00           H
ATOM   4199  H24 UNK   168      41.607  -0.835  51.405  1.00  0.00           H
ATOM   4200  H25 UNK   168      44.578   5.294  46.732  1.00  0.00           H
ATOM   4201  O1  UNK   169      31.905  48.889  80.963  1.00  0.00           O
ATOM   4202  C2  UNK   169      30.645  49.736  77.586  1.00  0.00           C
ATOM   4203  C3  UNK   169      29.294  50.303  77.119  1.00  0.00           C
ATOM   4204  C4  UNK   169      30.711  49.727  79.172  1.00  0.00           C
ATOM   4205  C5  UNK   169      29.057  49.796  75.680  1.00  0.00           C
ATOM   4206  C6  UNK   169      32.055  49.140  79.617  1.00  0.00           C
ATOM   4207  C7  UNK   169      27.987  48.933  75.363  1.00  0.00           C
ATOM   4208  C8  UNK   169      29.951  50.104  74.581  1.00  0.00           C
ATOM   4209  C9  UNK   169      27.775  48.429  74.068  1.00  0.00           C
ATOM   4210  C10 UNK   169      29.636  49.774  73.216  1.00  0.00           C
ATOM   4211  C11 UNK   169      28.627  48.844  73.016  1.00  0.00           C
ATOM   4212  H12 UNK   169      30.734  48.655  77.278  1.00  0.00           H
ATOM   4213  H13 UNK   169      31.560  50.339  77.109  1.00  0.00           H
ATOM   4214  H14 UNK   169      28.387  50.115  77.720  1.00  0.00           H
ATOM   4215  H15 UNK   169      29.228  51.369  77.043  1.00  0.00           H
ATOM   4216  H16 UNK   169      30.466  50.665  79.587  1.00  0.00           H
ATOM   4217  H17 UNK   169      29.886  49.099  79.569  1.00  0.00           H
ATOM   4218  H18 UNK   169      32.278  48.195  79.047  1.00  0.00           H
ATOM   4219  H19 UNK   169      32.745  49.978  79.353  1.00  0.00           H
ATOM   4220  H20 UNK   169      27.288  48.664  76.175  1.00  0.00           H
ATOM   4221  H21 UNK   169      30.876  50.680  74.838  1.00  0.00           H
ATOM   4222  H22 UNK   169      26.903  47.704  73.794  1.00  0.00           H
ATOM   4223  H23 UNK   169      30.191  50.178  72.381  1.00  0.00           H
ATOM   4224  H24 UNK   169      28.410  48.440  72.013  1.00  0.00           H
ATOM   4225  H25 UNK   169      32.446  48.087  81.162  1.00  0.00           H
ATOM   4226  O1  UNK   170      35.019  60.900  60.962  1.00  0.00           O
ATOM   4227  C2  UNK   170      35.660  60.897  64.014  1.00  0.00           C
ATOM   4228  C3  UNK   170      36.598  60.280  65.120  1.00  0.00           C
ATOM   4229  C4  UNK   170      34.790  59.894  63.195  1.00  0.00           C
ATOM   4230  C5  UNK   170      37.578  61.210  65.857  1.00  0.00           C
ATOM   4231  C6  UNK   170      34.077  60.621  62.034  1.00  0.00           C
ATOM   4232  C7  UNK   170      38.823  61.473  65.276  1.00  0.00           C
ATOM   4233  C8  UNK   170      37.149  61.925  66.966  1.00  0.00           C
ATOM   4234  C9  UNK   170      39.621  62.447  65.827  1.00  0.00           C
ATOM   4235  C10 UNK   170      38.015  62.805  67.615  1.00  0.00           C
ATOM   4236  C11 UNK   170      39.316  63.045  67.087  1.00  0.00           C
ATOM   4237  H12 UNK   170      35.014  61.633  64.496  1.00  0.00           H
ATOM   4238  H13 UNK   170      36.259  61.440  63.254  1.00  0.00           H
ATOM   4239  H14 UNK   170      36.119  59.713  65.926  1.00  0.00           H
ATOM   4240  H15 UNK   170      37.143  59.472  64.581  1.00  0.00           H
ATOM   4241  H16 UNK   170      35.540  59.097  62.837  1.00  0.00           H
ATOM   4242  H17 UNK   170      34.033  59.498  63.918  1.00  0.00           H
ATOM   4243  H18 UNK   170      33.355  59.857  61.720  1.00  0.00           H
ATOM   4244  H19 UNK   170      33.586  61.511  62.470  1.00  0.00           H
ATOM   4245  H20 UNK   170      39.148  60.983  64.315  1.00  0.00           H
ATOM   4246  H21 UNK   170      36.114  61.796  67.372  1.00  0.00           H
ATOM   4247  H22 UNK   170      40.521  62.765  65.287  1.00  0.00           H
ATOM   4248  H23 UNK   170      37.665  63.403  68.404  1.00  0.00           H
ATOM   4249  H24 UNK   170      40.016  63.788  67.501  1.00  0.00           H
ATOM   4250  H25 UNK   170      34.905  61.838  60.586  1.00  0.00           H
ATOM   4251  O1  UNK   171       1.568  52.729  25.774  1.00  0.00           O
ATOM   4252  C2  UNK   171       0.500  56.344  25.831  1.00  0.00           C
ATOM   4253  C3  UNK   171      -0.694  57.176  26.341  1.00  0.00           C
ATOM   4254  C4  UNK   171       0.509  54.862  26.279  1.00  0.00           C
ATOM   4255  C5  UNK   171      -0.399  58.668  26.212  1.00  0.00           C
ATOM   4256  C6  UNK   171       1.661  54.154  25.654  1.00  0.00           C
ATOM   4257  C7  UNK   171      -1.135  59.362  25.227  1.00  0.00           C
ATOM   4258  C8  UNK   171       0.529  59.316  27.045  1.00  0.00           C
ATOM   4259  C9  UNK   171      -0.978  60.724  25.149  1.00  0.00           C
ATOM   4260  C10 UNK   171       0.761  60.710  26.893  1.00  0.00           C
ATOM   4261  C11 UNK   171      -0.039  61.388  25.941  1.00  0.00           C
ATOM   4262  H12 UNK   171       0.562  56.533  24.752  1.00  0.00           H
ATOM   4263  H13 UNK   171       1.377  56.808  26.306  1.00  0.00           H
ATOM   4264  H14 UNK   171      -1.603  56.962  25.743  1.00  0.00           H
ATOM   4265  H15 UNK   171      -0.879  56.848  27.431  1.00  0.00           H
ATOM   4266  H16 UNK   171       0.503  54.776  27.402  1.00  0.00           H
ATOM   4267  H17 UNK   171      -0.381  54.273  25.950  1.00  0.00           H
ATOM   4268  H18 UNK   171       1.682  54.519  24.661  1.00  0.00           H
ATOM   4269  H19 UNK   171       2.594  54.513  26.135  1.00  0.00           H
ATOM   4270  H20 UNK   171      -1.778  58.860  24.505  1.00  0.00           H
ATOM   4271  H21 UNK   171       0.947  58.694  27.877  1.00  0.00           H
ATOM   4272  H22 UNK   171      -1.579  61.316  24.386  1.00  0.00           H
ATOM   4273  H23 UNK   171       1.371  61.301  27.507  1.00  0.00           H
ATOM   4274  H24 UNK   171      -0.019  62.475  25.763  1.00  0.00           H
ATOM   4275  H25 UNK   171       0.936  52.361  25.118  1.00  0.00           H
ATOM   4276  O1  UNK   172      29.791  29.750  18.529  1.00  0.00           O
ATOM   4277  C2  UNK   172      32.001  30.907  20.193  1.00  0.00           C
ATOM   4278  C3  UNK   172      33.401  30.816  19.466  1.00  0.00           C
ATOM   4279  C4  UNK   172      30.990  31.721  19.405  1.00  0.00           C
ATOM   4280  C5  UNK   172      34.068  32.136  19.004  1.00  0.00           C
ATOM   4281  C6  UNK   172      30.592  30.896  18.151  1.00  0.00           C
ATOM   4282  C7  UNK   172      33.895  33.281  19.759  1.00  0.00           C
ATOM   4283  C8  UNK   172      34.756  32.200  17.751  1.00  0.00           C
ATOM   4284  C9  UNK   172      34.526  34.527  19.380  1.00  0.00           C
ATOM   4285  C10 UNK   172      35.222  33.477  17.307  1.00  0.00           C
ATOM   4286  C11 UNK   172      35.137  34.615  18.174  1.00  0.00           C
ATOM   4287  H12 UNK   172      31.638  29.891  20.269  1.00  0.00           H
ATOM   4288  H13 UNK   172      32.070  31.258  21.224  1.00  0.00           H
ATOM   4289  H14 UNK   172      34.079  30.425  20.233  1.00  0.00           H
ATOM   4290  H15 UNK   172      33.502  29.983  18.724  1.00  0.00           H
ATOM   4291  H16 UNK   172      30.082  31.799  20.031  1.00  0.00           H
ATOM   4292  H17 UNK   172      31.249  32.756  19.273  1.00  0.00           H
ATOM   4293  H18 UNK   172      30.030  31.500  17.421  1.00  0.00           H
ATOM   4294  H19 UNK   172      31.507  30.548  17.591  1.00  0.00           H
ATOM   4295  H20 UNK   172      33.311  33.255  20.641  1.00  0.00           H
ATOM   4296  H21 UNK   172      34.786  31.270  17.159  1.00  0.00           H
ATOM   4297  H22 UNK   172      34.442  35.394  20.050  1.00  0.00           H
ATOM   4298  H23 UNK   172      35.763  33.621  16.364  1.00  0.00           H
ATOM   4299  H24 UNK   172      35.410  35.587  17.821  1.00  0.00           H
ATOM   4300  H25 UNK   172      29.167  29.512  17.739  1.00  0.00           H
ATOM   4301  O1  UNK   173       7.432  76.696  21.390  1.00  0.00           O
ATOM   4302  C2  UNK   173       7.873  73.588  21.859  1.00  0.00           C
ATOM   4303  C3  UNK   173       6.341  73.709  21.995  1.00  0.00           C
ATOM   4304  C4  UNK   173       8.547  74.771  22.557  1.00  0.00           C
ATOM   4305  C5  UNK   173       5.678  72.736  22.922  1.00  0.00           C
ATOM   4306  C6  UNK   173       8.693  76.163  21.764  1.00  0.00           C
ATOM   4307  C7  UNK   173       5.046  71.581  22.453  1.00  0.00           C
ATOM   4308  C8  UNK   173       5.746  72.971  24.285  1.00  0.00           C
ATOM   4309  C9  UNK   173       4.473  70.637  23.319  1.00  0.00           C
ATOM   4310  C10 UNK   173       5.162  72.113  25.153  1.00  0.00           C
ATOM   4311  C11 UNK   173       4.562  70.897  24.693  1.00  0.00           C
ATOM   4312  H12 UNK   173       8.228  72.719  22.365  1.00  0.00           H
ATOM   4313  H13 UNK   173       8.138  73.463  20.815  1.00  0.00           H
ATOM   4314  H14 UNK   173       5.998  74.757  22.304  1.00  0.00           H
ATOM   4315  H15 UNK   173       5.831  73.594  20.988  1.00  0.00           H
ATOM   4316  H16 UNK   173       8.032  74.943  23.556  1.00  0.00           H
ATOM   4317  H17 UNK   173       9.545  74.360  22.844  1.00  0.00           H
ATOM   4318  H18 UNK   173       9.264  76.791  22.409  1.00  0.00           H
ATOM   4319  H19 UNK   173       9.287  75.999  20.849  1.00  0.00           H
ATOM   4320  H20 UNK   173       5.016  71.319  21.377  1.00  0.00           H
ATOM   4321  H21 UNK   173       6.180  73.904  24.529  1.00  0.00           H
ATOM   4322  H22 UNK   173       3.809  69.839  22.898  1.00  0.00           H
ATOM   4323  H23 UNK   173       5.281  72.273  26.225  1.00  0.00           H
ATOM   4324  H24 UNK   173       3.974  70.227  25.418  1.00  0.00           H
ATOM   4325  H25 UNK   173       7.576  77.647  21.203  1.00  0.00           H
ATOM   4326  O1  UNK   174      29.186  44.325  74.561  1.00  0.00           O
ATOM   4327  C2  UNK   174      31.693  42.882  75.189  1.00  0.00           C
ATOM   4328  C3  UNK   174      33.027  42.626  75.846  1.00  0.00           C
ATOM   4329  C4  UNK   174      31.551  44.335  74.697  1.00  0.00           C
ATOM   4330  C5  UNK   174      34.152  42.377  74.863  1.00  0.00           C
ATOM   4331  C6  UNK   174      30.345  44.684  73.801  1.00  0.00           C
ATOM   4332  C7  UNK   174      35.110  43.376  74.748  1.00  0.00           C
ATOM   4333  C8  UNK   174      34.453  41.107  74.340  1.00  0.00           C
ATOM   4334  C9  UNK   174      36.342  43.106  74.078  1.00  0.00           C
ATOM   4335  C10 UNK   174      35.743  40.760  73.808  1.00  0.00           C
ATOM   4336  C11 UNK   174      36.641  41.779  73.616  1.00  0.00           C
ATOM   4337  H12 UNK   174      31.597  42.283  74.309  1.00  0.00           H
ATOM   4338  H13 UNK   174      30.829  42.652  75.756  1.00  0.00           H
ATOM   4339  H14 UNK   174      33.416  43.386  76.546  1.00  0.00           H
ATOM   4340  H15 UNK   174      32.832  41.687  76.420  1.00  0.00           H
ATOM   4341  H16 UNK   174      31.535  45.107  75.499  1.00  0.00           H
ATOM   4342  H17 UNK   174      32.496  44.662  74.201  1.00  0.00           H
ATOM   4343  H18 UNK   174      30.371  45.794  73.432  1.00  0.00           H
ATOM   4344  H19 UNK   174      30.321  44.028  72.949  1.00  0.00           H
ATOM   4345  H20 UNK   174      34.936  44.375  75.187  1.00  0.00           H
ATOM   4346  H21 UNK   174      33.793  40.244  74.571  1.00  0.00           H
ATOM   4347  H22 UNK   174      37.061  43.846  74.048  1.00  0.00           H
ATOM   4348  H23 UNK   174      36.083  39.786  73.543  1.00  0.00           H
ATOM   4349  H24 UNK   174      37.572  41.452  73.167  1.00  0.00           H
ATOM   4350  H25 UNK   174      29.039  45.075  75.094  1.00  0.00           H
ATOM   4351  O1  UNK   175      55.870  22.094  74.568  1.00  0.00           O
ATOM   4352  C2  UNK   175      57.779  21.062  76.616  1.00  0.00           C
ATOM   4353  C3  UNK   175      58.289  20.946  78.060  1.00  0.00           C
ATOM   4354  C4  UNK   175      57.581  22.510  76.196  1.00  0.00           C
ATOM   4355  C5  UNK   175      58.563  19.488  78.373  1.00  0.00           C
ATOM   4356  C6  UNK   175      57.070  22.735  74.740  1.00  0.00           C
ATOM   4357  C7  UNK   175      57.473  18.622  78.256  1.00  0.00           C
ATOM   4358  C8  UNK   175      59.826  18.959  78.549  1.00  0.00           C
ATOM   4359  C9  UNK   175      57.646  17.246  78.361  1.00  0.00           C
ATOM   4360  C10 UNK   175      60.026  17.572  78.761  1.00  0.00           C
ATOM   4361  C11 UNK   175      58.934  16.665  78.600  1.00  0.00           C
ATOM   4362  H12 UNK   175      58.469  20.533  75.973  1.00  0.00           H
ATOM   4363  H13 UNK   175      56.878  20.545  76.498  1.00  0.00           H
ATOM   4364  H14 UNK   175      59.184  21.581  78.124  1.00  0.00           H
ATOM   4365  H15 UNK   175      57.549  21.461  78.693  1.00  0.00           H
ATOM   4366  H16 UNK   175      56.883  22.960  76.959  1.00  0.00           H
ATOM   4367  H17 UNK   175      58.585  23.068  76.269  1.00  0.00           H
ATOM   4368  H18 UNK   175      57.029  23.799  74.524  1.00  0.00           H
ATOM   4369  H19 UNK   175      57.785  22.357  73.999  1.00  0.00           H
ATOM   4370  H20 UNK   175      56.434  19.051  78.037  1.00  0.00           H
ATOM   4371  H21 UNK   175      60.708  19.587  78.749  1.00  0.00           H
ATOM   4372  H22 UNK   175      56.843  16.551  78.299  1.00  0.00           H
ATOM   4373  H23 UNK   175      60.966  17.180  79.131  1.00  0.00           H
ATOM   4374  H24 UNK   175      58.939  15.568  78.598  1.00  0.00           H
ATOM   4375  H25 UNK   175      56.116  21.283  74.138  1.00  0.00           H
ATOM   4376  O1  UNK   176      50.463  65.797  62.990  1.00  0.00           O
ATOM   4377  C2  UNK   176      53.409  66.221  62.434  1.00  0.00           C
ATOM   4378  C3  UNK   176      53.961  67.362  63.378  1.00  0.00           C
ATOM   4379  C4  UNK   176      52.189  66.716  61.589  1.00  0.00           C
ATOM   4380  C5  UNK   176      55.216  67.011  64.225  1.00  0.00           C
ATOM   4381  C6  UNK   176      50.872  66.964  62.245  1.00  0.00           C
ATOM   4382  C7  UNK   176      56.505  67.297  63.722  1.00  0.00           C
ATOM   4383  C8  UNK   176      55.014  66.434  65.471  1.00  0.00           C
ATOM   4384  C9  UNK   176      57.590  67.110  64.565  1.00  0.00           C
ATOM   4385  C10 UNK   176      56.133  66.257  66.335  1.00  0.00           C
ATOM   4386  C11 UNK   176      57.442  66.548  65.851  1.00  0.00           C
ATOM   4387  H12 UNK   176      54.274  66.003  61.784  1.00  0.00           H
ATOM   4388  H13 UNK   176      53.113  65.302  62.995  1.00  0.00           H
ATOM   4389  H14 UNK   176      54.180  68.239  62.783  1.00  0.00           H
ATOM   4390  H15 UNK   176      53.150  67.725  63.962  1.00  0.00           H
ATOM   4391  H16 UNK   176      52.577  67.563  61.098  1.00  0.00           H
ATOM   4392  H17 UNK   176      52.054  65.984  60.805  1.00  0.00           H
ATOM   4393  H18 UNK   176      50.908  67.866  62.885  1.00  0.00           H
ATOM   4394  H19 UNK   176      50.098  67.169  61.477  1.00  0.00           H
ATOM   4395  H20 UNK   176      56.620  67.753  62.694  1.00  0.00           H
ATOM   4396  H21 UNK   176      54.113  66.005  65.851  1.00  0.00           H
ATOM   4397  H22 UNK   176      58.573  67.369  64.132  1.00  0.00           H
ATOM   4398  H23 UNK   176      56.082  65.830  67.321  1.00  0.00           H
ATOM   4399  H24 UNK   176      58.244  66.515  66.575  1.00  0.00           H
ATOM   4400  H25 UNK   176      50.532  65.993  63.943  1.00  0.00           H
ATOM   4401  O1  UNK   177      63.832  12.963  34.204  1.00  0.00           O
ATOM   4402  C2  UNK   177      67.358  11.992  33.446  1.00  0.00           C
ATOM   4403  C3  UNK   177      68.714  12.768  33.479  1.00  0.00           C
ATOM   4404  C4  UNK   177      66.140  12.826  33.842  1.00  0.00           C
ATOM   4405  C5  UNK   177      69.841  11.753  33.249  1.00  0.00           C
ATOM   4406  C6  UNK   177      64.830  12.108  33.715  1.00  0.00           C
ATOM   4407  C7  UNK   177      70.502  11.716  32.001  1.00  0.00           C
ATOM   4408  C8  UNK   177      70.301  10.959  34.299  1.00  0.00           C
ATOM   4409  C9  UNK   177      71.546  10.875  31.732  1.00  0.00           C
ATOM   4410  C10 UNK   177      71.391  10.103  34.060  1.00  0.00           C
ATOM   4411  C11 UNK   177      72.053  10.055  32.738  1.00  0.00           C
ATOM   4412  H12 UNK   177      67.264  11.678  32.456  1.00  0.00           H
ATOM   4413  H13 UNK   177      67.470  11.014  33.976  1.00  0.00           H
ATOM   4414  H14 UNK   177      68.750  13.625  32.860  1.00  0.00           H
ATOM   4415  H15 UNK   177      68.764  13.171  34.477  1.00  0.00           H
ATOM   4416  H16 UNK   177      66.323  13.093  34.861  1.00  0.00           H
ATOM   4417  H17 UNK   177      66.195  13.855  33.342  1.00  0.00           H
ATOM   4418  H18 UNK   177      64.584  11.935  32.645  1.00  0.00           H
ATOM   4419  H19 UNK   177      64.723  11.154  34.153  1.00  0.00           H
ATOM   4420  H20 UNK   177      70.046  12.244  31.170  1.00  0.00           H
ATOM   4421  H21 UNK   177      69.784  11.081  35.285  1.00  0.00           H
ATOM   4422  H22 UNK   177      72.030  10.951  30.744  1.00  0.00           H
ATOM   4423  H23 UNK   177      71.898   9.546  34.885  1.00  0.00           H
ATOM   4424  H24 UNK   177      72.963   9.517  32.506  1.00  0.00           H
ATOM   4425  H25 UNK   177      62.868  12.553  34.092  1.00  0.00           H
ATOM   4426  O1  UNK   178       6.191  53.100  44.974  1.00  0.00           O
ATOM   4427  C2  UNK   178       7.472  50.258  45.712  1.00  0.00           C
ATOM   4428  C3  UNK   178       7.850  48.783  45.310  1.00  0.00           C
ATOM   4429  C4  UNK   178       7.790  51.265  44.605  1.00  0.00           C
ATOM   4430  C5  UNK   178       7.369  47.699  46.299  1.00  0.00           C
ATOM   4431  C6  UNK   178       7.560  52.779  45.042  1.00  0.00           C
ATOM   4432  C7  UNK   178       6.326  46.853  45.923  1.00  0.00           C
ATOM   4433  C8  UNK   178       7.937  47.587  47.541  1.00  0.00           C
ATOM   4434  C9  UNK   178       5.833  45.851  46.798  1.00  0.00           C
ATOM   4435  C10 UNK   178       7.430  46.575  48.406  1.00  0.00           C
ATOM   4436  C11 UNK   178       6.342  45.744  48.055  1.00  0.00           C
ATOM   4437  H12 UNK   178       6.446  50.281  45.973  1.00  0.00           H
ATOM   4438  H13 UNK   178       8.006  50.458  46.655  1.00  0.00           H
ATOM   4439  H14 UNK   178       7.654  48.605  44.289  1.00  0.00           H
ATOM   4440  H15 UNK   178       8.903  48.619  45.445  1.00  0.00           H
ATOM   4441  H16 UNK   178       8.789  51.123  44.182  1.00  0.00           H
ATOM   4442  H17 UNK   178       7.086  51.019  43.767  1.00  0.00           H
ATOM   4443  H18 UNK   178       7.743  52.851  46.091  1.00  0.00           H
ATOM   4444  H19 UNK   178       8.215  53.477  44.453  1.00  0.00           H
ATOM   4445  H20 UNK   178       5.897  46.992  44.844  1.00  0.00           H
ATOM   4446  H21 UNK   178       8.756  48.216  47.835  1.00  0.00           H
ATOM   4447  H22 UNK   178       4.976  45.273  46.548  1.00  0.00           H
ATOM   4448  H23 UNK   178       7.827  46.352  49.430  1.00  0.00           H
ATOM   4449  H24 UNK   178       5.929  45.036  48.736  1.00  0.00           H
ATOM   4450  H25 UNK   178       5.845  53.224  45.907  1.00  0.00           H
ATOM   4451  O1  UNK   179      32.321  42.059  62.576  1.00  0.00           O
ATOM   4452  C2  UNK   179      29.236  42.534  62.844  1.00  0.00           C
ATOM   4453  C3  UNK   179      27.760  42.247  62.434  1.00  0.00           C
ATOM   4454  C4  UNK   179      30.110  42.559  61.626  1.00  0.00           C
ATOM   4455  C5  UNK   179      26.902  42.104  63.695  1.00  0.00           C
ATOM   4456  C6  UNK   179      31.561  43.034  61.945  1.00  0.00           C
ATOM   4457  C7  UNK   179      26.405  43.229  64.471  1.00  0.00           C
ATOM   4458  C8  UNK   179      26.613  40.852  64.202  1.00  0.00           C
ATOM   4459  C9  UNK   179      25.718  43.045  65.737  1.00  0.00           C
ATOM   4460  C10 UNK   179      25.834  40.648  65.366  1.00  0.00           C
ATOM   4461  C11 UNK   179      25.446  41.743  66.247  1.00  0.00           C
ATOM   4462  H12 UNK   179      29.251  43.433  63.447  1.00  0.00           H
ATOM   4463  H13 UNK   179      29.576  41.743  63.548  1.00  0.00           H
ATOM   4464  H14 UNK   179      27.450  43.092  61.869  1.00  0.00           H
ATOM   4465  H15 UNK   179      27.654  41.322  61.806  1.00  0.00           H
ATOM   4466  H16 UNK   179      30.068  41.521  61.135  1.00  0.00           H
ATOM   4467  H17 UNK   179      29.664  43.213  60.835  1.00  0.00           H
ATOM   4468  H18 UNK   179      32.093  43.407  61.002  1.00  0.00           H
ATOM   4469  H19 UNK   179      31.370  43.963  62.562  1.00  0.00           H
ATOM   4470  H20 UNK   179      26.822  44.197  64.195  1.00  0.00           H
ATOM   4471  H21 UNK   179      27.020  39.968  63.667  1.00  0.00           H
ATOM   4472  H22 UNK   179      25.451  43.845  66.374  1.00  0.00           H
ATOM   4473  H23 UNK   179      25.652  39.665  65.665  1.00  0.00           H
ATOM   4474  H24 UNK   179      25.017  41.384  67.216  1.00  0.00           H
ATOM   4475  H25 UNK   179      32.825  42.501  63.285  1.00  0.00           H
ATOM   4476  O1  UNK   180      34.272  31.803  45.417  1.00  0.00           O
ATOM   4477  C2  UNK   180      36.867  33.403  47.696  1.00  0.00           C
ATOM   4478  C3  UNK   180      37.884  32.243  48.036  1.00  0.00           C
ATOM   4479  C4  UNK   180      35.511  32.749  47.348  1.00  0.00           C
ATOM   4480  C5  UNK   180      39.108  32.815  48.816  1.00  0.00           C
ATOM   4481  C6  UNK   180      35.536  31.881  46.079  1.00  0.00           C
ATOM   4482  C7  UNK   180      39.872  33.932  48.285  1.00  0.00           C
ATOM   4483  C8  UNK   180      39.527  32.166  49.932  1.00  0.00           C
ATOM   4484  C9  UNK   180      41.051  34.358  48.947  1.00  0.00           C
ATOM   4485  C10 UNK   180      40.699  32.617  50.582  1.00  0.00           C
ATOM   4486  C11 UNK   180      41.417  33.726  50.142  1.00  0.00           C
ATOM   4487  H12 UNK   180      36.881  34.118  48.526  1.00  0.00           H
ATOM   4488  H13 UNK   180      37.229  34.009  46.850  1.00  0.00           H
ATOM   4489  H14 UNK   180      37.376  31.476  48.606  1.00  0.00           H
ATOM   4490  H15 UNK   180      38.255  31.817  47.160  1.00  0.00           H
ATOM   4491  H16 UNK   180      35.075  32.129  48.229  1.00  0.00           H
ATOM   4492  H17 UNK   180      34.728  33.445  47.247  1.00  0.00           H
ATOM   4493  H18 UNK   180      36.164  32.394  45.388  1.00  0.00           H
ATOM   4494  H19 UNK   180      36.126  30.928  46.223  1.00  0.00           H
ATOM   4495  H20 UNK   180      39.578  34.487  47.300  1.00  0.00           H
ATOM   4496  H21 UNK   180      38.904  31.378  50.354  1.00  0.00           H
ATOM   4497  H22 UNK   180      41.806  35.043  48.577  1.00  0.00           H
ATOM   4498  H23 UNK   180      40.894  32.214  51.558  1.00  0.00           H
ATOM   4499  H24 UNK   180      42.197  34.101  50.802  1.00  0.00           H
ATOM   4500  H25 UNK   180      34.407  31.041  44.816  1.00  0.00           H
ATOM   4501  O1  UNK   181      -0.573  80.295  64.952  1.00  0.00           O
ATOM   4502  C2  UNK   181       0.625  77.314  64.710  1.00  0.00           C
ATOM   4503  C3  UNK   181       1.774  76.280  64.872  1.00  0.00           C
ATOM   4504  C4  UNK   181       1.305  78.635  64.261  1.00  0.00           C
ATOM   4505  C5  UNK   181       1.308  74.905  65.134  1.00  0.00           C
ATOM   4506  C6  UNK   181       0.473  79.968  64.003  1.00  0.00           C
ATOM   4507  C7  UNK   181       0.996  74.036  64.023  1.00  0.00           C
ATOM   4508  C8  UNK   181       1.035  74.494  66.402  1.00  0.00           C
ATOM   4509  C9  UNK   181       0.666  72.701  64.286  1.00  0.00           C
ATOM   4510  C10 UNK   181       0.548  73.205  66.622  1.00  0.00           C
ATOM   4511  C11 UNK   181       0.274  72.383  65.612  1.00  0.00           C
ATOM   4512  H12 UNK   181      -0.183  76.998  63.973  1.00  0.00           H
ATOM   4513  H13 UNK   181       0.281  77.530  65.736  1.00  0.00           H
ATOM   4514  H14 UNK   181       2.462  76.210  64.016  1.00  0.00           H
ATOM   4515  H15 UNK   181       2.435  76.612  65.641  1.00  0.00           H
ATOM   4516  H16 UNK   181       2.018  78.882  65.054  1.00  0.00           H
ATOM   4517  H17 UNK   181       1.886  78.456  63.415  1.00  0.00           H
ATOM   4518  H18 UNK   181       1.154  80.800  63.854  1.00  0.00           H
ATOM   4519  H19 UNK   181       0.110  80.033  62.997  1.00  0.00           H
ATOM   4520  H20 UNK   181       1.145  74.333  62.980  1.00  0.00           H
ATOM   4521  H21 UNK   181       1.092  75.253  67.220  1.00  0.00           H
ATOM   4522  H22 UNK   181       0.425  72.059  63.463  1.00  0.00           H
ATOM   4523  H23 UNK   181       0.211  72.921  67.552  1.00  0.00           H
ATOM   4524  H24 UNK   181      -0.175  71.404  65.798  1.00  0.00           H
ATOM   4525  H25 UNK   181      -1.448  80.085  64.535  1.00  0.00           H
ATOM   4526  O1  UNK   182      13.864  39.556  46.745  1.00  0.00           O
ATOM   4527  C2  UNK   182      12.719  41.911  44.699  1.00  0.00           C
ATOM   4528  C3  UNK   182      11.452  42.186  43.829  1.00  0.00           C
ATOM   4529  C4  UNK   182      12.992  40.375  44.643  1.00  0.00           C
ATOM   4530  C5  UNK   182      11.734  41.996  42.316  1.00  0.00           C
ATOM   4531  C6  UNK   182      14.172  39.757  45.357  1.00  0.00           C
ATOM   4532  C7  UNK   182      12.604  42.907  41.684  1.00  0.00           C
ATOM   4533  C8  UNK   182      11.203  40.895  41.617  1.00  0.00           C
ATOM   4534  C9  UNK   182      13.038  42.604  40.381  1.00  0.00           C
ATOM   4535  C10 UNK   182      11.576  40.581  40.325  1.00  0.00           C
ATOM   4536  C11 UNK   182      12.538  41.444  39.731  1.00  0.00           C
ATOM   4537  H12 UNK   182      13.466  42.488  44.217  1.00  0.00           H
ATOM   4538  H13 UNK   182      12.636  42.219  45.760  1.00  0.00           H
ATOM   4539  H14 UNK   182      10.752  41.386  44.184  1.00  0.00           H
ATOM   4540  H15 UNK   182      10.936  43.158  43.950  1.00  0.00           H
ATOM   4541  H16 UNK   182      12.077  39.828  44.936  1.00  0.00           H
ATOM   4542  H17 UNK   182      13.153  40.008  43.623  1.00  0.00           H
ATOM   4543  H18 UNK   182      14.466  38.777  44.926  1.00  0.00           H
ATOM   4544  H19 UNK   182      15.131  40.378  45.295  1.00  0.00           H
ATOM   4545  H20 UNK   182      13.124  43.647  42.284  1.00  0.00           H
ATOM   4546  H21 UNK   182      10.441  40.246  42.068  1.00  0.00           H
ATOM   4547  H22 UNK   182      13.669  43.336  39.831  1.00  0.00           H
ATOM   4548  H23 UNK   182      11.253  39.743  39.757  1.00  0.00           H
ATOM   4549  H24 UNK   182      12.934  41.107  38.756  1.00  0.00           H
ATOM   4550  H25 UNK   182      14.552  38.964  46.939  1.00  0.00           H
ATOM   4551  O1  UNK   183      32.905  12.929  83.013  1.00  0.00           O
ATOM   4552  C2  UNK   183      34.078  11.195  80.941  1.00  0.00           C
ATOM   4553  C3  UNK   183      35.409  10.552  80.561  1.00  0.00           C
ATOM   4554  C4  UNK   183      34.076  12.724  80.832  1.00  0.00           C
ATOM   4555  C5  UNK   183      35.840  10.507  79.117  1.00  0.00           C
ATOM   4556  C6  UNK   183      32.860  13.316  81.658  1.00  0.00           C
ATOM   4557  C7  UNK   183      34.969  10.309  78.024  1.00  0.00           C
ATOM   4558  C8  UNK   183      37.236  10.591  78.871  1.00  0.00           C
ATOM   4559  C9  UNK   183      35.494  10.256  76.756  1.00  0.00           C
ATOM   4560  C10 UNK   183      37.728  10.616  77.585  1.00  0.00           C
ATOM   4561  C11 UNK   183      36.865  10.388  76.515  1.00  0.00           C
ATOM   4562  H12 UNK   183      33.291  10.816  80.279  1.00  0.00           H
ATOM   4563  H13 UNK   183      33.895  10.864  81.951  1.00  0.00           H
ATOM   4564  H14 UNK   183      36.124  11.216  81.052  1.00  0.00           H
ATOM   4565  H15 UNK   183      35.473   9.572  80.906  1.00  0.00           H
ATOM   4566  H16 UNK   183      35.059  13.228  81.114  1.00  0.00           H
ATOM   4567  H17 UNK   183      33.930  12.909  79.777  1.00  0.00           H
ATOM   4568  H18 UNK   183      32.950  14.436  81.697  1.00  0.00           H
ATOM   4569  H19 UNK   183      31.870  13.183  81.195  1.00  0.00           H
ATOM   4570  H20 UNK   183      33.841  10.107  78.092  1.00  0.00           H
ATOM   4571  H21 UNK   183      37.983  10.769  79.672  1.00  0.00           H
ATOM   4572  H22 UNK   183      34.880  10.130  75.837  1.00  0.00           H
ATOM   4573  H23 UNK   183      38.763  10.779  77.461  1.00  0.00           H
ATOM   4574  H24 UNK   183      37.253  10.456  75.534  1.00  0.00           H
ATOM   4575  H25 UNK   183      32.583  13.694  83.604  1.00  0.00           H
ATOM   4576  O1  UNK   184      10.392   7.411  59.154  1.00  0.00           O
ATOM   4577  C2  UNK   184      11.470   3.946  58.457  1.00  0.00           C
ATOM   4578  C3  UNK   184      12.995   3.905  58.329  1.00  0.00           C
ATOM   4579  C4  UNK   184      10.902   5.172  59.247  1.00  0.00           C
ATOM   4580  C5  UNK   184      13.404   2.675  57.528  1.00  0.00           C
ATOM   4581  C6  UNK   184      11.296   6.516  58.620  1.00  0.00           C
ATOM   4582  C7  UNK   184      13.256   1.375  58.116  1.00  0.00           C
ATOM   4583  C8  UNK   184      13.775   2.783  56.180  1.00  0.00           C
ATOM   4584  C9  UNK   184      13.421   0.270  57.296  1.00  0.00           C
ATOM   4585  C10 UNK   184      14.078   1.638  55.346  1.00  0.00           C
ATOM   4586  C11 UNK   184      13.852   0.412  55.947  1.00  0.00           C
ATOM   4587  H12 UNK   184      10.943   3.942  57.499  1.00  0.00           H
ATOM   4588  H13 UNK   184      11.118   3.042  58.976  1.00  0.00           H
ATOM   4589  H14 UNK   184      13.323   4.778  57.725  1.00  0.00           H
ATOM   4590  H15 UNK   184      13.522   3.839  59.305  1.00  0.00           H
ATOM   4591  H16 UNK   184       9.815   5.066  59.310  1.00  0.00           H
ATOM   4592  H17 UNK   184      11.154   5.140  60.267  1.00  0.00           H
ATOM   4593  H18 UNK   184      12.271   6.728  59.006  1.00  0.00           H
ATOM   4594  H19 UNK   184      11.286   6.564  57.569  1.00  0.00           H
ATOM   4595  H20 UNK   184      13.060   1.276  59.190  1.00  0.00           H
ATOM   4596  H21 UNK   184      13.818   3.840  55.871  1.00  0.00           H
ATOM   4597  H22 UNK   184      13.323  -0.689  57.738  1.00  0.00           H
ATOM   4598  H23 UNK   184      14.282   1.704  54.275  1.00  0.00           H
ATOM   4599  H24 UNK   184      14.059  -0.441  55.267  1.00  0.00           H
ATOM   4600  H25 UNK   184       9.438   7.096  58.972  1.00  0.00           H
ATOM   4601  O1  UNK   185      52.433  28.900  57.858  1.00  0.00           O
ATOM   4602  C2  UNK   185      49.617  29.527  55.402  1.00  0.00           C
ATOM   4603  C3  UNK   185      48.742  28.271  55.409  1.00  0.00           C
ATOM   4604  C4  UNK   185      50.456  29.748  56.703  1.00  0.00           C
ATOM   4605  C5  UNK   185      47.831  28.045  54.271  1.00  0.00           C
ATOM   4606  C6  UNK   185      51.816  29.013  56.608  1.00  0.00           C
ATOM   4607  C7  UNK   185      48.244  27.273  53.134  1.00  0.00           C
ATOM   4608  C8  UNK   185      46.514  28.566  54.247  1.00  0.00           C
ATOM   4609  C9  UNK   185      47.435  27.112  52.026  1.00  0.00           C
ATOM   4610  C10 UNK   185      45.732  28.508  53.116  1.00  0.00           C
ATOM   4611  C11 UNK   185      46.205  27.805  51.956  1.00  0.00           C
ATOM   4612  H12 UNK   185      50.277  29.413  54.460  1.00  0.00           H
ATOM   4613  H13 UNK   185      49.021  30.368  55.140  1.00  0.00           H
ATOM   4614  H14 UNK   185      49.378  27.350  55.481  1.00  0.00           H
ATOM   4615  H15 UNK   185      48.129  28.383  56.367  1.00  0.00           H
ATOM   4616  H16 UNK   185      50.600  30.780  56.937  1.00  0.00           H
ATOM   4617  H17 UNK   185      49.864  29.314  57.488  1.00  0.00           H
ATOM   4618  H18 UNK   185      51.565  27.996  56.180  1.00  0.00           H
ATOM   4619  H19 UNK   185      52.481  29.317  55.798  1.00  0.00           H
ATOM   4620  H20 UNK   185      49.201  26.771  53.124  1.00  0.00           H
ATOM   4621  H21 UNK   185      46.144  29.115  55.114  1.00  0.00           H
ATOM   4622  H22 UNK   185      47.698  26.402  51.183  1.00  0.00           H
ATOM   4623  H23 UNK   185      44.758  29.013  53.058  1.00  0.00           H
ATOM   4624  H24 UNK   185      45.522  27.687  51.104  1.00  0.00           H
ATOM   4625  H25 UNK   185      52.385  28.002  58.154  1.00  0.00           H
ATOM   4626  O1  UNK   186      50.821  18.455  22.524  1.00  0.00           O
ATOM   4627  C2  UNK   186      49.316  17.053  19.280  1.00  0.00           C
ATOM   4628  C3  UNK   186      49.292  17.357  17.723  1.00  0.00           C
ATOM   4629  C4  UNK   186      49.963  18.097  20.152  1.00  0.00           C
ATOM   4630  C5  UNK   186      48.828  16.119  16.981  1.00  0.00           C
ATOM   4631  C6  UNK   186      50.047  17.560  21.624  1.00  0.00           C
ATOM   4632  C7  UNK   186      47.416  15.934  16.790  1.00  0.00           C
ATOM   4633  C8  UNK   186      49.721  15.241  16.378  1.00  0.00           C
ATOM   4634  C9  UNK   186      47.027  14.686  16.280  1.00  0.00           C
ATOM   4635  C10 UNK   186      49.346  14.012  15.873  1.00  0.00           C
ATOM   4636  C11 UNK   186      47.958  13.742  15.800  1.00  0.00           C
ATOM   4637  H12 UNK   186      48.303  16.958  19.653  1.00  0.00           H
ATOM   4638  H13 UNK   186      49.886  16.141  19.434  1.00  0.00           H
ATOM   4639  H14 UNK   186      48.622  18.221  17.486  1.00  0.00           H
ATOM   4640  H15 UNK   186      50.315  17.642  17.347  1.00  0.00           H
ATOM   4641  H16 UNK   186      50.919  18.260  19.739  1.00  0.00           H
ATOM   4642  H17 UNK   186      49.531  19.024  20.035  1.00  0.00           H
ATOM   4643  H18 UNK   186      48.960  17.387  21.984  1.00  0.00           H
ATOM   4644  H19 UNK   186      50.562  16.595  21.565  1.00  0.00           H
ATOM   4645  H20 UNK   186      46.599  16.580  17.086  1.00  0.00           H
ATOM   4646  H21 UNK   186      50.751  15.479  16.310  1.00  0.00           H
ATOM   4647  H22 UNK   186      46.011  14.604  16.010  1.00  0.00           H
ATOM   4648  H23 UNK   186      50.092  13.307  15.495  1.00  0.00           H
ATOM   4649  H24 UNK   186      47.727  12.817  15.403  1.00  0.00           H
ATOM   4650  H25 UNK   186      50.145  19.153  22.784  1.00  0.00           H
ATOM   4651  O1  UNK   187      73.435  79.407  31.761  1.00  0.00           O
ATOM   4652  C2  UNK   187      71.540  79.031  34.268  1.00  0.00           C
ATOM   4653  C3  UNK   187      70.362  78.436  35.058  1.00  0.00           C
ATOM   4654  C4  UNK   187      71.157  79.539  32.854  1.00  0.00           C
ATOM   4655  C5  UNK   187      70.687  77.909  36.506  1.00  0.00           C
ATOM   4656  C6  UNK   187      72.349  80.337  32.155  1.00  0.00           C
ATOM   4657  C7  UNK   187      69.935  78.186  37.653  1.00  0.00           C
ATOM   4658  C8  UNK   187      71.776  77.061  36.585  1.00  0.00           C
ATOM   4659  C9  UNK   187      70.328  77.511  38.875  1.00  0.00           C
ATOM   4660  C10 UNK   187      72.075  76.343  37.753  1.00  0.00           C
ATOM   4661  C11 UNK   187      71.446  76.722  38.943  1.00  0.00           C
ATOM   4662  H12 UNK   187      71.992  79.727  34.959  1.00  0.00           H
ATOM   4663  H13 UNK   187      72.304  78.224  34.031  1.00  0.00           H
ATOM   4664  H14 UNK   187      69.560  79.186  35.330  1.00  0.00           H
ATOM   4665  H15 UNK   187      69.749  77.647  34.634  1.00  0.00           H
ATOM   4666  H16 UNK   187      70.942  78.613  32.306  1.00  0.00           H
ATOM   4667  H17 UNK   187      70.204  80.141  32.928  1.00  0.00           H
ATOM   4668  H18 UNK   187      72.050  80.920  31.325  1.00  0.00           H
ATOM   4669  H19 UNK   187      72.789  80.998  32.916  1.00  0.00           H
ATOM   4670  H20 UNK   187      69.068  78.849  37.663  1.00  0.00           H
ATOM   4671  H21 UNK   187      72.439  76.906  35.770  1.00  0.00           H
ATOM   4672  H22 UNK   187      69.662  77.658  39.794  1.00  0.00           H
ATOM   4673  H23 UNK   187      72.859  75.586  37.843  1.00  0.00           H
ATOM   4674  H24 UNK   187      71.773  76.310  39.959  1.00  0.00           H
ATOM   4675  H25 UNK   187      73.331  78.723  32.459  1.00  0.00           H
ATOM   4676  O1  UNK   188      50.989  64.425  14.542  1.00  0.00           O
ATOM   4677  C2  UNK   188      52.943  63.302  17.699  1.00  0.00           C
ATOM   4678  C3  UNK   188      53.779  62.059  17.851  1.00  0.00           C
ATOM   4679  C4  UNK   188      52.353  63.305  16.304  1.00  0.00           C
ATOM   4680  C5  UNK   188      54.993  61.908  16.952  1.00  0.00           C
ATOM   4681  C6  UNK   188      51.335  64.471  15.919  1.00  0.00           C
ATOM   4682  C7  UNK   188      54.883  61.164  15.791  1.00  0.00           C
ATOM   4683  C8  UNK   188      56.191  62.614  17.205  1.00  0.00           C
ATOM   4684  C9  UNK   188      55.941  61.031  14.925  1.00  0.00           C
ATOM   4685  C10 UNK   188      57.260  62.471  16.337  1.00  0.00           C
ATOM   4686  C11 UNK   188      57.152  61.672  15.211  1.00  0.00           C
ATOM   4687  H12 UNK   188      52.096  63.308  18.479  1.00  0.00           H
ATOM   4688  H13 UNK   188      53.562  64.249  17.752  1.00  0.00           H
ATOM   4689  H14 UNK   188      54.054  61.880  18.849  1.00  0.00           H
ATOM   4690  H15 UNK   188      53.143  61.139  17.670  1.00  0.00           H
ATOM   4691  H16 UNK   188      53.145  63.436  15.544  1.00  0.00           H
ATOM   4692  H17 UNK   188      51.923  62.291  16.175  1.00  0.00           H
ATOM   4693  H18 UNK   188      50.499  64.480  16.562  1.00  0.00           H
ATOM   4694  H19 UNK   188      51.839  65.483  16.059  1.00  0.00           H
ATOM   4695  H20 UNK   188      54.000  60.682  15.472  1.00  0.00           H
ATOM   4696  H21 UNK   188      56.220  63.324  18.009  1.00  0.00           H
ATOM   4697  H22 UNK   188      55.876  60.430  13.967  1.00  0.00           H
ATOM   4698  H23 UNK   188      58.267  62.998  16.422  1.00  0.00           H
ATOM   4699  H24 UNK   188      58.029  61.483  14.622  1.00  0.00           H
ATOM   4700  H25 UNK   188      51.764  64.450  13.896  1.00  0.00           H
ATOM   4701  O1  UNK   189      35.142  31.881  72.505  1.00  0.00           O
ATOM   4702  C2  UNK   189      38.197  30.225  71.023  1.00  0.00           C
ATOM   4703  C3  UNK   189      39.019  29.614  72.192  1.00  0.00           C
ATOM   4704  C4  UNK   189      36.750  30.510  71.396  1.00  0.00           C
ATOM   4705  C5  UNK   189      40.513  30.019  72.031  1.00  0.00           C
ATOM   4706  C6  UNK   189      36.561  31.638  72.343  1.00  0.00           C
ATOM   4707  C7  UNK   189      41.187  31.043  72.751  1.00  0.00           C
ATOM   4708  C8  UNK   189      41.275  29.259  71.139  1.00  0.00           C
ATOM   4709  C9  UNK   189      42.561  31.342  72.552  1.00  0.00           C
ATOM   4710  C10 UNK   189      42.668  29.554  70.964  1.00  0.00           C
ATOM   4711  C11 UNK   189      43.295  30.665  71.617  1.00  0.00           C
ATOM   4712  H12 UNK   189      38.619  31.217  70.662  1.00  0.00           H
ATOM   4713  H13 UNK   189      38.152  29.454  70.182  1.00  0.00           H
ATOM   4714  H14 UNK   189      38.592  29.894  73.182  1.00  0.00           H
ATOM   4715  H15 UNK   189      38.945  28.536  72.031  1.00  0.00           H
ATOM   4716  H16 UNK   189      36.137  30.691  70.518  1.00  0.00           H
ATOM   4717  H17 UNK   189      36.251  29.607  71.715  1.00  0.00           H
ATOM   4718  H18 UNK   189      37.150  31.288  73.282  1.00  0.00           H
ATOM   4719  H19 UNK   189      37.010  32.570  71.932  1.00  0.00           H
ATOM   4720  H20 UNK   189      40.651  31.690  73.358  1.00  0.00           H
ATOM   4721  H21 UNK   189      40.851  28.488  70.628  1.00  0.00           H
ATOM   4722  H22 UNK   189      42.953  32.157  73.195  1.00  0.00           H
ATOM   4723  H23 UNK   189      43.239  28.935  70.316  1.00  0.00           H
ATOM   4724  H24 UNK   189      44.378  30.860  71.608  1.00  0.00           H
ATOM   4725  H25 UNK   189      34.743  31.023  72.738  1.00  0.00           H
ATOM   4726  O1  UNK   190      48.355  28.049  61.712  1.00  0.00           O
ATOM   4727  C2  UNK   190      46.288  25.898  62.197  1.00  0.00           C
ATOM   4728  C3  UNK   190      45.332  25.032  63.030  1.00  0.00           C
ATOM   4729  C4  UNK   190      46.076  27.474  62.473  1.00  0.00           C
ATOM   4730  C5  UNK   190      45.603  23.567  62.940  1.00  0.00           C
ATOM   4731  C6  UNK   190      46.976  28.266  61.540  1.00  0.00           C
ATOM   4732  C7  UNK   190      44.576  22.657  62.600  1.00  0.00           C
ATOM   4733  C8  UNK   190      46.872  23.045  63.395  1.00  0.00           C
ATOM   4734  C9  UNK   190      44.803  21.264  62.537  1.00  0.00           C
ATOM   4735  C10 UNK   190      47.116  21.657  63.371  1.00  0.00           C
ATOM   4736  C11 UNK   190      46.050  20.844  62.986  1.00  0.00           C
ATOM   4737  H12 UNK   190      47.288  25.524  62.310  1.00  0.00           H
ATOM   4738  H13 UNK   190      46.028  25.765  61.151  1.00  0.00           H
ATOM   4739  H14 UNK   190      45.479  25.330  64.104  1.00  0.00           H
ATOM   4740  H15 UNK   190      44.295  25.199  62.714  1.00  0.00           H
ATOM   4741  H16 UNK   190      45.074  27.790  62.255  1.00  0.00           H
ATOM   4742  H17 UNK   190      46.277  27.713  63.516  1.00  0.00           H
ATOM   4743  H18 UNK   190      46.631  27.969  60.526  1.00  0.00           H
ATOM   4744  H19 UNK   190      46.678  29.368  61.705  1.00  0.00           H
ATOM   4745  H20 UNK   190      43.663  23.073  62.238  1.00  0.00           H
ATOM   4746  H21 UNK   190      47.697  23.628  63.662  1.00  0.00           H
ATOM   4747  H22 UNK   190      44.060  20.590  62.288  1.00  0.00           H
ATOM   4748  H23 UNK   190      48.076  21.277  63.765  1.00  0.00           H
ATOM   4749  H24 UNK   190      46.165  19.796  62.982  1.00  0.00           H
ATOM   4750  H25 UNK   190      48.613  28.660  62.457  1.00  0.00           H
ATOM   4751  O1  UNK   191      10.576  29.231  55.513  1.00  0.00           O
ATOM   4752  C2  UNK   191       9.378  31.656  54.104  1.00  0.00           C
ATOM   4753  C3  UNK   191       8.195  32.649  54.076  1.00  0.00           C
ATOM   4754  C4  UNK   191      10.027  31.680  55.508  1.00  0.00           C
ATOM   4755  C5  UNK   191       8.472  34.028  54.567  1.00  0.00           C
ATOM   4756  C6  UNK   191      11.116  30.533  55.607  1.00  0.00           C
ATOM   4757  C7  UNK   191       8.292  34.486  55.886  1.00  0.00           C
ATOM   4758  C8  UNK   191       8.902  34.971  53.611  1.00  0.00           C
ATOM   4759  C9  UNK   191       8.569  35.809  56.185  1.00  0.00           C
ATOM   4760  C10 UNK   191       9.201  36.325  53.943  1.00  0.00           C
ATOM   4761  C11 UNK   191       8.975  36.719  55.217  1.00  0.00           C
ATOM   4762  H12 UNK   191       8.996  30.648  53.942  1.00  0.00           H
ATOM   4763  H13 UNK   191      10.136  31.803  53.350  1.00  0.00           H
ATOM   4764  H14 UNK   191       7.701  32.558  53.088  1.00  0.00           H
ATOM   4765  H15 UNK   191       7.507  32.066  54.686  1.00  0.00           H
ATOM   4766  H16 UNK   191      10.438  32.647  55.792  1.00  0.00           H
ATOM   4767  H17 UNK   191       9.220  31.469  56.265  1.00  0.00           H
ATOM   4768  H18 UNK   191      11.838  30.722  54.817  1.00  0.00           H
ATOM   4769  H19 UNK   191      11.626  30.749  56.558  1.00  0.00           H
ATOM   4770  H20 UNK   191       7.763  33.771  56.593  1.00  0.00           H
ATOM   4771  H21 UNK   191       9.057  34.647  52.603  1.00  0.00           H
ATOM   4772  H22 UNK   191       8.384  36.114  57.247  1.00  0.00           H
ATOM   4773  H23 UNK   191       9.528  37.051  53.222  1.00  0.00           H
ATOM   4774  H24 UNK   191       9.189  37.750  55.462  1.00  0.00           H
ATOM   4775  H25 UNK   191       9.750  29.278  54.944  1.00  0.00           H
ATOM   4776  O1  UNK   192      47.637  13.290  63.327  1.00  0.00           O
ATOM   4777  C2  UNK   192      44.326  11.577  64.106  1.00  0.00           C
ATOM   4778  C3  UNK   192      43.552  11.256  65.357  1.00  0.00           C
ATOM   4779  C4  UNK   192      45.545  12.457  64.338  1.00  0.00           C
ATOM   4780  C5  UNK   192      42.371  10.337  65.051  1.00  0.00           C
ATOM   4781  C6  UNK   192      46.425  12.656  63.053  1.00  0.00           C
ATOM   4782  C7  UNK   192      42.487   9.188  64.231  1.00  0.00           C
ATOM   4783  C8  UNK   192      41.092  10.809  65.318  1.00  0.00           C
ATOM   4784  C9  UNK   192      41.339   8.476  63.778  1.00  0.00           C
ATOM   4785  C10 UNK   192      39.914  10.219  64.772  1.00  0.00           C
ATOM   4786  C11 UNK   192      40.104   9.042  63.985  1.00  0.00           C
ATOM   4787  H12 UNK   192      44.651  10.680  63.516  1.00  0.00           H
ATOM   4788  H13 UNK   192      43.664  12.130  63.442  1.00  0.00           H
ATOM   4789  H14 UNK   192      44.222  10.730  66.127  1.00  0.00           H
ATOM   4790  H15 UNK   192      43.361  12.210  65.900  1.00  0.00           H
ATOM   4791  H16 UNK   192      45.103  13.423  64.563  1.00  0.00           H
ATOM   4792  H17 UNK   192      46.065  12.084  65.237  1.00  0.00           H
ATOM   4793  H18 UNK   192      46.614  11.604  62.578  1.00  0.00           H
ATOM   4794  H19 UNK   192      45.856  13.202  62.328  1.00  0.00           H
ATOM   4795  H20 UNK   192      43.465   8.791  64.100  1.00  0.00           H
ATOM   4796  H21 UNK   192      40.998  11.727  65.898  1.00  0.00           H
ATOM   4797  H22 UNK   192      41.449   7.487  63.230  1.00  0.00           H
ATOM   4798  H23 UNK   192      38.923  10.585  64.988  1.00  0.00           H
ATOM   4799  H24 UNK   192      39.190   8.552  63.532  1.00  0.00           H
ATOM   4800  H25 UNK   192      47.612  14.278  63.118  1.00  0.00           H
ATOM   4801  O1  UNK   193      56.224  37.670  72.345  1.00  0.00           O
ATOM   4802  C2  UNK   193      56.252  39.527  69.048  1.00  0.00           C
ATOM   4803  C3  UNK   193      55.305  39.706  67.765  1.00  0.00           C
ATOM   4804  C4  UNK   193      55.779  38.500  70.106  1.00  0.00           C
ATOM   4805  C5  UNK   193      56.024  39.858  66.441  1.00  0.00           C
ATOM   4806  C6  UNK   193      56.729  38.442  71.275  1.00  0.00           C
ATOM   4807  C7  UNK   193      56.258  41.117  65.806  1.00  0.00           C
ATOM   4808  C8  UNK   193      56.377  38.683  65.738  1.00  0.00           C
ATOM   4809  C9  UNK   193      56.762  41.119  64.438  1.00  0.00           C
ATOM   4810  C10 UNK   193      57.089  38.696  64.571  1.00  0.00           C
ATOM   4811  C11 UNK   193      57.340  39.956  63.849  1.00  0.00           C
ATOM   4812  H12 UNK   193      57.215  39.177  68.676  1.00  0.00           H
ATOM   4813  H13 UNK   193      56.526  40.426  69.536  1.00  0.00           H
ATOM   4814  H14 UNK   193      54.650  38.902  67.585  1.00  0.00           H
ATOM   4815  H15 UNK   193      54.622  40.583  67.819  1.00  0.00           H
ATOM   4816  H16 UNK   193      54.815  38.850  70.462  1.00  0.00           H
ATOM   4817  H17 UNK   193      55.539  37.559  69.631  1.00  0.00           H
ATOM   4818  H18 UNK   193      57.771  38.123  71.029  1.00  0.00           H
ATOM   4819  H19 UNK   193      56.875  39.424  71.634  1.00  0.00           H
ATOM   4820  H20 UNK   193      56.182  42.122  66.359  1.00  0.00           H
ATOM   4821  H21 UNK   193      56.145  37.746  66.188  1.00  0.00           H
ATOM   4822  H22 UNK   193      56.888  42.055  63.955  1.00  0.00           H
ATOM   4823  H23 UNK   193      57.510  37.827  64.133  1.00  0.00           H
ATOM   4824  H24 UNK   193      57.815  39.934  62.939  1.00  0.00           H
ATOM   4825  H25 UNK   193      55.288  37.917  72.454  1.00  0.00           H
ATOM   4826  O1  UNK   194      59.940  31.258  21.180  1.00  0.00           O
ATOM   4827  C2  UNK   194      62.738  32.337  21.507  1.00  0.00           C
ATOM   4828  C3  UNK   194      63.910  33.283  21.204  1.00  0.00           C
ATOM   4829  C4  UNK   194      61.445  33.157  21.562  1.00  0.00           C
ATOM   4830  C5  UNK   194      64.585  34.004  22.393  1.00  0.00           C
ATOM   4831  C6  UNK   194      60.147  32.428  22.031  1.00  0.00           C
ATOM   4832  C7  UNK   194      64.807  35.352  22.438  1.00  0.00           C
ATOM   4833  C8  UNK   194      64.966  33.190  23.506  1.00  0.00           C
ATOM   4834  C9  UNK   194      65.409  35.978  23.515  1.00  0.00           C
ATOM   4835  C10 UNK   194      65.581  33.798  24.604  1.00  0.00           C
ATOM   4836  C11 UNK   194      65.809  35.194  24.611  1.00  0.00           C
ATOM   4837  H12 UNK   194      62.688  31.641  20.732  1.00  0.00           H
ATOM   4838  H13 UNK   194      62.916  31.805  22.460  1.00  0.00           H
ATOM   4839  H14 UNK   194      64.789  32.684  20.811  1.00  0.00           H
ATOM   4840  H15 UNK   194      63.732  34.020  20.431  1.00  0.00           H
ATOM   4841  H16 UNK   194      61.575  33.943  22.299  1.00  0.00           H
ATOM   4842  H17 UNK   194      61.257  33.736  20.707  1.00  0.00           H
ATOM   4843  H18 UNK   194      60.224  32.144  23.090  1.00  0.00           H
ATOM   4844  H19 UNK   194      59.261  33.099  21.969  1.00  0.00           H
ATOM   4845  H20 UNK   194      64.491  36.002  21.579  1.00  0.00           H
ATOM   4846  H21 UNK   194      64.853  32.114  23.534  1.00  0.00           H
ATOM   4847  H22 UNK   194      65.368  37.020  23.555  1.00  0.00           H
ATOM   4848  H23 UNK   194      65.743  33.167  25.522  1.00  0.00           H
ATOM   4849  H24 UNK   194      66.278  35.671  25.440  1.00  0.00           H
ATOM   4850  H25 UNK   194      59.799  31.588  20.286  1.00  0.00           H
ATOM   4851  O1  UNK   195      14.828  12.393  34.850  1.00  0.00           O
ATOM   4852  C2  UNK   195      14.140  13.009  37.921  1.00  0.00           C
ATOM   4853  C3  UNK   195      14.579  12.584  39.356  1.00  0.00           C
ATOM   4854  C4  UNK   195      15.359  13.473  37.069  1.00  0.00           C
ATOM   4855  C5  UNK   195      15.077  13.681  40.307  1.00  0.00           C
ATOM   4856  C6  UNK   195      15.047  13.661  35.541  1.00  0.00           C
ATOM   4857  C7  UNK   195      14.361  14.897  40.515  1.00  0.00           C
ATOM   4858  C8  UNK   195      16.276  13.400  41.029  1.00  0.00           C
ATOM   4859  C9  UNK   195      14.925  15.836  41.391  1.00  0.00           C
ATOM   4860  C10 UNK   195      16.782  14.376  41.903  1.00  0.00           C
ATOM   4861  C11 UNK   195      16.115  15.588  42.078  1.00  0.00           C
ATOM   4862  H12 UNK   195      13.578  12.191  37.425  1.00  0.00           H
ATOM   4863  H13 UNK   195      13.420  13.823  37.877  1.00  0.00           H
ATOM   4864  H14 UNK   195      13.776  11.991  39.781  1.00  0.00           H
ATOM   4865  H15 UNK   195      15.385  11.920  39.307  1.00  0.00           H
ATOM   4866  H16 UNK   195      15.678  14.422  37.486  1.00  0.00           H
ATOM   4867  H17 UNK   195      16.147  12.725  37.136  1.00  0.00           H
ATOM   4868  H18 UNK   195      14.227  14.320  35.510  1.00  0.00           H
ATOM   4869  H19 UNK   195      15.884  14.175  35.183  1.00  0.00           H
ATOM   4870  H20 UNK   195      13.361  14.993  40.012  1.00  0.00           H
ATOM   4871  H21 UNK   195      16.830  12.474  40.977  1.00  0.00           H
ATOM   4872  H22 UNK   195      14.368  16.742  41.575  1.00  0.00           H
ATOM   4873  H23 UNK   195      17.619  14.220  42.420  1.00  0.00           H
ATOM   4874  H24 UNK   195      16.546  16.434  42.672  1.00  0.00           H
ATOM   4875  H25 UNK   195      13.945  12.073  35.175  1.00  0.00           H
ATOM   4876  O1  UNK   196      31.852  27.583   9.302  1.00  0.00           O
ATOM   4877  C2  UNK   196      34.285  29.095   8.861  1.00  0.00           C
ATOM   4878  C3  UNK   196      35.281  30.320   8.732  1.00  0.00           C
ATOM   4879  C4  UNK   196      33.662  28.902  10.248  1.00  0.00           C
ATOM   4880  C5  UNK   196      36.616  29.886   9.302  1.00  0.00           C
ATOM   4881  C6  UNK   196      32.661  27.756  10.427  1.00  0.00           C
ATOM   4882  C7  UNK   196      37.438  28.955   8.583  1.00  0.00           C
ATOM   4883  C8  UNK   196      36.979  30.378  10.549  1.00  0.00           C
ATOM   4884  C9  UNK   196      38.656  28.546   9.135  1.00  0.00           C
ATOM   4885  C10 UNK   196      38.194  29.985  11.078  1.00  0.00           C
ATOM   4886  C11 UNK   196      38.997  29.083  10.386  1.00  0.00           C
ATOM   4887  H12 UNK   196      33.450  29.330   8.240  1.00  0.00           H
ATOM   4888  H13 UNK   196      34.724  28.143   8.560  1.00  0.00           H
ATOM   4889  H14 UNK   196      35.369  30.741   7.735  1.00  0.00           H
ATOM   4890  H15 UNK   196      34.798  31.098   9.388  1.00  0.00           H
ATOM   4891  H16 UNK   196      34.418  28.832  11.055  1.00  0.00           H
ATOM   4892  H17 UNK   196      33.250  29.858  10.409  1.00  0.00           H
ATOM   4893  H18 UNK   196      33.213  26.837  10.701  1.00  0.00           H
ATOM   4894  H19 UNK   196      32.117  27.996  11.355  1.00  0.00           H
ATOM   4895  H20 UNK   196      37.241  28.562   7.566  1.00  0.00           H
ATOM   4896  H21 UNK   196      36.324  30.991  11.151  1.00  0.00           H
ATOM   4897  H22 UNK   196      39.319  27.846   8.566  1.00  0.00           H
ATOM   4898  H23 UNK   196      38.482  30.411  12.054  1.00  0.00           H
ATOM   4899  H24 UNK   196      39.999  28.897  10.831  1.00  0.00           H
ATOM   4900  H25 UNK   196      32.401  27.048   8.687  1.00  0.00           H
ATOM   4901  O1  UNK   197      19.582  70.591  70.583  1.00  0.00           O
ATOM   4902  C2  UNK   197      22.043  70.831  72.167  1.00  0.00           C
ATOM   4903  C3  UNK   197      23.024  71.294  73.276  1.00  0.00           C
ATOM   4904  C4  UNK   197      20.823  70.035  72.663  1.00  0.00           C
ATOM   4905  C5  UNK   197      24.192  72.120  72.719  1.00  0.00           C
ATOM   4906  C6  UNK   197      19.953  69.555  71.521  1.00  0.00           C
ATOM   4907  C7  UNK   197      24.063  73.521  72.483  1.00  0.00           C
ATOM   4908  C8  UNK   197      25.466  71.573  72.569  1.00  0.00           C
ATOM   4909  C9  UNK   197      25.130  74.310  71.996  1.00  0.00           C
ATOM   4910  C10 UNK   197      26.552  72.318  72.174  1.00  0.00           C
ATOM   4911  C11 UNK   197      26.422  73.710  71.988  1.00  0.00           C
ATOM   4912  H12 UNK   197      21.661  71.647  71.571  1.00  0.00           H
ATOM   4913  H13 UNK   197      22.702  70.401  71.435  1.00  0.00           H
ATOM   4914  H14 UNK   197      22.484  71.985  73.985  1.00  0.00           H
ATOM   4915  H15 UNK   197      23.427  70.408  73.776  1.00  0.00           H
ATOM   4916  H16 UNK   197      21.103  69.285  73.358  1.00  0.00           H
ATOM   4917  H17 UNK   197      20.114  70.681  73.226  1.00  0.00           H
ATOM   4918  H18 UNK   197      20.635  68.902  70.880  1.00  0.00           H
ATOM   4919  H19 UNK   197      19.148  68.912  71.926  1.00  0.00           H
ATOM   4920  H20 UNK   197      23.070  73.885  72.770  1.00  0.00           H
ATOM   4921  H21 UNK   197      25.611  70.520  72.657  1.00  0.00           H
ATOM   4922  H22 UNK   197      25.008  75.300  71.897  1.00  0.00           H
ATOM   4923  H23 UNK   197      27.566  71.972  72.194  1.00  0.00           H
ATOM   4924  H24 UNK   197      27.215  74.321  71.604  1.00  0.00           H
ATOM   4925  H25 UNK   197      18.564  70.693  70.628  1.00  0.00           H
ATOM   4926  O1  UNK   198      34.621  10.886  34.079  1.00  0.00           O
ATOM   4927  C2  UNK   198      35.303   8.891  36.547  1.00  0.00           C
ATOM   4928  C3  UNK   198      36.299   8.193  37.353  1.00  0.00           C
ATOM   4929  C4  UNK   198      35.814   8.959  35.076  1.00  0.00           C
ATOM   4930  C5  UNK   198      36.102   8.381  38.858  1.00  0.00           C
ATOM   4931  C6  UNK   198      34.808   9.495  34.022  1.00  0.00           C
ATOM   4932  C7  UNK   198      36.677   9.480  39.548  1.00  0.00           C
ATOM   4933  C8  UNK   198      35.416   7.403  39.628  1.00  0.00           C
ATOM   4934  C9  UNK   198      36.429   9.637  40.903  1.00  0.00           C
ATOM   4935  C10 UNK   198      35.078   7.661  40.963  1.00  0.00           C
ATOM   4936  C11 UNK   198      35.583   8.770  41.562  1.00  0.00           C
ATOM   4937  H12 UNK   198      34.285   8.453  36.570  1.00  0.00           H
ATOM   4938  H13 UNK   198      35.170   9.900  36.903  1.00  0.00           H
ATOM   4939  H14 UNK   198      36.449   7.137  37.077  1.00  0.00           H
ATOM   4940  H15 UNK   198      37.279   8.593  36.910  1.00  0.00           H
ATOM   4941  H16 UNK   198      36.705   9.639  34.986  1.00  0.00           H
ATOM   4942  H17 UNK   198      36.211   8.002  34.721  1.00  0.00           H
ATOM   4943  H18 UNK   198      35.272   9.191  33.027  1.00  0.00           H
ATOM   4944  H19 UNK   198      33.908   8.843  34.113  1.00  0.00           H
ATOM   4945  H20 UNK   198      37.333  10.024  38.967  1.00  0.00           H
ATOM   4946  H21 UNK   198      35.139   6.450  39.190  1.00  0.00           H
ATOM   4947  H22 UNK   198      36.985  10.475  41.393  1.00  0.00           H
ATOM   4948  H23 UNK   198      34.574   6.911  41.584  1.00  0.00           H
ATOM   4949  H24 UNK   198      35.337   8.904  42.597  1.00  0.00           H
ATOM   4950  H25 UNK   198      35.468  11.152  34.579  1.00  0.00           H
ATOM   4951  O1  UNK   199      70.596  18.710  62.447  1.00  0.00           O
ATOM   4952  C2  UNK   199      69.807  15.980  64.659  1.00  0.00           C
ATOM   4953  C3  UNK   199      69.043  15.557  65.944  1.00  0.00           C
ATOM   4954  C4  UNK   199      70.420  17.411  64.529  1.00  0.00           C
ATOM   4955  C5  UNK   199      69.942  15.606  67.233  1.00  0.00           C
ATOM   4956  C6  UNK   199      71.126  17.601  63.157  1.00  0.00           C
ATOM   4957  C7  UNK   199      71.027  14.716  67.304  1.00  0.00           C
ATOM   4958  C8  UNK   199      69.856  16.610  68.213  1.00  0.00           C
ATOM   4959  C9  UNK   199      71.870  14.620  68.400  1.00  0.00           C
ATOM   4960  C10 UNK   199      70.800  16.645  69.290  1.00  0.00           C
ATOM   4961  C11 UNK   199      71.716  15.599  69.448  1.00  0.00           C
ATOM   4962  H12 UNK   199      70.689  15.279  64.552  1.00  0.00           H
ATOM   4963  H13 UNK   199      69.178  15.750  63.753  1.00  0.00           H
ATOM   4964  H14 UNK   199      68.130  16.255  66.184  1.00  0.00           H
ATOM   4965  H15 UNK   199      68.526  14.571  65.659  1.00  0.00           H
ATOM   4966  H16 UNK   199      69.631  18.186  64.630  1.00  0.00           H
ATOM   4967  H17 UNK   199      71.183  17.429  65.300  1.00  0.00           H
ATOM   4968  H18 UNK   199      72.208  17.671  63.301  1.00  0.00           H
ATOM   4969  H19 UNK   199      71.040  16.714  62.508  1.00  0.00           H
ATOM   4970  H20 UNK   199      71.174  14.052  66.438  1.00  0.00           H
ATOM   4971  H21 UNK   199      69.145  17.460  68.114  1.00  0.00           H
ATOM   4972  H22 UNK   199      72.730  14.005  68.413  1.00  0.00           H
ATOM   4973  H23 UNK   199      70.603  17.345  70.050  1.00  0.00           H
ATOM   4974  H24 UNK   199      72.349  15.609  70.344  1.00  0.00           H
ATOM   4975  H25 UNK   199      69.862  18.342  61.907  1.00  0.00           H
ATOM   4976  O1  UNK   200       1.469  32.528  28.990  1.00  0.00           O
ATOM   4977  C2  UNK   200      -0.395  33.525  31.088  1.00  0.00           C
ATOM   4978  C3  UNK   200      -0.567  32.167  31.802  1.00  0.00           C
ATOM   4979  C4  UNK   200       1.099  34.031  30.830  1.00  0.00           C
ATOM   4980  C5  UNK   200       0.016  30.993  31.063  1.00  0.00           C
ATOM   4981  C6  UNK   200       1.534  33.910  29.346  1.00  0.00           C
ATOM   4982  C7  UNK   200      -0.835  30.329  30.183  1.00  0.00           C
ATOM   4983  C8  UNK   200       1.341  30.551  31.265  1.00  0.00           C
ATOM   4984  C9  UNK   200      -0.345  29.220  29.407  1.00  0.00           C
ATOM   4985  C10 UNK   200       1.878  29.575  30.451  1.00  0.00           C
ATOM   4986  C11 UNK   200       1.013  28.856  29.553  1.00  0.00           C
ATOM   4987  H12 UNK   200      -0.900  33.505  30.099  1.00  0.00           H
ATOM   4988  H13 UNK   200      -0.918  34.319  31.668  1.00  0.00           H
ATOM   4989  H14 UNK   200      -0.095  32.287  32.749  1.00  0.00           H
ATOM   4990  H15 UNK   200      -1.631  32.033  32.064  1.00  0.00           H
ATOM   4991  H16 UNK   200       1.247  35.101  31.047  1.00  0.00           H
ATOM   4992  H17 UNK   200       1.830  33.487  31.445  1.00  0.00           H
ATOM   4993  H18 UNK   200       0.877  34.467  28.680  1.00  0.00           H
ATOM   4994  H19 UNK   200       2.572  34.280  29.228  1.00  0.00           H
ATOM   4995  H20 UNK   200      -1.847  30.659  29.992  1.00  0.00           H
ATOM   4996  H21 UNK   200       1.971  31.081  31.971  1.00  0.00           H
ATOM   4997  H22 UNK   200      -1.002  28.681  28.759  1.00  0.00           H
ATOM   4998  H23 UNK   200       2.944  29.247  30.607  1.00  0.00           H
ATOM   4999  H24 UNK   200       1.367  28.005  29.085  1.00  0.00           H
ATOM   5000  H25 UNK   200       0.891  32.112  29.710  1.00  0.00           H
ATOM   5001  O1  UNK   201      39.235  71.215  63.270  1.00  0.00           O
ATOM   5002  C2  UNK   201      35.871  70.441  62.904  1.00  0.00           C
ATOM   5003  C3  UNK   201      35.125  69.186  62.403  1.00  0.00           C
ATOM   5004  C4  UNK   201      37.116  70.773  62.003  1.00  0.00           C
ATOM   5005  C5  UNK   201      34.415  69.383  61.108  1.00  0.00           C
ATOM   5006  C6  UNK   201      38.072  71.884  62.635  1.00  0.00           C
ATOM   5007  C7  UNK   201      33.172  70.057  61.047  1.00  0.00           C
ATOM   5008  C8  UNK   201      34.998  68.884  59.880  1.00  0.00           C
ATOM   5009  C9  UNK   201      32.477  70.164  59.850  1.00  0.00           C
ATOM   5010  C10 UNK   201      34.275  69.033  58.743  1.00  0.00           C
ATOM   5011  C11 UNK   201      33.025  69.636  58.663  1.00  0.00           C
ATOM   5012  H12 UNK   201      35.118  71.213  62.831  1.00  0.00           H
ATOM   5013  H13 UNK   201      36.227  70.224  63.909  1.00  0.00           H
ATOM   5014  H14 UNK   201      35.822  68.350  62.357  1.00  0.00           H
ATOM   5015  H15 UNK   201      34.424  68.918  63.186  1.00  0.00           H
ATOM   5016  H16 UNK   201      37.629  69.817  61.803  1.00  0.00           H
ATOM   5017  H17 UNK   201      36.921  71.103  60.932  1.00  0.00           H
ATOM   5018  H18 UNK   201      38.356  72.589  61.787  1.00  0.00           H
ATOM   5019  H19 UNK   201      37.516  72.428  63.421  1.00  0.00           H
ATOM   5020  H20 UNK   201      32.694  70.524  61.908  1.00  0.00           H
ATOM   5021  H21 UNK   201      35.937  68.364  59.829  1.00  0.00           H
ATOM   5022  H22 UNK   201      31.462  70.575  59.963  1.00  0.00           H
ATOM   5023  H23 UNK   201      34.694  68.648  57.842  1.00  0.00           H
ATOM   5024  H24 UNK   201      32.520  69.716  57.675  1.00  0.00           H
ATOM   5025  H25 UNK   201      39.011  71.216  64.227  1.00  0.00           H
ATOM   5026  O1  UNK   202      18.611  20.983  66.128  1.00  0.00           O
ATOM   5027  C2  UNK   202      16.917  19.475  68.059  1.00  0.00           C
ATOM   5028  C3  UNK   202      16.037  18.491  68.836  1.00  0.00           C
ATOM   5029  C4  UNK   202      17.903  18.830  67.116  1.00  0.00           C
ATOM   5030  C5  UNK   202      14.757  19.165  69.290  1.00  0.00           C
ATOM   5031  C6  UNK   202      19.011  19.703  66.587  1.00  0.00           C
ATOM   5032  C7  UNK   202      14.650  20.366  70.016  1.00  0.00           C
ATOM   5033  C8  UNK   202      13.552  18.456  68.987  1.00  0.00           C
ATOM   5034  C9  UNK   202      13.384  20.834  70.416  1.00  0.00           C
ATOM   5035  C10 UNK   202      12.284  18.909  69.352  1.00  0.00           C
ATOM   5036  C11 UNK   202      12.189  20.118  70.024  1.00  0.00           C
ATOM   5037  H12 UNK   202      16.230  20.075  67.348  1.00  0.00           H
ATOM   5038  H13 UNK   202      17.374  20.257  68.665  1.00  0.00           H
ATOM   5039  H14 UNK   202      15.908  17.551  68.246  1.00  0.00           H
ATOM   5040  H15 UNK   202      16.663  18.148  69.764  1.00  0.00           H
ATOM   5041  H16 UNK   202      18.444  18.052  67.659  1.00  0.00           H
ATOM   5042  H17 UNK   202      17.363  18.446  66.202  1.00  0.00           H
ATOM   5043  H18 UNK   202      19.674  19.895  67.395  1.00  0.00           H
ATOM   5044  H19 UNK   202      19.653  19.188  65.760  1.00  0.00           H
ATOM   5045  H20 UNK   202      15.497  20.831  70.339  1.00  0.00           H
ATOM   5046  H21 UNK   202      13.715  17.508  68.471  1.00  0.00           H
ATOM   5047  H22 UNK   202      13.296  21.646  70.998  1.00  0.00           H
ATOM   5048  H23 UNK   202      11.321  18.399  69.198  1.00  0.00           H
ATOM   5049  H24 UNK   202      11.191  20.365  70.439  1.00  0.00           H
ATOM   5050  H25 UNK   202      19.320  21.447  65.563  1.00  0.00           H
ATOM   5051  O1  UNK   203      56.090  76.749  66.456  1.00  0.00           O
ATOM   5052  C2  UNK   203      52.593  76.535  66.903  1.00  0.00           C
ATOM   5053  C3  UNK   203      51.343  75.903  66.210  1.00  0.00           C
ATOM   5054  C4  UNK   203      53.861  75.775  66.466  1.00  0.00           C
ATOM   5055  C5  UNK   203      49.996  76.464  66.683  1.00  0.00           C
ATOM   5056  C6  UNK   203      55.080  76.164  67.294  1.00  0.00           C
ATOM   5057  C7  UNK   203      49.203  75.753  67.600  1.00  0.00           C
ATOM   5058  C8  UNK   203      49.505  77.647  66.093  1.00  0.00           C
ATOM   5059  C9  UNK   203      47.945  76.233  67.965  1.00  0.00           C
ATOM   5060  C10 UNK   203      48.214  78.149  66.441  1.00  0.00           C
ATOM   5061  C11 UNK   203      47.474  77.407  67.417  1.00  0.00           C
ATOM   5062  H12 UNK   203      52.738  77.622  66.753  1.00  0.00           H
[truncated: 3,550,113 more chars]
