# Supplementary material for: Supramolecular Structure of Phenyl Derivatives of Butanol Isomers
Source: J Phys Chem B. 2022 May 6;126(19):3563–71. doi: 10.1021/acs.jpcb.2c01269 (PMC9125557; doi:10.1021/acs.jpcb.2c01269)
Supplement: Supplementary file 7 — jp2c01269_si_007.pdb [file jp2c01269_si_007.pdb]

CRYST1   79.736   79.736   79.736  90.00  90.00  90.00 P 1           1
MODEL      100
ATOM      1  O1  UNK A   1      55.807   3.849  53.968  1.00  0.00           O
ATOM      2  C2  UNK A   1      57.936   4.393  55.057  1.00  0.00           C
ATOM      3  C3  UNK A   1      59.461   4.505  54.774  1.00  0.00           C
ATOM      4  C4  UNK A   1      57.214   3.939  53.819  1.00  0.00           C
ATOM      5  C5  UNK A   1      60.120   5.565  55.612  1.00  0.00           C
ATOM      6  C6  UNK A   1      57.643   3.469  56.292  1.00  0.00           C
ATOM      7  C7  UNK A   1      60.169   6.936  55.082  1.00  0.00           C
ATOM      8  C8  UNK A   1      60.749   5.200  56.820  1.00  0.00           C
ATOM      9  C9  UNK A   1      60.851   7.882  55.811  1.00  0.00           C
ATOM     10  C10 UNK A   1      61.428   6.215  57.551  1.00  0.00           C
ATOM     11  C11 UNK A   1      61.432   7.503  57.037  1.00  0.00           C
ATOM     12  H12 UNK A   1      57.677   5.418  55.313  1.00  0.00           H
ATOM     13  H13 UNK A   1      59.529   4.858  53.735  1.00  0.00           H
ATOM     14  H14 UNK A   1      59.913   3.493  54.918  1.00  0.00           H
ATOM     15  H15 UNK A   1      57.717   2.974  53.533  1.00  0.00           H
ATOM     16  H16 UNK A   1      57.444   4.628  53.067  1.00  0.00           H
ATOM     17  H17 UNK A   1      56.639   3.659  56.712  1.00  0.00           H
ATOM     18  H18 UNK A   1      57.668   2.416  56.117  1.00  0.00           H
ATOM     19  H19 UNK A   1      58.327   3.743  57.137  1.00  0.00           H
ATOM     20  H20 UNK A   1      59.852   7.175  54.041  1.00  0.00           H
ATOM     21  H21 UNK A   1      60.792   4.213  57.257  1.00  0.00           H
ATOM     22  H22 UNK A   1      60.798   8.910  55.442  1.00  0.00           H
ATOM     23  H23 UNK A   1      61.858   6.007  58.561  1.00  0.00           H
ATOM     24  H24 UNK A   1      55.589   2.859  54.040  1.00  0.00           H
ATOM     25  H25 UNK A   1      61.927   8.223  57.638  1.00  0.00           H
ATOM     26  O1  UNK B   2      39.291  78.657  21.513  1.00  0.00           O
ATOM     27  C2  UNK B   2      37.017  77.994  20.563  1.00  0.00           C
ATOM     28  C3  UNK B   2      35.938  76.951  20.617  1.00  0.00           C
ATOM     29  C4  UNK B   2      38.283  77.664  21.446  1.00  0.00           C
ATOM     30  C5  UNK B   2      35.485  76.611  22.044  1.00  0.00           C
ATOM     31  C6  UNK B   2      37.508  78.133  19.034  1.00  0.00           C
ATOM     32  C7  UNK B   2      35.902  75.375  22.600  1.00  0.00           C
ATOM     33  C8  UNK B   2      34.451  77.395  22.695  1.00  0.00           C
ATOM     34  C9  UNK B   2      35.313  74.946  23.766  1.00  0.00           C
ATOM     35  C10 UNK B   2      33.866  76.909  23.860  1.00  0.00           C
ATOM     36  C11 UNK B   2      34.286  75.662  24.394  1.00  0.00           C
ATOM     37  H12 UNK B   2      36.676  78.935  20.848  1.00  0.00           H
ATOM     38  H13 UNK B   2      36.350  76.030  20.126  1.00  0.00           H
ATOM     39  H14 UNK B   2      35.026  77.220  20.036  1.00  0.00           H
ATOM     40  H15 UNK B   2      38.630  76.676  21.034  1.00  0.00           H
ATOM     41  H16 UNK B   2      37.945  77.423  22.543  1.00  0.00           H
ATOM     42  H17 UNK B   2      38.233  78.924  18.869  1.00  0.00           H
ATOM     43  H18 UNK B   2      37.928  77.175  18.689  1.00  0.00           H
ATOM     44  H19 UNK B   2      36.688  78.264  18.384  1.00  0.00           H
ATOM     45  H20 UNK B   2      36.722  74.784  22.187  1.00  0.00           H
ATOM     46  H21 UNK B   2      34.212  78.371  22.244  1.00  0.00           H
ATOM     47  H22 UNK B   2      35.600  74.011  24.214  1.00  0.00           H
ATOM     48  H23 UNK B   2      33.128  77.524  24.396  1.00  0.00           H
ATOM     49  H24 UNK B   2      39.976  78.442  22.201  1.00  0.00           H
ATOM     50  H25 UNK B   2      33.854  75.323  25.304  1.00  0.00           H
ATOM     51  O1  UNK C   3      43.694  45.049  49.430  1.00  0.00           O
ATOM     52  C2  UNK C   3      44.940  45.724  47.466  1.00  0.00           C
ATOM     53  C3  UNK C   3      44.017  46.777  46.828  1.00  0.00           C
ATOM     54  C4  UNK C   3      44.917  45.682  48.982  1.00  0.00           C
ATOM     55  C5  UNK C   3      44.010  46.681  45.318  1.00  0.00           C
ATOM     56  C6  UNK C   3      44.740  44.252  46.928  1.00  0.00           C
ATOM     57  C7  UNK C   3      45.148  47.094  44.639  1.00  0.00           C
ATOM     58  C8  UNK C   3      42.927  46.088  44.603  1.00  0.00           C
ATOM     59  C9  UNK C   3      45.233  47.061  43.237  1.00  0.00           C
ATOM     60  C10 UNK C   3      42.986  45.988  43.189  1.00  0.00           C
ATOM     61  C11 UNK C   3      44.113  46.536  42.521  1.00  0.00           C
ATOM     62  H12 UNK C   3      45.932  46.044  47.232  1.00  0.00           H
ATOM     63  H13 UNK C   3      44.460  47.704  47.146  1.00  0.00           H
ATOM     64  H14 UNK C   3      42.989  46.744  47.179  1.00  0.00           H
ATOM     65  H15 UNK C   3      44.949  46.765  49.242  1.00  0.00           H
ATOM     66  H16 UNK C   3      45.821  45.040  49.211  1.00  0.00           H
ATOM     67  H17 UNK C   3      43.737  43.928  46.940  1.00  0.00           H
ATOM     68  H18 UNK C   3      45.110  44.323  45.889  1.00  0.00           H
ATOM     69  H19 UNK C   3      45.432  43.557  47.447  1.00  0.00           H
ATOM     70  H20 UNK C   3      45.979  47.503  45.179  1.00  0.00           H
ATOM     71  H21 UNK C   3      42.077  45.659  45.057  1.00  0.00           H
ATOM     72  H22 UNK C   3      46.212  47.174  42.762  1.00  0.00           H
ATOM     73  H23 UNK C   3      42.237  45.506  42.686  1.00  0.00           H
ATOM     74  H24 UNK C   3      43.940  44.075  49.594  1.00  0.00           H
ATOM     75  H25 UNK C   3      44.078  46.488  41.481  1.00  0.00           H
ATOM     76  O1  UNK D   4      60.444  58.446  16.242  1.00  0.00           O
ATOM     77  C2  UNK D   4      59.674  59.748  18.066  1.00  0.00           C
ATOM     78  C3  UNK D   4      60.902  60.117  18.969  1.00  0.00           C
ATOM     79  C4  UNK D   4      59.812  58.283  17.538  1.00  0.00           C
ATOM     80  C5  UNK D   4      62.223  60.251  18.175  1.00  0.00           C
ATOM     81  C6  UNK D   4      58.363  59.932  18.880  1.00  0.00           C
ATOM     82  C7  UNK D   4      62.415  61.401  17.443  1.00  0.00           C
ATOM     83  C8  UNK D   4      63.158  59.219  18.109  1.00  0.00           C
ATOM     84  C9  UNK D   4      63.435  61.504  16.604  1.00  0.00           C
ATOM     85  C10 UNK D   4      64.229  59.216  17.204  1.00  0.00           C
ATOM     86  C11 UNK D   4      64.233  60.352  16.340  1.00  0.00           C
ATOM     87  H12 UNK D   4      59.651  60.447  17.252  1.00  0.00           H
ATOM     88  H13 UNK D   4      61.100  59.340  19.720  1.00  0.00           H
ATOM     89  H14 UNK D   4      60.683  61.024  19.480  1.00  0.00           H
ATOM     90  H15 UNK D   4      58.772  57.938  17.387  1.00  0.00           H
ATOM     91  H16 UNK D   4      60.421  57.704  18.180  1.00  0.00           H
ATOM     92  H17 UNK D   4      58.181  60.968  19.203  1.00  0.00           H
ATOM     93  H18 UNK D   4      57.602  59.781  18.219  1.00  0.00           H
ATOM     94  H19 UNK D   4      58.295  59.338  19.805  1.00  0.00           H
ATOM     95  H20 UNK D   4      61.699  62.198  17.582  1.00  0.00           H
ATOM     96  H21 UNK D   4      62.951  58.322  18.743  1.00  0.00           H
ATOM     97  H22 UNK D   4      63.499  62.370  16.011  1.00  0.00           H
ATOM     98  H23 UNK D   4      64.773  58.326  16.950  1.00  0.00           H
ATOM     99  H24 UNK D   4      60.991  59.240  16.307  1.00  0.00           H
ATOM    100  H25 UNK D   4      64.823  60.406  15.485  1.00  0.00           H
ATOM    101  O1  UNK E   5      25.889  31.268  66.251  1.00  0.00           O
ATOM    102  C2  UNK E   5      23.858  32.115  67.302  1.00  0.00           C
ATOM    103  C3  UNK E   5      23.633  31.045  68.350  1.00  0.00           C
ATOM    104  C4  UNK E   5      25.326  32.392  66.897  1.00  0.00           C
ATOM    105  C5  UNK E   5      24.339  31.313  69.697  1.00  0.00           C
ATOM    106  C6  UNK E   5      22.920  32.073  66.089  1.00  0.00           C
ATOM    107  C7  UNK E   5      24.064  32.565  70.341  1.00  0.00           C
ATOM    108  C8  UNK E   5      25.117  30.302  70.358  1.00  0.00           C
ATOM    109  C9  UNK E   5      24.658  32.877  71.599  1.00  0.00           C
ATOM    110  C10 UNK E   5      25.766  30.616  71.554  1.00  0.00           C
ATOM    111  C11 UNK E   5      25.573  31.889  72.169  1.00  0.00           C
ATOM    112  H12 UNK E   5      23.586  33.011  67.808  1.00  0.00           H
ATOM    113  H13 UNK E   5      24.042  30.143  67.889  1.00  0.00           H
ATOM    114  H14 UNK E   5      22.595  30.888  68.610  1.00  0.00           H
ATOM    115  H15 UNK E   5      25.851  32.609  67.767  1.00  0.00           H
ATOM    116  H16 UNK E   5      25.492  33.238  66.193  1.00  0.00           H
ATOM    117  H17 UNK E   5      23.218  32.898  65.465  1.00  0.00           H
ATOM    118  H18 UNK E   5      22.935  31.119  65.567  1.00  0.00           H
ATOM    119  H19 UNK E   5      21.913  32.233  66.439  1.00  0.00           H
ATOM    120  H20 UNK E   5      23.370  33.355  69.890  1.00  0.00           H
ATOM    121  H21 UNK E   5      25.138  29.291  69.985  1.00  0.00           H
ATOM    122  H22 UNK E   5      24.472  33.748  72.222  1.00  0.00           H
ATOM    123  H23 UNK E   5      26.329  29.776  71.960  1.00  0.00           H
ATOM    124  H24 UNK E   5      26.852  31.132  66.304  1.00  0.00           H
ATOM    125  H25 UNK E   5      26.061  32.008  73.125  1.00  0.00           H
ATOM    126  O1  UNK F   6      42.431  36.274  78.252  1.00  0.00           O
ATOM    127  C2  UNK F   6      43.745  38.460  78.228  1.00  0.00           C
ATOM    128  C3  UNK F   6      44.493  39.474  79.160  1.00  0.00           C
ATOM    129  C4  UNK F   6      42.985  37.358  79.053  1.00  0.00           C
ATOM    130  C5  UNK F   6      45.679  38.832  79.957  1.00  0.00           C
ATOM    131  C6  UNK F   6      42.915  39.205  77.124  1.00  0.00           C
ATOM    132  C7  UNK F   6      46.927  38.627  79.432  1.00  0.00           C
ATOM    133  C8  UNK F   6      45.295  38.482  81.292  1.00  0.00           C
ATOM    134  C9  UNK F   6      47.946  38.131  80.269  1.00  0.00           C
ATOM    135  C10 UNK F   6      46.285  38.010  82.126  1.00  0.00           C
ATOM    136  C11 UNK F   6      47.626  37.775  81.568  1.00  0.00           C
ATOM    137  H12 UNK F   6      44.536  37.957  77.647  1.00  0.00           H
ATOM    138  H13 UNK F   6      43.732  39.771  79.898  1.00  0.00           H
ATOM    139  H14 UNK F   6      44.781  40.342  78.527  1.00  0.00           H
ATOM    140  H15 UNK F   6      42.257  37.866  79.671  1.00  0.00           H
ATOM    141  H16 UNK F   6      43.809  37.059  79.687  1.00  0.00           H
ATOM    142  H17 UNK F   6      43.551  39.713  76.362  1.00  0.00           H
ATOM    143  H18 UNK F   6      42.444  38.349  76.659  1.00  0.00           H
ATOM    144  H19 UNK F   6      42.199  39.904  77.644  1.00  0.00           H
ATOM    145  H20 UNK F   6      47.107  39.029  78.403  1.00  0.00           H
ATOM    146  H21 UNK F   6      44.254  38.631  81.637  1.00  0.00           H
ATOM    147  H22 UNK F   6      48.951  38.101  79.895  1.00  0.00           H
ATOM    148  H23 UNK F   6      46.064  37.709  83.187  1.00  0.00           H
ATOM    149  H24 UNK F   6      43.102  35.918  77.535  1.00  0.00           H
ATOM    150  H25 UNK F   6      48.365  37.315  82.210  1.00  0.00           H
ATOM    151  O1  UNK G   7      12.044  66.219  18.709  1.00  0.00           O
ATOM    152  C2  UNK G   7      13.833  65.243  17.356  1.00  0.00           C
ATOM    153  C3  UNK G   7      13.081  63.920  17.151  1.00  0.00           C
ATOM    154  C4  UNK G   7      12.858  66.407  17.565  1.00  0.00           C
ATOM    155  C5  UNK G   7      14.010  62.623  17.168  1.00  0.00           C
ATOM    156  C6  UNK G   7      14.913  65.156  18.547  1.00  0.00           C
ATOM    157  C7  UNK G   7      14.511  62.055  15.989  1.00  0.00           C
ATOM    158  C8  UNK G   7      14.276  62.011  18.436  1.00  0.00           C
ATOM    159  C9  UNK G   7      15.445  61.027  16.104  1.00  0.00           C
ATOM    160  C10 UNK G   7      15.100  60.882  18.525  1.00  0.00           C
ATOM    161  C11 UNK G   7      15.638  60.410  17.355  1.00  0.00           C
ATOM    162  H12 UNK G   7      14.341  65.509  16.463  1.00  0.00           H
ATOM    163  H13 UNK G   7      12.682  64.025  16.121  1.00  0.00           H
ATOM    164  H14 UNK G   7      12.168  63.802  17.807  1.00  0.00           H
ATOM    165  H15 UNK G   7      12.176  66.589  16.635  1.00  0.00           H
ATOM    166  H16 UNK G   7      13.567  67.233  17.696  1.00  0.00           H
ATOM    167  H17 UNK G   7      14.390  64.829  19.443  1.00  0.00           H
ATOM    168  H18 UNK G   7      15.695  64.456  18.175  1.00  0.00           H
ATOM    169  H19 UNK G   7      15.505  66.122  18.664  1.00  0.00           H
ATOM    170  H20 UNK G   7      14.276  62.489  14.988  1.00  0.00           H
ATOM    171  H21 UNK G   7      13.838  62.400  19.340  1.00  0.00           H
ATOM    172  H22 UNK G   7      15.909  60.597  15.262  1.00  0.00           H
ATOM    173  H23 UNK G   7      15.405  60.462  19.436  1.00  0.00           H
ATOM    174  H24 UNK G   7      11.162  65.823  18.455  1.00  0.00           H
ATOM    175  H25 UNK G   7      16.366  59.648  17.385  1.00  0.00           H
ATOM    176  O1  UNK H   8      47.399  63.052  36.882  1.00  0.00           O
ATOM    177  C2  UNK H   8      48.862  63.564  34.896  1.00  0.00           C
ATOM    178  C3  UNK H   8      47.872  63.276  33.729  1.00  0.00           C
ATOM    179  C4  UNK H   8      48.467  62.597  36.059  1.00  0.00           C
ATOM    180  C5  UNK H   8      48.253  63.942  32.425  1.00  0.00           C
ATOM    181  C6  UNK H   8      50.292  63.263  34.436  1.00  0.00           C
ATOM    182  C7  UNK H   8      48.734  65.249  32.418  1.00  0.00           C
ATOM    183  C8  UNK H   8      48.045  63.280  31.203  1.00  0.00           C
ATOM    184  C9  UNK H   8      49.035  65.918  31.192  1.00  0.00           C
ATOM    185  C10 UNK H   8      48.389  63.939  30.019  1.00  0.00           C
ATOM    186  C11 UNK H   8      48.894  65.227  30.018  1.00  0.00           C
ATOM    187  H12 UNK H   8      48.840  64.617  35.243  1.00  0.00           H
ATOM    188  H13 UNK H   8      46.982  63.848  34.031  1.00  0.00           H
ATOM    189  H14 UNK H   8      47.655  62.222  33.553  1.00  0.00           H
ATOM    190  H15 UNK H   8      49.373  62.376  36.724  1.00  0.00           H
ATOM    191  H16 UNK H   8      48.126  61.604  35.646  1.00  0.00           H
ATOM    192  H17 UNK H   8      50.677  64.141  33.864  1.00  0.00           H
ATOM    193  H18 UNK H   8      51.033  62.992  35.277  1.00  0.00           H
ATOM    194  H19 UNK H   8      50.221  62.243  33.881  1.00  0.00           H
ATOM    195  H20 UNK H   8      48.914  65.807  33.324  1.00  0.00           H
ATOM    196  H21 UNK H   8      47.682  62.240  31.224  1.00  0.00           H
ATOM    197  H22 UNK H   8      49.569  66.891  31.308  1.00  0.00           H
ATOM    198  H23 UNK H   8      48.356  63.528  29.021  1.00  0.00           H
ATOM    199  H24 UNK H   8      47.606  63.907  37.288  1.00  0.00           H
ATOM    200  H25 UNK H   8      48.974  65.723  29.075  1.00  0.00           H
ATOM    201  O1  UNK I   9      12.150  41.305  68.384  1.00  0.00           O
ATOM    202  C2  UNK I   9      10.084  41.328  66.995  1.00  0.00           C
ATOM    203  C3  UNK I   9       8.675  41.947  66.975  1.00  0.00           C
ATOM    204  C4  UNK I   9      10.752  41.531  68.365  1.00  0.00           C
ATOM    205  C5  UNK I   9       8.052  41.943  65.602  1.00  0.00           C
ATOM    206  C6  UNK I   9      10.045  39.807  66.696  1.00  0.00           C
ATOM    207  C7  UNK I   9       6.908  41.144  65.272  1.00  0.00           C
ATOM    208  C8  UNK I   9       8.726  42.515  64.509  1.00  0.00           C
ATOM    209  C9  UNK I   9       6.515  40.877  63.993  1.00  0.00           C
ATOM    210  C10 UNK I   9       8.407  42.141  63.164  1.00  0.00           C
ATOM    211  C11 UNK I   9       7.222  41.326  62.873  1.00  0.00           C
ATOM    212  H12 UNK I   9      10.712  41.808  66.277  1.00  0.00           H
ATOM    213  H13 UNK I   9       8.602  42.919  67.415  1.00  0.00           H
ATOM    214  H14 UNK I   9       8.025  41.344  67.629  1.00  0.00           H
ATOM    215  H15 UNK I   9      10.352  41.004  69.255  1.00  0.00           H
ATOM    216  H16 UNK I   9      10.574  42.560  68.534  1.00  0.00           H
ATOM    217  H17 UNK I   9      11.064  39.470  66.504  1.00  0.00           H
ATOM    218  H18 UNK I   9       9.587  39.243  67.468  1.00  0.00           H
ATOM    219  H19 UNK I   9       9.459  39.602  65.733  1.00  0.00           H
ATOM    220  H20 UNK I   9       6.234  40.668  66.004  1.00  0.00           H
ATOM    221  H21 UNK I   9       9.529  43.184  64.710  1.00  0.00           H
ATOM    222  H22 UNK I   9       5.694  40.173  63.916  1.00  0.00           H
ATOM    223  H23 UNK I   9       8.907  42.603  62.316  1.00  0.00           H
ATOM    224  H24 UNK I   9      12.401  41.244  69.390  1.00  0.00           H
ATOM    225  H25 UNK I   9       6.914  41.034  61.867  1.00  0.00           H
ATOM    226  O1  UNK J  10      67.271  15.945  51.293  1.00  0.00           O
ATOM    227  C2  UNK J  10      68.780  16.420  49.453  1.00  0.00           C
ATOM    228  C3  UNK J  10      67.738  17.056  48.434  1.00  0.00           C
ATOM    229  C4  UNK J  10      68.454  16.621  50.965  1.00  0.00           C
ATOM    230  C5  UNK J  10      67.654  18.563  48.379  1.00  0.00           C
ATOM    231  C6  UNK J  10      69.114  14.896  49.109  1.00  0.00           C
ATOM    232  C7  UNK J  10      68.635  19.342  47.673  1.00  0.00           C
ATOM    233  C8  UNK J  10      66.566  19.237  48.975  1.00  0.00           C
ATOM    234  C9  UNK J  10      68.436  20.718  47.484  1.00  0.00           C
ATOM    235  C10 UNK J  10      66.373  20.631  48.818  1.00  0.00           C
ATOM    236  C11 UNK J  10      67.308  21.377  48.071  1.00  0.00           C
ATOM    237  H12 UNK J  10      69.709  16.923  49.258  1.00  0.00           H
ATOM    238  H13 UNK J  10      66.683  16.708  48.719  1.00  0.00           H
ATOM    239  H14 UNK J  10      67.835  16.559  47.401  1.00  0.00           H
ATOM    240  H15 UNK J  10      68.341  17.683  51.072  1.00  0.00           H
ATOM    241  H16 UNK J  10      69.349  16.253  51.609  1.00  0.00           H
ATOM    242  H17 UNK J  10      68.211  14.248  48.913  1.00  0.00           H
ATOM    243  H18 UNK J  10      69.714  14.893  48.172  1.00  0.00           H
ATOM    244  H19 UNK J  10      69.719  14.417  49.923  1.00  0.00           H
ATOM    245  H20 UNK J  10      69.380  18.848  47.154  1.00  0.00           H
ATOM    246  H21 UNK J  10      65.901  18.675  49.569  1.00  0.00           H
ATOM    247  H22 UNK J  10      69.155  21.316  47.030  1.00  0.00           H
ATOM    248  H23 UNK J  10      65.568  21.083  49.374  1.00  0.00           H
ATOM    249  H24 UNK J  10      67.473  15.009  51.076  1.00  0.00           H
ATOM    250  H25 UNK J  10      67.292  22.412  47.913  1.00  0.00           H
ATOM    251  O1  UNK K  11       8.530  45.745  18.450  1.00  0.00           O
ATOM    252  C2  UNK K  11       8.717  47.600  16.986  1.00  0.00           C
ATOM    253  C3  UNK K  11       8.134  48.136  15.691  1.00  0.00           C
ATOM    254  C4  UNK K  11       8.218  46.199  17.134  1.00  0.00           C
ATOM    255  C5  UNK K  11       6.677  48.589  15.867  1.00  0.00           C
ATOM    256  C6  UNK K  11      10.300  47.654  17.042  1.00  0.00           C
ATOM    257  C7  UNK K  11       5.745  47.667  15.431  1.00  0.00           C
ATOM    258  C8  UNK K  11       6.310  49.735  16.652  1.00  0.00           C
ATOM    259  C9  UNK K  11       4.399  47.871  15.648  1.00  0.00           C
ATOM    260  C10 UNK K  11       4.954  49.890  16.920  1.00  0.00           C
ATOM    261  C11 UNK K  11       3.951  49.018  16.424  1.00  0.00           C
ATOM    262  H12 UNK K  11       8.376  48.157  17.826  1.00  0.00           H
ATOM    263  H13 UNK K  11       8.229  47.465  14.805  1.00  0.00           H
ATOM    264  H14 UNK K  11       8.608  48.994  15.350  1.00  0.00           H
ATOM    265  H15 UNK K  11       8.879  45.663  16.339  1.00  0.00           H
ATOM    266  H16 UNK K  11       7.132  46.032  16.873  1.00  0.00           H
ATOM    267  H17 UNK K  11      10.697  47.352  18.009  1.00  0.00           H
ATOM    268  H18 UNK K  11      10.606  46.972  16.297  1.00  0.00           H
ATOM    269  H19 UNK K  11      10.737  48.634  16.690  1.00  0.00           H
ATOM    270  H20 UNK K  11       6.064  46.794  14.894  1.00  0.00           H
ATOM    271  H21 UNK K  11       7.115  50.339  17.022  1.00  0.00           H
ATOM    272  H22 UNK K  11       3.698  47.114  15.203  1.00  0.00           H
ATOM    273  H23 UNK K  11       4.576  50.688  17.574  1.00  0.00           H
ATOM    274  H24 UNK K  11       7.811  46.155  18.929  1.00  0.00           H
ATOM    275  H25 UNK K  11       2.930  49.220  16.545  1.00  0.00           H
ATOM    276  O1  UNK L  12      54.496  25.697  26.739  1.00  0.00           O
ATOM    277  C2  UNK L  12      54.752  23.920  25.085  1.00  0.00           C
ATOM    278  C3  UNK L  12      54.108  22.584  24.648  1.00  0.00           C
ATOM    279  C4  UNK L  12      53.931  24.448  26.232  1.00  0.00           C
ATOM    280  C5  UNK L  12      52.709  22.665  24.113  1.00  0.00           C
ATOM    281  C6  UNK L  12      56.237  23.729  25.451  1.00  0.00           C
ATOM    282  C7  UNK L  12      51.670  22.215  24.920  1.00  0.00           C
ATOM    283  C8  UNK L  12      52.420  23.072  22.796  1.00  0.00           C
ATOM    284  C9  UNK L  12      50.383  22.225  24.410  1.00  0.00           C
ATOM    285  C10 UNK L  12      51.121  23.153  22.368  1.00  0.00           C
ATOM    286  C11 UNK L  12      50.069  22.715  23.156  1.00  0.00           C
ATOM    287  H12 UNK L  12      54.686  24.507  24.153  1.00  0.00           H
ATOM    288  H13 UNK L  12      54.108  21.854  25.513  1.00  0.00           H
ATOM    289  H14 UNK L  12      54.799  22.188  23.902  1.00  0.00           H
ATOM    290  H15 UNK L  12      53.920  23.587  26.959  1.00  0.00           H
ATOM    291  H16 UNK L  12      52.864  24.571  26.002  1.00  0.00           H
ATOM    292  H17 UNK L  12      56.611  23.023  24.721  1.00  0.00           H
ATOM    293  H18 UNK L  12      56.755  24.696  25.455  1.00  0.00           H
ATOM    294  H19 UNK L  12      56.485  23.302  26.423  1.00  0.00           H
ATOM    295  H20 UNK L  12      51.711  21.906  25.975  1.00  0.00           H
ATOM    296  H21 UNK L  12      53.209  23.493  22.246  1.00  0.00           H
ATOM    297  H22 UNK L  12      49.628  21.829  25.015  1.00  0.00           H
ATOM    298  H23 UNK L  12      50.894  23.630  21.438  1.00  0.00           H
ATOM    299  H24 UNK L  12      53.706  26.217  27.125  1.00  0.00           H
ATOM    300  H25 UNK L  12      49.069  22.605  22.737  1.00  0.00           H
ATOM    301  O1  UNK M  13      70.097  77.380  50.959  1.00  0.00           O
ATOM    302  C2  UNK M  13      70.445  75.934  52.715  1.00  0.00           C
ATOM    303  C3  UNK M  13      71.502  75.485  53.714  1.00  0.00           C
ATOM    304  C4  UNK M  13      71.141  76.795  51.697  1.00  0.00           C
ATOM    305  C5  UNK M  13      71.292  74.424  54.788  1.00  0.00           C
ATOM    306  C6  UNK M  13      69.599  74.798  52.193  1.00  0.00           C
ATOM    307  C7  UNK M  13      72.266  73.371  55.081  1.00  0.00           C
ATOM    308  C8  UNK M  13      70.159  74.457  55.599  1.00  0.00           C
ATOM    309  C9  UNK M  13      72.111  72.596  56.203  1.00  0.00           C
ATOM    310  C10 UNK M  13      69.918  73.519  56.645  1.00  0.00           C
ATOM    311  C11 UNK M  13      70.925  72.634  56.995  1.00  0.00           C
ATOM    312  H12 UNK M  13      69.831  76.610  53.272  1.00  0.00           H
ATOM    313  H13 UNK M  13      71.915  76.369  54.182  1.00  0.00           H
ATOM    314  H14 UNK M  13      72.301  75.108  53.079  1.00  0.00           H
ATOM    315  H15 UNK M  13      71.682  76.028  51.083  1.00  0.00           H
ATOM    316  H16 UNK M  13      71.803  77.547  52.180  1.00  0.00           H
ATOM    317  H17 UNK M  13      69.184  74.171  52.971  1.00  0.00           H
ATOM    318  H18 UNK M  13      68.694  75.246  51.745  1.00  0.00           H
ATOM    319  H19 UNK M  13      70.068  74.265  51.350  1.00  0.00           H
ATOM    320  H20 UNK M  13      73.175  73.449  54.404  1.00  0.00           H
ATOM    321  H21 UNK M  13      69.369  75.150  55.401  1.00  0.00           H
ATOM    322  H22 UNK M  13      72.953  71.911  56.462  1.00  0.00           H
ATOM    323  H23 UNK M  13      69.062  73.514  57.269  1.00  0.00           H
ATOM    324  H24 UNK M  13      69.757  78.109  51.452  1.00  0.00           H
ATOM    325  H25 UNK M  13      70.717  71.937  57.785  1.00  0.00           H
ATOM    326  O1  UNK N  14      53.938  70.721  36.487  1.00  0.00           O
ATOM    327  C2  UNK N  14      55.755  72.414  36.010  1.00  0.00           C
ATOM    328  C3  UNK N  14      56.822  71.387  36.659  1.00  0.00           C
ATOM    329  C4  UNK N  14      54.402  71.780  35.608  1.00  0.00           C
ATOM    330  C5  UNK N  14      57.125  70.403  35.534  1.00  0.00           C
ATOM    331  C6  UNK N  14      55.636  73.552  37.103  1.00  0.00           C
ATOM    332  C7  UNK N  14      56.626  69.044  35.716  1.00  0.00           C
ATOM    333  C8  UNK N  14      57.989  70.691  34.444  1.00  0.00           C
ATOM    334  C9  UNK N  14      56.920  68.074  34.693  1.00  0.00           C
ATOM    335  C10 UNK N  14      58.342  69.645  33.538  1.00  0.00           C
ATOM    336  C11 UNK N  14      57.714  68.428  33.628  1.00  0.00           C
ATOM    337  H12 UNK N  14      56.307  72.815  35.117  1.00  0.00           H
ATOM    338  H13 UNK N  14      56.494  70.988  37.635  1.00  0.00           H
ATOM    339  H14 UNK N  14      57.809  71.880  36.758  1.00  0.00           H
ATOM    340  H15 UNK N  14      54.516  71.369  34.561  1.00  0.00           H
ATOM    341  H16 UNK N  14      53.644  72.504  35.342  1.00  0.00           H
ATOM    342  H17 UNK N  14      54.985  74.433  36.881  1.00  0.00           H
ATOM    343  H18 UNK N  14      55.434  73.165  38.072  1.00  0.00           H
ATOM    344  H19 UNK N  14      56.653  73.949  37.283  1.00  0.00           H
ATOM    345  H20 UNK N  14      56.033  68.878  36.613  1.00  0.00           H
ATOM    346  H21 UNK N  14      58.353  71.656  34.237  1.00  0.00           H
ATOM    347  H22 UNK N  14      56.483  67.103  34.794  1.00  0.00           H
ATOM    348  H23 UNK N  14      59.010  69.922  32.691  1.00  0.00           H
ATOM    349  H24 UNK N  14      53.061  70.411  36.200  1.00  0.00           H
ATOM    350  H25 UNK N  14      58.026  67.669  32.896  1.00  0.00           H
ATOM    351  O1  UNK O  15      31.996  74.665   6.505  1.00  0.00           O
ATOM    352  C2  UNK O  15      29.763  75.329   7.031  1.00  0.00           C
ATOM    353  C3  UNK O  15      30.128  75.879   8.517  1.00  0.00           C
ATOM    354  C4  UNK O  15      30.682  74.238   6.560  1.00  0.00           C
ATOM    355  C5  UNK O  15      29.125  76.817   9.094  1.00  0.00           C
ATOM    356  C6  UNK O  15      28.336  74.892   6.936  1.00  0.00           C
ATOM    357  C7  UNK O  15      28.824  78.085   8.606  1.00  0.00           C
ATOM    358  C8  UNK O  15      28.505  76.362  10.248  1.00  0.00           C
ATOM    359  C9  UNK O  15      28.015  78.946   9.350  1.00  0.00           C
ATOM    360  C10 UNK O  15      27.648  77.194  10.994  1.00  0.00           C
ATOM    361  C11 UNK O  15      27.446  78.505  10.537  1.00  0.00           C
ATOM    362  H12 UNK O  15      29.812  76.134   6.404  1.00  0.00           H
ATOM    363  H13 UNK O  15      31.094  76.320   8.530  1.00  0.00           H
ATOM    364  H14 UNK O  15      30.223  74.897   9.065  1.00  0.00           H
ATOM    365  H15 UNK O  15      30.414  73.991   5.542  1.00  0.00           H
ATOM    366  H16 UNK O  15      30.632  73.271   7.122  1.00  0.00           H
ATOM    367  H17 UNK O  15      27.608  75.611   7.344  1.00  0.00           H
ATOM    368  H18 UNK O  15      28.049  74.657   5.862  1.00  0.00           H
ATOM    369  H19 UNK O  15      28.059  73.989   7.492  1.00  0.00           H
ATOM    370  H20 UNK O  15      29.421  78.449   7.803  1.00  0.00           H
ATOM    371  H21 UNK O  15      28.732  75.380  10.649  1.00  0.00           H
ATOM    372  H22 UNK O  15      27.794  80.024   8.998  1.00  0.00           H
ATOM    373  H23 UNK O  15      27.188  76.707  11.808  1.00  0.00           H
ATOM    374  H24 UNK O  15      32.525  73.824   6.602  1.00  0.00           H
ATOM    375  H25 UNK O  15      26.777  79.101  11.165  1.00  0.00           H
ATOM    376  O1  UNK P  16      70.577  42.888  40.056  1.00  0.00           O
ATOM    377  C2  UNK P  16      70.980  45.321  39.842  1.00  0.00           C
ATOM    378  C3  UNK P  16      70.365  46.704  40.300  1.00  0.00           C
ATOM    379  C4  UNK P  16      70.044  44.154  40.081  1.00  0.00           C
ATOM    380  C5  UNK P  16      70.041  46.820  41.842  1.00  0.00           C
ATOM    381  C6  UNK P  16      71.432  45.314  38.375  1.00  0.00           C
ATOM    382  C7  UNK P  16      71.092  46.695  42.811  1.00  0.00           C
ATOM    383  C8  UNK P  16      68.753  47.288  42.254  1.00  0.00           C
ATOM    384  C9  UNK P  16      70.857  46.841  44.235  1.00  0.00           C
ATOM    385  C10 UNK P  16      68.539  47.486  43.624  1.00  0.00           C
ATOM    386  C11 UNK P  16      69.582  47.307  44.529  1.00  0.00           C
ATOM    387  H12 UNK P  16      71.899  45.109  40.542  1.00  0.00           H
ATOM    388  H13 UNK P  16      69.379  46.897  39.837  1.00  0.00           H
ATOM    389  H14 UNK P  16      71.048  47.577  40.047  1.00  0.00           H
ATOM    390  H15 UNK P  16      69.318  44.300  39.312  1.00  0.00           H
ATOM    391  H16 UNK P  16      69.396  44.380  40.934  1.00  0.00           H
ATOM    392  H17 UNK P  16      72.361  45.831  38.336  1.00  0.00           H
ATOM    393  H18 UNK P  16      71.539  44.317  37.966  1.00  0.00           H
ATOM    394  H19 UNK P  16      70.792  45.926  37.819  1.00  0.00           H
ATOM    395  H20 UNK P  16      72.064  46.345  42.501  1.00  0.00           H
ATOM    396  H21 UNK P  16      67.911  47.369  41.563  1.00  0.00           H
ATOM    397  H22 UNK P  16      71.674  46.902  44.967  1.00  0.00           H
ATOM    398  H23 UNK P  16      67.556  47.852  44.033  1.00  0.00           H
ATOM    399  H24 UNK P  16      69.877  42.216  40.336  1.00  0.00           H
ATOM    400  H25 UNK P  16      69.424  47.563  45.566  1.00  0.00           H
ATOM    401  O1  UNK Q  17      43.474  71.194  55.078  1.00  0.00           O
ATOM    402  C2  UNK Q  17      44.250  70.127  52.970  1.00  0.00           C
ATOM    403  C3  UNK Q  17      45.477  71.121  52.922  1.00  0.00           C
ATOM    404  C4  UNK Q  17      43.060  70.611  53.863  1.00  0.00           C
ATOM    405  C5  UNK Q  17      46.556  70.616  51.938  1.00  0.00           C
ATOM    406  C6  UNK Q  17      43.696  69.888  51.576  1.00  0.00           C
ATOM    407  C7  UNK Q  17      47.485  69.740  52.392  1.00  0.00           C
ATOM    408  C8  UNK Q  17      46.741  71.252  50.692  1.00  0.00           C
ATOM    409  C9  UNK Q  17      48.632  69.517  51.611  1.00  0.00           C
ATOM    410  C10 UNK Q  17      47.857  70.884  49.897  1.00  0.00           C
ATOM    411  C11 UNK Q  17      48.833  70.083  50.379  1.00  0.00           C
ATOM    412  H12 UNK Q  17      44.603  69.113  53.231  1.00  0.00           H
ATOM    413  H13 UNK Q  17      45.838  71.149  53.990  1.00  0.00           H
ATOM    414  H14 UNK Q  17      45.125  72.069  52.633  1.00  0.00           H
ATOM    415  H15 UNK Q  17      42.392  69.819  54.111  1.00  0.00           H
ATOM    416  H16 UNK Q  17      42.496  71.478  53.401  1.00  0.00           H
ATOM    417  H17 UNK Q  17      44.297  69.200  50.969  1.00  0.00           H
ATOM    418  H18 UNK Q  17      42.664  69.534  51.497  1.00  0.00           H
ATOM    419  H19 UNK Q  17      43.688  70.808  50.991  1.00  0.00           H
ATOM    420  H20 UNK Q  17      47.513  69.294  53.403  1.00  0.00           H
ATOM    421  H21 UNK Q  17      46.085  72.048  50.369  1.00  0.00           H
ATOM    422  H22 UNK Q  17      49.446  68.968  52.081  1.00  0.00           H
ATOM    423  H23 UNK Q  17      48.060  71.396  48.968  1.00  0.00           H
ATOM    424  H24 UNK Q  17      43.981  70.439  55.557  1.00  0.00           H
ATOM    425  H25 UNK Q  17      49.816  70.026  49.936  1.00  0.00           H
ATOM    426  O1  UNK R  18       2.984  22.728   2.497  1.00  0.00           O
ATOM    427  C2  UNK R  18       5.237  22.634   1.625  1.00  0.00           C
ATOM    428  C3  UNK R  18       6.606  22.080   2.077  1.00  0.00           C
ATOM    429  C4  UNK R  18       4.240  22.130   2.755  1.00  0.00           C
ATOM    430  C5  UNK R  18       6.801  20.590   2.034  1.00  0.00           C
ATOM    431  C6  UNK R  18       5.215  24.149   1.392  1.00  0.00           C
ATOM    432  C7  UNK R  18       6.681  19.819   0.873  1.00  0.00           C
ATOM    433  C8  UNK R  18       7.155  20.044   3.274  1.00  0.00           C
ATOM    434  C9  UNK R  18       6.759  18.394   1.038  1.00  0.00           C
ATOM    435  C10 UNK R  18       7.286  18.680   3.447  1.00  0.00           C
ATOM    436  C11 UNK R  18       7.032  17.859   2.324  1.00  0.00           C
ATOM    437  H12 UNK R  18       4.883  22.231   0.663  1.00  0.00           H
ATOM    438  H13 UNK R  18       6.828  22.509   3.066  1.00  0.00           H
ATOM    439  H14 UNK R  18       7.321  22.615   1.462  1.00  0.00           H
ATOM    440  H15 UNK R  18       4.645  22.371   3.754  1.00  0.00           H
ATOM    441  H16 UNK R  18       4.181  21.058   2.679  1.00  0.00           H
ATOM    442  H17 UNK R  18       5.940  24.458   0.621  1.00  0.00           H
ATOM    443  H18 UNK R  18       4.313  24.539   0.987  1.00  0.00           H
ATOM    444  H19 UNK R  18       5.405  24.726   2.344  1.00  0.00           H
ATOM    445  H20 UNK R  18       6.470  20.399  -0.083  1.00  0.00           H
ATOM    446  H21 UNK R  18       7.324  20.666   4.147  1.00  0.00           H
ATOM    447  H22 UNK R  18       6.544  17.729   0.183  1.00  0.00           H
ATOM    448  H23 UNK R  18       7.568  18.199   4.326  1.00  0.00           H
ATOM    449  H24 UNK R  18       2.482  22.275   1.776  1.00  0.00           H
ATOM    450  H25 UNK R  18       7.214  16.776   2.323  1.00  0.00           H
ATOM    451  O1  UNK S  19      61.854   1.976  33.677  1.00  0.00           O
ATOM    452  C2  UNK S  19      62.691   1.595  35.986  1.00  0.00           C
ATOM    453  C3  UNK S  19      63.472   0.540  36.816  1.00  0.00           C
ATOM    454  C4  UNK S  19      62.711   1.213  34.542  1.00  0.00           C
ATOM    455  C5  UNK S  19      64.880   0.221  36.342  1.00  0.00           C
ATOM    456  C6  UNK S  19      61.262   1.560  36.565  1.00  0.00           C
ATOM    457  C7  UNK S  19      65.946   1.074  36.738  1.00  0.00           C
ATOM    458  C8  UNK S  19      65.168  -1.015  35.669  1.00  0.00           C
ATOM    459  C9  UNK S  19      67.253   0.766  36.491  1.00  0.00           C
ATOM    460  C10 UNK S  19      66.537  -1.254  35.329  1.00  0.00           C
ATOM    461  C11 UNK S  19      67.558  -0.428  35.792  1.00  0.00           C
ATOM    462  H12 UNK S  19      63.283   2.578  36.202  1.00  0.00           H
ATOM    463  H13 UNK S  19      62.831  -0.352  36.904  1.00  0.00           H
ATOM    464  H14 UNK S  19      63.425   0.825  37.874  1.00  0.00           H
ATOM    465  H15 UNK S  19      62.526   0.180  34.483  1.00  0.00           H
ATOM    466  H16 UNK S  19      63.736   1.383  34.022  1.00  0.00           H
ATOM    467  H17 UNK S  19      61.261   1.565  37.626  1.00  0.00           H
ATOM    468  H18 UNK S  19      60.693   2.339  36.142  1.00  0.00           H
ATOM    469  H19 UNK S  19      60.749   0.559  36.357  1.00  0.00           H
ATOM    470  H20 UNK S  19      65.699   1.961  37.374  1.00  0.00           H
ATOM    471  H21 UNK S  19      64.366  -1.710  35.301  1.00  0.00           H
ATOM    472  H22 UNK S  19      68.192   1.318  36.793  1.00  0.00           H
ATOM    473  H23 UNK S  19      66.833  -2.116  34.818  1.00  0.00           H
ATOM    474  H24 UNK S  19      62.181   2.041  32.809  1.00  0.00           H
ATOM    475  H25 UNK S  19      68.542  -0.687  35.545  1.00  0.00           H
ATOM    476  O1  UNK T  20      23.081   6.875  76.043  1.00  0.00           O
ATOM    477  C2  UNK T  20      22.707   5.459  74.058  1.00  0.00           C
ATOM    478  C3  UNK T  20      21.319   4.835  74.162  1.00  0.00           C
ATOM    479  C4  UNK T  20      23.470   5.718  75.402  1.00  0.00           C
ATOM    480  C5  UNK T  20      20.618   4.672  72.804  1.00  0.00           C
ATOM    481  C6  UNK T  20      23.511   4.498  73.142  1.00  0.00           C
ATOM    482  C7  UNK T  20      20.242   3.451  72.294  1.00  0.00           C
ATOM    483  C8  UNK T  20      20.203   5.859  72.115  1.00  0.00           C
ATOM    484  C9  UNK T  20      19.514   3.401  71.064  1.00  0.00           C
ATOM    485  C10 UNK T  20      19.426   5.801  70.937  1.00  0.00           C
ATOM    486  C11 UNK T  20      19.063   4.567  70.375  1.00  0.00           C
ATOM    487  H12 UNK T  20      22.623   6.449  73.496  1.00  0.00           H
ATOM    488  H13 UNK T  20      20.710   5.412  74.848  1.00  0.00           H
ATOM    489  H14 UNK T  20      21.482   3.896  74.655  1.00  0.00           H
ATOM    490  H15 UNK T  20      24.570   5.701  75.280  1.00  0.00           H
ATOM    491  H16 UNK T  20      23.195   4.916  76.023  1.00  0.00           H
ATOM    492  H17 UNK T  20      24.525   4.888  73.111  1.00  0.00           H
ATOM    493  H18 UNK T  20      23.634   3.454  73.500  1.00  0.00           H
ATOM    494  H19 UNK T  20      23.060   4.552  72.143  1.00  0.00           H
ATOM    495  H20 UNK T  20      20.618   2.578  72.913  1.00  0.00           H
ATOM    496  H21 UNK T  20      20.327   6.818  72.556  1.00  0.00           H
ATOM    497  H22 UNK T  20      19.273   2.430  70.710  1.00  0.00           H
ATOM    498  H23 UNK T  20      19.036   6.681  70.461  1.00  0.00           H
ATOM    499  H24 UNK T  20      23.481   6.643  76.958  1.00  0.00           H
ATOM    500  H25 UNK T  20      18.396   4.514  69.542  1.00  0.00           H
ATOM    501  O1  UNK U  21      73.194  43.785  21.612  1.00  0.00           O
ATOM    502  C2  UNK U  21      71.590  45.621  22.201  1.00  0.00           C
ATOM    503  C3  UNK U  21      72.747  46.586  22.695  1.00  0.00           C
ATOM    504  C4  UNK U  21      71.997  44.495  21.212  1.00  0.00           C
ATOM    505  C5  UNK U  21      73.529  47.324  21.654  1.00  0.00           C
ATOM    506  C6  UNK U  21      70.809  45.039  23.466  1.00  0.00           C
ATOM    507  C7  UNK U  21      74.832  46.871  21.273  1.00  0.00           C
ATOM    508  C8  UNK U  21      72.936  48.496  21.101  1.00  0.00           C
ATOM    509  C9  UNK U  21      75.540  47.488  20.268  1.00  0.00           C
ATOM    510  C10 UNK U  21      73.646  49.106  20.153  1.00  0.00           C
ATOM    511  C11 UNK U  21      74.965  48.665  19.735  1.00  0.00           C
ATOM    512  H12 UNK U  21      70.791  46.169  21.676  1.00  0.00           H
ATOM    513  H13 UNK U  21      73.478  45.998  23.331  1.00  0.00           H
ATOM    514  H14 UNK U  21      72.418  47.398  23.374  1.00  0.00           H
ATOM    515  H15 UNK U  21      72.125  44.900  20.193  1.00  0.00           H
ATOM    516  H16 UNK U  21      71.179  43.802  21.192  1.00  0.00           H
ATOM    517  H17 UNK U  21      71.513  44.507  24.088  1.00  0.00           H
ATOM    518  H18 UNK U  21      70.439  45.838  24.150  1.00  0.00           H
ATOM    519  H19 UNK U  21      69.994  44.318  23.231  1.00  0.00           H
ATOM    520  H20 UNK U  21      75.291  45.981  21.589  1.00  0.00           H
ATOM    521  H21 UNK U  21      71.977  48.972  21.414  1.00  0.00           H
ATOM    522  H22 UNK U  21      76.516  47.058  19.961  1.00  0.00           H
ATOM    523  H23 UNK U  21      73.298  50.079  19.773  1.00  0.00           H
ATOM    524  H24 UNK U  21      72.941  42.897  22.043  1.00  0.00           H
ATOM    525  H25 UNK U  21      75.498  49.314  19.077  1.00  0.00           H
ATOM    526  O1  UNK V  22      76.526  21.898  68.318  1.00  0.00           O
ATOM    527  C2  UNK V  22      75.224  22.905  66.520  1.00  0.00           C
ATOM    528  C3  UNK V  22      74.110  21.837  66.595  1.00  0.00           C
ATOM    529  C4  UNK V  22      76.019  23.105  67.825  1.00  0.00           C
ATOM    530  C5  UNK V  22      72.954  22.186  67.526  1.00  0.00           C
ATOM    531  C6  UNK V  22      76.221  22.640  65.336  1.00  0.00           C
ATOM    532  C7  UNK V  22      72.256  23.357  67.300  1.00  0.00           C
ATOM    533  C8  UNK V  22      72.544  21.294  68.487  1.00  0.00           C
ATOM    534  C9  UNK V  22      71.104  23.691  68.022  1.00  0.00           C
ATOM    535  C10 UNK V  22      71.339  21.593  69.223  1.00  0.00           C
ATOM    536  C11 UNK V  22      70.652  22.788  69.026  1.00  0.00           C
ATOM    537  H12 UNK V  22      74.709  23.839  66.203  1.00  0.00           H
ATOM    538  H13 UNK V  22      74.554  20.918  66.964  1.00  0.00           H
ATOM    539  H14 UNK V  22      73.779  21.530  65.642  1.00  0.00           H
ATOM    540  H15 UNK V  22      75.337  23.547  68.543  1.00  0.00           H
ATOM    541  H16 UNK V  22      76.737  23.920  67.706  1.00  0.00           H
ATOM    542  H17 UNK V  22      76.789  23.505  64.944  1.00  0.00           H
ATOM    543  H18 UNK V  22      76.940  21.913  65.710  1.00  0.00           H
ATOM    544  H19 UNK V  22      75.810  22.236  64.426  1.00  0.00           H
ATOM    545  H20 UNK V  22      72.482  24.050  66.447  1.00  0.00           H
ATOM    546  H21 UNK V  22      73.094  20.412  68.586  1.00  0.00           H
ATOM    547  H22 UNK V  22      70.551  24.610  67.807  1.00  0.00           H
ATOM    548  H23 UNK V  22      70.885  20.827  69.843  1.00  0.00           H
ATOM    549  H24 UNK V  22      77.204  22.137  68.940  1.00  0.00           H
ATOM    550  H25 UNK V  22      69.744  22.990  69.662  1.00  0.00           H
ATOM    551  O1  UNK W  23      42.469  44.821  51.904  1.00  0.00           O
ATOM    552  C2  UNK W  23      42.102  47.163  52.505  1.00  0.00           C
ATOM    553  C3  UNK W  23      41.037  48.101  53.186  1.00  0.00           C
ATOM    554  C4  UNK W  23      41.563  45.783  52.377  1.00  0.00           C
ATOM    555  C5  UNK W  23      39.875  48.576  52.357  1.00  0.00           C
ATOM    556  C6  UNK W  23      42.635  47.756  51.184  1.00  0.00           C
ATOM    557  C7  UNK W  23      40.103  49.678  51.462  1.00  0.00           C
ATOM    558  C8  UNK W  23      38.610  48.016  52.373  1.00  0.00           C
ATOM    559  C9  UNK W  23      39.189  50.052  50.541  1.00  0.00           C
ATOM    560  C10 UNK W  23      37.625  48.421  51.483  1.00  0.00           C
ATOM    561  C11 UNK W  23      37.928  49.549  50.691  1.00  0.00           C
ATOM    562  H12 UNK W  23      42.878  47.052  53.281  1.00  0.00           H
ATOM    563  H13 UNK W  23      41.600  48.902  53.697  1.00  0.00           H
ATOM    564  H14 UNK W  23      40.578  47.575  54.090  1.00  0.00           H
ATOM    565  H15 UNK W  23      40.770  45.801  51.741  1.00  0.00           H
ATOM    566  H16 UNK W  23      41.170  45.414  53.345  1.00  0.00           H
ATOM    567  H17 UNK W  23      43.142  47.061  50.584  1.00  0.00           H
ATOM    568  H18 UNK W  23      41.827  47.954  50.503  1.00  0.00           H
ATOM    569  H19 UNK W  23      43.188  48.658  51.321  1.00  0.00           H
ATOM    570  H20 UNK W  23      41.082  50.132  51.396  1.00  0.00           H
ATOM    571  H21 UNK W  23      38.333  47.253  53.135  1.00  0.00           H
ATOM    572  H22 UNK W  23      39.428  50.915  49.986  1.00  0.00           H
ATOM    573  H23 UNK W  23      36.562  48.034  51.497  1.00  0.00           H
ATOM    574  H24 UNK W  23      42.817  45.190  51.025  1.00  0.00           H
ATOM    575  H25 UNK W  23      37.177  49.915  50.056  1.00  0.00           H
ATOM    576  O1  UNK X  24      23.824  22.159  10.708  1.00  0.00           O
ATOM    577  C2  UNK X  24      25.007  22.427   8.500  1.00  0.00           C
ATOM    578  C3  UNK X  24      24.912  23.952   8.753  1.00  0.00           C
ATOM    579  C4  UNK X  24      24.764  21.642   9.819  1.00  0.00           C
ATOM    580  C5  UNK X  24      25.650  24.779   7.764  1.00  0.00           C
ATOM    581  C6  UNK X  24      23.957  22.056   7.484  1.00  0.00           C
ATOM    582  C7  UNK X  24      27.033  24.610   7.572  1.00  0.00           C
ATOM    583  C8  UNK X  24      25.012  25.922   7.299  1.00  0.00           C
ATOM    584  C9  UNK X  24      27.719  25.460   6.680  1.00  0.00           C
ATOM    585  C10 UNK X  24      25.683  26.751   6.422  1.00  0.00           C
ATOM    586  C11 UNK X  24      26.995  26.490   6.049  1.00  0.00           C
ATOM    587  H12 UNK X  24      25.916  22.092   7.988  1.00  0.00           H
ATOM    588  H13 UNK X  24      25.300  24.159   9.734  1.00  0.00           H
ATOM    589  H14 UNK X  24      23.855  24.181   8.762  1.00  0.00           H
ATOM    590  H15 UNK X  24      25.747  21.405  10.174  1.00  0.00           H
ATOM    591  H16 UNK X  24      24.352  20.704   9.540  1.00  0.00           H
ATOM    592  H17 UNK X  24      24.153  21.076   6.984  1.00  0.00           H
ATOM    593  H18 UNK X  24      22.995  22.003   7.977  1.00  0.00           H
ATOM    594  H19 UNK X  24      23.821  22.826   6.764  1.00  0.00           H
ATOM    595  H20 UNK X  24      27.550  23.802   8.022  1.00  0.00           H
ATOM    596  H21 UNK X  24      23.947  26.073   7.594  1.00  0.00           H
ATOM    597  H22 UNK X  24      28.691  25.241   6.359  1.00  0.00           H
ATOM    598  H23 UNK X  24      25.182  27.631   6.023  1.00  0.00           H
ATOM    599  H24 UNK X  24      23.773  21.602  11.532  1.00  0.00           H
ATOM    600  H25 UNK X  24      27.442  27.212   5.440  1.00  0.00           H
ATOM    601  O1  UNK Y  25      41.803  -0.682  68.145  1.00  0.00           O
ATOM    602  C2  UNK Y  25      43.286   1.244  68.062  1.00  0.00           C
ATOM    603  C3  UNK Y  25      43.297   2.771  68.223  1.00  0.00           C
ATOM    604  C4  UNK Y  25      41.900   0.662  68.487  1.00  0.00           C
ATOM    605  C5  UNK Y  25      44.665   3.442  68.232  1.00  0.00           C
ATOM    606  C6  UNK Y  25      43.728   0.864  66.670  1.00  0.00           C
ATOM    607  C7  UNK Y  25      45.515   3.374  69.323  1.00  0.00           C
ATOM    608  C8  UNK Y  25      45.245   3.864  66.958  1.00  0.00           C
ATOM    609  C9  UNK Y  25      46.809   3.827  69.285  1.00  0.00           C
ATOM    610  C10 UNK Y  25      46.550   4.352  66.952  1.00  0.00           C
ATOM    611  C11 UNK Y  25      47.314   4.338  68.099  1.00  0.00           C
ATOM    612  H12 UNK Y  25      44.042   1.003  68.778  1.00  0.00           H
ATOM    613  H13 UNK Y  25      42.721   3.089  69.092  1.00  0.00           H
ATOM    614  H14 UNK Y  25      42.742   3.220  67.452  1.00  0.00           H
ATOM    615  H15 UNK Y  25      41.125   1.332  68.049  1.00  0.00           H
ATOM    616  H16 UNK Y  25      41.805   0.731  69.589  1.00  0.00           H
ATOM    617  H17 UNK Y  25      43.061   1.338  65.859  1.00  0.00           H
ATOM    618  H18 UNK Y  25      44.786   1.042  66.465  1.00  0.00           H
ATOM    619  H19 UNK Y  25      43.708  -0.288  66.495  1.00  0.00           H
ATOM    620  H20 UNK Y  25      45.039   3.175  70.306  1.00  0.00           H
ATOM    621  H21 UNK Y  25      44.567   3.999  66.164  1.00  0.00           H
ATOM    622  H22 UNK Y  25      47.369   3.990  70.219  1.00  0.00           H
ATOM    623  H23 UNK Y  25      47.018   4.713  66.045  1.00  0.00           H
ATOM    624  H24 UNK Y  25      42.521  -1.079  68.709  1.00  0.00           H
ATOM    625  H25 UNK Y  25      48.402   4.578  68.086  1.00  0.00           H
ATOM    626  O1  UNK Z  26      67.242  40.260  66.898  1.00  0.00           O
ATOM    627  C2  UNK Z  26      65.107  38.860  66.899  1.00  0.00           C
ATOM    628  C3  UNK Z  26      64.529  39.644  65.680  1.00  0.00           C
ATOM    629  C4  UNK Z  26      66.646  38.927  66.901  1.00  0.00           C
ATOM    630  C5  UNK Z  26      63.256  38.997  65.183  1.00  0.00           C
ATOM    631  C6  UNK Z  26      64.691  39.367  68.359  1.00  0.00           C
ATOM    632  C7  UNK Z  26      62.071  39.057  65.889  1.00  0.00           C
ATOM    633  C8  UNK Z  26      63.258  38.144  64.112  1.00  0.00           C
ATOM    634  C9  UNK Z  26      60.947  38.417  65.428  1.00  0.00           C
ATOM    635  C10 UNK Z  26      62.127  37.322  63.756  1.00  0.00           C
ATOM    636  C11 UNK Z  26      60.914  37.548  64.341  1.00  0.00           C
ATOM    637  H12 UNK Z  26      64.796  37.813  66.912  1.00  0.00           H
ATOM    638  H13 UNK Z  26      65.305  39.746  64.974  1.00  0.00           H
ATOM    639  H14 UNK Z  26      64.271  40.658  65.937  1.00  0.00           H
ATOM    640  H15 UNK Z  26      66.950  38.269  66.122  1.00  0.00           H
ATOM    641  H16 UNK Z  26      67.000  38.364  67.834  1.00  0.00           H
ATOM    642  H17 UNK Z  26      63.615  39.334  68.523  1.00  0.00           H
ATOM    643  H18 UNK Z  26      65.256  38.771  69.089  1.00  0.00           H
ATOM    644  H19 UNK Z  26      65.003  40.459  68.541  1.00  0.00           H
ATOM    645  H20 UNK Z  26      61.937  39.697  66.721  1.00  0.00           H
ATOM    646  H21 UNK Z  26      64.184  37.910  63.608  1.00  0.00           H
ATOM    647  H22 UNK Z  26      60.131  38.555  66.072  1.00  0.00           H
ATOM    648  H23 UNK Z  26      62.302  36.586  62.997  1.00  0.00           H
ATOM    649  H24 UNK Z  26      67.134  40.570  65.907  1.00  0.00           H
ATOM    650  H25 UNK Z  26      59.995  37.048  64.135  1.00  0.00           H
ATOM    651  O1  UNK a  27      46.387  33.677  37.016  1.00  0.00           O
ATOM    652  C2  UNK a  27      48.363  33.317  38.558  1.00  0.00           C
ATOM    653  C3  UNK a  27      48.717  31.826  38.323  1.00  0.00           C
ATOM    654  C4  UNK a  27      46.898  33.831  38.321  1.00  0.00           C
ATOM    655  C5  UNK a  27      47.761  30.833  39.035  1.00  0.00           C
ATOM    656  C6  UNK a  27      48.855  33.789  39.958  1.00  0.00           C
ATOM    657  C7  UNK a  27      48.364  29.932  39.897  1.00  0.00           C
ATOM    658  C8  UNK a  27      46.452  30.572  38.669  1.00  0.00           C
ATOM    659  C9  UNK a  27      47.684  28.883  40.567  1.00  0.00           C
ATOM    660  C10 UNK a  27      45.680  29.589  39.347  1.00  0.00           C
ATOM    661  C11 UNK a  27      46.321  28.762  40.272  1.00  0.00           C
ATOM    662  H12 UNK a  27      48.934  33.735  37.730  1.00  0.00           H
ATOM    663  H13 UNK a  27      49.708  31.609  38.786  1.00  0.00           H
ATOM    664  H14 UNK a  27      48.812  31.555  37.244  1.00  0.00           H
ATOM    665  H15 UNK a  27      46.909  34.867  38.398  1.00  0.00           H
ATOM    666  H16 UNK a  27      46.321  33.377  39.174  1.00  0.00           H
ATOM    667  H17 UNK a  27      48.301  33.357  40.779  1.00  0.00           H
ATOM    668  H18 UNK a  27      49.951  33.616  39.980  1.00  0.00           H
ATOM    669  H19 UNK a  27      48.642  34.829  40.142  1.00  0.00           H
ATOM    670  H20 UNK a  27      49.418  30.032  40.152  1.00  0.00           H
ATOM    671  H21 UNK a  27      45.915  31.042  37.855  1.00  0.00           H
ATOM    672  H22 UNK a  27      48.157  28.200  41.258  1.00  0.00           H
ATOM    673  H23 UNK a  27      44.577  29.471  38.998  1.00  0.00           H
ATOM    674  H24 UNK a  27      46.929  32.958  36.721  1.00  0.00           H
ATOM    675  H25 UNK a  27      45.671  28.025  40.749  1.00  0.00           H
ATOM    676  O1  UNK b  28      17.886  30.436   8.829  1.00  0.00           O
ATOM    677  C2  UNK b  28      17.208  28.399   9.880  1.00  0.00           C
ATOM    678  C3  UNK b  28      16.346  27.843   8.722  1.00  0.00           C
ATOM    679  C4  UNK b  28      17.096  29.962   9.889  1.00  0.00           C
ATOM    680  C5  UNK b  28      16.133  26.355   8.570  1.00  0.00           C
ATOM    681  C6  UNK b  28      16.752  27.866  11.261  1.00  0.00           C
ATOM    682  C7  UNK b  28      14.882  25.771   8.383  1.00  0.00           C
ATOM    683  C8  UNK b  28      17.270  25.510   8.661  1.00  0.00           C
ATOM    684  C9  UNK b  28      14.748  24.347   8.283  1.00  0.00           C
ATOM    685  C10 UNK b  28      17.173  24.080   8.587  1.00  0.00           C
ATOM    686  C11 UNK b  28      15.909  23.484   8.458  1.00  0.00           C
ATOM    687  H12 UNK b  28      18.250  28.112   9.594  1.00  0.00           H
ATOM    688  H13 UNK b  28      16.809  28.220   7.788  1.00  0.00           H
ATOM    689  H14 UNK b  28      15.311  28.270   8.852  1.00  0.00           H
ATOM    690  H15 UNK b  28      17.453  30.365  10.846  1.00  0.00           H
ATOM    691  H16 UNK b  28      16.052  30.323   9.820  1.00  0.00           H
ATOM    692  H17 UNK b  28      16.879  26.795  11.352  1.00  0.00           H
ATOM    693  H18 UNK b  28      17.234  28.429  12.099  1.00  0.00           H
ATOM    694  H19 UNK b  28      15.669  28.104  11.349  1.00  0.00           H
ATOM    695  H20 UNK b  28      13.955  26.411   8.304  1.00  0.00           H
ATOM    696  H21 UNK b  28      18.257  25.958   8.986  1.00  0.00           H
ATOM    697  H22 UNK b  28      13.750  23.877   8.109  1.00  0.00           H
ATOM    698  H23 UNK b  28      17.995  23.435   8.806  1.00  0.00           H
ATOM    699  H24 UNK b  28      18.824  30.313   9.176  1.00  0.00           H
ATOM    700  H25 UNK b  28      15.782  22.394   8.449  1.00  0.00           H
ATOM    701  O1  UNK c  29      28.610   5.817  33.676  1.00  0.00           O
ATOM    702  C2  UNK c  29      31.123   6.081  34.066  1.00  0.00           C
ATOM    703  C3  UNK c  29      32.234   5.174  34.693  1.00  0.00           C
ATOM    704  C4  UNK c  29      29.864   5.172  33.832  1.00  0.00           C
ATOM    705  C5  UNK c  29      32.803   3.965  33.932  1.00  0.00           C
ATOM    706  C6  UNK c  29      30.663   7.319  34.935  1.00  0.00           C
ATOM    707  C7  UNK c  29      32.947   2.746  34.597  1.00  0.00           C
ATOM    708  C8  UNK c  29      33.104   4.065  32.535  1.00  0.00           C
ATOM    709  C9  UNK c  29      33.527   1.649  33.968  1.00  0.00           C
ATOM    710  C10 UNK c  29      33.713   2.954  31.883  1.00  0.00           C
ATOM    711  C11 UNK c  29      33.852   1.742  32.565  1.00  0.00           C
ATOM    712  H12 UNK c  29      31.623   6.486  33.136  1.00  0.00           H
ATOM    713  H13 UNK c  29      31.944   4.788  35.711  1.00  0.00           H
ATOM    714  H14 UNK c  29      32.998   5.920  34.954  1.00  0.00           H
ATOM    715  H15 UNK c  29      29.807   4.479  34.677  1.00  0.00           H
ATOM    716  H16 UNK c  29      30.095   4.477  33.064  1.00  0.00           H
ATOM    717  H17 UNK c  29      31.457   7.977  35.209  1.00  0.00           H
ATOM    718  H18 UNK c  29      30.009   7.951  34.286  1.00  0.00           H
ATOM    719  H19 UNK c  29      30.226   7.078  35.901  1.00  0.00           H
ATOM    720  H20 UNK c  29      32.760   2.814  35.640  1.00  0.00           H
ATOM    721  H21 UNK c  29      32.819   4.898  31.915  1.00  0.00           H
ATOM    722  H22 UNK c  29      33.831   0.783  34.421  1.00  0.00           H
ATOM    723  H23 UNK c  29      33.960   3.083  30.906  1.00  0.00           H
ATOM    724  H24 UNK c  29      28.084   5.142  33.279  1.00  0.00           H
ATOM    725  H25 UNK c  29      34.358   0.925  32.070  1.00  0.00           H
ATOM    726  O1  UNK d  30      37.696   5.699  10.763  1.00  0.00           O
ATOM    727  C2  UNK d  30      35.606   6.121   9.576  1.00  0.00           C
ATOM    728  C3  UNK d  30      34.836   5.889   8.250  1.00  0.00           C
ATOM    729  C4  UNK d  30      37.075   5.550   9.497  1.00  0.00           C
ATOM    730  C5  UNK d  30      35.226   6.772   7.062  1.00  0.00           C
ATOM    731  C6  UNK d  30      35.420   7.547  10.189  1.00  0.00           C
ATOM    732  C7  UNK d  30      36.111   6.316   6.142  1.00  0.00           C
ATOM    733  C8  UNK d  30      34.670   8.061   6.885  1.00  0.00           C
ATOM    734  C9  UNK d  30      36.527   7.109   5.028  1.00  0.00           C
ATOM    735  C10 UNK d  30      35.025   8.859   5.837  1.00  0.00           C
ATOM    736  C11 UNK d  30      35.955   8.426   4.894  1.00  0.00           C
ATOM    737  H12 UNK d  30      35.120   5.488  10.289  1.00  0.00           H
ATOM    738  H13 UNK d  30      33.780   6.055   8.473  1.00  0.00           H
ATOM    739  H14 UNK d  30      34.913   4.834   7.934  1.00  0.00           H
ATOM    740  H15 UNK d  30      37.645   5.916   8.674  1.00  0.00           H
ATOM    741  H16 UNK d  30      36.887   4.475   9.340  1.00  0.00           H
ATOM    742  H17 UNK d  30      35.949   8.194   9.498  1.00  0.00           H
ATOM    743  H18 UNK d  30      34.362   7.792  10.320  1.00  0.00           H
ATOM    744  H19 UNK d  30      35.955   7.701  11.162  1.00  0.00           H
ATOM    745  H20 UNK d  30      36.588   5.335   6.235  1.00  0.00           H
ATOM    746  H21 UNK d  30      33.857   8.388   7.539  1.00  0.00           H
ATOM    747  H22 UNK d  30      37.239   6.795   4.268  1.00  0.00           H
ATOM    748  H23 UNK d  30      34.720   9.908   5.773  1.00  0.00           H
ATOM    749  H24 UNK d  30      38.264   6.479  10.771  1.00  0.00           H
ATOM    750  H25 UNK d  30      36.303   9.131   4.118  1.00  0.00           H
ATOM    751  O1  UNK e  31      30.215   3.857  39.073  1.00  0.00           O
ATOM    752  C2  UNK e  31      32.014   5.611  38.953  1.00  0.00           C
ATOM    753  C3  UNK e  31      32.028   5.992  40.453  1.00  0.00           C
ATOM    754  C4  UNK e  31      30.562   5.122  38.528  1.00  0.00           C
ATOM    755  C5  UNK e  31      31.225   5.083  41.343  1.00  0.00           C
ATOM    756  C6  UNK e  31      32.545   6.762  38.108  1.00  0.00           C
ATOM    757  C7  UNK e  31      31.686   3.897  41.946  1.00  0.00           C
ATOM    758  C8  UNK e  31      29.876   5.468  41.739  1.00  0.00           C
ATOM    759  C9  UNK e  31      30.994   3.114  42.841  1.00  0.00           C
ATOM    760  C10 UNK e  31      29.215   4.779  42.825  1.00  0.00           C
ATOM    761  C11 UNK e  31      29.740   3.585  43.314  1.00  0.00           C
ATOM    762  H12 UNK e  31      32.719   4.812  38.776  1.00  0.00           H
ATOM    763  H13 UNK e  31      31.654   7.012  40.535  1.00  0.00           H
ATOM    764  H14 UNK e  31      33.090   6.055  40.880  1.00  0.00           H
ATOM    765  H15 UNK e  31      30.480   5.076  37.447  1.00  0.00           H
ATOM    766  H16 UNK e  31      29.843   5.918  38.826  1.00  0.00           H
ATOM    767  H17 UNK e  31      32.873   6.495  37.072  1.00  0.00           H
ATOM    768  H18 UNK e  31      31.742   7.546  38.216  1.00  0.00           H
ATOM    769  H19 UNK e  31      33.482   7.153  38.615  1.00  0.00           H
ATOM    770  H20 UNK e  31      32.627   3.471  41.657  1.00  0.00           H
ATOM    771  H21 UNK e  31      29.372   6.322  41.218  1.00  0.00           H
ATOM    772  H22 UNK e  31      31.408   2.151  43.154  1.00  0.00           H
ATOM    773  H23 UNK e  31      28.245   5.088  43.201  1.00  0.00           H
ATOM    774  H24 UNK e  31      30.029   4.083  40.060  1.00  0.00           H
ATOM    775  H25 UNK e  31      29.121   2.990  43.958  1.00  0.00           H
ATOM    776  O1  UNK f  32      69.798  59.498  18.743  1.00  0.00           O
ATOM    777  C2  UNK f  32      71.572  58.346  20.002  1.00  0.00           C
ATOM    778  C3  UNK f  32      72.658  59.162  19.312  1.00  0.00           C
ATOM    779  C4  UNK f  32      70.202  59.009  20.027  1.00  0.00           C
ATOM    780  C5  UNK f  32      73.112  60.460  19.951  1.00  0.00           C
ATOM    781  C6  UNK f  32      71.377  57.000  19.334  1.00  0.00           C
ATOM    782  C7  UNK f  32      72.422  61.665  19.643  1.00  0.00           C
ATOM    783  C8  UNK f  32      74.119  60.492  20.942  1.00  0.00           C
ATOM    784  C9  UNK f  32      72.846  62.835  20.219  1.00  0.00           C
ATOM    785  C10 UNK f  32      74.494  61.717  21.561  1.00  0.00           C
ATOM    786  C11 UNK f  32      73.817  62.816  21.168  1.00  0.00           C
ATOM    787  H12 UNK f  32      71.928  58.138  21.073  1.00  0.00           H
ATOM    788  H13 UNK f  32      72.330  59.292  18.303  1.00  0.00           H
ATOM    789  H14 UNK f  32      73.531  58.445  19.261  1.00  0.00           H
ATOM    790  H15 UNK f  32      70.092  59.774  20.846  1.00  0.00           H
ATOM    791  H16 UNK f  32      69.466  58.271  20.345  1.00  0.00           H
ATOM    792  H17 UNK f  32      71.341  57.094  18.292  1.00  0.00           H
ATOM    793  H18 UNK f  32      72.184  56.332  19.483  1.00  0.00           H
ATOM    794  H19 UNK f  32      70.431  56.591  19.736  1.00  0.00           H
ATOM    795  H20 UNK f  32      71.622  61.687  18.980  1.00  0.00           H
ATOM    796  H21 UNK f  32      74.644  59.613  21.076  1.00  0.00           H
ATOM    797  H22 UNK f  32      72.419  63.774  19.939  1.00  0.00           H
ATOM    798  H23 UNK f  32      75.283  61.686  22.236  1.00  0.00           H
ATOM    799  H24 UNK f  32      70.058  58.790  18.094  1.00  0.00           H
ATOM    800  H25 UNK f  32      74.136  63.694  21.799  1.00  0.00           H
ATOM    801  O1  UNK g  33      59.480   7.007  76.254  1.00  0.00           O
ATOM    802  C2  UNK g  33      59.176   6.617  78.678  1.00  0.00           C
ATOM    803  C3  UNK g  33      58.172   6.313  79.830  1.00  0.00           C
ATOM    804  C4  UNK g  33      58.597   7.276  77.424  1.00  0.00           C
ATOM    805  C5  UNK g  33      57.103   5.237  79.531  1.00  0.00           C
ATOM    806  C6  UNK g  33      60.372   7.368  79.302  1.00  0.00           C
ATOM    807  C7  UNK g  33      56.029   5.580  78.689  1.00  0.00           C
ATOM    808  C8  UNK g  33      57.202   3.914  80.062  1.00  0.00           C
ATOM    809  C9  UNK g  33      54.973   4.674  78.460  1.00  0.00           C
ATOM    810  C10 UNK g  33      56.217   3.011  79.789  1.00  0.00           C
ATOM    811  C11 UNK g  33      55.127   3.383  78.978  1.00  0.00           C
ATOM    812  H12 UNK g  33      59.456   5.603  78.391  1.00  0.00           H
ATOM    813  H13 UNK g  33      57.744   7.229  80.267  1.00  0.00           H
ATOM    814  H14 UNK g  33      58.694   5.964  80.723  1.00  0.00           H
ATOM    815  H15 UNK g  33      58.600   8.392  77.652  1.00  0.00           H
ATOM    816  H16 UNK g  33      57.554   6.879  77.233  1.00  0.00           H
ATOM    817  H17 UNK g  33      61.203   7.331  78.598  1.00  0.00           H
ATOM    818  H18 UNK g  33      60.087   8.399  79.511  1.00  0.00           H
ATOM    819  H19 UNK g  33      60.790   6.963  80.204  1.00  0.00           H
ATOM    820  H20 UNK g  33      55.794   6.621  78.366  1.00  0.00           H
ATOM    821  H21 UNK g  33      57.980   3.618  80.679  1.00  0.00           H
ATOM    822  H22 UNK g  33      54.129   5.086  77.920  1.00  0.00           H
ATOM    823  H23 UNK g  33      56.298   1.952  80.193  1.00  0.00           H
ATOM    824  H24 UNK g  33      58.869   7.042  75.445  1.00  0.00           H
ATOM    825  H25 UNK g  33      54.265   2.701  78.755  1.00  0.00           H
ATOM    826  O1  UNK h  34       2.738  43.226  71.135  1.00  0.00           O
ATOM    827  C2  UNK h  34       4.472  43.448  69.343  1.00  0.00           C
ATOM    828  C3  UNK h  34       3.569  44.324  68.504  1.00  0.00           C
ATOM    829  C4  UNK h  34       3.743  42.561  70.364  1.00  0.00           C
ATOM    830  C5  UNK h  34       2.578  43.596  67.599  1.00  0.00           C
ATOM    831  C6  UNK h  34       5.343  42.538  68.518  1.00  0.00           C
ATOM    832  C7  UNK h  34       2.995  43.344  66.269  1.00  0.00           C
ATOM    833  C8  UNK h  34       1.273  43.392  67.952  1.00  0.00           C
ATOM    834  C9  UNK h  34       2.143  42.729  65.381  1.00  0.00           C
ATOM    835  C10 UNK h  34       0.310  42.833  66.984  1.00  0.00           C
ATOM    836  C11 UNK h  34       0.801  42.503  65.706  1.00  0.00           C
ATOM    837  H12 UNK h  34       5.148  44.064  69.880  1.00  0.00           H
ATOM    838  H13 UNK h  34       4.127  44.955  67.840  1.00  0.00           H
ATOM    839  H14 UNK h  34       3.123  45.007  69.164  1.00  0.00           H
ATOM    840  H15 UNK h  34       4.366  42.099  71.071  1.00  0.00           H
ATOM    841  H16 UNK h  34       3.186  41.747  69.757  1.00  0.00           H
ATOM    842  H17 UNK h  34       6.222  42.097  69.096  1.00  0.00           H
ATOM    843  H18 UNK h  34       4.835  41.778  68.004  1.00  0.00           H
ATOM    844  H19 UNK h  34       5.769  43.163  67.678  1.00  0.00           H
ATOM    845  H20 UNK h  34       3.952  43.628  65.976  1.00  0.00           H
ATOM    846  H21 UNK h  34       0.872  43.465  68.971  1.00  0.00           H
ATOM    847  H22 UNK h  34       2.487  42.610  64.397  1.00  0.00           H
ATOM    848  H23 UNK h  34      -0.652  42.557  67.274  1.00  0.00           H
ATOM    849  H24 UNK h  34       3.229  43.947  71.656  1.00  0.00           H
ATOM    850  H25 UNK h  34       0.107  42.090  64.929  1.00  0.00           H
ATOM    851  O1  UNK i  35      25.934  61.749  12.352  1.00  0.00           O
ATOM    852  C2  UNK i  35      23.526  61.183  12.442  1.00  0.00           C
ATOM    853  C3  UNK i  35      23.406  61.341  13.965  1.00  0.00           C
ATOM    854  C4  UNK i  35      24.989  60.754  12.018  1.00  0.00           C
ATOM    855  C5  UNK i  35      22.031  61.683  14.525  1.00  0.00           C
ATOM    856  C6  UNK i  35      22.405  60.243  11.858  1.00  0.00           C
ATOM    857  C7  UNK i  35      21.693  63.053  14.451  1.00  0.00           C
ATOM    858  C8  UNK i  35      21.194  60.673  15.054  1.00  0.00           C
ATOM    859  C9  UNK i  35      20.411  63.388  14.629  1.00  0.00           C
ATOM    860  C10 UNK i  35      19.891  61.081  15.317  1.00  0.00           C
ATOM    861  C11 UNK i  35      19.501  62.440  15.141  1.00  0.00           C
ATOM    862  H12 UNK i  35      23.335  62.197  12.030  1.00  0.00           H
ATOM    863  H13 UNK i  35      24.067  62.082  14.280  1.00  0.00           H
ATOM    864  H14 UNK i  35      23.730  60.433  14.480  1.00  0.00           H
ATOM    865  H15 UNK i  35      25.055  60.594  10.928  1.00  0.00           H
ATOM    866  H16 UNK i  35      25.240  59.844  12.529  1.00  0.00           H
ATOM    867  H17 UNK i  35      22.526  59.800  10.848  1.00  0.00           H
ATOM    868  H18 UNK i  35      22.277  59.394  12.494  1.00  0.00           H
ATOM    869  H19 UNK i  35      21.450  60.768  11.634  1.00  0.00           H
ATOM    870  H20 UNK i  35      22.423  63.787  14.118  1.00  0.00           H
ATOM    871  H21 UNK i  35      21.505  59.581  15.100  1.00  0.00           H
ATOM    872  H22 UNK i  35      20.118  64.411  14.600  1.00  0.00           H
ATOM    873  H23 UNK i  35      19.080  60.366  15.522  1.00  0.00           H
ATOM    874  H24 UNK i  35      26.200  62.320  11.490  1.00  0.00           H
ATOM    875  H25 UNK i  35      18.502  62.730  15.427  1.00  0.00           H
ATOM    876  O1  UNK j  36      35.892   7.599  18.537  1.00  0.00           O
ATOM    877  C2  UNK j  36      35.152   9.743  17.535  1.00  0.00           C
ATOM    878  C3  UNK j  36      34.759  10.283  16.131  1.00  0.00           C
ATOM    879  C4  UNK j  36      35.207   8.190  17.405  1.00  0.00           C
ATOM    880  C5  UNK j  36      33.351   9.860  15.669  1.00  0.00           C
ATOM    881  C6  UNK j  36      36.465  10.325  18.005  1.00  0.00           C
ATOM    882  C7  UNK j  36      33.121   9.277  14.434  1.00  0.00           C
ATOM    883  C8  UNK j  36      32.212  10.227  16.410  1.00  0.00           C
ATOM    884  C9  UNK j  36      31.854   9.031  13.861  1.00  0.00           C
ATOM    885  C10 UNK j  36      30.977   9.976  15.900  1.00  0.00           C
ATOM    886  C11 UNK j  36      30.782   9.364  14.663  1.00  0.00           C
ATOM    887  H12 UNK j  36      34.315  10.096  18.220  1.00  0.00           H
ATOM    888  H13 UNK j  36      35.481   9.757  15.495  1.00  0.00           H
ATOM    889  H14 UNK j  36      34.990  11.393  16.030  1.00  0.00           H
ATOM    890  H15 UNK j  36      35.688   7.912  16.506  1.00  0.00           H
ATOM    891  H16 UNK j  36      34.247   7.758  17.311  1.00  0.00           H
ATOM    892  H17 UNK j  36      36.448  11.466  17.965  1.00  0.00           H
ATOM    893  H18 UNK j  36      36.755  10.030  19.032  1.00  0.00           H
ATOM    894  H19 UNK j  36      37.336   9.891  17.405  1.00  0.00           H
ATOM    895  H20 UNK j  36      33.949   9.124  13.795  1.00  0.00           H
ATOM    896  H21 UNK j  36      32.389  10.602  17.414  1.00  0.00           H
ATOM    897  H22 UNK j  36      31.748   8.472  12.911  1.00  0.00           H
ATOM    898  H23 UNK j  36      30.159  10.215  16.574  1.00  0.00           H
ATOM    899  H24 UNK j  36      36.045   6.680  18.323  1.00  0.00           H
ATOM    900  H25 UNK j  36      29.751   9.160  14.335  1.00  0.00           H
ATOM    901  O1  UNK k  37      12.213  32.486   5.100  1.00  0.00           O
ATOM    902  C2  UNK k  37      11.157  34.677   5.298  1.00  0.00           C
ATOM    903  C3  UNK k  37      11.523  35.220   3.937  1.00  0.00           C
ATOM    904  C4  UNK k  37      12.234  33.726   5.805  1.00  0.00           C
ATOM    905  C5  UNK k  37      10.328  35.671   3.134  1.00  0.00           C
ATOM    906  C6  UNK k  37      10.792  35.736   6.386  1.00  0.00           C
ATOM    907  C7  UNK k  37      10.175  36.982   2.680  1.00  0.00           C
ATOM    908  C8  UNK k  37       9.336  34.734   2.811  1.00  0.00           C
ATOM    909  C9  UNK k  37       9.119  37.355   1.903  1.00  0.00           C
ATOM    910  C10 UNK k  37       8.242  35.035   1.981  1.00  0.00           C
ATOM    911  C11 UNK k  37       8.157  36.363   1.471  1.00  0.00           C
ATOM    912  H12 UNK k  37      10.267  34.098   5.090  1.00  0.00           H
ATOM    913  H13 UNK k  37      11.964  34.407   3.357  1.00  0.00           H
ATOM    914  H14 UNK k  37      12.297  35.992   3.989  1.00  0.00           H
ATOM    915  H15 UNK k  37      12.131  33.491   6.862  1.00  0.00           H
ATOM    916  H16 UNK k  37      13.156  34.226   5.773  1.00  0.00           H
ATOM    917  H17 UNK k  37      11.526  36.604   6.347  1.00  0.00           H
ATOM    918  H18 UNK k  37       9.869  36.182   6.005  1.00  0.00           H
ATOM    919  H19 UNK k  37      10.551  35.264   7.330  1.00  0.00           H
ATOM    920  H20 UNK k  37      11.011  37.666   2.959  1.00  0.00           H
ATOM    921  H21 UNK k  37       9.246  33.752   3.325  1.00  0.00           H
ATOM    922  H22 UNK k  37       9.096  38.280   1.395  1.00  0.00           H
ATOM    923  H23 UNK k  37       7.519  34.305   1.721  1.00  0.00           H
ATOM    924  H24 UNK k  37      12.515  31.812   5.820  1.00  0.00           H
ATOM    925  H25 UNK k  37       7.369  36.608   0.852  1.00  0.00           H
ATOM    926  O1  UNK l  38       5.009  57.810  -1.642  1.00  0.00           O
ATOM    927  C2  UNK l  38       2.958  57.963  -0.326  1.00  0.00           C
ATOM    928  C3  UNK l  38       3.162  56.594   0.397  1.00  0.00           C
ATOM    929  C4  UNK l  38       3.620  58.072  -1.700  1.00  0.00           C
ATOM    930  C5  UNK l  38       2.689  56.736   1.866  1.00  0.00           C
ATOM    931  C6  UNK l  38       1.537  58.461  -0.527  1.00  0.00           C
ATOM    932  C7  UNK l  38       3.606  57.155   2.888  1.00  0.00           C
ATOM    933  C8  UNK l  38       1.342  56.451   2.176  1.00  0.00           C
ATOM    934  C9  UNK l  38       3.145  57.207   4.251  1.00  0.00           C
ATOM    935  C10 UNK l  38       0.917  56.558   3.498  1.00  0.00           C
ATOM    936  C11 UNK l  38       1.770  56.967   4.538  1.00  0.00           C
ATOM    937  H12 UNK l  38       3.441  58.634   0.340  1.00  0.00           H
ATOM    938  H13 UNK l  38       4.263  56.299   0.393  1.00  0.00           H
ATOM    939  H14 UNK l  38       2.653  55.797  -0.064  1.00  0.00           H
ATOM    940  H15 UNK l  38       3.491  59.001  -2.271  1.00  0.00           H
ATOM    941  H16 UNK l  38       3.115  57.335  -2.361  1.00  0.00           H
ATOM    942  H17 UNK l  38       0.951  58.371   0.422  1.00  0.00           H
ATOM    943  H18 UNK l  38       1.521  59.535  -0.894  1.00  0.00           H
ATOM    944  H19 UNK l  38       1.018  57.897  -1.352  1.00  0.00           H
ATOM    945  H20 UNK l  38       4.636  57.261   2.694  1.00  0.00           H
ATOM    946  H21 UNK l  38       0.635  56.160   1.401  1.00  0.00           H
ATOM    947  H22 UNK l  38       3.827  57.466   5.114  1.00  0.00           H
ATOM    948  H23 UNK l  38      -0.059  56.109   3.687  1.00  0.00           H
ATOM    949  H24 UNK l  38       5.456  58.580  -1.249  1.00  0.00           H
ATOM    950  H25 UNK l  38       1.428  57.216   5.497  1.00  0.00           H
ATOM    951  O1  UNK m  39      62.948  26.797  34.778  1.00  0.00           O
ATOM    952  C2  UNK m  39      63.389  25.983  32.436  1.00  0.00           C
ATOM    953  C3  UNK m  39      64.115  24.875  31.717  1.00  0.00           C
ATOM    954  C4  UNK m  39      63.919  26.175  33.868  1.00  0.00           C
ATOM    955  C5  UNK m  39      63.500  23.469  32.050  1.00  0.00           C
ATOM    956  C6  UNK m  39      63.430  27.307  31.622  1.00  0.00           C
ATOM    957  C7  UNK m  39      64.239  22.416  32.641  1.00  0.00           C
ATOM    958  C8  UNK m  39      62.186  23.260  31.579  1.00  0.00           C
ATOM    959  C9  UNK m  39      63.581  21.131  32.741  1.00  0.00           C
ATOM    960  C10 UNK m  39      61.515  22.002  31.739  1.00  0.00           C
ATOM    961  C11 UNK m  39      62.199  20.902  32.360  1.00  0.00           C
ATOM    962  H12 UNK m  39      62.328  25.626  32.549  1.00  0.00           H
ATOM    963  H13 UNK m  39      65.180  24.857  31.974  1.00  0.00           H
ATOM    964  H14 UNK m  39      64.041  25.036  30.641  1.00  0.00           H
ATOM    965  H15 UNK m  39      64.917  26.601  33.765  1.00  0.00           H
ATOM    966  H16 UNK m  39      64.092  25.204  34.220  1.00  0.00           H
ATOM    967  H17 UNK m  39      64.422  27.685  31.353  1.00  0.00           H
ATOM    968  H18 UNK m  39      63.036  27.128  30.558  1.00  0.00           H
ATOM    969  H19 UNK m  39      62.857  28.059  32.133  1.00  0.00           H
ATOM    970  H20 UNK m  39      65.326  22.576  32.830  1.00  0.00           H
ATOM    971  H21 UNK m  39      61.654  24.071  31.084  1.00  0.00           H
ATOM    972  H22 UNK m  39      64.101  20.259  33.130  1.00  0.00           H
ATOM    973  H23 UNK m  39      60.545  21.960  31.203  1.00  0.00           H
ATOM    974  H24 UNK m  39      62.144  26.235  35.023  1.00  0.00           H
ATOM    975  H25 UNK m  39      61.767  19.891  32.440  1.00  0.00           H
ATOM    976  O1  UNK n  40      32.983  20.826  74.102  1.00  0.00           O
ATOM    977  C2  UNK n  40      32.769  18.874  75.327  1.00  0.00           C
ATOM    978  C3  UNK n  40      33.567  17.525  75.723  1.00  0.00           C
ATOM    979  C4  UNK n  40      33.367  19.497  74.097  1.00  0.00           C
ATOM    980  C5  UNK n  40      35.029  17.708  76.119  1.00  0.00           C
ATOM    981  C6  UNK n  40      31.196  18.542  75.256  1.00  0.00           C
ATOM    982  C7  UNK n  40      35.996  16.963  75.440  1.00  0.00           C
ATOM    983  C8  UNK n  40      35.456  18.722  77.034  1.00  0.00           C
ATOM    984  C9  UNK n  40      37.343  17.202  75.777  1.00  0.00           C
ATOM    985  C10 UNK n  40      36.779  18.913  77.309  1.00  0.00           C
ATOM    986  C11 UNK n  40      37.700  18.068  76.781  1.00  0.00           C
ATOM    987  H12 UNK n  40      32.968  19.553  76.138  1.00  0.00           H
ATOM    988  H13 UNK n  40      33.549  16.761  74.927  1.00  0.00           H
ATOM    989  H14 UNK n  40      33.144  17.204  76.646  1.00  0.00           H
ATOM    990  H15 UNK n  40      33.000  18.981  73.176  1.00  0.00           H
ATOM    991  H16 UNK n  40      34.443  19.428  74.074  1.00  0.00           H
ATOM    992  H17 UNK n  40      30.809  18.127  76.255  1.00  0.00           H
ATOM    993  H18 UNK n  40      30.531  19.406  74.968  1.00  0.00           H
ATOM    994  H19 UNK n  40      30.992  17.812  74.507  1.00  0.00           H
ATOM    995  H20 UNK n  40      35.690  16.310  74.649  1.00  0.00           H
ATOM    996  H21 UNK n  40      34.689  19.329  77.577  1.00  0.00           H
ATOM    997  H22 UNK n  40      38.140  16.607  75.410  1.00  0.00           H
ATOM    998  H23 UNK n  40      37.121  19.780  77.939  1.00  0.00           H
ATOM    999  H24 UNK n  40      31.984  20.960  73.971  1.00  0.00           H
ATOM   1000  H25 UNK n  40      38.710  18.190  76.954  1.00  0.00           H
ATOM   1001  O1  UNK o  41      23.885  21.285  53.659  1.00  0.00           O
ATOM   1002  C2  UNK o  41      25.506  20.828  51.917  1.00  0.00           C
ATOM   1003  C3  UNK o  41      25.810  20.004  50.645  1.00  0.00           C
ATOM   1004  C4  UNK o  41      24.266  20.381  52.689  1.00  0.00           C
ATOM   1005  C5  UNK o  41      24.557  19.686  49.775  1.00  0.00           C
ATOM   1006  C6  UNK o  41      26.823  20.802  52.759  1.00  0.00           C
ATOM   1007  C7  UNK o  41      24.014  18.401  49.874  1.00  0.00           C
ATOM   1008  C8  UNK o  41      24.084  20.614  48.858  1.00  0.00           C
ATOM   1009  C9  UNK o  41      22.972  18.032  49.040  1.00  0.00           C
ATOM   1010  C10 UNK o  41      23.051  20.246  47.991  1.00  0.00           C
ATOM   1011  C11 UNK o  41      22.544  18.930  47.994  1.00  0.00           C
ATOM   1012  H12 UNK o  41      25.349  21.806  51.457  1.00  0.00           H
ATOM   1013  H13 UNK o  41      26.408  19.089  50.747  1.00  0.00           H
ATOM   1014  H14 UNK o  41      26.407  20.738  50.092  1.00  0.00           H
ATOM   1015  H15 UNK o  41      24.340  19.389  53.171  1.00  0.00           H
ATOM   1016  H16 UNK o  41      23.398  20.330  51.974  1.00  0.00           H
ATOM   1017  H17 UNK o  41      26.977  19.690  52.857  1.00  0.00           H
ATOM   1018  H18 UNK o  41      27.588  21.246  52.142  1.00  0.00           H
ATOM   1019  H19 UNK o  41      26.818  21.173  53.796  1.00  0.00           H
ATOM   1020  H20 UNK o  41      24.437  17.705  50.594  1.00  0.00           H
ATOM   1021  H21 UNK o  41      24.483  21.669  48.721  1.00  0.00           H
ATOM   1022  H22 UNK o  41      22.403  17.068  49.162  1.00  0.00           H
ATOM   1023  H23 UNK o  41      22.746  20.959  47.262  1.00  0.00           H
ATOM   1024  H24 UNK o  41      22.954  21.677  53.566  1.00  0.00           H
ATOM   1025  H25 UNK o  41      21.749  18.756  47.289  1.00  0.00           H
ATOM   1026  O1  UNK p  42      33.663  70.742  25.250  1.00  0.00           O
ATOM   1027  C2  UNK p  42      34.271  70.533  27.606  1.00  0.00           C
ATOM   1028  C3  UNK p  42      33.954  69.844  28.976  1.00  0.00           C
ATOM   1029  C4  UNK p  42      33.126  70.340  26.520  1.00  0.00           C
ATOM   1030  C5  UNK p  42      35.113  69.897  30.028  1.00  0.00           C
ATOM   1031  C6  UNK p  42      34.566  72.053  27.735  1.00  0.00           C
ATOM   1032  C7  UNK p  42      35.562  71.043  30.692  1.00  0.00           C
ATOM   1033  C8  UNK p  42      35.643  68.669  30.417  1.00  0.00           C
ATOM   1034  C9  UNK p  42      36.539  71.018  31.709  1.00  0.00           C
ATOM   1035  C10 UNK p  42      36.648  68.590  31.458  1.00  0.00           C
ATOM   1036  C11 UNK p  42      37.155  69.781  32.033  1.00  0.00           C
ATOM   1037  H12 UNK p  42      35.177  70.101  27.263  1.00  0.00           H
ATOM   1038  H13 UNK p  42      33.692  68.767  28.810  1.00  0.00           H
ATOM   1039  H14 UNK p  42      33.075  70.336  29.381  1.00  0.00           H
ATOM   1040  H15 UNK p  42      32.194  70.869  26.818  1.00  0.00           H
ATOM   1041  H16 UNK p  42      32.958  69.260  26.398  1.00  0.00           H
ATOM   1042  H17 UNK p  42      33.668  72.603  28.002  1.00  0.00           H
ATOM   1043  H18 UNK p  42      35.342  72.397  28.431  1.00  0.00           H
ATOM   1044  H19 UNK p  42      34.918  72.427  26.751  1.00  0.00           H
ATOM   1045  H20 UNK p  42      35.046  71.982  30.558  1.00  0.00           H
ATOM   1046  H21 UNK p  42      35.258  67.795  29.941  1.00  0.00           H
ATOM   1047  H22 UNK p  42      36.893  71.904  32.106  1.00  0.00           H
ATOM   1048  H23 UNK p  42      37.034  67.641  31.858  1.00  0.00           H
ATOM   1049  H24 UNK p  42      34.410  70.127  25.230  1.00  0.00           H
ATOM   1050  H25 UNK p  42      38.000  69.865  32.807  1.00  0.00           H
ATOM   1051  O1  UNK q  43      25.339  56.626  36.867  1.00  0.00           O
ATOM   1052  C2  UNK q  43      24.086  55.209  38.565  1.00  0.00           C
ATOM   1053  C3  UNK q  43      24.526  56.104  39.792  1.00  0.00           C
ATOM   1054  C4  UNK q  43      24.096  56.077  37.314  1.00  0.00           C
ATOM   1055  C5  UNK q  43      23.478  57.072  40.255  1.00  0.00           C
ATOM   1056  C6  UNK q  43      25.044  54.020  38.476  1.00  0.00           C
ATOM   1057  C7  UNK q  43      22.508  56.710  41.213  1.00  0.00           C
ATOM   1058  C8  UNK q  43      23.405  58.321  39.693  1.00  0.00           C
ATOM   1059  C9  UNK q  43      21.481  57.589  41.653  1.00  0.00           C
ATOM   1060  C10 UNK q  43      22.387  59.219  40.096  1.00  0.00           C
ATOM   1061  C11 UNK q  43      21.489  58.874  41.127  1.00  0.00           C
ATOM   1062  H12 UNK q  43      23.042  54.822  38.765  1.00  0.00           H
ATOM   1063  H13 UNK q  43      25.506  56.586  39.519  1.00  0.00           H
ATOM   1064  H14 UNK q  43      24.690  55.351  40.657  1.00  0.00           H
ATOM   1065  H15 UNK q  43      23.371  56.829  37.502  1.00  0.00           H
ATOM   1066  H16 UNK q  43      23.665  55.534  36.451  1.00  0.00           H
ATOM   1067  H17 UNK q  43      24.930  53.252  39.271  1.00  0.00           H
ATOM   1068  H18 UNK q  43      24.904  53.560  37.530  1.00  0.00           H
ATOM   1069  H19 UNK q  43      26.146  54.318  38.314  1.00  0.00           H
ATOM   1070  H20 UNK q  43      22.495  55.688  41.571  1.00  0.00           H
ATOM   1071  H21 UNK q  43      24.037  58.628  38.878  1.00  0.00           H
ATOM   1072  H22 UNK q  43      20.884  57.336  42.461  1.00  0.00           H
ATOM   1073  H23 UNK q  43      22.370  60.221  39.638  1.00  0.00           H
ATOM   1074  H24 UNK q  43      26.033  56.283  37.508  1.00  0.00           H
ATOM   1075  H25 UNK q  43      20.645  59.480  41.333  1.00  0.00           H
ATOM   1076  O1  UNK r  44      22.240  57.383  65.408  1.00  0.00           O
ATOM   1077  C2  UNK r  44      20.078  58.680  65.598  1.00  0.00           C
ATOM   1078  C3  UNK r  44      20.006  59.260  67.036  1.00  0.00           C
ATOM   1079  C4  UNK r  44      21.538  58.570  65.010  1.00  0.00           C
ATOM   1080  C5  UNK r  44      20.160  60.768  67.083  1.00  0.00           C
ATOM   1081  C6  UNK r  44      19.094  57.513  65.387  1.00  0.00           C
ATOM   1082  C7  UNK r  44      21.363  61.314  67.624  1.00  0.00           C
ATOM   1083  C8  UNK r  44      19.184  61.584  66.552  1.00  0.00           C
ATOM   1084  C9  UNK r  44      21.604  62.713  67.669  1.00  0.00           C
ATOM   1085  C10 UNK r  44      19.380  63.024  66.582  1.00  0.00           C
ATOM   1086  C11 UNK r  44      20.584  63.574  67.166  1.00  0.00           C
ATOM   1087  H12 UNK r  44      19.654  59.490  65.032  1.00  0.00           H
ATOM   1088  H13 UNK r  44      20.748  58.719  67.598  1.00  0.00           H
ATOM   1089  H14 UNK r  44      18.978  58.905  67.516  1.00  0.00           H
ATOM   1090  H15 UNK r  44      22.173  59.449  65.189  1.00  0.00           H
ATOM   1091  H16 UNK r  44      21.386  58.554  63.931  1.00  0.00           H
ATOM   1092  H17 UNK r  44      18.128  57.712  65.786  1.00  0.00           H
ATOM   1093  H18 UNK r  44      19.036  57.355  64.273  1.00  0.00           H
ATOM   1094  H19 UNK r  44      19.542  56.638  65.783  1.00  0.00           H
ATOM   1095  H20 UNK r  44      22.145  60.620  68.054  1.00  0.00           H
ATOM   1096  H21 UNK r  44      18.289  61.136  66.098  1.00  0.00           H
ATOM   1097  H22 UNK r  44      22.552  63.088  68.111  1.00  0.00           H
ATOM   1098  H23 UNK r  44      18.677  63.643  66.054  1.00  0.00           H
ATOM   1099  H24 UNK r  44      22.923  57.267  64.705  1.00  0.00           H
ATOM   1100  H25 UNK r  44      20.689  64.654  67.215  1.00  0.00           H
ATOM   1101  O1  UNK s  45       3.584  65.975  39.619  1.00  0.00           O
ATOM   1102  C2  UNK s  45       2.623  68.129  38.690  1.00  0.00           C
ATOM   1103  C3  UNK s  45       1.294  67.701  37.950  1.00  0.00           C
ATOM   1104  C4  UNK s  45       3.604  66.980  38.569  1.00  0.00           C
ATOM   1105  C5  UNK s  45       0.828  66.355  38.526  1.00  0.00           C
ATOM   1106  C6  UNK s  45       3.216  69.389  38.001  1.00  0.00           C
ATOM   1107  C7  UNK s  45       1.006  65.187  37.767  1.00  0.00           C
ATOM   1108  C8  UNK s  45       0.227  66.318  39.783  1.00  0.00           C
ATOM   1109  C9  UNK s  45       0.618  63.981  38.330  1.00  0.00           C
ATOM   1110  C10 UNK s  45      -0.117  65.077  40.316  1.00  0.00           C
ATOM   1111  C11 UNK s  45       0.150  63.927  39.648  1.00  0.00           C
ATOM   1112  H12 UNK s  45       2.449  68.343  39.750  1.00  0.00           H
ATOM   1113  H13 UNK s  45       1.443  67.599  36.846  1.00  0.00           H
ATOM   1114  H14 UNK s  45       0.585  68.577  38.140  1.00  0.00           H
ATOM   1115  H15 UNK s  45       4.585  67.455  38.632  1.00  0.00           H
ATOM   1116  H16 UNK s  45       3.566  66.506  37.648  1.00  0.00           H
ATOM   1117  H17 UNK s  45       2.540  70.231  37.933  1.00  0.00           H
ATOM   1118  H18 UNK s  45       4.151  69.663  38.592  1.00  0.00           H
ATOM   1119  H19 UNK s  45       3.353  69.205  36.878  1.00  0.00           H
ATOM   1120  H20 UNK s  45       1.587  65.082  36.841  1.00  0.00           H
ATOM   1121  H21 UNK s  45       0.065  67.185  40.402  1.00  0.00           H
ATOM   1122  H22 UNK s  45       0.936  63.070  37.879  1.00  0.00           H
ATOM   1123  H23 UNK s  45      -0.543  65.011  41.291  1.00  0.00           H
ATOM   1124  H24 UNK s  45       2.625  65.739  39.788  1.00  0.00           H
ATOM   1125  H25 UNK s  45      -0.080  63.009  40.190  1.00  0.00           H
ATOM   1126  O1  UNK t  46      38.143  15.164  36.469  1.00  0.00           O
ATOM   1127  C2  UNK t  46      35.684  15.182  36.376  1.00  0.00           C
ATOM   1128  C3  UNK t  46      35.431  14.183  37.543  1.00  0.00           C
ATOM   1129  C4  UNK t  46      36.954  16.020  36.634  1.00  0.00           C
ATOM   1130  C5  UNK t  46      34.749  12.912  37.143  1.00  0.00           C
ATOM   1131  C6  UNK t  46      35.660  14.588  34.969  1.00  0.00           C
ATOM   1132  C7  UNK t  46      35.526  11.799  36.725  1.00  0.00           C
ATOM   1133  C8  UNK t  46      33.329  12.808  37.199  1.00  0.00           C
ATOM   1134  C9  UNK t  46      34.861  10.524  36.597  1.00  0.00           C
ATOM   1135  C10 UNK t  46      32.694  11.604  36.912  1.00  0.00           C
ATOM   1136  C11 UNK t  46      33.450  10.478  36.731  1.00  0.00           C
ATOM   1137  H12 UNK t  46      34.863  15.932  36.463  1.00  0.00           H
ATOM   1138  H13 UNK t  46      34.952  14.616  38.407  1.00  0.00           H
ATOM   1139  H14 UNK t  46      36.281  13.908  38.056  1.00  0.00           H
ATOM   1140  H15 UNK t  46      36.964  16.425  37.695  1.00  0.00           H
ATOM   1141  H16 UNK t  46      37.061  16.821  35.922  1.00  0.00           H
ATOM   1142  H17 UNK t  46      36.299  13.706  34.939  1.00  0.00           H
ATOM   1143  H18 UNK t  46      34.594  14.258  34.762  1.00  0.00           H
ATOM   1144  H19 UNK t  46      36.022  15.306  34.233  1.00  0.00           H
ATOM   1145  H20 UNK t  46      36.561  11.825  36.464  1.00  0.00           H
ATOM   1146  H21 UNK t  46      32.772  13.697  37.541  1.00  0.00           H
ATOM   1147  H22 UNK t  46      35.458   9.745  36.189  1.00  0.00           H
ATOM   1148  H23 UNK t  46      31.644  11.506  37.110  1.00  0.00           H
ATOM   1149  H24 UNK t  46      37.957  14.434  37.096  1.00  0.00           H
ATOM   1150  H25 UNK t  46      32.866   9.507  36.524  1.00  0.00           H
ATOM   1151  O1  UNK u  47      13.111  15.850  28.336  1.00  0.00           O
ATOM   1152  C2  UNK u  47      14.642  15.491  26.315  1.00  0.00           C
ATOM   1153  C3  UNK u  47      15.989  15.670  27.050  1.00  0.00           C
ATOM   1154  C4  UNK u  47      13.429  16.188  27.017  1.00  0.00           C
ATOM   1155  C5  UNK u  47      16.762  14.292  27.032  1.00  0.00           C
ATOM   1156  C6  UNK u  47      14.687  15.862  24.774  1.00  0.00           C
ATOM   1157  C7  UNK u  47      16.952  13.528  28.247  1.00  0.00           C
ATOM   1158  C8  UNK u  47      17.111  13.737  25.768  1.00  0.00           C
ATOM   1159  C9  UNK u  47      17.476  12.224  28.195  1.00  0.00           C
ATOM   1160  C10 UNK u  47      17.768  12.478  25.717  1.00  0.00           C
ATOM   1161  C11 UNK u  47      17.917  11.753  26.921  1.00  0.00           C
ATOM   1162  H12 UNK u  47      14.327  14.448  26.382  1.00  0.00           H
ATOM   1163  H13 UNK u  47      15.767  15.815  28.108  1.00  0.00           H
ATOM   1164  H14 UNK u  47      16.481  16.565  26.775  1.00  0.00           H
ATOM   1165  H15 UNK u  47      12.549  15.935  26.375  1.00  0.00           H
ATOM   1166  H16 UNK u  47      13.634  17.292  26.932  1.00  0.00           H
ATOM   1167  H17 UNK u  47      15.135  16.850  24.586  1.00  0.00           H
ATOM   1168  H18 UNK u  47      15.308  15.170  24.206  1.00  0.00           H
ATOM   1169  H19 UNK u  47      13.677  15.872  24.302  1.00  0.00           H
ATOM   1170  H20 UNK u  47      16.564  13.881  29.201  1.00  0.00           H
ATOM   1171  H21 UNK u  47      16.942  14.230  24.857  1.00  0.00           H
ATOM   1172  H22 UNK u  47      17.558  11.684  29.127  1.00  0.00           H
ATOM   1173  H23 UNK u  47      18.159  12.096  24.790  1.00  0.00           H
ATOM   1174  H24 UNK u  47      12.891  14.848  28.240  1.00  0.00           H
ATOM   1175  H25 UNK u  47      18.453  10.804  26.884  1.00  0.00           H
ATOM   1176  O1  UNK v  48      41.352  75.911   0.381  1.00  0.00           O
ATOM   1177  C2  UNK v  48      42.783  75.320   2.402  1.00  0.00           C
ATOM   1178  C3  UNK v  48      43.891  74.363   1.943  1.00  0.00           C
ATOM   1179  C4  UNK v  48      41.370  75.295   1.656  1.00  0.00           C
ATOM   1180  C5  UNK v  48      43.538  72.899   1.749  1.00  0.00           C
ATOM   1181  C6  UNK v  48      42.445  74.900   3.860  1.00  0.00           C
ATOM   1182  C7  UNK v  48      44.159  71.920   2.560  1.00  0.00           C
ATOM   1183  C8  UNK v  48      42.700  72.436   0.676  1.00  0.00           C
ATOM   1184  C9  UNK v  48      44.044  70.556   2.333  1.00  0.00           C
ATOM   1185  C10 UNK v  48      42.591  71.052   0.447  1.00  0.00           C
ATOM   1186  C11 UNK v  48      43.247  70.127   1.241  1.00  0.00           C
ATOM   1187  H12 UNK v  48      43.148  76.278   2.534  1.00  0.00           H
ATOM   1188  H13 UNK v  48      44.750  74.396   2.701  1.00  0.00           H
ATOM   1189  H14 UNK v  48      44.213  74.778   1.006  1.00  0.00           H
ATOM   1190  H15 UNK v  48      40.624  75.736   2.287  1.00  0.00           H
ATOM   1191  H16 UNK v  48      41.141  74.253   1.515  1.00  0.00           H
ATOM   1192  H17 UNK v  48      41.626  75.531   4.198  1.00  0.00           H
ATOM   1193  H18 UNK v  48      42.053  73.906   3.974  1.00  0.00           H
ATOM   1194  H19 UNK v  48      43.367  75.048   4.428  1.00  0.00           H
ATOM   1195  H20 UNK v  48      44.751  72.221   3.350  1.00  0.00           H
ATOM   1196  H21 UNK v  48      42.339  73.067  -0.129  1.00  0.00           H
ATOM   1197  H22 UNK v  48      44.527  69.831   2.984  1.00  0.00           H
ATOM   1198  H23 UNK v  48      41.982  70.670  -0.431  1.00  0.00           H
ATOM   1199  H24 UNK v  48      40.625  75.372  -0.165  1.00  0.00           H
ATOM   1200  H25 UNK v  48      43.116  69.054   1.117  1.00  0.00           H
ATOM   1201  O1  UNK w  49       2.287   2.932  33.007  1.00  0.00           O
ATOM   1202  C2  UNK w  49       4.689   2.754  32.498  1.00  0.00           C
ATOM   1203  C3  UNK w  49       4.905   1.334  31.881  1.00  0.00           C
ATOM   1204  C4  UNK w  49       3.565   2.677  33.566  1.00  0.00           C
ATOM   1205  C5  UNK w  49       3.710   0.859  31.010  1.00  0.00           C
ATOM   1206  C6  UNK w  49       5.948   3.225  33.201  1.00  0.00           C
ATOM   1207  C7  UNK w  49       2.871  -0.237  31.387  1.00  0.00           C
ATOM   1208  C8  UNK w  49       3.465   1.538  29.828  1.00  0.00           C
ATOM   1209  C9  UNK w  49       1.970  -0.732  30.482  1.00  0.00           C
ATOM   1210  C10 UNK w  49       2.446   1.156  29.023  1.00  0.00           C
ATOM   1211  C11 UNK w  49       1.717  -0.026  29.335  1.00  0.00           C
ATOM   1212  H12 UNK w  49       4.453   3.485  31.724  1.00  0.00           H
ATOM   1213  H13 UNK w  49       5.300   0.641  32.697  1.00  0.00           H
ATOM   1214  H14 UNK w  49       5.763   1.335  31.139  1.00  0.00           H
ATOM   1215  H15 UNK w  49       3.722   3.238  34.458  1.00  0.00           H
ATOM   1216  H16 UNK w  49       3.602   1.673  33.950  1.00  0.00           H
ATOM   1217  H17 UNK w  49       6.333   2.435  33.825  1.00  0.00           H
ATOM   1218  H18 UNK w  49       6.664   3.354  32.305  1.00  0.00           H
ATOM   1219  H19 UNK w  49       5.843   4.200  33.718  1.00  0.00           H
ATOM   1220  H20 UNK w  49       3.058  -0.830  32.254  1.00  0.00           H
ATOM   1221  H21 UNK w  49       4.103   2.352  29.416  1.00  0.00           H
ATOM   1222  H22 UNK w  49       1.434  -1.675  30.776  1.00  0.00           H
ATOM   1223  H23 UNK w  49       2.325   1.602  27.963  1.00  0.00           H
ATOM   1224  H24 UNK w  49       2.270   2.407  32.168  1.00  0.00           H
ATOM   1225  H25 UNK w  49       0.996  -0.397  28.522  1.00  0.00           H
ATOM   1226  O1  UNK x  50      17.463  64.842  50.614  1.00  0.00           O
ATOM   1227  C2  UNK x  50      19.434  63.453  51.329  1.00  0.00           C
ATOM   1228  C3  UNK x  50      19.590  62.762  49.978  1.00  0.00           C
ATOM   1229  C4  UNK x  50      18.762  64.792  51.299  1.00  0.00           C
ATOM   1230  C5  UNK x  50      20.466  63.581  49.007  1.00  0.00           C
ATOM   1231  C6  UNK x  50      18.580  62.504  52.251  1.00  0.00           C
ATOM   1232  C7  UNK x  50      19.964  64.330  47.941  1.00  0.00           C
ATOM   1233  C8  UNK x  50      21.832  63.470  49.274  1.00  0.00           C
ATOM   1234  C9  UNK x  50      20.857  64.904  47.020  1.00  0.00           C
ATOM   1235  C10 UNK x  50      22.722  64.075  48.404  1.00  0.00           C
ATOM   1236  C11 UNK x  50      22.246  64.789  47.295  1.00  0.00           C
ATOM   1237  H12 UNK x  50      20.475  63.574  51.726  1.00  0.00           H
ATOM   1238  H13 UNK x  50      18.619  62.591  49.551  1.00  0.00           H
ATOM   1239  H14 UNK x  50      19.968  61.693  50.086  1.00  0.00           H
ATOM   1240  H15 UNK x  50      19.464  65.545  50.768  1.00  0.00           H
ATOM   1241  H16 UNK x  50      18.593  65.119  52.337  1.00  0.00           H
ATOM   1242  H17 UNK x  50      18.336  62.985  53.229  1.00  0.00           H
ATOM   1243  H18 UNK x  50      17.582  62.224  51.903  1.00  0.00           H
ATOM   1244  H19 UNK x  50      19.121  61.574  52.336  1.00  0.00           H
ATOM   1245  H20 UNK x  50      18.881  64.222  47.728  1.00  0.00           H
ATOM   1246  H21 UNK x  50      22.233  62.758  49.963  1.00  0.00           H
ATOM   1247  H22 UNK x  50      20.501  65.411  46.136  1.00  0.00           H
ATOM   1248  H23 UNK x  50      23.777  63.915  48.483  1.00  0.00           H
ATOM   1249  H24 UNK x  50      17.459  65.830  50.382  1.00  0.00           H
ATOM   1250  H25 UNK x  50      22.908  65.330  46.650  1.00  0.00           H
ATOM   1251  O1  UNK y  51      21.944   3.040  40.646  1.00  0.00           O
ATOM   1252  C2  UNK y  51      22.964   1.271  39.025  1.00  0.00           C
ATOM   1253  C3  UNK y  51      22.817   0.150  40.088  1.00  0.00           C
ATOM   1254  C4  UNK y  51      21.937   2.419  39.333  1.00  0.00           C
ATOM   1255  C5  UNK y  51      21.668  -0.740  39.899  1.00  0.00           C
ATOM   1256  C6  UNK y  51      24.370   2.001  39.036  1.00  0.00           C
ATOM   1257  C7  UNK y  51      20.471  -0.653  40.640  1.00  0.00           C
ATOM   1258  C8  UNK y  51      21.672  -1.739  38.897  1.00  0.00           C
ATOM   1259  C9  UNK y  51      19.422  -1.561  40.542  1.00  0.00           C
ATOM   1260  C10 UNK y  51      20.550  -2.581  38.706  1.00  0.00           C
ATOM   1261  C11 UNK y  51      19.493  -2.589  39.619  1.00  0.00           C
ATOM   1262  H12 UNK y  51      22.881   0.888  37.946  1.00  0.00           H
ATOM   1263  H13 UNK y  51      22.809   0.704  41.026  1.00  0.00           H
ATOM   1264  H14 UNK y  51      23.712  -0.513  40.056  1.00  0.00           H
ATOM   1265  H15 UNK y  51      21.007   1.902  39.236  1.00  0.00           H
ATOM   1266  H16 UNK y  51      22.042   3.231  38.552  1.00  0.00           H
ATOM   1267  H17 UNK y  51      24.420   2.948  38.467  1.00  0.00           H
ATOM   1268  H18 UNK y  51      24.659   2.152  40.132  1.00  0.00           H
ATOM   1269  H19 UNK y  51      25.198   1.334  38.700  1.00  0.00           H
ATOM   1270  H20 UNK y  51      20.378   0.169  41.322  1.00  0.00           H
ATOM   1271  H21 UNK y  51      22.397  -1.741  38.116  1.00  0.00           H
ATOM   1272  H22 UNK y  51      18.488  -1.545  41.148  1.00  0.00           H
ATOM   1273  H23 UNK y  51      20.577  -3.248  37.879  1.00  0.00           H
ATOM   1274  H24 UNK y  51      22.746   3.660  40.654  1.00  0.00           H
ATOM   1275  H25 UNK y  51      18.685  -3.281  39.636  1.00  0.00           H
ATOM   1276  O1  UNK z  52      29.805  74.487   1.506  1.00  0.00           O
ATOM   1277  C2  UNK z  52      29.887  76.795   2.221  1.00  0.00           C
ATOM   1278  C3  UNK z  52      31.360  76.760   2.674  1.00  0.00           C
ATOM   1279  C4  UNK z  52      29.540  75.778   1.062  1.00  0.00           C
ATOM   1280  C5  UNK z  52      32.368  77.330   1.658  1.00  0.00           C
ATOM   1281  C6  UNK z  52      29.036  76.571   3.391  1.00  0.00           C
ATOM   1282  C7  UNK z  52      33.632  76.652   1.484  1.00  0.00           C
ATOM   1283  C8  UNK z  52      32.061  78.402   0.888  1.00  0.00           C
ATOM   1284  C9  UNK z  52      34.534  77.064   0.538  1.00  0.00           C
ATOM   1285  C10 UNK z  52      32.943  78.866  -0.081  1.00  0.00           C
ATOM   1286  C11 UNK z  52      34.156  78.146  -0.267  1.00  0.00           C
ATOM   1287  H12 UNK z  52      29.622  77.791   1.874  1.00  0.00           H
ATOM   1288  H13 UNK z  52      31.687  75.783   3.060  1.00  0.00           H
ATOM   1289  H14 UNK z  52      31.381  77.434   3.537  1.00  0.00           H
ATOM   1290  H15 UNK z  52      30.128  75.944   0.202  1.00  0.00           H
ATOM   1291  H16 UNK z  52      28.470  75.755   0.791  1.00  0.00           H
ATOM   1292  H17 UNK z  52      29.241  75.595   3.850  1.00  0.00           H
ATOM   1293  H18 UNK z  52      29.263  77.215   4.214  1.00  0.00           H
ATOM   1294  H19 UNK z  52      27.963  76.515   3.021  1.00  0.00           H
ATOM   1295  H20 UNK z  52      33.881  75.855   2.153  1.00  0.00           H
ATOM   1296  H21 UNK z  52      31.060  78.944   1.032  1.00  0.00           H
ATOM   1297  H22 UNK z  52      35.456  76.528   0.341  1.00  0.00           H
ATOM   1298  H23 UNK z  52      32.829  79.733  -0.719  1.00  0.00           H
ATOM   1299  H24 UNK z  52      29.705  73.979   0.651  1.00  0.00           H
ATOM   1300  H25 UNK z  52      34.778  78.479  -1.083  1.00  0.00           H
ATOM   1301  O1  UNK 0  53       3.282  65.175  76.313  1.00  0.00           O
ATOM   1302  C2  UNK 0  53       1.368  66.469  77.214  1.00  0.00           C
ATOM   1303  C3  UNK 0  53       1.001  67.410  78.369  1.00  0.00           C
ATOM   1304  C4  UNK 0  53       2.791  65.924  77.463  1.00  0.00           C
ATOM   1305  C5  UNK 0  53      -0.314  68.122  78.262  1.00  0.00           C
ATOM   1306  C6  UNK 0  53       0.315  65.317  77.068  1.00  0.00           C
ATOM   1307  C7  UNK 0  53      -1.422  67.615  79.006  1.00  0.00           C
ATOM   1308  C8  UNK 0  53      -0.541  69.330  77.494  1.00  0.00           C
ATOM   1309  C9  UNK 0  53      -2.682  68.214  78.837  1.00  0.00           C
ATOM   1310  C10 UNK 0  53      -1.796  69.960  77.359  1.00  0.00           C
ATOM   1311  C11 UNK 0  53      -2.846  69.298  77.970  1.00  0.00           C
ATOM   1312  H12 UNK 0  53       1.523  66.974  76.224  1.00  0.00           H
ATOM   1313  H13 UNK 0  53       1.800  68.161  78.611  1.00  0.00           H
ATOM   1314  H14 UNK 0  53       0.989  66.814  79.284  1.00  0.00           H
ATOM   1315  H15 UNK 0  53       2.791  65.239  78.351  1.00  0.00           H
ATOM   1316  H16 UNK 0  53       3.373  66.813  77.655  1.00  0.00           H
ATOM   1317  H17 UNK 0  53      -0.693  65.820  76.843  1.00  0.00           H
ATOM   1318  H18 UNK 0  53       0.560  64.726  76.195  1.00  0.00           H
ATOM   1319  H19 UNK 0  53       0.217  64.672  77.937  1.00  0.00           H
ATOM   1320  H20 UNK 0  53      -1.304  66.766  79.658  1.00  0.00           H
ATOM   1321  H21 UNK 0  53       0.253  69.725  76.904  1.00  0.00           H
ATOM   1322  H22 UNK 0  53      -3.505  67.901  79.472  1.00  0.00           H
ATOM   1323  H23 UNK 0  53      -1.986  70.759  76.713  1.00  0.00           H
ATOM   1324  H24 UNK 0  53       3.508  64.231  76.566  1.00  0.00           H
ATOM   1325  H25 UNK 0  53      -3.843  69.722  77.798  1.00  0.00           H
ATOM   1326  O1  UNK 1  54       0.273   9.827  53.130  1.00  0.00           O
ATOM   1327  C2  UNK 1  54       1.177   9.158  50.961  1.00  0.00           C
ATOM   1328  C3  UNK 1  54       1.093   9.498  49.434  1.00  0.00           C
ATOM   1329  C4  UNK 1  54       0.035   9.806  51.793  1.00  0.00           C
ATOM   1330  C5  UNK 1  54       0.742  10.993  49.215  1.00  0.00           C
ATOM   1331  C6  UNK 1  54       1.424   7.650  51.254  1.00  0.00           C
ATOM   1332  C7  UNK 1  54      -0.506  11.262  48.607  1.00  0.00           C
ATOM   1333  C8  UNK 1  54       1.519  12.058  49.607  1.00  0.00           C
ATOM   1334  C9  UNK 1  54      -1.009  12.559  48.601  1.00  0.00           C
ATOM   1335  C10 UNK 1  54       1.082  13.367  49.464  1.00  0.00           C
ATOM   1336  C11 UNK 1  54      -0.158  13.577  48.987  1.00  0.00           C
ATOM   1337  H12 UNK 1  54       2.113   9.704  51.335  1.00  0.00           H
ATOM   1338  H13 UNK 1  54       0.226   8.852  49.023  1.00  0.00           H
ATOM   1339  H14 UNK 1  54       1.962   9.180  48.901  1.00  0.00           H
ATOM   1340  H15 UNK 1  54      -0.876   9.175  51.741  1.00  0.00           H
ATOM   1341  H16 UNK 1  54      -0.288  10.770  51.397  1.00  0.00           H
ATOM   1342  H17 UNK 1  54       2.496   7.363  51.072  1.00  0.00           H
ATOM   1343  H18 UNK 1  54       1.323   7.292  52.250  1.00  0.00           H
ATOM   1344  H19 UNK 1  54       0.732   7.056  50.624  1.00  0.00           H
ATOM   1345  H20 UNK 1  54      -1.079  10.415  48.281  1.00  0.00           H
ATOM   1346  H21 UNK 1  54       2.455  11.845  50.035  1.00  0.00           H
ATOM   1347  H22 UNK 1  54      -2.022  12.808  48.330  1.00  0.00           H
ATOM   1348  H23 UNK 1  54       1.743  14.204  49.713  1.00  0.00           H
ATOM   1349  H24 UNK 1  54      -0.546  10.135  53.657  1.00  0.00           H
ATOM   1350  H25 UNK 1  54      -0.491  14.594  48.888  1.00  0.00           H
ATOM   1351  O1  UNK 2  55      76.525  61.039  46.391  1.00  0.00           O
ATOM   1352  C2  UNK 2  55      78.111  61.752  44.557  1.00  0.00           C
ATOM   1353  C3  UNK 2  55      77.490  61.075  43.294  1.00  0.00           C
ATOM   1354  C4  UNK 2  55      77.871  60.887  45.847  1.00  0.00           C
ATOM   1355  C5  UNK 2  55      76.924  61.981  42.193  1.00  0.00           C
ATOM   1356  C6  UNK 2  55      79.550  62.152  44.261  1.00  0.00           C
ATOM   1357  C7  UNK 2  55      75.985  63.005  42.486  1.00  0.00           C
ATOM   1358  C8  UNK 2  55      77.338  61.736  40.919  1.00  0.00           C
ATOM   1359  C9  UNK 2  55      75.433  63.732  41.476  1.00  0.00           C
ATOM   1360  C10 UNK 2  55      76.808  62.549  39.882  1.00  0.00           C
ATOM   1361  C11 UNK 2  55      75.813  63.521  40.155  1.00  0.00           C
ATOM   1362  H12 UNK 2  55      77.610  62.685  44.654  1.00  0.00           H
ATOM   1363  H13 UNK 2  55      76.691  60.372  43.606  1.00  0.00           H
ATOM   1364  H14 UNK 2  55      78.310  60.370  42.891  1.00  0.00           H
ATOM   1365  H15 UNK 2  55      78.460  61.346  46.623  1.00  0.00           H
ATOM   1366  H16 UNK 2  55      78.168  59.868  45.821  1.00  0.00           H
ATOM   1367  H17 UNK 2  55      79.804  62.966  45.005  1.00  0.00           H
ATOM   1368  H18 UNK 2  55      80.255  61.302  44.333  1.00  0.00           H
ATOM   1369  H19 UNK 2  55      79.648  62.530  43.296  1.00  0.00           H
ATOM   1370  H20 UNK 2  55      75.605  63.243  43.490  1.00  0.00           H
ATOM   1371  H21 UNK 2  55      78.015  60.985  40.664  1.00  0.00           H
ATOM   1372  H22 UNK 2  55      74.762  64.581  41.662  1.00  0.00           H
ATOM   1373  H23 UNK 2  55      77.166  62.639  38.864  1.00  0.00           H
ATOM   1374  H24 UNK 2  55      75.793  60.650  45.821  1.00  0.00           H
ATOM   1375  H25 UNK 2  55      75.435  64.111  39.326  1.00  0.00           H
ATOM   1376  O1  UNK 3  56      19.857   7.350  15.891  1.00  0.00           O
ATOM   1377  C2  UNK 3  56      19.377   8.331  13.643  1.00  0.00           C
ATOM   1378  C3  UNK 3  56      20.389   9.541  13.539  1.00  0.00           C
ATOM   1379  C4  UNK 3  56      19.762   7.091  14.475  1.00  0.00           C
ATOM   1380  C5  UNK 3  56      20.019  10.604  12.566  1.00  0.00           C
ATOM   1381  C6  UNK 3  56      18.012   8.774  14.007  1.00  0.00           C
ATOM   1382  C7  UNK 3  56      19.977  10.329  11.214  1.00  0.00           C
ATOM   1383  C8  UNK 3  56      19.457  11.845  13.080  1.00  0.00           C
ATOM   1384  C9  UNK 3  56      19.352  11.199  10.336  1.00  0.00           C
ATOM   1385  C10 UNK 3  56      18.748  12.686  12.235  1.00  0.00           C
ATOM   1386  C11 UNK 3  56      18.724  12.334  10.848  1.00  0.00           C
ATOM   1387  H12 UNK 3  56      19.389   7.969  12.601  1.00  0.00           H
ATOM   1388  H13 UNK 3  56      21.334   9.086  13.260  1.00  0.00           H
ATOM   1389  H14 UNK 3  56      20.548   9.936  14.558  1.00  0.00           H
ATOM   1390  H15 UNK 3  56      20.725   6.847  14.047  1.00  0.00           H
ATOM   1391  H16 UNK 3  56      19.003   6.294  14.307  1.00  0.00           H
ATOM   1392  H17 UNK 3  56      17.566   9.528  13.276  1.00  0.00           H
ATOM   1393  H18 UNK 3  56      17.298   7.899  13.887  1.00  0.00           H
ATOM   1394  H19 UNK 3  56      17.974   9.146  15.044  1.00  0.00           H
ATOM   1395  H20 UNK 3  56      20.465   9.420  10.781  1.00  0.00           H
ATOM   1396  H21 UNK 3  56      19.440  12.120  14.150  1.00  0.00           H
ATOM   1397  H22 UNK 3  56      19.350  11.010   9.294  1.00  0.00           H
ATOM   1398  H23 UNK 3  56      18.188  13.553  12.637  1.00  0.00           H
ATOM   1399  H24 UNK 3  56      19.634   8.318  16.063  1.00  0.00           H
ATOM   1400  H25 UNK 3  56      18.009  12.868  10.173  1.00  0.00           H
ATOM   1401  O1  UNK 4  57      67.617  35.432  34.247  1.00  0.00           O
ATOM   1402  C2  UNK 4  57      66.018  37.162  35.205  1.00  0.00           C
ATOM   1403  C3  UNK 4  57      65.498  37.747  36.581  1.00  0.00           C
ATOM   1404  C4  UNK 4  57      67.039  36.007  35.472  1.00  0.00           C
ATOM   1405  C5  UNK 4  57      64.179  38.505  36.770  1.00  0.00           C
ATOM   1406  C6  UNK 4  57      64.838  36.623  34.350  1.00  0.00           C
ATOM   1407  C7  UNK 4  57      63.863  39.683  36.040  1.00  0.00           C
ATOM   1408  C8  UNK 4  57      63.417  38.070  37.768  1.00  0.00           C
ATOM   1409  C9  UNK 4  57      62.606  40.226  36.170  1.00  0.00           C
ATOM   1410  C10 UNK 4  57      62.189  38.694  37.971  1.00  0.00           C
ATOM   1411  C11 UNK 4  57      61.811  39.793  37.232  1.00  0.00           C
ATOM   1412  H12 UNK 4  57      66.451  37.917  34.616  1.00  0.00           H
ATOM   1413  H13 UNK 4  57      66.370  38.270  37.057  1.00  0.00           H
ATOM   1414  H14 UNK 4  57      65.548  36.969  37.363  1.00  0.00           H
ATOM   1415  H15 UNK 4  57      66.779  35.179  36.136  1.00  0.00           H
ATOM   1416  H16 UNK 4  57      67.955  36.384  35.985  1.00  0.00           H
ATOM   1417  H17 UNK 4  57      65.087  36.051  33.469  1.00  0.00           H
ATOM   1418  H18 UNK 4  57      64.198  35.986  34.957  1.00  0.00           H
ATOM   1419  H19 UNK 4  57      64.196  37.365  33.953  1.00  0.00           H
ATOM   1420  H20 UNK 4  57      64.433  40.080  35.231  1.00  0.00           H
ATOM   1421  H21 UNK 4  57      63.652  37.248  38.409  1.00  0.00           H
ATOM   1422  H22 UNK 4  57      62.295  41.086  35.637  1.00  0.00           H
ATOM   1423  H23 UNK 4  57      61.616  38.332  38.874  1.00  0.00           H
ATOM   1424  H24 UNK 4  57      68.187  36.114  33.974  1.00  0.00           H
ATOM   1425  H25 UNK 4  57      60.848  40.332  37.389  1.00  0.00           H
ATOM   1426  O1  UNK 5  58      29.785  73.634  78.649  1.00  0.00           O
ATOM   1427  C2  UNK 5  58      29.670  71.178  78.839  1.00  0.00           C
ATOM   1428  C3  UNK 5  58      28.534  70.911  77.739  1.00  0.00           C
ATOM   1429  C4  UNK 5  58      30.525  72.529  78.413  1.00  0.00           C
ATOM   1430  C5  UNK 5  58      27.646  69.675  78.052  1.00  0.00           C
ATOM   1431  C6  UNK 5  58      29.127  71.422  80.260  1.00  0.00           C
ATOM   1432  C7  UNK 5  58      26.475  69.679  78.826  1.00  0.00           C
ATOM   1433  C8  UNK 5  58      28.261  68.428  77.707  1.00  0.00           C
ATOM   1434  C9  UNK 5  58      25.831  68.477  79.177  1.00  0.00           C
ATOM   1435  C10 UNK 5  58      27.520  67.261  77.923  1.00  0.00           C
ATOM   1436  C11 UNK 5  58      26.279  67.277  78.613  1.00  0.00           C
ATOM   1437  H12 UNK 5  58      30.261  70.248  78.782  1.00  0.00           H
ATOM   1438  H13 UNK 5  58      29.032  70.772  76.768  1.00  0.00           H
ATOM   1439  H14 UNK 5  58      27.913  71.836  77.688  1.00  0.00           H
ATOM   1440  H15 UNK 5  58      30.726  72.409  77.289  1.00  0.00           H
ATOM   1441  H16 UNK 5  58      31.417  72.603  78.990  1.00  0.00           H
ATOM   1442  H17 UNK 5  58      28.507  72.278  80.392  1.00  0.00           H
ATOM   1443  H18 UNK 5  58      28.560  70.577  80.595  1.00  0.00           H
ATOM   1444  H19 UNK 5  58      30.019  71.489  80.907  1.00  0.00           H
ATOM   1445  H20 UNK 5  58      26.133  70.525  79.342  1.00  0.00           H
ATOM   1446  H21 UNK 5  58      29.194  68.246  77.201  1.00  0.00           H
ATOM   1447  H22 UNK 5  58      25.059  68.468  79.954  1.00  0.00           H
ATOM   1448  H23 UNK 5  58      28.016  66.347  77.714  1.00  0.00           H
ATOM   1449  H24 UNK 5  58      29.765  74.030  77.758  1.00  0.00           H
ATOM   1450  H25 UNK 5  58      25.753  66.377  78.933  1.00  0.00           H
ATOM   1451  O1  UNK 6  59      25.659  36.565  22.609  1.00  0.00           O
ATOM   1452  C2  UNK 6  59      26.292  35.160  24.579  1.00  0.00           C
ATOM   1453  C3  UNK 6  59      27.771  35.408  24.414  1.00  0.00           C
ATOM   1454  C4  UNK 6  59      25.414  36.331  24.027  1.00  0.00           C
ATOM   1455  C5  UNK 6  59      28.333  36.610  25.292  1.00  0.00           C
ATOM   1456  C6  UNK 6  59      25.901  33.807  23.836  1.00  0.00           C
ATOM   1457  C7  UNK 6  59      28.465  37.873  24.765  1.00  0.00           C
ATOM   1458  C8  UNK 6  59      28.568  36.381  26.672  1.00  0.00           C
ATOM   1459  C9  UNK 6  59      28.909  39.001  25.552  1.00  0.00           C
ATOM   1460  C10 UNK 6  59      29.114  37.433  27.446  1.00  0.00           C
ATOM   1461  C11 UNK 6  59      29.186  38.721  26.891  1.00  0.00           C
ATOM   1462  H12 UNK 6  59      26.100  34.942  25.630  1.00  0.00           H
ATOM   1463  H13 UNK 6  59      27.921  35.685  23.390  1.00  0.00           H
ATOM   1464  H14 UNK 6  59      28.412  34.465  24.451  1.00  0.00           H
ATOM   1465  H15 UNK 6  59      25.612  37.252  24.598  1.00  0.00           H
ATOM   1466  H16 UNK 6  59      24.390  36.011  24.145  1.00  0.00           H
ATOM   1467  H17 UNK 6  59      26.438  32.984  24.218  1.00  0.00           H
ATOM   1468  H18 UNK 6  59      24.832  33.616  23.881  1.00  0.00           H
ATOM   1469  H19 UNK 6  59      26.146  33.872  22.746  1.00  0.00           H
ATOM   1470  H20 UNK 6  59      28.262  37.927  23.721  1.00  0.00           H
ATOM   1471  H21 UNK 6  59      28.605  35.378  27.039  1.00  0.00           H
ATOM   1472  H22 UNK 6  59      29.102  40.004  25.132  1.00  0.00           H
ATOM   1473  H23 UNK 6  59      29.389  37.198  28.483  1.00  0.00           H
ATOM   1474  H24 UNK 6  59      25.115  37.320  22.221  1.00  0.00           H
ATOM   1475  H25 UNK 6  59      29.541  39.604  27.463  1.00  0.00           H
ATOM   1476  O1  UNK 7  60      33.915  64.593  70.492  1.00  0.00           O
ATOM   1477  C2  UNK 7  60      31.438  64.489  70.185  1.00  0.00           C
ATOM   1478  C3  UNK 7  60      30.375  63.785  69.309  1.00  0.00           C
ATOM   1479  C4  UNK 7  60      32.894  63.934  69.782  1.00  0.00           C
ATOM   1480  C5  UNK 7  60      28.900  64.010  69.724  1.00  0.00           C
ATOM   1481  C6  UNK 7  60      31.310  66.024  70.091  1.00  0.00           C
ATOM   1482  C7  UNK 7  60      28.398  63.475  70.937  1.00  0.00           C
ATOM   1483  C8  UNK 7  60      28.034  64.908  69.009  1.00  0.00           C
ATOM   1484  C9  UNK 7  60      27.049  63.697  71.321  1.00  0.00           C
ATOM   1485  C10 UNK 7  60      26.757  65.207  69.432  1.00  0.00           C
ATOM   1486  C11 UNK 7  60      26.253  64.561  70.550  1.00  0.00           C
ATOM   1487  H12 UNK 7  60      31.312  64.081  71.217  1.00  0.00           H
ATOM   1488  H13 UNK 7  60      30.508  62.719  69.405  1.00  0.00           H
ATOM   1489  H14 UNK 7  60      30.542  64.068  68.289  1.00  0.00           H
ATOM   1490  H15 UNK 7  60      33.067  63.991  68.672  1.00  0.00           H
ATOM   1491  H16 UNK 7  60      32.922  62.830  70.022  1.00  0.00           H
ATOM   1492  H17 UNK 7  60      31.805  66.505  70.974  1.00  0.00           H
ATOM   1493  H18 UNK 7  60      31.787  66.457  69.249  1.00  0.00           H
ATOM   1494  H19 UNK 7  60      30.289  66.404  70.134  1.00  0.00           H
ATOM   1495  H20 UNK 7  60      28.987  62.843  71.587  1.00  0.00           H
ATOM   1496  H21 UNK 7  60      28.464  65.385  68.166  1.00  0.00           H
ATOM   1497  H22 UNK 7  60      26.611  63.257  72.217  1.00  0.00           H
ATOM   1498  H23 UNK 7  60      26.179  65.972  68.908  1.00  0.00           H
ATOM   1499  H24 UNK 7  60      34.645  63.909  70.687  1.00  0.00           H
ATOM   1500  H25 UNK 7  60      25.182  64.754  70.839  1.00  0.00           H
ATOM   1501  O1  UNK 8  61       3.627  38.237  35.954  1.00  0.00           O
ATOM   1502  C2  UNK 8  61       4.545  37.698  33.863  1.00  0.00           C
ATOM   1503  C3  UNK 8  61       5.989  37.689  34.471  1.00  0.00           C
ATOM   1504  C4  UNK 8  61       3.509  37.294  34.878  1.00  0.00           C
ATOM   1505  C5  UNK 8  61       7.170  37.866  33.547  1.00  0.00           C
ATOM   1506  C6  UNK 8  61       4.124  39.151  33.326  1.00  0.00           C
ATOM   1507  C7  UNK 8  61       8.095  36.826  33.362  1.00  0.00           C
ATOM   1508  C8  UNK 8  61       7.451  39.121  33.047  1.00  0.00           C
ATOM   1509  C9  UNK 8  61       9.265  36.974  32.655  1.00  0.00           C
ATOM   1510  C10 UNK 8  61       8.669  39.319  32.277  1.00  0.00           C
ATOM   1511  C11 UNK 8  61       9.597  38.214  32.082  1.00  0.00           C
ATOM   1512  H12 UNK 8  61       4.612  37.024  32.969  1.00  0.00           H
ATOM   1513  H13 UNK 8  61       6.170  36.802  35.027  1.00  0.00           H
ATOM   1514  H14 UNK 8  61       6.081  38.442  35.225  1.00  0.00           H
ATOM   1515  H15 UNK 8  61       3.653  36.303  35.269  1.00  0.00           H
ATOM   1516  H16 UNK 8  61       2.528  37.435  34.435  1.00  0.00           H
ATOM   1517  H17 UNK 8  61       4.756  39.329  32.502  1.00  0.00           H
ATOM   1518  H18 UNK 8  61       3.036  39.343  33.030  1.00  0.00           H
ATOM   1519  H19 UNK 8  61       4.302  39.929  34.010  1.00  0.00           H
ATOM   1520  H20 UNK 8  61       7.869  35.876  33.805  1.00  0.00           H
ATOM   1521  H21 UNK 8  61       6.781  39.922  33.289  1.00  0.00           H
ATOM   1522  H22 UNK 8  61       9.947  36.171  32.534  1.00  0.00           H
ATOM   1523  H23 UNK 8  61       8.935  40.332  31.851  1.00  0.00           H
ATOM   1524  H24 UNK 8  61       3.352  39.145  35.692  1.00  0.00           H
ATOM   1525  H25 UNK 8  61      10.517  38.378  31.492  1.00  0.00           H
ATOM   1526  O1  UNK 9  62      16.196  38.543  66.926  1.00  0.00           O
ATOM   1527  C2  UNK 9  62      16.123  37.553  64.621  1.00  0.00           C
ATOM   1528  C3  UNK 9  62      14.660  37.057  64.668  1.00  0.00           C
ATOM   1529  C4  UNK 9  62      16.269  38.858  65.508  1.00  0.00           C
ATOM   1530  C5  UNK 9  62      13.789  38.022  63.716  1.00  0.00           C
ATOM   1531  C6  UNK 9  62      17.191  36.518  65.149  1.00  0.00           C
ATOM   1532  C7  UNK 9  62      13.054  39.114  64.206  1.00  0.00           C
ATOM   1533  C8  UNK 9  62      13.752  37.773  62.332  1.00  0.00           C
ATOM   1534  C9  UNK 9  62      12.328  39.927  63.264  1.00  0.00           C
ATOM   1535  C10 UNK 9  62      12.939  38.458  61.468  1.00  0.00           C
ATOM   1536  C11 UNK 9  62      12.287  39.568  61.936  1.00  0.00           C
ATOM   1537  H12 UNK 9  62      16.439  37.762  63.627  1.00  0.00           H
ATOM   1538  H13 UNK 9  62      14.219  36.975  65.683  1.00  0.00           H
ATOM   1539  H14 UNK 9  62      14.627  36.156  64.194  1.00  0.00           H
ATOM   1540  H15 UNK 9  62      15.572  39.597  65.265  1.00  0.00           H
ATOM   1541  H16 UNK 9  62      17.284  39.271  65.374  1.00  0.00           H
ATOM   1542  H17 UNK 9  62      18.175  37.009  65.119  1.00  0.00           H
ATOM   1543  H18 UNK 9  62      17.087  36.282  66.238  1.00  0.00           H
ATOM   1544  H19 UNK 9  62      17.298  35.592  64.546  1.00  0.00           H
ATOM   1545  H20 UNK 9  62      12.858  39.256  65.258  1.00  0.00           H
ATOM   1546  H21 UNK 9  62      14.256  36.959  62.022  1.00  0.00           H
ATOM   1547  H22 UNK 9  62      11.799  40.800  63.629  1.00  0.00           H
ATOM   1548  H23 UNK 9  62      12.949  38.200  60.422  1.00  0.00           H
ATOM   1549  H24 UNK 9  62      15.237  38.378  67.135  1.00  0.00           H
ATOM   1550  H25 UNK 9  62      11.775  40.124  61.168  1.00  0.00           H
ATOM   1551  O1  UNK    63      21.320  77.029  25.019  1.00  0.00           O
ATOM   1552  C2  UNK    63      22.242  75.989  22.928  1.00  0.00           C
ATOM   1553  C3  UNK    63      23.292  75.119  23.800  1.00  0.00           C
ATOM   1554  C4  UNK    63      21.046  76.515  23.769  1.00  0.00           C
ATOM   1555  C5  UNK    63      24.439  74.468  22.990  1.00  0.00           C
ATOM   1556  C6  UNK    63      23.051  77.095  22.256  1.00  0.00           C
ATOM   1557  C7  UNK    63      25.793  74.947  23.138  1.00  0.00           C
ATOM   1558  C8  UNK    63      24.132  73.621  21.896  1.00  0.00           C
ATOM   1559  C9  UNK    63      26.785  74.581  22.225  1.00  0.00           C
ATOM   1560  C10 UNK    63      25.176  73.107  21.075  1.00  0.00           C
ATOM   1561  C11 UNK    63      26.493  73.577  21.268  1.00  0.00           C
ATOM   1562  H12 UNK    63      21.856  75.310  22.149  1.00  0.00           H
ATOM   1563  H13 UNK    63      22.819  74.376  24.479  1.00  0.00           H
ATOM   1564  H14 UNK    63      23.669  75.813  24.594  1.00  0.00           H
ATOM   1565  H15 UNK    63      20.369  75.592  23.894  1.00  0.00           H
ATOM   1566  H16 UNK    63      20.401  77.161  23.136  1.00  0.00           H
ATOM   1567  H17 UNK    63      23.652  77.617  23.035  1.00  0.00           H
ATOM   1568  H18 UNK    63      23.755  76.734  21.499  1.00  0.00           H
ATOM   1569  H19 UNK    63      22.303  77.755  21.710  1.00  0.00           H
ATOM   1570  H20 UNK    63      26.074  75.710  23.850  1.00  0.00           H
ATOM   1571  H21 UNK    63      23.120  73.289  21.823  1.00  0.00           H
ATOM   1572  H22 UNK    63      27.717  74.990  22.278  1.00  0.00           H
ATOM   1573  H23 UNK    63      24.904  72.456  20.254  1.00  0.00           H
ATOM   1574  H24 UNK    63      21.685  76.261  25.474  1.00  0.00           H
ATOM   1575  H25 UNK    63      27.204  73.323  20.477  1.00  0.00           H
ATOM   1576  O1  UNK    64      32.946  56.630  69.786  1.00  0.00           O
ATOM   1577  C2  UNK    64      34.849  55.192  69.209  1.00  0.00           C
ATOM   1578  C3  UNK    64      36.152  55.017  68.361  1.00  0.00           C
ATOM   1579  C4  UNK    64      34.115  56.487  68.968  1.00  0.00           C
ATOM   1580  C5  UNK    64      37.096  53.896  68.748  1.00  0.00           C
ATOM   1581  C6  UNK    64      33.939  53.999  69.033  1.00  0.00           C
ATOM   1582  C7  UNK    64      37.586  53.700  70.066  1.00  0.00           C
ATOM   1583  C8  UNK    64      37.405  52.908  67.786  1.00  0.00           C
ATOM   1584  C9  UNK    64      38.393  52.590  70.362  1.00  0.00           C
ATOM   1585  C10 UNK    64      38.186  51.749  68.062  1.00  0.00           C
ATOM   1586  C11 UNK    64      38.723  51.614  69.359  1.00  0.00           C
ATOM   1587  H12 UNK    64      35.085  55.254  70.285  1.00  0.00           H
ATOM   1588  H13 UNK    64      36.764  55.917  68.357  1.00  0.00           H
ATOM   1589  H14 UNK    64      35.732  54.782  67.357  1.00  0.00           H
ATOM   1590  H15 UNK    64      33.729  56.664  67.906  1.00  0.00           H
ATOM   1591  H16 UNK    64      34.743  57.424  69.197  1.00  0.00           H
ATOM   1592  H17 UNK    64      34.290  53.003  69.271  1.00  0.00           H
ATOM   1593  H18 UNK    64      33.101  54.120  69.664  1.00  0.00           H
ATOM   1594  H19 UNK    64      33.661  53.942  67.960  1.00  0.00           H
ATOM   1595  H20 UNK    64      37.371  54.395  70.861  1.00  0.00           H
ATOM   1596  H21 UNK    64      36.968  53.001  66.782  1.00  0.00           H
ATOM   1597  H22 UNK    64      38.588  52.464  71.443  1.00  0.00           H
ATOM   1598  H23 UNK    64      38.359  51.053  67.195  1.00  0.00           H
ATOM   1599  H24 UNK    64      32.211  56.494  69.157  1.00  0.00           H
ATOM   1600  H25 UNK    64      39.346  50.738  69.627  1.00  0.00           H
ATOM   1601  O1  UNK    65      61.976  64.574  75.846  1.00  0.00           O
ATOM   1602  C2  UNK    65      61.072  62.543  76.819  1.00  0.00           C
ATOM   1603  C3  UNK    65      61.915  61.575  75.883  1.00  0.00           C
ATOM   1604  C4  UNK    65      61.751  63.918  77.164  1.00  0.00           C
ATOM   1605  C5  UNK    65      63.380  61.482  76.226  1.00  0.00           C
ATOM   1606  C6  UNK    65      59.643  62.742  76.371  1.00  0.00           C
ATOM   1607  C7  UNK    65      64.307  62.206  75.507  1.00  0.00           C
ATOM   1608  C8  UNK    65      63.846  60.587  77.221  1.00  0.00           C
ATOM   1609  C9  UNK    65      65.699  62.075  75.755  1.00  0.00           C
ATOM   1610  C10 UNK    65      65.213  60.446  77.436  1.00  0.00           C
ATOM   1611  C11 UNK    65      66.185  61.166  76.745  1.00  0.00           C
ATOM   1612  H12 UNK    65      60.915  62.124  77.759  1.00  0.00           H
ATOM   1613  H13 UNK    65      61.823  61.922  74.871  1.00  0.00           H
ATOM   1614  H14 UNK    65      61.534  60.482  75.878  1.00  0.00           H
ATOM   1615  H15 UNK    65      62.792  63.811  77.616  1.00  0.00           H
ATOM   1616  H16 UNK    65      61.073  64.510  77.787  1.00  0.00           H
ATOM   1617  H17 UNK    65      59.614  63.246  75.378  1.00  0.00           H
ATOM   1618  H18 UNK    65      59.105  61.821  76.199  1.00  0.00           H
ATOM   1619  H19 UNK    65      59.031  63.379  77.051  1.00  0.00           H
ATOM   1620  H20 UNK    65      64.062  62.955  74.768  1.00  0.00           H
ATOM   1621  H21 UNK    65      63.125  60.061  77.851  1.00  0.00           H
ATOM   1622  H22 UNK    65      66.386  62.601  75.174  1.00  0.00           H
ATOM   1623  H23 UNK    65      65.581  59.707  78.161  1.00  0.00           H
ATOM   1624  H24 UNK    65      62.070  65.539  76.029  1.00  0.00           H
ATOM   1625  H25 UNK    65      67.241  60.829  76.884  1.00  0.00           H
ATOM   1626  O1  UNK    66      20.562  46.213  32.492  1.00  0.00           O
ATOM   1627  C2  UNK    66      22.220  44.648  31.487  1.00  0.00           C
ATOM   1628  C3  UNK    66      23.225  44.663  30.314  1.00  0.00           C
ATOM   1629  C4  UNK    66      21.395  45.945  31.357  1.00  0.00           C
ATOM   1630  C5  UNK    66      24.031  43.389  30.106  1.00  0.00           C
ATOM   1631  C6  UNK    66      21.243  43.418  31.430  1.00  0.00           C
ATOM   1632  C7  UNK    66      24.984  42.935  31.058  1.00  0.00           C
ATOM   1633  C8  UNK    66      23.796  42.611  28.967  1.00  0.00           C
ATOM   1634  C9  UNK    66      25.648  41.664  30.937  1.00  0.00           C
ATOM   1635  C10 UNK    66      24.568  41.480  28.754  1.00  0.00           C
ATOM   1636  C11 UNK    66      25.413  40.914  29.765  1.00  0.00           C
ATOM   1637  H12 UNK    66      22.670  44.656  32.507  1.00  0.00           H
ATOM   1638  H13 UNK    66      23.956  45.425  30.723  1.00  0.00           H
ATOM   1639  H14 UNK    66      22.760  44.977  29.459  1.00  0.00           H
ATOM   1640  H15 UNK    66      20.752  45.926  30.375  1.00  0.00           H
ATOM   1641  H16 UNK    66      22.088  46.804  31.129  1.00  0.00           H
ATOM   1642  H17 UNK    66      20.416  43.544  32.053  1.00  0.00           H
ATOM   1643  H18 UNK    66      20.837  43.303  30.458  1.00  0.00           H
ATOM   1644  H19 UNK    66      21.808  42.517  31.591  1.00  0.00           H
ATOM   1645  H20 UNK    66      25.195  43.537  31.941  1.00  0.00           H
ATOM   1646  H21 UNK    66      23.021  42.833  28.232  1.00  0.00           H
ATOM   1647  H22 UNK    66      26.299  41.299  31.685  1.00  0.00           H
ATOM   1648  H23 UNK    66      24.341  40.918  27.837  1.00  0.00           H
ATOM   1649  H24 UNK    66      21.153  46.328  33.286  1.00  0.00           H
ATOM   1650  H25 UNK    66      25.953  39.956  29.748  1.00  0.00           H
ATOM   1651  O1  UNK    67       3.982  62.410  77.063  1.00  0.00           O
ATOM   1652  C2  UNK    67       5.192  61.374  75.159  1.00  0.00           C
ATOM   1653  C3  UNK    67       5.165  62.635  74.224  1.00  0.00           C
ATOM   1654  C4  UNK    67       5.188  61.667  76.700  1.00  0.00           C
ATOM   1655  C5  UNK    67       6.388  63.458  74.342  1.00  0.00           C
ATOM   1656  C6  UNK    67       4.269  60.180  74.768  1.00  0.00           C
ATOM   1657  C7  UNK    67       6.528  64.494  75.243  1.00  0.00           C
ATOM   1658  C8  UNK    67       7.425  63.147  73.451  1.00  0.00           C
ATOM   1659  C9  UNK    67       7.742  65.101  75.413  1.00  0.00           C
ATOM   1660  C10 UNK    67       8.684  63.674  73.712  1.00  0.00           C
ATOM   1661  C11 UNK    67       8.840  64.682  74.630  1.00  0.00           C
ATOM   1662  H12 UNK    67       6.142  60.865  74.963  1.00  0.00           H
ATOM   1663  H13 UNK    67       4.328  63.229  74.508  1.00  0.00           H
ATOM   1664  H14 UNK    67       5.041  62.284  73.189  1.00  0.00           H
ATOM   1665  H15 UNK    67       6.070  62.244  77.061  1.00  0.00           H
ATOM   1666  H16 UNK    67       5.275  60.682  77.091  1.00  0.00           H
ATOM   1667  H17 UNK    67       4.645  59.240  75.203  1.00  0.00           H
ATOM   1668  H18 UNK    67       3.245  60.295  75.247  1.00  0.00           H
ATOM   1669  H19 UNK    67       4.189  59.947  73.680  1.00  0.00           H
ATOM   1670  H20 UNK    67       5.652  64.850  75.799  1.00  0.00           H
ATOM   1671  H21 UNK    67       7.347  62.347  72.714  1.00  0.00           H
ATOM   1672  H22 UNK    67       7.788  65.911  76.151  1.00  0.00           H
ATOM   1673  H23 UNK    67       9.594  63.368  73.173  1.00  0.00           H
ATOM   1674  H24 UNK    67       3.299  61.784  77.366  1.00  0.00           H
ATOM   1675  H25 UNK    67       9.773  65.186  74.792  1.00  0.00           H
ATOM   1676  O1  UNK    68      11.116  39.997  40.664  1.00  0.00           O
ATOM   1677  C2  UNK    68      10.755  42.443  40.326  1.00  0.00           C
ATOM   1678  C3  UNK    68       9.848  42.566  41.633  1.00  0.00           C
ATOM   1679  C4  UNK    68      10.693  40.963  39.804  1.00  0.00           C
ATOM   1680  C5  UNK    68      10.118  43.848  42.441  1.00  0.00           C
ATOM   1681  C6  UNK    68      10.421  43.439  39.202  1.00  0.00           C
ATOM   1682  C7  UNK    68      11.435  43.967  42.981  1.00  0.00           C
ATOM   1683  C8  UNK    68       9.181  44.913  42.490  1.00  0.00           C
ATOM   1684  C9  UNK    68      11.719  45.143  43.730  1.00  0.00           C
ATOM   1685  C10 UNK    68       9.552  46.075  43.196  1.00  0.00           C
ATOM   1686  C11 UNK    68      10.789  46.222  43.857  1.00  0.00           C
ATOM   1687  H12 UNK    68      11.815  42.681  40.575  1.00  0.00           H
ATOM   1688  H13 UNK    68       9.997  41.698  42.344  1.00  0.00           H
ATOM   1689  H14 UNK    68       8.726  42.541  41.461  1.00  0.00           H
ATOM   1690  H15 UNK    68      11.325  40.896  38.912  1.00  0.00           H
ATOM   1691  H16 UNK    68       9.634  40.719  39.427  1.00  0.00           H
ATOM   1692  H17 UNK    68      10.675  44.452  39.655  1.00  0.00           H
ATOM   1693  H18 UNK    68      11.010  43.121  38.307  1.00  0.00           H
ATOM   1694  H19 UNK    68       9.403  43.437  39.063  1.00  0.00           H
ATOM   1695  H20 UNK    68      12.138  43.143  42.878  1.00  0.00           H
ATOM   1696  H21 UNK    68       8.183  44.828  42.118  1.00  0.00           H
ATOM   1697  H22 UNK    68      12.694  45.226  44.262  1.00  0.00           H
ATOM   1698  H23 UNK    68       8.937  46.929  43.090  1.00  0.00           H
ATOM   1699  H24 UNK    68      12.123  39.980  40.559  1.00  0.00           H
ATOM   1700  H25 UNK    68      11.086  47.165  44.377  1.00  0.00           H
ATOM   1701  O1  UNK    69      13.609  45.131  73.029  1.00  0.00           O
ATOM   1702  C2  UNK    69      14.413  47.151  72.074  1.00  0.00           C
ATOM   1703  C3  UNK    69      15.644  48.049  71.571  1.00  0.00           C
ATOM   1704  C4  UNK    69      14.801  45.926  72.945  1.00  0.00           C
ATOM   1705  C5  UNK    69      16.837  47.254  71.081  1.00  0.00           C
ATOM   1706  C6  UNK    69      13.421  48.148  72.735  1.00  0.00           C
ATOM   1707  C7  UNK    69      17.891  46.876  71.967  1.00  0.00           C
ATOM   1708  C8  UNK    69      16.927  46.965  69.697  1.00  0.00           C
ATOM   1709  C9  UNK    69      19.001  46.210  71.450  1.00  0.00           C
ATOM   1710  C10 UNK    69      18.021  46.235  69.248  1.00  0.00           C
ATOM   1711  C11 UNK    69      19.014  45.830  70.112  1.00  0.00           C
ATOM   1712  H12 UNK    69      13.984  46.735  71.152  1.00  0.00           H
ATOM   1713  H13 UNK    69      16.046  48.788  72.264  1.00  0.00           H
ATOM   1714  H14 UNK    69      15.362  48.642  70.693  1.00  0.00           H
ATOM   1715  H15 UNK    69      15.125  46.119  73.982  1.00  0.00           H
ATOM   1716  H16 UNK    69      15.614  45.449  72.387  1.00  0.00           H
ATOM   1717  H17 UNK    69      13.113  48.942  72.043  1.00  0.00           H
ATOM   1718  H18 UNK    69      12.527  47.630  73.122  1.00  0.00           H
ATOM   1719  H19 UNK    69      13.853  48.616  73.601  1.00  0.00           H
ATOM   1720  H20 UNK    69      17.903  47.107  72.963  1.00  0.00           H
ATOM   1721  H21 UNK    69      16.113  47.335  68.993  1.00  0.00           H
ATOM   1722  H22 UNK    69      19.886  45.974  72.056  1.00  0.00           H
ATOM   1723  H23 UNK    69      18.118  45.994  68.189  1.00  0.00           H
ATOM   1724  H24 UNK    69      12.967  45.607  72.475  1.00  0.00           H
ATOM   1725  H25 UNK    69      19.857  45.327  69.708  1.00  0.00           H
ATOM   1726  O1  UNK    70       8.996  13.347  28.971  1.00  0.00           O
ATOM   1727  C2  UNK    70       8.031  15.614  28.717  1.00  0.00           C
ATOM   1728  C3  UNK    70       9.304  16.457  28.390  1.00  0.00           C
ATOM   1729  C4  UNK    70       8.189  14.177  28.206  1.00  0.00           C
ATOM   1730  C5  UNK    70       9.157  17.989  28.593  1.00  0.00           C
ATOM   1731  C6  UNK    70       7.578  15.725  30.122  1.00  0.00           C
ATOM   1732  C7  UNK    70       7.941  18.649  28.263  1.00  0.00           C
ATOM   1733  C8  UNK    70      10.105  18.728  29.392  1.00  0.00           C
ATOM   1734  C9  UNK    70       7.734  19.978  28.471  1.00  0.00           C
ATOM   1735  C10 UNK    70       9.905  20.090  29.594  1.00  0.00           C
ATOM   1736  C11 UNK    70       8.807  20.715  28.987  1.00  0.00           C
ATOM   1737  H12 UNK    70       7.183  16.077  28.144  1.00  0.00           H
ATOM   1738  H13 UNK    70       9.601  16.210  27.359  1.00  0.00           H
ATOM   1739  H14 UNK    70      10.084  16.092  29.117  1.00  0.00           H
ATOM   1740  H15 UNK    70       8.732  14.259  27.228  1.00  0.00           H
ATOM   1741  H16 UNK    70       7.185  13.756  27.967  1.00  0.00           H
ATOM   1742  H17 UNK    70       8.362  15.275  30.787  1.00  0.00           H
ATOM   1743  H18 UNK    70       7.603  16.682  30.429  1.00  0.00           H
ATOM   1744  H19 UNK    70       6.629  15.251  30.398  1.00  0.00           H
ATOM   1745  H20 UNK    70       7.122  18.178  27.746  1.00  0.00           H
ATOM   1746  H21 UNK    70      11.016  18.281  29.779  1.00  0.00           H
ATOM   1747  H22 UNK    70       6.760  20.492  28.274  1.00  0.00           H
ATOM   1748  H23 UNK    70      10.704  20.651  30.101  1.00  0.00           H
ATOM   1749  H24 UNK    70       8.487  13.095  29.799  1.00  0.00           H
ATOM   1750  H25 UNK    70       8.562  21.740  29.041  1.00  0.00           H
ATOM   1751  O1  UNK    71      39.407   4.416  45.222  1.00  0.00           O
ATOM   1752  C2  UNK    71      37.921   4.697  47.117  1.00  0.00           C
ATOM   1753  C3  UNK    71      36.491   5.171  47.637  1.00  0.00           C
ATOM   1754  C4  UNK    71      38.353   5.255  45.748  1.00  0.00           C
ATOM   1755  C5  UNK    71      35.316   5.024  46.668  1.00  0.00           C
ATOM   1756  C6  UNK    71      38.982   4.922  48.196  1.00  0.00           C
ATOM   1757  C7  UNK    71      34.544   3.807  46.548  1.00  0.00           C
ATOM   1758  C8  UNK    71      34.921   6.228  45.960  1.00  0.00           C
ATOM   1759  C9  UNK    71      33.528   3.819  45.537  1.00  0.00           C
ATOM   1760  C10 UNK    71      33.867   6.249  45.059  1.00  0.00           C
ATOM   1761  C11 UNK    71      33.181   5.023  44.824  1.00  0.00           C
ATOM   1762  H12 UNK    71      37.926   3.667  46.987  1.00  0.00           H
ATOM   1763  H13 UNK    71      36.652   6.167  47.952  1.00  0.00           H
ATOM   1764  H14 UNK    71      36.180   4.612  48.545  1.00  0.00           H
ATOM   1765  H15 UNK    71      38.642   6.284  45.863  1.00  0.00           H
ATOM   1766  H16 UNK    71      37.601   5.315  45.065  1.00  0.00           H
ATOM   1767  H17 UNK    71      38.576   4.196  49.023  1.00  0.00           H
ATOM   1768  H18 UNK    71      40.000   4.546  47.916  1.00  0.00           H
ATOM   1769  H19 UNK    71      39.018   5.892  48.647  1.00  0.00           H
ATOM   1770  H20 UNK    71      34.695   3.023  47.224  1.00  0.00           H
ATOM   1771  H21 UNK    71      35.407   7.152  46.191  1.00  0.00           H
ATOM   1772  H22 UNK    71      32.905   2.901  45.430  1.00  0.00           H
ATOM   1773  H23 UNK    71      33.642   7.139  44.534  1.00  0.00           H
ATOM   1774  H24 UNK    71      39.166   3.498  45.491  1.00  0.00           H
ATOM   1775  H25 UNK    71      32.284   5.046  44.251  1.00  0.00           H
ATOM   1776  O1  UNK    72      68.803  69.608  78.529  1.00  0.00           O
ATOM   1777  C2  UNK    72      68.299  67.313  77.725  1.00  0.00           C
ATOM   1778  C3  UNK    72      68.564  65.783  77.955  1.00  0.00           C
ATOM   1779  C4  UNK    72      69.223  68.156  78.661  1.00  0.00           C
ATOM   1780  C5  UNK    72      67.415  65.326  78.871  1.00  0.00           C
ATOM   1781  C6  UNK    72      68.450  67.516  76.205  1.00  0.00           C
ATOM   1782  C7  UNK    72      66.626  64.219  78.485  1.00  0.00           C
ATOM   1783  C8  UNK    72      67.145  65.919  80.176  1.00  0.00           C
ATOM   1784  C9  UNK    72      65.703  63.562  79.301  1.00  0.00           C
ATOM   1785  C10 UNK    72      66.254  65.252  81.033  1.00  0.00           C
ATOM   1786  C11 UNK    72      65.529  64.113  80.581  1.00  0.00           C
ATOM   1787  H12 UNK    72      67.218  67.428  77.966  1.00  0.00           H
ATOM   1788  H13 UNK    72      69.553  65.468  78.210  1.00  0.00           H
ATOM   1789  H14 UNK    72      68.366  65.228  77.058  1.00  0.00           H
ATOM   1790  H15 UNK    72      70.216  68.149  78.238  1.00  0.00           H
ATOM   1791  H16 UNK    72      69.111  67.793  79.705  1.00  0.00           H
ATOM   1792  H17 UNK    72      67.811  66.875  75.596  1.00  0.00           H
ATOM   1793  H18 UNK    72      68.159  68.549  75.924  1.00  0.00           H
ATOM   1794  H19 UNK    72      69.557  67.447  75.967  1.00  0.00           H
ATOM   1795  H20 UNK    72      66.695  63.732  77.503  1.00  0.00           H
ATOM   1796  H21 UNK    72      67.602  66.832  80.455  1.00  0.00           H
ATOM   1797  H22 UNK    72      65.186  62.762  78.873  1.00  0.00           H
ATOM   1798  H23 UNK    72      66.139  65.642  82.045  1.00  0.00           H
ATOM   1799  H24 UNK    72      69.188  69.961  77.724  1.00  0.00           H
ATOM   1800  H25 UNK    72      64.627  63.866  81.164  1.00  0.00           H
ATOM   1801  O1  UNK    73      43.340  42.714  35.949  1.00  0.00           O
ATOM   1802  C2  UNK    73      41.506  42.814  34.254  1.00  0.00           C
ATOM   1803  C3  UNK    73      40.626  43.859  33.496  1.00  0.00           C
ATOM   1804  C4  UNK    73      42.487  43.584  35.199  1.00  0.00           C
ATOM   1805  C5  UNK    73      41.361  44.762  32.492  1.00  0.00           C
ATOM   1806  C6  UNK    73      40.638  41.794  35.073  1.00  0.00           C
ATOM   1807  C7  UNK    73      41.191  46.138  32.517  1.00  0.00           C
ATOM   1808  C8  UNK    73      42.103  44.210  31.451  1.00  0.00           C
ATOM   1809  C9  UNK    73      41.644  46.943  31.478  1.00  0.00           C
ATOM   1810  C10 UNK    73      42.553  45.018  30.355  1.00  0.00           C
ATOM   1811  C11 UNK    73      42.243  46.381  30.375  1.00  0.00           C
ATOM   1812  H12 UNK    73      42.106  42.204  33.646  1.00  0.00           H
ATOM   1813  H13 UNK    73      40.207  44.519  34.239  1.00  0.00           H
ATOM   1814  H14 UNK    73      39.851  43.293  32.987  1.00  0.00           H
ATOM   1815  H15 UNK    73      41.902  44.169  35.860  1.00  0.00           H
ATOM   1816  H16 UNK    73      43.076  44.313  34.746  1.00  0.00           H
ATOM   1817  H17 UNK    73      41.234  41.014  35.325  1.00  0.00           H
ATOM   1818  H18 UNK    73      40.365  42.372  35.964  1.00  0.00           H
ATOM   1819  H19 UNK    73      39.727  41.507  34.573  1.00  0.00           H
ATOM   1820  H20 UNK    73      40.774  46.739  33.409  1.00  0.00           H
ATOM   1821  H21 UNK    73      42.013  43.135  31.254  1.00  0.00           H
ATOM   1822  H22 UNK    73      41.495  47.977  31.429  1.00  0.00           H
ATOM   1823  H23 UNK    73      43.039  44.614  29.496  1.00  0.00           H
ATOM   1824  H24 UNK    73      44.180  42.540  35.468  1.00  0.00           H
ATOM   1825  H25 UNK    73      42.321  46.987  29.456  1.00  0.00           H
ATOM   1826  O1  UNK    74      73.296  22.653  34.721  1.00  0.00           O
ATOM   1827  C2  UNK    74      75.242  23.962  34.288  1.00  0.00           C
ATOM   1828  C3  UNK    74      76.216  24.460  33.273  1.00  0.00           C
ATOM   1829  C4  UNK    74      74.131  23.152  33.684  1.00  0.00           C
ATOM   1830  C5  UNK    74      77.441  25.238  33.846  1.00  0.00           C
ATOM   1831  C6  UNK    74      76.031  23.076  35.311  1.00  0.00           C
ATOM   1832  C7  UNK    74      78.633  24.668  34.303  1.00  0.00           C
ATOM   1833  C8  UNK    74      77.414  26.647  33.794  1.00  0.00           C
ATOM   1834  C9  UNK    74      79.757  25.465  34.747  1.00  0.00           C
ATOM   1835  C10 UNK    74      78.509  27.443  34.170  1.00  0.00           C
ATOM   1836  C11 UNK    74      79.689  26.872  34.715  1.00  0.00           C
ATOM   1837  H12 UNK    74      74.783  24.771  34.853  1.00  0.00           H
ATOM   1838  H13 UNK    74      75.721  25.087  32.501  1.00  0.00           H
ATOM   1839  H14 UNK    74      76.669  23.623  32.631  1.00  0.00           H
ATOM   1840  H15 UNK    74      74.597  22.344  33.100  1.00  0.00           H
ATOM   1841  H16 UNK    74      73.577  23.778  32.969  1.00  0.00           H
ATOM   1842  H17 UNK    74      75.417  22.580  36.008  1.00  0.00           H
ATOM   1843  H18 UNK    74      76.681  22.356  34.774  1.00  0.00           H
ATOM   1844  H19 UNK    74      76.744  23.729  35.888  1.00  0.00           H
ATOM   1845  H20 UNK    74      78.651  23.617  34.360  1.00  0.00           H
ATOM   1846  H21 UNK    74      76.578  27.179  33.349  1.00  0.00           H
ATOM   1847  H22 UNK    74      80.642  24.903  35.153  1.00  0.00           H
ATOM   1848  H23 UNK    74      78.432  28.525  34.062  1.00  0.00           H
ATOM   1849  H24 UNK    74      73.295  23.328  35.482  1.00  0.00           H
ATOM   1850  H25 UNK    74      80.474  27.625  35.022  1.00  0.00           H
ATOM   1851  O1  UNK    75      44.746  27.785  11.331  1.00  0.00           O
ATOM   1852  C2  UNK    75      44.270  27.856  13.770  1.00  0.00           C
ATOM   1853  C3  UNK    75      43.988  29.395  13.713  1.00  0.00           C
ATOM   1854  C4  UNK    75      45.256  27.446  12.600  1.00  0.00           C
ATOM   1855  C5  UNK    75      43.203  29.928  14.847  1.00  0.00           C
ATOM   1856  C6  UNK    75      44.690  27.329  15.166  1.00  0.00           C
ATOM   1857  C7  UNK    75      41.918  29.485  15.064  1.00  0.00           C
ATOM   1858  C8  UNK    75      43.743  30.911  15.709  1.00  0.00           C
ATOM   1859  C9  UNK    75      41.128  30.139  16.033  1.00  0.00           C
ATOM   1860  C10 UNK    75      43.017  31.440  16.801  1.00  0.00           C
ATOM   1861  C11 UNK    75      41.733  31.016  16.979  1.00  0.00           C
ATOM   1862  H12 UNK    75      43.332  27.342  13.594  1.00  0.00           H
ATOM   1863  H13 UNK    75      43.471  29.674  12.819  1.00  0.00           H
ATOM   1864  H14 UNK    75      44.970  29.901  13.599  1.00  0.00           H
ATOM   1865  H15 UNK    75      45.464  26.383  12.690  1.00  0.00           H
ATOM   1866  H16 UNK    75      46.237  28.001  12.717  1.00  0.00           H
ATOM   1867  H17 UNK    75      44.009  27.657  15.967  1.00  0.00           H
ATOM   1868  H18 UNK    75      44.895  26.298  15.274  1.00  0.00           H
ATOM   1869  H19 UNK    75      45.663  27.746  15.409  1.00  0.00           H
ATOM   1870  H20 UNK    75      41.451  28.747  14.391  1.00  0.00           H
ATOM   1871  H21 UNK    75      44.759  31.359  15.563  1.00  0.00           H
ATOM   1872  H22 UNK    75      40.136  29.698  16.229  1.00  0.00           H
ATOM   1873  H23 UNK    75      43.434  32.195  17.437  1.00  0.00           H
ATOM   1874  H24 UNK    75      45.180  27.103  10.735  1.00  0.00           H
ATOM   1875  H25 UNK    75      41.117  31.271  17.825  1.00  0.00           H
ATOM   1876  O1  UNK    76      33.964  27.976   9.351  1.00  0.00           O
ATOM   1877  C2  UNK    76      35.830  26.537   8.381  1.00  0.00           C
ATOM   1878  C3  UNK    76      34.883  25.796   7.441  1.00  0.00           C
ATOM   1879  C4  UNK    76      35.258  27.999   8.738  1.00  0.00           C
ATOM   1880  C5  UNK    76      35.340  24.544   6.698  1.00  0.00           C
ATOM   1881  C6  UNK    76      36.297  25.722   9.598  1.00  0.00           C
ATOM   1882  C7  UNK    76      36.192  24.650   5.558  1.00  0.00           C
ATOM   1883  C8  UNK    76      34.918  23.261   7.141  1.00  0.00           C
ATOM   1884  C9  UNK    76      36.424  23.524   4.790  1.00  0.00           C
ATOM   1885  C10 UNK    76      35.156  22.129   6.296  1.00  0.00           C
ATOM   1886  C11 UNK    76      35.816  22.306   5.057  1.00  0.00           C
ATOM   1887  H12 UNK    76      36.717  26.737   7.718  1.00  0.00           H
ATOM   1888  H13 UNK    76      34.612  26.534   6.707  1.00  0.00           H
ATOM   1889  H14 UNK    76      33.887  25.541   7.907  1.00  0.00           H
ATOM   1890  H15 UNK    76      35.141  28.517   7.805  1.00  0.00           H
ATOM   1891  H16 UNK    76      36.004  28.402   9.420  1.00  0.00           H
ATOM   1892  H17 UNK    76      35.471  25.241  10.213  1.00  0.00           H
ATOM   1893  H18 UNK    76      37.014  24.901   9.296  1.00  0.00           H
ATOM   1894  H19 UNK    76      36.861  26.380  10.315  1.00  0.00           H
ATOM   1895  H20 UNK    76      36.636  25.614   5.284  1.00  0.00           H
ATOM   1896  H21 UNK    76      34.266  23.248   8.053  1.00  0.00           H
ATOM   1897  H22 UNK    76      36.997  23.545   3.876  1.00  0.00           H
ATOM   1898  H23 UNK    76      34.757  21.182   6.564  1.00  0.00           H
ATOM   1899  H24 UNK    76      33.405  27.769   8.585  1.00  0.00           H
ATOM   1900  H25 UNK    76      35.891  21.506   4.286  1.00  0.00           H
ATOM   1901  O1  UNK    77      76.087   5.478  58.554  1.00  0.00           O
ATOM   1902  C2  UNK    77      78.214   6.263  57.501  1.00  0.00           C
ATOM   1903  C3  UNK    77      77.359   7.090  56.534  1.00  0.00           C
ATOM   1904  C4  UNK    77      77.398   5.121  58.134  1.00  0.00           C
ATOM   1905  C5  UNK    77      76.291   8.046  57.231  1.00  0.00           C
ATOM   1906  C6  UNK    77      79.494   5.826  56.752  1.00  0.00           C
ATOM   1907  C7  UNK    77      74.935   7.935  56.840  1.00  0.00           C
ATOM   1908  C8  UNK    77      76.566   9.024  58.186  1.00  0.00           C
ATOM   1909  C9  UNK    77      73.927   8.849  57.241  1.00  0.00           C
ATOM   1910  C10 UNK    77      75.572   9.785  58.788  1.00  0.00           C
ATOM   1911  C11 UNK    77      74.301   9.795  58.267  1.00  0.00           C
ATOM   1912  H12 UNK    77      78.624   6.993  58.219  1.00  0.00           H
ATOM   1913  H13 UNK    77      76.902   6.447  55.813  1.00  0.00           H
ATOM   1914  H14 UNK    77      77.987   7.776  56.026  1.00  0.00           H
ATOM   1915  H15 UNK    77      77.934   4.823  59.134  1.00  0.00           H
ATOM   1916  H16 UNK    77      77.320   4.255  57.413  1.00  0.00           H
ATOM   1917  H17 UNK    77      79.096   5.089  56.021  1.00  0.00           H
ATOM   1918  H18 UNK    77      79.899   6.725  56.209  1.00  0.00           H
ATOM   1919  H19 UNK    77      80.213   5.379  57.409  1.00  0.00           H
ATOM   1920  H20 UNK    77      74.668   7.227  56.111  1.00  0.00           H
ATOM   1921  H21 UNK    77      77.520   9.109  58.473  1.00  0.00           H
ATOM   1922  H22 UNK    77      72.925   8.922  56.769  1.00  0.00           H
ATOM   1923  H23 UNK    77      75.804  10.535  59.547  1.00  0.00           H
ATOM   1924  H24 UNK    77      75.822   6.270  58.009  1.00  0.00           H
ATOM   1925  H25 UNK    77      73.569  10.470  58.653  1.00  0.00           H
ATOM   1926  O1  UNK    78      21.114  11.727  40.760  1.00  0.00           O
ATOM   1927  C2  UNK    78      20.331  12.925  38.814  1.00  0.00           C
ATOM   1928  C3  UNK    78      20.557  14.321  39.606  1.00  0.00           C
ATOM   1929  C4  UNK    78      20.014  11.815  39.839  1.00  0.00           C
ATOM   1930  C5  UNK    78      21.902  14.395  40.396  1.00  0.00           C
ATOM   1931  C6  UNK    78      19.224  13.139  37.727  1.00  0.00           C
ATOM   1932  C7  UNK    78      21.945  14.921  41.703  1.00  0.00           C
ATOM   1933  C8  UNK    78      23.046  14.071  39.718  1.00  0.00           C
ATOM   1934  C9  UNK    78      23.174  15.141  42.273  1.00  0.00           C
ATOM   1935  C10 UNK    78      24.259  14.246  40.332  1.00  0.00           C
ATOM   1936  C11 UNK    78      24.327  14.792  41.608  1.00  0.00           C
ATOM   1937  H12 UNK    78      21.191  12.626  38.164  1.00  0.00           H
ATOM   1938  H13 UNK    78      19.731  14.733  40.243  1.00  0.00           H
ATOM   1939  H14 UNK    78      20.576  15.135  38.863  1.00  0.00           H
ATOM   1940  H15 UNK    78      19.804  10.889  39.305  1.00  0.00           H
ATOM   1941  H16 UNK    78      19.111  12.171  40.342  1.00  0.00           H
ATOM   1942  H17 UNK    78      18.764  12.131  37.517  1.00  0.00           H
ATOM   1943  H18 UNK    78      18.433  13.845  38.048  1.00  0.00           H
ATOM   1944  H19 UNK    78      19.671  13.540  36.785  1.00  0.00           H
ATOM   1945  H20 UNK    78      21.053  15.222  42.179  1.00  0.00           H
ATOM   1946  H21 UNK    78      23.029  13.835  38.686  1.00  0.00           H
ATOM   1947  H22 UNK    78      23.181  15.598  43.276  1.00  0.00           H
ATOM   1948  H23 UNK    78      25.159  13.905  39.858  1.00  0.00           H
ATOM   1949  H24 UNK    78      21.831  12.199  40.355  1.00  0.00           H
ATOM   1950  H25 UNK    78      25.328  15.009  41.890  1.00  0.00           H
ATOM   1951  O1  UNK    79      33.011  46.204  -0.479  1.00  0.00           O
ATOM   1952  C2  UNK    79      34.555  44.212  -1.174  1.00  0.00           C
ATOM   1953  C3  UNK    79      35.908  43.628  -0.671  1.00  0.00           C
ATOM   1954  C4  UNK    79      34.078  45.318  -0.074  1.00  0.00           C
ATOM   1955  C5  UNK    79      35.704  42.868   0.623  1.00  0.00           C
ATOM   1956  C6  UNK    79      34.748  44.768  -2.603  1.00  0.00           C
ATOM   1957  C7  UNK    79      34.962  41.623   0.694  1.00  0.00           C
ATOM   1958  C8  UNK    79      36.187  43.411   1.787  1.00  0.00           C
ATOM   1959  C9  UNK    79      34.825  40.984   1.911  1.00  0.00           C
ATOM   1960  C10 UNK    79      35.981  42.814   3.022  1.00  0.00           C
ATOM   1961  C11 UNK    79      35.458  41.523   3.049  1.00  0.00           C
ATOM   1962  H12 UNK    79      33.815  43.364  -1.282  1.00  0.00           H
ATOM   1963  H13 UNK    79      36.611  44.503  -0.500  1.00  0.00           H
ATOM   1964  H14 UNK    79      36.338  43.012  -1.466  1.00  0.00           H
ATOM   1965  H15 UNK    79      34.989  45.946   0.072  1.00  0.00           H
ATOM   1966  H16 UNK    79      33.805  44.847   0.820  1.00  0.00           H
ATOM   1967  H17 UNK    79      34.546  45.840  -2.577  1.00  0.00           H
ATOM   1968  H18 UNK    79      35.764  44.542  -2.970  1.00  0.00           H
ATOM   1969  H19 UNK    79      34.037  44.281  -3.342  1.00  0.00           H
ATOM   1970  H20 UNK    79      34.591  41.242  -0.211  1.00  0.00           H
ATOM   1971  H21 UNK    79      36.781  44.338   1.779  1.00  0.00           H
ATOM   1972  H22 UNK    79      34.321  40.117   2.060  1.00  0.00           H
ATOM   1973  H23 UNK    79      36.239  43.296   3.974  1.00  0.00           H
ATOM   1974  H24 UNK    79      32.887  46.880   0.245  1.00  0.00           H
ATOM   1975  H25 UNK    79      35.204  41.081   4.063  1.00  0.00           H
ATOM   1976  O1  UNK    80      10.871  25.183  30.750  1.00  0.00           O
ATOM   1977  C2  UNK    80      12.341  25.792  28.872  1.00  0.00           C
ATOM   1978  C3  UNK    80      11.231  25.946  27.834  1.00  0.00           C
ATOM   1979  C4  UNK    80      11.978  24.733  29.934  1.00  0.00           C
ATOM   1980  C5  UNK    80      10.946  24.826  26.931  1.00  0.00           C
ATOM   1981  C6  UNK    80      13.699  25.648  28.203  1.00  0.00           C
ATOM   1982  C7  UNK    80      11.553  24.795  25.636  1.00  0.00           C
ATOM   1983  C8  UNK    80       9.973  23.856  27.388  1.00  0.00           C
ATOM   1984  C9  UNK    80      11.069  23.881  24.733  1.00  0.00           C
ATOM   1985  C10 UNK    80       9.461  23.032  26.369  1.00  0.00           C
ATOM   1986  C11 UNK    80      10.073  22.946  25.112  1.00  0.00           C
ATOM   1987  H12 UNK    80      12.380  26.766  29.429  1.00  0.00           H
ATOM   1988  H13 UNK    80      11.332  26.885  27.223  1.00  0.00           H
ATOM   1989  H14 UNK    80      10.320  26.260  28.365  1.00  0.00           H
ATOM   1990  H15 UNK    80      12.795  24.452  30.553  1.00  0.00           H
ATOM   1991  H16 UNK    80      11.633  23.785  29.417  1.00  0.00           H
ATOM   1992  H17 UNK    80      13.892  24.584  28.003  1.00  0.00           H
ATOM   1993  H18 UNK    80      14.001  26.399  27.410  1.00  0.00           H
ATOM   1994  H19 UNK    80      14.388  25.799  28.971  1.00  0.00           H
ATOM   1995  H20 UNK    80      12.283  25.517  25.389  1.00  0.00           H
ATOM   1996  H21 UNK    80       9.690  23.918  28.434  1.00  0.00           H
ATOM   1997  H22 UNK    80      11.521  23.797  23.793  1.00  0.00           H
ATOM   1998  H23 UNK    80       8.670  22.309  26.623  1.00  0.00           H
ATOM   1999  H24 UNK    80      10.778  24.423  31.375  1.00  0.00           H
ATOM   2000  H25 UNK    80       9.692  22.141  24.442  1.00  0.00           H
ATOM   2001  O1  UNK    81      59.034  25.569  59.538  1.00  0.00           O
ATOM   2002  C2  UNK    81      56.726  26.572  59.761  1.00  0.00           C
ATOM   2003  C3  UNK    81      56.324  25.660  60.982  1.00  0.00           C
ATOM   2004  C4  UNK    81      57.807  25.951  58.835  1.00  0.00           C
ATOM   2005  C5  UNK    81      55.217  26.328  61.841  1.00  0.00           C
ATOM   2006  C6  UNK    81      55.598  26.995  58.941  1.00  0.00           C
ATOM   2007  C7  UNK    81      55.569  26.891  63.065  1.00  0.00           C
ATOM   2008  C8  UNK    81      53.891  26.312  61.428  1.00  0.00           C
ATOM   2009  C9  UNK    81      54.539  27.405  63.895  1.00  0.00           C
ATOM   2010  C10 UNK    81      52.939  26.840  62.252  1.00  0.00           C
ATOM   2011  C11 UNK    81      53.259  27.487  63.445  1.00  0.00           C
ATOM   2012  H12 UNK    81      57.204  27.480  60.121  1.00  0.00           H
ATOM   2013  H13 UNK    81      57.150  25.338  61.691  1.00  0.00           H
ATOM   2014  H14 UNK    81      55.776  24.755  60.673  1.00  0.00           H
ATOM   2015  H15 UNK    81      57.993  26.618  58.012  1.00  0.00           H
ATOM   2016  H16 UNK    81      57.318  25.043  58.374  1.00  0.00           H
ATOM   2017  H17 UNK    81      54.979  27.695  59.429  1.00  0.00           H
ATOM   2018  H18 UNK    81      55.858  27.462  58.024  1.00  0.00           H
ATOM   2019  H19 UNK    81      54.933  26.165  58.636  1.00  0.00           H
ATOM   2020  H20 UNK    81      56.563  26.738  63.486  1.00  0.00           H
ATOM   2021  H21 UNK    81      53.606  25.814  60.557  1.00  0.00           H
ATOM   2022  H22 UNK    81      54.715  27.780  64.904  1.00  0.00           H
ATOM   2023  H23 UNK    81      51.879  26.838  61.930  1.00  0.00           H
ATOM   2024  H24 UNK    81      59.702  25.566  58.823  1.00  0.00           H
ATOM   2025  H25 UNK    81      52.629  28.075  64.091  1.00  0.00           H
ATOM   2026  O1  UNK    82      21.924  54.333  12.612  1.00  0.00           O
ATOM   2027  C2  UNK    82      23.582  56.115  13.259  1.00  0.00           C
ATOM   2028  C3  UNK    82      24.976  55.505  12.886  1.00  0.00           C
ATOM   2029  C4  UNK    82      22.595  55.022  13.700  1.00  0.00           C
ATOM   2030  C5  UNK    82      25.958  56.496  12.280  1.00  0.00           C
ATOM   2031  C6  UNK    82      23.626  57.303  14.252  1.00  0.00           C
ATOM   2032  C7  UNK    82      27.041  56.963  13.070  1.00  0.00           C
ATOM   2033  C8  UNK    82      25.825  56.927  10.948  1.00  0.00           C
ATOM   2034  C9  UNK    82      27.902  57.911  12.480  1.00  0.00           C
ATOM   2035  C10 UNK    82      26.730  57.817  10.393  1.00  0.00           C
ATOM   2036  C11 UNK    82      27.803  58.362  11.184  1.00  0.00           C
ATOM   2037  H12 UNK    82      23.212  56.629  12.315  1.00  0.00           H
ATOM   2038  H13 UNK    82      24.808  54.676  12.212  1.00  0.00           H
ATOM   2039  H14 UNK    82      25.434  55.034  13.700  1.00  0.00           H
ATOM   2040  H15 UNK    82      21.837  55.489  14.412  1.00  0.00           H
ATOM   2041  H16 UNK    82      23.128  54.302  14.307  1.00  0.00           H
ATOM   2042  H17 UNK    82      22.683  57.790  14.039  1.00  0.00           H
ATOM   2043  H18 UNK    82      23.655  57.038  15.361  1.00  0.00           H
ATOM   2044  H19 UNK    82      24.406  57.917  13.995  1.00  0.00           H
ATOM   2045  H20 UNK    82      27.156  56.820  14.147  1.00  0.00           H
ATOM   2046  H21 UNK    82      25.089  56.545  10.237  1.00  0.00           H
ATOM   2047  H22 UNK    82      28.702  58.294  13.130  1.00  0.00           H
ATOM   2048  H23 UNK    82      26.675  58.133   9.355  1.00  0.00           H
ATOM   2049  H24 UNK    82      21.248  53.821  13.079  1.00  0.00           H
ATOM   2050  H25 UNK    82      28.500  59.018  10.751  1.00  0.00           H
ATOM   2051  O1  UNK    83      17.570  28.275  47.306  1.00  0.00           O
ATOM   2052  C2  UNK    83      18.109  26.099  48.020  1.00  0.00           C
ATOM   2053  C3  UNK    83      16.637  25.565  47.942  1.00  0.00           C
ATOM   2054  C4  UNK    83      18.407  27.176  46.941  1.00  0.00           C
ATOM   2055  C5  UNK    83      16.058  25.350  46.562  1.00  0.00           C
ATOM   2056  C6  UNK    83      18.560  26.628  49.450  1.00  0.00           C
ATOM   2057  C7  UNK    83      15.347  26.359  45.878  1.00  0.00           C
ATOM   2058  C8  UNK    83      16.318  24.218  45.768  1.00  0.00           C
ATOM   2059  C9  UNK    83      14.905  26.212  44.579  1.00  0.00           C
ATOM   2060  C10 UNK    83      15.902  24.072  44.471  1.00  0.00           C
ATOM   2061  C11 UNK    83      15.122  25.021  43.813  1.00  0.00           C
ATOM   2062  H12 UNK    83      18.778  25.244  47.817  1.00  0.00           H
ATOM   2063  H13 UNK    83      15.914  26.357  48.300  1.00  0.00           H
ATOM   2064  H14 UNK    83      16.524  24.753  48.637  1.00  0.00           H
ATOM   2065  H15 UNK    83      18.251  26.883  45.980  1.00  0.00           H
ATOM   2066  H16 UNK    83      19.427  27.517  46.939  1.00  0.00           H
ATOM   2067  H17 UNK    83      19.624  26.962  49.409  1.00  0.00           H
ATOM   2068  H18 UNK    83      17.925  27.471  49.773  1.00  0.00           H
ATOM   2069  H19 UNK    83      18.386  25.869  50.277  1.00  0.00           H
ATOM   2070  H20 UNK    83      15.136  27.296  46.413  1.00  0.00           H
ATOM   2071  H21 UNK    83      16.925  23.471  46.200  1.00  0.00           H
ATOM   2072  H22 UNK    83      14.217  26.945  44.176  1.00  0.00           H
ATOM   2073  H23 UNK    83      16.063  23.215  43.966  1.00  0.00           H
ATOM   2074  H24 UNK    83      17.474  29.005  46.538  1.00  0.00           H
ATOM   2075  H25 UNK    83      14.835  24.873  42.714  1.00  0.00           H
ATOM   2076  O1  UNK    84      61.284  37.483  59.683  1.00  0.00           O
ATOM   2077  C2  UNK    84      59.039  36.775  60.308  1.00  0.00           C
ATOM   2078  C3  UNK    84      57.872  37.051  61.241  1.00  0.00           C
ATOM   2079  C4  UNK    84      60.181  37.853  60.498  1.00  0.00           C
ATOM   2080  C5  UNK    84      57.204  38.346  60.986  1.00  0.00           C
ATOM   2081  C6  UNK    84      59.635  35.369  60.707  1.00  0.00           C
ATOM   2082  C7  UNK    84      56.171  38.468  60.028  1.00  0.00           C
ATOM   2083  C8  UNK    84      57.697  39.513  61.598  1.00  0.00           C
ATOM   2084  C9  UNK    84      55.672  39.714  59.684  1.00  0.00           C
ATOM   2085  C10 UNK    84      57.117  40.761  61.237  1.00  0.00           C
ATOM   2086  C11 UNK    84      56.116  40.874  60.282  1.00  0.00           C
ATOM   2087  H12 UNK    84      58.766  36.645  59.243  1.00  0.00           H
ATOM   2088  H13 UNK    84      58.209  36.925  62.300  1.00  0.00           H
ATOM   2089  H14 UNK    84      57.078  36.300  61.102  1.00  0.00           H
ATOM   2090  H15 UNK    84      60.397  37.771  61.610  1.00  0.00           H
ATOM   2091  H16 UNK    84      59.731  38.813  60.173  1.00  0.00           H
ATOM   2092  H17 UNK    84      58.938  34.672  61.120  1.00  0.00           H
ATOM   2093  H18 UNK    84      60.180  34.790  59.916  1.00  0.00           H
ATOM   2094  H19 UNK    84      60.383  35.523  61.516  1.00  0.00           H
ATOM   2095  H20 UNK    84      55.782  37.564  59.500  1.00  0.00           H
ATOM   2096  H21 UNK    84      58.538  39.451  62.284  1.00  0.00           H
ATOM   2097  H22 UNK    84      54.896  39.756  58.957  1.00  0.00           H
ATOM   2098  H23 UNK    84      57.526  41.606  61.805  1.00  0.00           H
ATOM   2099  H24 UNK    84      61.125  37.807  58.793  1.00  0.00           H
ATOM   2100  H25 UNK    84      55.681  41.873  60.098  1.00  0.00           H
ATOM   2101  O1  UNK    85      56.165  14.565  40.882  1.00  0.00           O
ATOM   2102  C2  UNK    85      54.428  12.989  39.889  1.00  0.00           C
ATOM   2103  C3  UNK    85      53.167  13.876  40.126  1.00  0.00           C
ATOM   2104  C4  UNK    85      55.582  13.199  40.908  1.00  0.00           C
ATOM   2105  C5  UNK    85      52.572  14.264  38.787  1.00  0.00           C
ATOM   2106  C6  UNK    85      54.196  11.429  39.786  1.00  0.00           C
ATOM   2107  C7  UNK    85      52.760  15.579  38.238  1.00  0.00           C
ATOM   2108  C8  UNK    85      51.748  13.326  38.151  1.00  0.00           C
ATOM   2109  C9  UNK    85      52.093  15.849  37.010  1.00  0.00           C
ATOM   2110  C10 UNK    85      51.200  13.591  36.923  1.00  0.00           C
ATOM   2111  C11 UNK    85      51.399  14.848  36.339  1.00  0.00           C
ATOM   2112  H12 UNK    85      54.887  13.334  38.973  1.00  0.00           H
ATOM   2113  H13 UNK    85      53.404  14.809  40.541  1.00  0.00           H
ATOM   2114  H14 UNK    85      52.487  13.446  40.804  1.00  0.00           H
ATOM   2115  H15 UNK    85      56.315  12.444  40.637  1.00  0.00           H
ATOM   2116  H16 UNK    85      55.234  12.964  41.904  1.00  0.00           H
ATOM   2117  H17 UNK    85      53.692  11.008  40.711  1.00  0.00           H
ATOM   2118  H18 UNK    85      53.463  11.312  38.978  1.00  0.00           H
ATOM   2119  H19 UNK    85      55.087  10.825  39.522  1.00  0.00           H
ATOM   2120  H20 UNK    85      53.327  16.362  38.725  1.00  0.00           H
ATOM   2121  H21 UNK    85      51.565  12.350  38.534  1.00  0.00           H
ATOM   2122  H22 UNK    85      52.249  16.845  36.659  1.00  0.00           H
ATOM   2123  H23 UNK    85      50.595  12.845  36.416  1.00  0.00           H
ATOM   2124  H24 UNK    85      56.550  14.698  39.938  1.00  0.00           H
ATOM   2125  H25 UNK    85      50.936  15.031  35.340  1.00  0.00           H
ATOM   2126  O1  UNK    86      63.516  71.247  71.252  1.00  0.00           O
ATOM   2127  C2  UNK    86      64.430  69.462  72.717  1.00  0.00           C
ATOM   2128  C3  UNK    86      63.239  69.118  73.574  1.00  0.00           C
ATOM   2129  C4  UNK    86      64.027  69.874  71.281  1.00  0.00           C
ATOM   2130  C5  UNK    86      63.505  68.353  74.926  1.00  0.00           C
ATOM   2131  C6  UNK    86      65.397  70.531  73.330  1.00  0.00           C
ATOM   2132  C7  UNK    86      62.858  68.808  76.116  1.00  0.00           C
ATOM   2133  C8  UNK    86      64.282  67.190  75.085  1.00  0.00           C
ATOM   2134  C9  UNK    86      62.973  68.133  77.365  1.00  0.00           C
ATOM   2135  C10 UNK    86      64.376  66.488  76.267  1.00  0.00           C
ATOM   2136  C11 UNK    86      63.683  66.909  77.417  1.00  0.00           C
ATOM   2137  H12 UNK    86      64.932  68.461  72.713  1.00  0.00           H
ATOM   2138  H13 UNK    86      62.542  68.574  72.936  1.00  0.00           H
ATOM   2139  H14 UNK    86      62.529  69.962  73.765  1.00  0.00           H
ATOM   2140  H15 UNK    86      63.264  69.218  70.928  1.00  0.00           H
ATOM   2141  H16 UNK    86      64.840  69.664  70.574  1.00  0.00           H
ATOM   2142  H17 UNK    86      64.828  71.450  73.532  1.00  0.00           H
ATOM   2143  H18 UNK    86      65.975  70.149  74.181  1.00  0.00           H
ATOM   2144  H19 UNK    86      66.184  70.783  72.605  1.00  0.00           H
ATOM   2145  H20 UNK    86      62.170  69.654  76.107  1.00  0.00           H
ATOM   2146  H21 UNK    86      64.753  66.774  74.180  1.00  0.00           H
ATOM   2147  H22 UNK    86      62.597  68.569  78.338  1.00  0.00           H
ATOM   2148  H23 UNK    86      64.989  65.587  76.238  1.00  0.00           H
ATOM   2149  H24 UNK    86      64.404  71.746  71.517  1.00  0.00           H
ATOM   2150  H25 UNK    86      63.665  66.296  78.322  1.00  0.00           H
ATOM   2151  O1  UNK    87      27.834  18.371  12.491  1.00  0.00           O
ATOM   2152  C2  UNK    87      25.739  17.069  12.430  1.00  0.00           C
ATOM   2153  C3  UNK    87      24.565  16.446  13.235  1.00  0.00           C
ATOM   2154  C4  UNK    87      26.789  17.776  13.260  1.00  0.00           C
ATOM   2155  C5  UNK    87      23.479  15.874  12.352  1.00  0.00           C
ATOM   2156  C6  UNK    87      26.446  16.028  11.507  1.00  0.00           C
ATOM   2157  C7  UNK    87      23.062  14.537  12.582  1.00  0.00           C
ATOM   2158  C8  UNK    87      22.952  16.605  11.228  1.00  0.00           C
ATOM   2159  C9  UNK    87      22.204  13.886  11.644  1.00  0.00           C
ATOM   2160  C10 UNK    87      22.036  15.939  10.326  1.00  0.00           C
ATOM   2161  C11 UNK    87      21.664  14.568  10.561  1.00  0.00           C
ATOM   2162  H12 UNK    87      25.346  17.738  11.731  1.00  0.00           H
ATOM   2163  H13 UNK    87      24.132  17.203  13.876  1.00  0.00           H
ATOM   2164  H14 UNK    87      25.046  15.661  13.857  1.00  0.00           H
ATOM   2165  H15 UNK    87      27.270  17.154  13.989  1.00  0.00           H
ATOM   2166  H16 UNK    87      26.346  18.642  13.830  1.00  0.00           H
ATOM   2167  H17 UNK    87      25.736  15.433  10.914  1.00  0.00           H
ATOM   2168  H18 UNK    87      27.098  16.457  10.792  1.00  0.00           H
ATOM   2169  H19 UNK    87      27.072  15.363  12.134  1.00  0.00           H
ATOM   2170  H20 UNK    87      23.459  13.923  13.365  1.00  0.00           H
ATOM   2171  H21 UNK    87      23.354  17.556  10.938  1.00  0.00           H
ATOM   2172  H22 UNK    87      21.888  12.818  11.763  1.00  0.00           H
ATOM   2173  H23 UNK    87      21.628  16.493   9.554  1.00  0.00           H
ATOM   2174  H24 UNK    87      28.510  17.661  12.207  1.00  0.00           H
ATOM   2175  H25 UNK    87      20.964  14.064   9.858  1.00  0.00           H
ATOM   2176  O1  UNK    88      76.641  39.430   5.433  1.00  0.00           O
ATOM   2177  C2  UNK    88      76.690  36.990   4.890  1.00  0.00           C
ATOM   2178  C3  UNK    88      76.138  36.428   6.264  1.00  0.00           C
ATOM   2179  C4  UNK    88      77.488  38.282   5.094  1.00  0.00           C
ATOM   2180  C5  UNK    88      77.249  35.971   7.181  1.00  0.00           C
ATOM   2181  C6  UNK    88      77.635  35.907   4.176  1.00  0.00           C
ATOM   2182  C7  UNK    88      78.009  36.850   7.988  1.00  0.00           C
ATOM   2183  C8  UNK    88      77.463  34.603   7.303  1.00  0.00           C
ATOM   2184  C9  UNK    88      78.849  36.319   9.040  1.00  0.00           C
ATOM   2185  C10 UNK    88      78.366  34.054   8.201  1.00  0.00           C
ATOM   2186  C11 UNK    88      79.031  34.911   9.107  1.00  0.00           C
ATOM   2187  H12 UNK    88      75.939  37.324   4.095  1.00  0.00           H
ATOM   2188  H13 UNK    88      75.436  35.662   5.996  1.00  0.00           H
ATOM   2189  H14 UNK    88      75.514  37.151   6.720  1.00  0.00           H
ATOM   2190  H15 UNK    88      77.877  38.532   4.066  1.00  0.00           H
ATOM   2191  H16 UNK    88      78.412  38.189   5.715  1.00  0.00           H
ATOM   2192  H17 UNK    88      78.622  35.865   4.620  1.00  0.00           H
ATOM   2193  H18 UNK    88      77.117  34.931   4.301  1.00  0.00           H
ATOM   2194  H19 UNK    88      77.732  36.188   3.096  1.00  0.00           H
ATOM   2195  H20 UNK    88      77.922  37.933   7.924  1.00  0.00           H
ATOM   2196  H21 UNK    88      77.037  33.891   6.587  1.00  0.00           H
ATOM   2197  H22 UNK    88      79.250  36.948   9.818  1.00  0.00           H
ATOM   2198  H23 UNK    88      78.536  32.978   8.238  1.00  0.00           H
ATOM   2199  H24 UNK    88      76.820  40.156   4.816  1.00  0.00           H
ATOM   2200  H25 UNK    88      79.797  34.513   9.725  1.00  0.00           H
ATOM   2201  O1  UNK    89      67.330  50.991  43.051  1.00  0.00           O
ATOM   2202  C2  UNK    89      66.577  52.708  44.598  1.00  0.00           C
ATOM   2203  C3  UNK    89      66.301  54.152  44.909  1.00  0.00           C
ATOM   2204  C4  UNK    89      66.791  52.299  43.123  1.00  0.00           C
ATOM   2205  C5  UNK    89      65.178  54.763  44.072  1.00  0.00           C
ATOM   2206  C6  UNK    89      67.811  52.367  45.439  1.00  0.00           C
ATOM   2207  C7  UNK    89      63.852  54.813  44.539  1.00  0.00           C
ATOM   2208  C8  UNK    89      65.429  55.231  42.795  1.00  0.00           C
ATOM   2209  C9  UNK    89      62.785  55.375  43.787  1.00  0.00           C
ATOM   2210  C10 UNK    89      64.352  55.785  42.041  1.00  0.00           C
ATOM   2211  C11 UNK    89      63.078  55.865  42.545  1.00  0.00           C
ATOM   2212  H12 UNK    89      65.712  52.078  45.011  1.00  0.00           H
ATOM   2213  H13 UNK    89      67.225  54.721  44.857  1.00  0.00           H
ATOM   2214  H14 UNK    89      66.019  54.278  45.993  1.00  0.00           H
ATOM   2215  H15 UNK    89      67.520  53.005  42.651  1.00  0.00           H
ATOM   2216  H16 UNK    89      65.865  52.362  42.473  1.00  0.00           H
ATOM   2217  H17 UNK    89      68.057  51.333  45.312  1.00  0.00           H
ATOM   2218  H18 UNK    89      68.741  52.869  44.998  1.00  0.00           H
ATOM   2219  H19 UNK    89      67.741  52.655  46.558  1.00  0.00           H
ATOM   2220  H20 UNK    89      63.627  54.381  45.516  1.00  0.00           H
ATOM   2221  H21 UNK    89      66.387  55.183  42.311  1.00  0.00           H
ATOM   2222  H22 UNK    89      61.814  55.215  44.190  1.00  0.00           H
ATOM   2223  H23 UNK    89      64.518  56.139  41.090  1.00  0.00           H
ATOM   2224  H24 UNK    89      67.760  50.801  42.186  1.00  0.00           H
ATOM   2225  H25 UNK    89      62.268  56.334  41.970  1.00  0.00           H
ATOM   2226  O1  UNK    90      11.969   8.744  58.984  1.00  0.00           O
ATOM   2227  C2  UNK    90      14.240   8.107  59.560  1.00  0.00           C
ATOM   2228  C3  UNK    90      13.875   7.169  60.775  1.00  0.00           C
ATOM   2229  C4  UNK    90      13.171   8.176  58.430  1.00  0.00           C
ATOM   2230  C5  UNK    90      14.935   7.068  61.848  1.00  0.00           C
ATOM   2231  C6  UNK    90      14.468   9.588  60.005  1.00  0.00           C
ATOM   2232  C7  UNK    90      15.021   8.010  62.861  1.00  0.00           C
ATOM   2233  C8  UNK    90      15.887   6.034  61.673  1.00  0.00           C
ATOM   2234  C9  UNK    90      16.087   7.919  63.775  1.00  0.00           C
ATOM   2235  C10 UNK    90      16.790   5.775  62.670  1.00  0.00           C
ATOM   2236  C11 UNK    90      16.953   6.795  63.630  1.00  0.00           C
ATOM   2237  H12 UNK    90      15.167   7.776  59.113  1.00  0.00           H
ATOM   2238  H13 UNK    90      13.708   6.175  60.363  1.00  0.00           H
ATOM   2239  H14 UNK    90      12.938   7.577  61.244  1.00  0.00           H
ATOM   2240  H15 UNK    90      12.958   7.196  58.110  1.00  0.00           H
ATOM   2241  H16 UNK    90      13.593   8.797  57.526  1.00  0.00           H
ATOM   2242  H17 UNK    90      14.563  10.145  59.046  1.00  0.00           H
ATOM   2243  H18 UNK    90      13.609   9.920  60.613  1.00  0.00           H
ATOM   2244  H19 UNK    90      15.341   9.751  60.624  1.00  0.00           H
ATOM   2245  H20 UNK    90      14.313   8.787  63.042  1.00  0.00           H
ATOM   2246  H21 UNK    90      15.738   5.343  60.807  1.00  0.00           H
ATOM   2247  H22 UNK    90      16.143   8.640  64.591  1.00  0.00           H
ATOM   2248  H23 UNK    90      17.465   4.978  62.713  1.00  0.00           H
ATOM   2249  H24 UNK    90      12.097   9.733  59.138  1.00  0.00           H
ATOM   2250  H25 UNK    90      17.755   6.682  64.372  1.00  0.00           H
ATOM   2251  O1  UNK    91      46.940  37.579  14.799  1.00  0.00           O
ATOM   2252  C2  UNK    91      48.616  39.410  14.391  1.00  0.00           C
ATOM   2253  C3  UNK    91      48.807  39.201  12.874  1.00  0.00           C
ATOM   2254  C4  UNK    91      47.209  38.972  14.898  1.00  0.00           C
ATOM   2255  C5  UNK    91      47.911  40.064  12.026  1.00  0.00           C
ATOM   2256  C6  UNK    91      49.710  38.484  15.097  1.00  0.00           C
ATOM   2257  C7  UNK    91      46.574  39.648  11.745  1.00  0.00           C
ATOM   2258  C8  UNK    91      48.385  41.274  11.575  1.00  0.00           C
ATOM   2259  C9  UNK    91      45.836  40.390  10.759  1.00  0.00           C
ATOM   2260  C10 UNK    91      47.627  42.070  10.623  1.00  0.00           C
ATOM   2261  C11 UNK    91      46.339  41.650  10.288  1.00  0.00           C
ATOM   2262  H12 UNK    91      48.891  40.469  14.645  1.00  0.00           H
ATOM   2263  H13 UNK    91      48.638  38.164  12.579  1.00  0.00           H
ATOM   2264  H14 UNK    91      49.879  39.372  12.643  1.00  0.00           H
ATOM   2265  H15 UNK    91      46.484  39.611  14.450  1.00  0.00           H
ATOM   2266  H16 UNK    91      47.273  39.204  15.941  1.00  0.00           H
ATOM   2267  H17 UNK    91      50.752  38.722  14.830  1.00  0.00           H
ATOM   2268  H18 UNK    91      49.517  38.599  16.211  1.00  0.00           H
ATOM   2269  H19 UNK    91      49.529  37.434  14.907  1.00  0.00           H
ATOM   2270  H20 UNK    91      46.096  38.774  12.177  1.00  0.00           H
ATOM   2271  H21 UNK    91      49.352  41.543  11.954  1.00  0.00           H
ATOM   2272  H22 UNK    91      44.811  40.020  10.546  1.00  0.00           H
ATOM   2273  H23 UNK    91      48.074  43.012  10.198  1.00  0.00           H
ATOM   2274  H24 UNK    91      46.116  37.481  15.322  1.00  0.00           H
ATOM   2275  H25 UNK    91      45.752  42.297   9.689  1.00  0.00           H
ATOM   2276  O1  UNK    92      41.716  22.530  73.352  1.00  0.00           O
ATOM   2277  C2  UNK    92      40.562  23.725  75.288  1.00  0.00           C
ATOM   2278  C3  UNK    92      39.148  23.697  74.609  1.00  0.00           C
ATOM   2279  C4  UNK    92      41.740  23.696  74.223  1.00  0.00           C
ATOM   2280  C5  UNK    92      37.961  23.694  75.535  1.00  0.00           C
ATOM   2281  C6  UNK    92      40.711  24.820  76.317  1.00  0.00           C
ATOM   2282  C7  UNK    92      37.488  24.884  76.113  1.00  0.00           C
ATOM   2283  C8  UNK    92      37.265  22.481  75.697  1.00  0.00           C
ATOM   2284  C9  UNK    92      36.412  24.805  77.014  1.00  0.00           C
ATOM   2285  C10 UNK    92      36.130  22.464  76.530  1.00  0.00           C
ATOM   2286  C11 UNK    92      35.764  23.607  77.231  1.00  0.00           C
ATOM   2287  H12 UNK    92      40.733  22.786  75.844  1.00  0.00           H
ATOM   2288  H13 UNK    92      39.098  22.853  73.889  1.00  0.00           H
ATOM   2289  H14 UNK    92      38.982  24.564  74.030  1.00  0.00           H
ATOM   2290  H15 UNK    92      42.709  23.720  74.636  1.00  0.00           H
ATOM   2291  H16 UNK    92      41.728  24.564  73.497  1.00  0.00           H
ATOM   2292  H17 UNK    92      41.639  24.769  76.835  1.00  0.00           H
ATOM   2293  H18 UNK    92      40.665  25.825  75.812  1.00  0.00           H
ATOM   2294  H19 UNK    92      40.017  24.781  77.131  1.00  0.00           H
ATOM   2295  H20 UNK    92      38.047  25.795  76.108  1.00  0.00           H
ATOM   2296  H21 UNK    92      37.585  21.544  75.214  1.00  0.00           H
ATOM   2297  H22 UNK    92      36.208  25.664  77.632  1.00  0.00           H
ATOM   2298  H23 UNK    92      35.433  21.593  76.557  1.00  0.00           H
ATOM   2299  H24 UNK    92      41.269  22.887  72.511  1.00  0.00           H
ATOM   2300  H25 UNK    92      34.894  23.620  77.908  1.00  0.00           H
ATOM   2301  O1  UNK    93      18.203  16.562  36.296  1.00  0.00           O
ATOM   2302  C2  UNK    93      17.941  18.694  35.145  1.00  0.00           C
ATOM   2303  C3  UNK    93      17.235  19.367  36.332  1.00  0.00           C
ATOM   2304  C4  UNK    93      18.921  17.588  35.542  1.00  0.00           C
ATOM   2305  C5  UNK    93      18.164  19.722  37.484  1.00  0.00           C
ATOM   2306  C6  UNK    93      16.936  18.087  34.117  1.00  0.00           C
ATOM   2307  C7  UNK    93      18.913  20.920  37.382  1.00  0.00           C
ATOM   2308  C8  UNK    93      18.104  19.005  38.710  1.00  0.00           C
ATOM   2309  C9  UNK    93      19.711  21.387  38.470  1.00  0.00           C
ATOM   2310  C10 UNK    93      18.820  19.510  39.855  1.00  0.00           C
ATOM   2311  C11 UNK    93      19.560  20.669  39.693  1.00  0.00           C
ATOM   2312  H12 UNK    93      18.593  19.461  34.701  1.00  0.00           H
ATOM   2313  H13 UNK    93      16.512  18.709  36.771  1.00  0.00           H
ATOM   2314  H14 UNK    93      16.737  20.221  35.903  1.00  0.00           H
ATOM   2315  H15 UNK    93      19.723  18.044  36.044  1.00  0.00           H
ATOM   2316  H16 UNK    93      19.469  17.133  34.671  1.00  0.00           H
ATOM   2317  H17 UNK    93      16.194  17.441  34.593  1.00  0.00           H
ATOM   2318  H18 UNK    93      16.339  18.809  33.673  1.00  0.00           H
ATOM   2319  H19 UNK    93      17.437  17.520  33.268  1.00  0.00           H
ATOM   2320  H20 UNK    93      18.804  21.500  36.456  1.00  0.00           H
ATOM   2321  H21 UNK    93      17.496  18.160  38.827  1.00  0.00           H
ATOM   2322  H22 UNK    93      20.258  22.249  38.410  1.00  0.00           H
ATOM   2323  H23 UNK    93      18.755  18.966  40.796  1.00  0.00           H
ATOM   2324  H24 UNK    93      18.596  15.645  36.060  1.00  0.00           H
ATOM   2325  H25 UNK    93      20.122  21.130  40.507  1.00  0.00           H
ATOM   2326  O1  UNK    94      69.895  22.567  23.020  1.00  0.00           O
ATOM   2327  C2  UNK    94      71.708  22.561  24.738  1.00  0.00           C
ATOM   2328  C3  UNK    94      70.740  22.759  25.902  1.00  0.00           C
ATOM   2329  C4  UNK    94      71.107  23.204  23.454  1.00  0.00           C
ATOM   2330  C5  UNK    94      71.055  21.973  27.142  1.00  0.00           C
ATOM   2331  C6  UNK    94      73.105  23.211  24.969  1.00  0.00           C
ATOM   2332  C7  UNK    94      70.976  20.624  27.210  1.00  0.00           C
ATOM   2333  C8  UNK    94      71.390  22.675  28.352  1.00  0.00           C
ATOM   2334  C9  UNK    94      71.219  19.909  28.397  1.00  0.00           C
ATOM   2335  C10 UNK    94      71.789  22.017  29.501  1.00  0.00           C
ATOM   2336  C11 UNK    94      71.659  20.659  29.519  1.00  0.00           C
ATOM   2337  H12 UNK    94      71.818  21.513  24.555  1.00  0.00           H
ATOM   2338  H13 UNK    94      69.807  22.343  25.474  1.00  0.00           H
ATOM   2339  H14 UNK    94      70.750  23.775  26.210  1.00  0.00           H
ATOM   2340  H15 UNK    94      71.804  23.087  22.648  1.00  0.00           H
ATOM   2341  H16 UNK    94      70.791  24.178  23.764  1.00  0.00           H
ATOM   2342  H17 UNK    94      72.967  24.309  24.978  1.00  0.00           H
ATOM   2343  H18 UNK    94      73.479  22.677  25.846  1.00  0.00           H
ATOM   2344  H19 UNK    94      73.782  22.997  24.118  1.00  0.00           H
ATOM   2345  H20 UNK    94      70.710  20.085  26.277  1.00  0.00           H
ATOM   2346  H21 UNK    94      71.398  23.777  28.373  1.00  0.00           H
ATOM   2347  H22 UNK    94      71.152  18.763  28.376  1.00  0.00           H
ATOM   2348  H23 UNK    94      72.132  22.565  30.366  1.00  0.00           H
ATOM   2349  H24 UNK    94      69.188  22.797  23.765  1.00  0.00           H
ATOM   2350  H25 UNK    94      71.974  20.087  30.323  1.00  0.00           H
ATOM   2351  O1  UNK    95      38.975  48.026  13.166  1.00  0.00           O
ATOM   2352  C2  UNK    95      39.008  50.473  13.454  1.00  0.00           C
ATOM   2353  C3  UNK    95      39.614  50.711  12.019  1.00  0.00           C
ATOM   2354  C4  UNK    95      39.414  49.036  13.994  1.00  0.00           C
ATOM   2355  C5  UNK    95      39.215  52.071  11.337  1.00  0.00           C
ATOM   2356  C6  UNK    95      39.563  51.456  14.490  1.00  0.00           C
ATOM   2357  C7  UNK    95      37.917  52.265  10.811  1.00  0.00           C
ATOM   2358  C8  UNK    95      40.107  53.126  11.413  1.00  0.00           C
ATOM   2359  C9  UNK    95      37.524  53.538  10.319  1.00  0.00           C
ATOM   2360  C10 UNK    95      39.772  54.396  10.914  1.00  0.00           C
ATOM   2361  C11 UNK    95      38.461  54.626  10.369  1.00  0.00           C
ATOM   2362  H12 UNK    95      37.931  50.472  13.460  1.00  0.00           H
ATOM   2363  H13 UNK    95      39.371  49.846  11.352  1.00  0.00           H
ATOM   2364  H14 UNK    95      40.764  50.571  12.056  1.00  0.00           H
ATOM   2365  H15 UNK    95      38.957  48.916  15.014  1.00  0.00           H
ATOM   2366  H16 UNK    95      40.551  48.979  14.097  1.00  0.00           H
ATOM   2367  H17 UNK    95      39.146  52.465  14.256  1.00  0.00           H
ATOM   2368  H18 UNK    95      39.303  51.173  15.527  1.00  0.00           H
ATOM   2369  H19 UNK    95      40.661  51.418  14.346  1.00  0.00           H
ATOM   2370  H20 UNK    95      37.271  51.430  10.799  1.00  0.00           H
ATOM   2371  H21 UNK    95      41.156  53.007  11.761  1.00  0.00           H
ATOM   2372  H22 UNK    95      36.460  53.724   9.959  1.00  0.00           H
ATOM   2373  H23 UNK    95      40.489  55.263  11.057  1.00  0.00           H
ATOM   2374  H24 UNK    95      38.891  47.144  13.673  1.00  0.00           H
ATOM   2375  H25 UNK    95      38.140  55.663  10.082  1.00  0.00           H
ATOM   2376  O1  UNK    96      43.632  76.400  36.801  1.00  0.00           O
ATOM   2377  C2  UNK    96      45.809  77.237  37.703  1.00  0.00           C
ATOM   2378  C3  UNK    96      45.670  78.836  37.648  1.00  0.00           C
ATOM   2379  C4  UNK    96      44.493  76.518  38.014  1.00  0.00           C
ATOM   2380  C5  UNK    96      46.989  79.681  37.573  1.00  0.00           C
ATOM   2381  C6  UNK    96      46.505  76.621  36.547  1.00  0.00           C
ATOM   2382  C7  UNK    96      47.423  80.428  36.385  1.00  0.00           C
ATOM   2383  C8  UNK    96      47.849  79.621  38.655  1.00  0.00           C
ATOM   2384  C9  UNK    96      48.683  80.994  36.335  1.00  0.00           C
ATOM   2385  C10 UNK    96      49.131  80.145  38.556  1.00  0.00           C
ATOM   2386  C11 UNK    96      49.535  80.901  37.423  1.00  0.00           C
ATOM   2387  H12 UNK    96      46.390  77.190  38.599  1.00  0.00           H
ATOM   2388  H13 UNK    96      45.231  79.052  38.596  1.00  0.00           H
ATOM   2389  H14 UNK    96      44.978  79.202  36.881  1.00  0.00           H
ATOM   2390  H15 UNK    96      44.034  76.924  38.978  1.00  0.00           H
ATOM   2391  H16 UNK    96      44.807  75.443  38.252  1.00  0.00           H
ATOM   2392  H17 UNK    96      46.675  75.515  36.635  1.00  0.00           H
ATOM   2393  H18 UNK    96      45.977  76.693  35.617  1.00  0.00           H
ATOM   2394  H19 UNK    96      47.487  77.090  36.482  1.00  0.00           H
ATOM   2395  H20 UNK    96      46.765  80.446  35.495  1.00  0.00           H
ATOM   2396  H21 UNK    96      47.561  78.940  39.392  1.00  0.00           H
ATOM   2397  H22 UNK    96      49.031  81.484  35.431  1.00  0.00           H
ATOM   2398  H23 UNK    96      49.832  80.001  39.414  1.00  0.00           H
ATOM   2399  H24 UNK    96      42.751  76.681  37.167  1.00  0.00           H
ATOM   2400  H25 UNK    96      50.535  81.260  37.371  1.00  0.00           H
ATOM   2401  O1  UNK    97      20.586  72.436  17.266  1.00  0.00           O
ATOM   2402  C2  UNK    97      22.811  71.630  16.332  1.00  0.00           C
ATOM   2403  C3  UNK    97      23.391  70.596  15.316  1.00  0.00           C
ATOM   2404  C4  UNK    97      21.316  71.356  16.640  1.00  0.00           C
ATOM   2405  C5  UNK    97      23.086  69.140  15.661  1.00  0.00           C
ATOM   2406  C6  UNK    97      23.661  71.848  17.565  1.00  0.00           C
ATOM   2407  C7  UNK    97      23.767  68.508  16.666  1.00  0.00           C
ATOM   2408  C8  UNK    97      22.013  68.497  14.969  1.00  0.00           C
ATOM   2409  C9  UNK    97      23.573  67.115  16.890  1.00  0.00           C
ATOM   2410  C10 UNK    97      21.677  67.162  15.233  1.00  0.00           C
ATOM   2411  C11 UNK    97      22.523  66.414  16.148  1.00  0.00           C
ATOM   2412  H12 UNK    97      22.883  72.558  15.728  1.00  0.00           H
ATOM   2413  H13 UNK    97      24.444  70.763  15.230  1.00  0.00           H
ATOM   2414  H14 UNK    97      22.972  70.906  14.363  1.00  0.00           H
ATOM   2415  H15 UNK    97      21.201  70.453  17.322  1.00  0.00           H
ATOM   2416  H16 UNK    97      20.779  71.166  15.682  1.00  0.00           H
ATOM   2417  H17 UNK    97      24.698  72.000  17.320  1.00  0.00           H
ATOM   2418  H18 UNK    97      23.304  72.733  18.142  1.00  0.00           H
ATOM   2419  H19 UNK    97      23.485  70.980  18.241  1.00  0.00           H
ATOM   2420  H20 UNK    97      24.477  69.147  17.225  1.00  0.00           H
ATOM   2421  H21 UNK    97      21.410  68.959  14.211  1.00  0.00           H
ATOM   2422  H22 UNK    97      24.193  66.585  17.655  1.00  0.00           H
ATOM   2423  H23 UNK    97      20.942  66.716  14.572  1.00  0.00           H
ATOM   2424  H24 UNK    97      19.720  71.961  17.371  1.00  0.00           H
ATOM   2425  H25 UNK    97      22.307  65.289  16.210  1.00  0.00           H
ATOM   2426  O1  UNK    98      23.716  40.416  75.797  1.00  0.00           O
ATOM   2427  C2  UNK    98      23.496  38.848  77.726  1.00  0.00           C
ATOM   2428  C3  UNK    98      23.543  37.301  77.958  1.00  0.00           C
ATOM   2429  C4  UNK    98      23.257  39.108  76.206  1.00  0.00           C
ATOM   2430  C5  UNK    98      24.304  36.885  79.195  1.00  0.00           C
ATOM   2431  C6  UNK    98      22.480  39.540  78.633  1.00  0.00           C
ATOM   2432  C7  UNK    98      23.669  36.755  80.452  1.00  0.00           C
ATOM   2433  C8  UNK    98      25.562  36.289  79.090  1.00  0.00           C
ATOM   2434  C9  UNK    98      24.239  36.139  81.538  1.00  0.00           C
ATOM   2435  C10 UNK    98      26.127  35.526  80.114  1.00  0.00           C
ATOM   2436  C11 UNK    98      25.497  35.474  81.410  1.00  0.00           C
ATOM   2437  H12 UNK    98      24.431  39.343  77.966  1.00  0.00           H
ATOM   2438  H13 UNK    98      24.037  36.747  77.145  1.00  0.00           H
ATOM   2439  H14 UNK    98      22.501  36.944  77.887  1.00  0.00           H
ATOM   2440  H15 UNK    98      22.188  39.048  76.103  1.00  0.00           H
ATOM   2441  H16 UNK    98      23.785  38.420  75.567  1.00  0.00           H
ATOM   2442  H17 UNK    98      23.005  39.631  79.579  1.00  0.00           H
ATOM   2443  H18 UNK    98      22.163  40.529  78.361  1.00  0.00           H
ATOM   2444  H19 UNK    98      21.553  38.948  78.756  1.00  0.00           H
ATOM   2445  H20 UNK    98      22.675  37.180  80.672  1.00  0.00           H
ATOM   2446  H21 UNK    98      26.147  36.364  78.165  1.00  0.00           H
ATOM   2447  H22 UNK    98      23.705  36.217  82.464  1.00  0.00           H
ATOM   2448  H23 UNK    98      27.128  35.132  79.954  1.00  0.00           H
ATOM   2449  H24 UNK    98      23.906  40.893  76.588  1.00  0.00           H
ATOM   2450  H25 UNK    98      25.865  34.845  82.261  1.00  0.00           H
ATOM   2451  O1  UNK    99      41.477  40.145   5.438  1.00  0.00           O
ATOM   2452  C2  UNK    99      43.806  40.961   6.044  1.00  0.00           C
ATOM   2453  C3  UNK    99      45.177  41.307   5.368  1.00  0.00           C
ATOM   2454  C4  UNK    99      42.838  40.141   5.113  1.00  0.00           C
ATOM   2455  C5  UNK    99      45.048  42.110   4.067  1.00  0.00           C
ATOM   2456  C6  UNK    99      44.132  40.216   7.401  1.00  0.00           C
ATOM   2457  C7  UNK    99      45.582  41.575   2.889  1.00  0.00           C
ATOM   2458  C8  UNK    99      44.472  43.385   3.979  1.00  0.00           C
ATOM   2459  C9  UNK    99      45.553  42.231   1.711  1.00  0.00           C
ATOM   2460  C10 UNK    99      44.573  44.153   2.814  1.00  0.00           C
ATOM   2461  C11 UNK    99      45.153  43.559   1.670  1.00  0.00           C
ATOM   2462  H12 UNK    99      43.298  41.959   6.316  1.00  0.00           H
ATOM   2463  H13 UNK    99      45.654  40.353   5.131  1.00  0.00           H
ATOM   2464  H14 UNK    99      45.753  41.857   6.118  1.00  0.00           H
ATOM   2465  H15 UNK    99      43.180  39.122   5.072  1.00  0.00           H
ATOM   2466  H16 UNK    99      42.911  40.608   4.112  1.00  0.00           H
ATOM   2467  H17 UNK    99      44.522  39.192   7.290  1.00  0.00           H
ATOM   2468  H18 UNK    99      44.750  40.819   8.016  1.00  0.00           H
ATOM   2469  H19 UNK    99      43.149  40.103   7.919  1.00  0.00           H
ATOM   2470  H20 UNK    99      46.114  40.709   2.908  1.00  0.00           H
ATOM   2471  H21 UNK    99      43.913  43.864   4.785  1.00  0.00           H
ATOM   2472  H22 UNK    99      45.915  41.700   0.806  1.00  0.00           H
ATOM   2473  H23 UNK    99      44.272  45.177   2.798  1.00  0.00           H
ATOM   2474  H24 UNK    99      41.070  40.345   4.557  1.00  0.00           H
ATOM   2475  H25 UNK    99      45.271  44.132   0.786  1.00  0.00           H
ATOM   2476  O1  UNK   100      11.608  29.052  57.012  1.00  0.00           O
ATOM   2477  C2  UNK   100       9.243  28.504  57.533  1.00  0.00           C
ATOM   2478  C3  UNK   100       8.897  27.499  56.357  1.00  0.00           C
ATOM   2479  C4  UNK   100      10.717  28.425  57.979  1.00  0.00           C
ATOM   2480  C5  UNK   100       9.512  26.152  56.611  1.00  0.00           C
ATOM   2481  C6  UNK   100       8.868  29.969  57.268  1.00  0.00           C
ATOM   2482  C7  UNK   100       8.933  25.231  57.482  1.00  0.00           C
ATOM   2483  C8  UNK   100      10.555  25.691  55.742  1.00  0.00           C
ATOM   2484  C9  UNK   100       9.329  23.873  57.508  1.00  0.00           C
ATOM   2485  C10 UNK   100      10.975  24.363  55.755  1.00  0.00           C
ATOM   2486  C11 UNK   100      10.416  23.429  56.673  1.00  0.00           C
ATOM   2487  H12 UNK   100       8.644  28.133  58.408  1.00  0.00           H
ATOM   2488  H13 UNK   100       9.295  27.943  55.398  1.00  0.00           H
ATOM   2489  H14 UNK   100       7.803  27.338  56.325  1.00  0.00           H
ATOM   2490  H15 UNK   100      11.033  27.402  58.246  1.00  0.00           H
ATOM   2491  H16 UNK   100      10.777  28.990  58.821  1.00  0.00           H
ATOM   2492  H17 UNK   100       9.337  30.220  56.261  1.00  0.00           H
ATOM   2493  H18 UNK   100       7.792  29.974  57.003  1.00  0.00           H
ATOM   2494  H19 UNK   100       9.094  30.689  58.085  1.00  0.00           H
ATOM   2495  H20 UNK   100       8.141  25.508  58.294  1.00  0.00           H
ATOM   2496  H21 UNK   100      10.995  26.403  55.031  1.00  0.00           H
ATOM   2497  H22 UNK   100       8.789  23.077  58.021  1.00  0.00           H
ATOM   2498  H23 UNK   100      11.871  24.056  55.205  1.00  0.00           H
ATOM   2499  H24 UNK   100      12.537  28.804  57.288  1.00  0.00           H
ATOM   2500  H25 UNK   100      10.715  22.340  56.668  1.00  0.00           H
ATOM   2501  O1  UNK   101      20.086  31.710  19.615  1.00  0.00           O
ATOM   2502  C2  UNK   101      17.796  31.934  19.595  1.00  0.00           C
ATOM   2503  C3  UNK   101      16.535  31.645  18.724  1.00  0.00           C
ATOM   2504  C4  UNK   101      19.020  31.722  18.725  1.00  0.00           C
ATOM   2505  C5  UNK   101      15.307  31.683  19.626  1.00  0.00           C
ATOM   2506  C6  UNK   101      17.895  33.334  20.193  1.00  0.00           C
ATOM   2507  C7  UNK   101      15.134  30.802  20.729  1.00  0.00           C
ATOM   2508  C8  UNK   101      14.193  32.593  19.303  1.00  0.00           C
ATOM   2509  C9  UNK   101      13.894  30.729  21.451  1.00  0.00           C
ATOM   2510  C10 UNK   101      12.995  32.484  20.007  1.00  0.00           C
ATOM   2511  C11 UNK   101      12.816  31.516  21.029  1.00  0.00           C
ATOM   2512  H12 UNK   101      17.812  31.190  20.397  1.00  0.00           H
ATOM   2513  H13 UNK   101      16.571  30.674  18.224  1.00  0.00           H
ATOM   2514  H14 UNK   101      16.609  32.419  17.885  1.00  0.00           H
ATOM   2515  H15 UNK   101      19.202  32.611  18.060  1.00  0.00           H
ATOM   2516  H16 UNK   101      19.023  30.872  18.100  1.00  0.00           H
ATOM   2517  H17 UNK   101      16.967  33.551  20.712  1.00  0.00           H
ATOM   2518  H18 UNK   101      18.696  33.193  20.928  1.00  0.00           H
ATOM   2519  H19 UNK   101      18.142  34.122  19.501  1.00  0.00           H
ATOM   2520  H20 UNK   101      15.847  30.051  20.940  1.00  0.00           H
ATOM   2521  H21 UNK   101      14.261  33.213  18.458  1.00  0.00           H
ATOM   2522  H22 UNK   101      13.792  29.927  22.101  1.00  0.00           H
ATOM   2523  H23 UNK   101      12.114  33.060  19.734  1.00  0.00           H
ATOM   2524  H24 UNK   101      20.864  31.303  19.170  1.00  0.00           H
ATOM   2525  H25 UNK   101      11.798  31.417  21.525  1.00  0.00           H
ATOM   2526  O1  UNK   102      18.440  36.881  59.038  1.00  0.00           O
ATOM   2527  C2  UNK   102      17.557  35.561  60.829  1.00  0.00           C
ATOM   2528  C3  UNK   102      18.287  34.221  60.594  1.00  0.00           C
ATOM   2529  C4  UNK   102      18.469  36.744  60.428  1.00  0.00           C
ATOM   2530  C5  UNK   102      19.658  33.993  61.351  1.00  0.00           C
ATOM   2531  C6  UNK   102      16.212  35.509  60.150  1.00  0.00           C
ATOM   2532  C7  UNK   102      20.843  34.465  60.783  1.00  0.00           C
ATOM   2533  C8  UNK   102      19.706  33.309  62.600  1.00  0.00           C
ATOM   2534  C9  UNK   102      22.044  34.337  61.460  1.00  0.00           C
ATOM   2535  C10 UNK   102      20.906  33.086  63.231  1.00  0.00           C
ATOM   2536  C11 UNK   102      22.100  33.587  62.689  1.00  0.00           C
ATOM   2537  H12 UNK   102      17.372  35.643  61.917  1.00  0.00           H
ATOM   2538  H13 UNK   102      18.420  34.060  59.507  1.00  0.00           H
ATOM   2539  H14 UNK   102      17.637  33.284  60.772  1.00  0.00           H
ATOM   2540  H15 UNK   102      19.445  36.619  60.878  1.00  0.00           H
ATOM   2541  H16 UNK   102      18.051  37.638  60.865  1.00  0.00           H
ATOM   2542  H17 UNK   102      15.563  34.738  60.667  1.00  0.00           H
ATOM   2543  H18 UNK   102      15.594  36.429  60.134  1.00  0.00           H
ATOM   2544  H19 UNK   102      16.382  35.246  59.080  1.00  0.00           H
ATOM   2545  H20 UNK   102      20.871  34.934  59.813  1.00  0.00           H
ATOM   2546  H21 UNK   102      18.837  32.970  63.108  1.00  0.00           H
ATOM   2547  H22 UNK   102      22.903  34.623  60.901  1.00  0.00           H
ATOM   2548  H23 UNK   102      20.970  32.424  64.118  1.00  0.00           H
ATOM   2549  H24 UNK   102      17.521  36.856  58.859  1.00  0.00           H
ATOM   2550  H25 UNK   102      23.065  33.292  63.008  1.00  0.00           H
ATOM   2551  O1  UNK   103      20.863  50.895   1.911  1.00  0.00           O
ATOM   2552  C2  UNK   103      19.911  53.236   1.518  1.00  0.00           C
ATOM   2553  C3  UNK   103      20.202  53.764   2.922  1.00  0.00           C
ATOM   2554  C4  UNK   103      20.908  52.062   1.041  1.00  0.00           C
ATOM   2555  C5  UNK   103      21.659  54.151   3.083  1.00  0.00           C
ATOM   2556  C6  UNK   103      18.433  52.824   1.354  1.00  0.00           C
ATOM   2557  C7  UNK   103      22.179  55.392   2.499  1.00  0.00           C
ATOM   2558  C8  UNK   103      22.458  53.250   3.855  1.00  0.00           C
ATOM   2559  C9  UNK   103      23.539  55.567   2.699  1.00  0.00           C
ATOM   2560  C10 UNK   103      23.825  53.537   4.033  1.00  0.00           C
ATOM   2561  C11 UNK   103      24.342  54.636   3.387  1.00  0.00           C
ATOM   2562  H12 UNK   103      20.208  54.021   0.830  1.00  0.00           H
ATOM   2563  H13 UNK   103      19.817  53.056   3.692  1.00  0.00           H
ATOM   2564  H14 UNK   103      19.563  54.605   3.194  1.00  0.00           H
ATOM   2565  H15 UNK   103      21.910  52.459   0.890  1.00  0.00           H
ATOM   2566  H16 UNK   103      20.610  51.806  -0.004  1.00  0.00           H
ATOM   2567  H17 UNK   103      18.189  52.412   0.338  1.00  0.00           H
ATOM   2568  H18 UNK   103      17.973  52.157   2.129  1.00  0.00           H
ATOM   2569  H19 UNK   103      17.863  53.713   1.473  1.00  0.00           H
ATOM   2570  H20 UNK   103      21.525  55.914   1.798  1.00  0.00           H
ATOM   2571  H21 UNK   103      21.991  52.471   4.431  1.00  0.00           H
ATOM   2572  H22 UNK   103      24.027  56.430   2.267  1.00  0.00           H
ATOM   2573  H23 UNK   103      24.417  52.850   4.661  1.00  0.00           H
ATOM   2574  H24 UNK   103      21.366  51.095   2.688  1.00  0.00           H
ATOM   2575  H25 UNK   103      25.389  54.836   3.438  1.00  0.00           H
ATOM   2576  O1  UNK   104      43.974  -1.321  59.421  1.00  0.00           O
ATOM   2577  C2  UNK   104      43.605  -0.341  61.715  1.00  0.00           C
ATOM   2578  C3  UNK   104      45.128  -0.300  61.986  1.00  0.00           C
ATOM   2579  C4  UNK   104      43.346  -0.261  60.124  1.00  0.00           C
ATOM   2580  C5  UNK   104      45.916   1.031  61.767  1.00  0.00           C
ATOM   2581  C6  UNK   104      42.901  -1.526  62.395  1.00  0.00           C
ATOM   2582  C7  UNK   104      46.193   1.811  62.834  1.00  0.00           C
ATOM   2583  C8  UNK   104      46.292   1.452  60.477  1.00  0.00           C
ATOM   2584  C9  UNK   104      46.967   2.988  62.704  1.00  0.00           C
ATOM   2585  C10 UNK   104      47.019   2.644  60.296  1.00  0.00           C
ATOM   2586  C11 UNK   104      47.367   3.391  61.455  1.00  0.00           C
ATOM   2587  H12 UNK   104      43.170   0.568  62.200  1.00  0.00           H
ATOM   2588  H13 UNK   104      45.549  -1.241  61.399  1.00  0.00           H
ATOM   2589  H14 UNK   104      45.256  -0.538  63.033  1.00  0.00           H
ATOM   2590  H15 UNK   104      43.798   0.665  59.814  1.00  0.00           H
ATOM   2591  H16 UNK   104      42.283  -0.194  59.904  1.00  0.00           H
ATOM   2592  H17 UNK   104      43.221  -2.430  61.852  1.00  0.00           H
ATOM   2593  H18 UNK   104      43.157  -1.703  63.490  1.00  0.00           H
ATOM   2594  H19 UNK   104      41.835  -1.422  62.203  1.00  0.00           H
ATOM   2595  H20 UNK   104      45.814   1.521  63.847  1.00  0.00           H
ATOM   2596  H21 UNK   104      46.019   0.742  59.657  1.00  0.00           H
ATOM   2597  H22 UNK   104      47.085   3.629  63.518  1.00  0.00           H
ATOM   2598  H23 UNK   104      47.360   2.891  59.285  1.00  0.00           H
ATOM   2599  H24 UNK   104      44.143  -0.998  58.482  1.00  0.00           H
ATOM   2600  H25 UNK   104      47.949   4.245  61.314  1.00  0.00           H
ATOM   2601  O1  UNK   105       9.505  74.444  10.397  1.00  0.00           O
ATOM   2602  C2  UNK   105      11.280  72.941  11.395  1.00  0.00           C
ATOM   2603  C3  UNK   105      12.156  72.692  12.766  1.00  0.00           C
ATOM   2604  C4  UNK   105      10.206  74.084  11.563  1.00  0.00           C
ATOM   2605  C5  UNK   105      11.340  72.921  14.020  1.00  0.00           C
ATOM   2606  C6  UNK   105      12.234  73.259  10.263  1.00  0.00           C
ATOM   2607  C7  UNK   105      10.351  72.038  14.496  1.00  0.00           C
ATOM   2608  C8  UNK   105      11.645  74.036  14.781  1.00  0.00           C
ATOM   2609  C9  UNK   105       9.682  72.228  15.717  1.00  0.00           C
ATOM   2610  C10 UNK   105      10.984  74.304  15.971  1.00  0.00           C
ATOM   2611  C11 UNK   105      10.089  73.365  16.472  1.00  0.00           C
ATOM   2612  H12 UNK   105      10.852  72.002  11.051  1.00  0.00           H
ATOM   2613  H13 UNK   105      13.051  73.303  12.733  1.00  0.00           H
ATOM   2614  H14 UNK   105      12.513  71.660  12.788  1.00  0.00           H
ATOM   2615  H15 UNK   105      10.777  74.962  11.891  1.00  0.00           H
ATOM   2616  H16 UNK   105       9.530  73.731  12.374  1.00  0.00           H
ATOM   2617  H17 UNK   105      11.798  73.022   9.274  1.00  0.00           H
ATOM   2618  H18 UNK   105      12.494  74.301  10.235  1.00  0.00           H
ATOM   2619  H19 UNK   105      13.149  72.653  10.324  1.00  0.00           H
ATOM   2620  H20 UNK   105      10.053  71.234  13.899  1.00  0.00           H
ATOM   2621  H21 UNK   105      12.352  74.801  14.532  1.00  0.00           H
ATOM   2622  H22 UNK   105       8.816  71.588  15.956  1.00  0.00           H
ATOM   2623  H23 UNK   105      11.273  75.122  16.654  1.00  0.00           H
ATOM   2624  H24 UNK   105       9.942  75.258  10.070  1.00  0.00           H
ATOM   2625  H25 UNK   105       9.618  73.614  17.393  1.00  0.00           H
ATOM   2626  O1  UNK   106      41.041   6.335  56.889  1.00  0.00           O
ATOM   2627  C2  UNK   106      40.866   8.324  55.362  1.00  0.00           C
ATOM   2628  C3  UNK   106      39.521   7.916  54.641  1.00  0.00           C
ATOM   2629  C4  UNK   106      41.006   7.769  56.811  1.00  0.00           C
ATOM   2630  C5  UNK   106      38.177   8.461  55.159  1.00  0.00           C
ATOM   2631  C6  UNK   106      42.125   7.820  54.594  1.00  0.00           C
ATOM   2632  C7  UNK   106      37.010   7.868  54.580  1.00  0.00           C
ATOM   2633  C8  UNK   106      38.055   9.480  56.084  1.00  0.00           C
ATOM   2634  C9  UNK   106      35.743   8.361  54.918  1.00  0.00           C
ATOM   2635  C10 UNK   106      36.740   9.993  56.358  1.00  0.00           C
ATOM   2636  C11 UNK   106      35.624   9.431  55.806  1.00  0.00           C
ATOM   2637  H12 UNK   106      40.866   9.408  55.461  1.00  0.00           H
ATOM   2638  H13 UNK   106      39.382   6.860  54.580  1.00  0.00           H
ATOM   2639  H14 UNK   106      39.546   8.335  53.660  1.00  0.00           H
ATOM   2640  H15 UNK   106      40.278   8.179  57.512  1.00  0.00           H
ATOM   2641  H16 UNK   106      41.835   8.218  57.315  1.00  0.00           H
ATOM   2642  H17 UNK   106      42.308   8.250  53.586  1.00  0.00           H
ATOM   2643  H18 UNK   106      43.085   7.846  55.118  1.00  0.00           H
ATOM   2644  H19 UNK   106      42.021   6.744  54.334  1.00  0.00           H
ATOM   2645  H20 UNK   106      37.013   7.111  53.772  1.00  0.00           H
ATOM   2646  H21 UNK   106      38.947   9.841  56.566  1.00  0.00           H
ATOM   2647  H22 UNK   106      34.861   7.956  54.369  1.00  0.00           H
ATOM   2648  H23 UNK   106      36.641  10.808  57.008  1.00  0.00           H
ATOM   2649  H24 UNK   106      41.188   6.172  57.871  1.00  0.00           H
ATOM   2650  H25 UNK   106      34.697   9.844  56.025  1.00  0.00           H
ATOM   2651  O1  UNK   107      77.124   3.102  22.699  1.00  0.00           O
ATOM   2652  C2  UNK   107      77.473   1.757  24.702  1.00  0.00           C
ATOM   2653  C3  UNK   107      76.028   1.516  24.962  1.00  0.00           C
ATOM   2654  C4  UNK   107      77.538   3.147  24.044  1.00  0.00           C
ATOM   2655  C5  UNK   107      75.637   0.185  25.574  1.00  0.00           C
ATOM   2656  C6  UNK   107      78.279   1.828  25.976  1.00  0.00           C
ATOM   2657  C7  UNK   107      75.274   0.213  26.909  1.00  0.00           C
ATOM   2658  C8  UNK   107      75.456  -0.974  24.829  1.00  0.00           C
ATOM   2659  C9  UNK   107      74.878  -0.939  27.504  1.00  0.00           C
ATOM   2660  C10 UNK   107      74.939  -2.162  25.443  1.00  0.00           C
ATOM   2661  C11 UNK   107      74.657  -2.106  26.780  1.00  0.00           C
ATOM   2662  H12 UNK   107      77.838   0.984  24.055  1.00  0.00           H
ATOM   2663  H13 UNK   107      75.482   1.530  23.992  1.00  0.00           H
ATOM   2664  H14 UNK   107      75.568   2.243  25.651  1.00  0.00           H
ATOM   2665  H15 UNK   107      78.583   3.583  24.037  1.00  0.00           H
ATOM   2666  H16 UNK   107      76.902   3.935  24.499  1.00  0.00           H
ATOM   2667  H17 UNK   107      77.797   2.364  26.780  1.00  0.00           H
ATOM   2668  H18 UNK   107      78.509   0.856  26.417  1.00  0.00           H
ATOM   2669  H19 UNK   107      79.208   2.326  25.723  1.00  0.00           H
ATOM   2670  H20 UNK   107      75.368   1.119  27.478  1.00  0.00           H
ATOM   2671  H21 UNK   107      75.592  -0.991  23.752  1.00  0.00           H
ATOM   2672  H22 UNK   107      74.646  -0.902  28.583  1.00  0.00           H
ATOM   2673  H23 UNK   107      74.796  -3.077  24.854  1.00  0.00           H
ATOM   2674  H24 UNK   107      77.352   3.974  22.302  1.00  0.00           H
ATOM   2675  H25 UNK   107      74.257  -3.002  27.186  1.00  0.00           H
ATOM   2676  O1  UNK   108      24.410  70.753  26.096  1.00  0.00           O
ATOM   2677  C2  UNK   108      26.131  70.806  24.153  1.00  0.00           C
ATOM   2678  C3  UNK   108      26.212  69.290  24.027  1.00  0.00           C
ATOM   2679  C4  UNK   108      24.754  71.215  24.759  1.00  0.00           C
ATOM   2680  C5  UNK   108      25.163  68.657  23.062  1.00  0.00           C
ATOM   2681  C6  UNK   108      27.308  71.357  25.157  1.00  0.00           C
ATOM   2682  C7  UNK   108      24.080  67.950  23.534  1.00  0.00           C
ATOM   2683  C8  UNK   108      25.256  69.046  21.701  1.00  0.00           C
ATOM   2684  C9  UNK   108      23.239  67.413  22.526  1.00  0.00           C
ATOM   2685  C10 UNK   108      24.362  68.515  20.705  1.00  0.00           C
ATOM   2686  C11 UNK   108      23.342  67.663  21.150  1.00  0.00           C
ATOM   2687  H12 UNK   108      26.209  71.212  23.154  1.00  0.00           H
ATOM   2688  H13 UNK   108      25.986  68.860  24.963  1.00  0.00           H
ATOM   2689  H14 UNK   108      27.188  69.055  23.757  1.00  0.00           H
ATOM   2690  H15 UNK   108      23.913  70.859  24.099  1.00  0.00           H
ATOM   2691  H16 UNK   108      24.686  72.320  24.747  1.00  0.00           H
ATOM   2692  H17 UNK   108      28.303  70.970  24.865  1.00  0.00           H
ATOM   2693  H18 UNK   108      27.326  72.427  25.201  1.00  0.00           H
ATOM   2694  H19 UNK   108      27.206  70.865  26.117  1.00  0.00           H
ATOM   2695  H20 UNK   108      23.959  67.562  24.581  1.00  0.00           H
ATOM   2696  H21 UNK   108      26.037  69.785  21.416  1.00  0.00           H
ATOM   2697  H22 UNK   108      22.447  66.750  22.925  1.00  0.00           H
ATOM   2698  H23 UNK   108      24.513  68.785  19.641  1.00  0.00           H
ATOM   2699  H24 UNK   108      23.591  70.180  25.950  1.00  0.00           H
ATOM   2700  H25 UNK   108      22.632  67.163  20.439  1.00  0.00           H
ATOM   2701  O1  UNK   109      41.143  -2.398  23.249  1.00  0.00           O
ATOM   2702  C2  UNK   109      41.092  -0.728  25.032  1.00  0.00           C
ATOM   2703  C3  UNK   109      41.956   0.457  25.524  1.00  0.00           C
ATOM   2704  C4  UNK   109      41.909  -1.426  23.856  1.00  0.00           C
ATOM   2705  C5  UNK   109      41.810   1.753  24.754  1.00  0.00           C
ATOM   2706  C6  UNK   109      40.710  -1.738  26.181  1.00  0.00           C
ATOM   2707  C7  UNK   109      42.758   2.150  23.749  1.00  0.00           C
ATOM   2708  C8  UNK   109      40.764   2.685  25.106  1.00  0.00           C
ATOM   2709  C9  UNK   109      42.590   3.416  23.192  1.00  0.00           C
ATOM   2710  C10 UNK   109      40.630   3.927  24.463  1.00  0.00           C
ATOM   2711  C11 UNK   109      41.538   4.255  23.455  1.00  0.00           C
ATOM   2712  H12 UNK   109      40.107  -0.334  24.710  1.00  0.00           H
ATOM   2713  H13 UNK   109      43.002   0.059  25.646  1.00  0.00           H
ATOM   2714  H14 UNK   109      41.721   0.562  26.590  1.00  0.00           H
ATOM   2715  H15 UNK   109      42.785  -1.928  24.218  1.00  0.00           H
ATOM   2716  H16 UNK   109      42.287  -0.610  23.306  1.00  0.00           H
ATOM   2717  H17 UNK   109      41.525  -1.784  26.957  1.00  0.00           H
ATOM   2718  H18 UNK   109      39.881  -1.311  26.719  1.00  0.00           H
ATOM   2719  H19 UNK   109      40.533  -2.768  25.767  1.00  0.00           H
ATOM   2720  H20 UNK   109      43.610   1.510  23.455  1.00  0.00           H
ATOM   2721  H21 UNK   109      40.019   2.496  25.892  1.00  0.00           H
ATOM   2722  H22 UNK   109      43.191   3.745  22.371  1.00  0.00           H
ATOM   2723  H23 UNK   109      39.860   4.628  24.810  1.00  0.00           H
ATOM   2724  H24 UNK   109      41.591  -2.684  22.363  1.00  0.00           H
ATOM   2725  H25 UNK   109      41.473   5.195  22.910  1.00  0.00           H
ATOM   2726  O1  UNK   110      25.234  13.515  65.932  1.00  0.00           O
ATOM   2727  C2  UNK   110      25.904  14.133  68.307  1.00  0.00           C
ATOM   2728  C3  UNK   110      26.839  14.972  69.173  1.00  0.00           C
ATOM   2729  C4  UNK   110      26.368  13.829  66.867  1.00  0.00           C
ATOM   2730  C5  UNK   110      27.274  16.319  68.630  1.00  0.00           C
ATOM   2731  C6  UNK   110      25.430  12.839  69.012  1.00  0.00           C
ATOM   2732  C7  UNK   110      28.882  16.734  68.940  1.00  0.00           C
ATOM   2733  C8  UNK   110      26.200  17.431  67.815  1.00  0.00           C
ATOM   2734  C9  UNK   110      29.399  19.041  68.093  1.00  0.00           C
ATOM   2735  C10 UNK   110      26.570  18.949  67.196  1.00  0.00           C
ATOM   2736  C11 UNK   110      28.025  19.780  67.370  1.00  0.00           C
ATOM   2737  H12 UNK   110      25.056  14.788  68.120  1.00  0.00           H
ATOM   2738  H13 UNK   110      27.736  14.328  69.241  1.00  0.00           H
ATOM   2739  H14 UNK   110      26.533  15.116  70.161  1.00  0.00           H
ATOM   2740  H15 UNK   110      27.100  13.009  66.891  1.00  0.00           H
ATOM   2741  H16 UNK   110      26.819  14.821  66.603  1.00  0.00           H
ATOM   2742  H17 UNK   110      26.240  12.223  69.338  1.00  0.00           H
ATOM   2743  H18 UNK   110      24.988  13.152  70.026  1.00  0.00           H
ATOM   2744  H19 UNK   110      24.825  12.201  68.360  1.00  0.00           H
ATOM   2745  H20 UNK   110      29.541  15.994  69.335  1.00  0.00           H
ATOM   2746  H21 UNK   110      25.167  17.098  67.602  1.00  0.00           H
ATOM   2747  H22 UNK   110      30.305  19.572  68.127  1.00  0.00           H
ATOM   2748  H23 UNK   110      25.823  19.502  66.654  1.00  0.00           H
ATOM   2749  H24 UNK   110      25.615  12.865  65.211  1.00  0.00           H
ATOM   2750  H25 UNK   110      28.023  20.770  66.937  1.00  0.00           H
ATOM   2751  O1  UNK   111      34.222  67.358  62.792  1.00  0.00           O
ATOM   2752  C2  UNK   111      32.409  66.059  61.993  1.00  0.00           C
ATOM   2753  C3  UNK   111      31.442  65.830  63.206  1.00  0.00           C
ATOM   2754  C4  UNK   111      33.848  66.028  62.326  1.00  0.00           C
ATOM   2755  C5  UNK   111      31.688  66.857  64.324  1.00  0.00           C
ATOM   2756  C6  UNK   111      32.031  64.932  60.898  1.00  0.00           C
ATOM   2757  C7  UNK   111      32.169  66.470  65.548  1.00  0.00           C
ATOM   2758  C8  UNK   111      31.558  68.259  64.023  1.00  0.00           C
ATOM   2759  C9  UNK   111      32.480  67.394  66.553  1.00  0.00           C
ATOM   2760  C10 UNK   111      31.815  69.208  65.056  1.00  0.00           C
ATOM   2761  C11 UNK   111      32.296  68.723  66.299  1.00  0.00           C
ATOM   2762  H12 UNK   111      32.176  67.078  61.555  1.00  0.00           H
ATOM   2763  H13 UNK   111      31.581  64.829  63.618  1.00  0.00           H
ATOM   2764  H14 UNK   111      30.451  65.946  62.740  1.00  0.00           H
ATOM   2765  H15 UNK   111      34.471  65.593  61.487  1.00  0.00           H
ATOM   2766  H16 UNK   111      33.966  65.347  63.132  1.00  0.00           H
ATOM   2767  H17 UNK   111      31.142  65.137  60.313  1.00  0.00           H
ATOM   2768  H18 UNK   111      32.719  64.644  60.123  1.00  0.00           H
ATOM   2769  H19 UNK   111      31.960  63.901  61.297  1.00  0.00           H
ATOM   2770  H20 UNK   111      32.243  65.442  65.756  1.00  0.00           H
ATOM   2771  H21 UNK   111      31.228  68.660  63.016  1.00  0.00           H
ATOM   2772  H22 UNK   111      32.874  67.125  67.532  1.00  0.00           H
ATOM   2773  H23 UNK   111      31.657  70.205  64.851  1.00  0.00           H
ATOM   2774  H24 UNK   111      33.519  67.600  63.443  1.00  0.00           H
ATOM   2775  H25 UNK   111      32.639  69.422  67.048  1.00  0.00           H
ATOM   2776  O1  UNK   112      32.586  41.992  74.353  1.00  0.00           O
ATOM   2777  C2  UNK   112      34.216  40.212  74.061  1.00  0.00           C
ATOM   2778  C3  UNK   112      33.239  38.996  74.479  1.00  0.00           C
ATOM   2779  C4  UNK   112      33.995  41.654  74.579  1.00  0.00           C
ATOM   2780  C5  UNK   112      33.576  38.508  75.876  1.00  0.00           C
ATOM   2781  C6  UNK   112      35.719  39.752  74.251  1.00  0.00           C
ATOM   2782  C7  UNK   112      34.517  37.457  76.142  1.00  0.00           C
ATOM   2783  C8  UNK   112      32.899  39.125  76.975  1.00  0.00           C
ATOM   2784  C9  UNK   112      34.830  37.155  77.477  1.00  0.00           C
ATOM   2785  C10 UNK   112      33.228  38.719  78.336  1.00  0.00           C
ATOM   2786  C11 UNK   112      34.224  37.773  78.536  1.00  0.00           C
ATOM   2787  H12 UNK   112      34.040  40.245  73.006  1.00  0.00           H
ATOM   2788  H13 UNK   112      33.349  38.277  73.572  1.00  0.00           H
ATOM   2789  H14 UNK   112      32.181  39.375  74.402  1.00  0.00           H
ATOM   2790  H15 UNK   112      34.697  42.279  73.965  1.00  0.00           H
ATOM   2791  H16 UNK   112      34.353  41.749  75.651  1.00  0.00           H
ATOM   2792  H17 UNK   112      36.020  39.774  75.312  1.00  0.00           H
ATOM   2793  H18 UNK   112      35.991  38.761  73.860  1.00  0.00           H
ATOM   2794  H19 UNK   112      36.520  40.455  73.929  1.00  0.00           H
ATOM   2795  H20 UNK   112      35.134  37.018  75.395  1.00  0.00           H
ATOM   2796  H21 UNK   112      32.228  39.969  76.933  1.00  0.00           H
ATOM   2797  H22 UNK   112      35.667  36.409  77.626  1.00  0.00           H
ATOM   2798  H23 UNK   112      32.728  39.183  79.185  1.00  0.00           H
ATOM   2799  H24 UNK   112      32.397  42.912  74.418  1.00  0.00           H
ATOM   2800  H25 UNK   112      34.480  37.514  79.549  1.00  0.00           H
ATOM   2801  O1  UNK   113      10.443  57.458  12.336  1.00  0.00           O
ATOM   2802  C2  UNK   113       9.678  59.414  13.514  1.00  0.00           C
ATOM   2803  C3  UNK   113      10.142  60.498  12.494  1.00  0.00           C
ATOM   2804  C4  UNK   113       9.264  58.086  12.915  1.00  0.00           C
ATOM   2805  C5  UNK   113       8.951  61.089  11.773  1.00  0.00           C
ATOM   2806  C6  UNK   113      10.840  59.224  14.517  1.00  0.00           C
ATOM   2807  C7  UNK   113       8.271  62.029  12.445  1.00  0.00           C
ATOM   2808  C8  UNK   113       8.556  60.720  10.454  1.00  0.00           C
ATOM   2809  C9  UNK   113       7.120  62.601  11.892  1.00  0.00           C
ATOM   2810  C10 UNK   113       7.412  61.358   9.862  1.00  0.00           C
ATOM   2811  C11 UNK   113       6.632  62.181  10.655  1.00  0.00           C
ATOM   2812  H12 UNK   113       8.882  59.681  14.160  1.00  0.00           H
ATOM   2813  H13 UNK   113      10.829  60.022  11.744  1.00  0.00           H
ATOM   2814  H14 UNK   113      10.635  61.313  12.892  1.00  0.00           H
ATOM   2815  H15 UNK   113       8.436  58.223  12.195  1.00  0.00           H
ATOM   2816  H16 UNK   113       8.926  57.456  13.720  1.00  0.00           H
ATOM   2817  H17 UNK   113      10.561  58.680  15.368  1.00  0.00           H
ATOM   2818  H18 UNK   113      11.807  58.956  14.086  1.00  0.00           H
ATOM   2819  H19 UNK   113      10.940  60.209  15.017  1.00  0.00           H
ATOM   2820  H20 UNK   113       8.500  62.465  13.422  1.00  0.00           H
ATOM   2821  H21 UNK   113       9.182  60.102   9.907  1.00  0.00           H
ATOM   2822  H22 UNK   113       6.502  63.098  12.652  1.00  0.00           H
ATOM   2823  H23 UNK   113       7.131  61.104   8.856  1.00  0.00           H
ATOM   2824  H24 UNK   113       9.991  57.111  11.479  1.00  0.00           H
ATOM   2825  H25 UNK   113       5.634  62.483  10.297  1.00  0.00           H
ATOM   2826  O1  UNK   114      74.074  14.097  67.859  1.00  0.00           O
ATOM   2827  C2  UNK   114      72.389  12.587  68.690  1.00  0.00           C
ATOM   2828  C3  UNK   114      72.246  11.262  69.523  1.00  0.00           C
ATOM   2829  C4  UNK   114      73.840  13.118  68.838  1.00  0.00           C
ATOM   2830  C5  UNK   114      72.487  11.483  70.983  1.00  0.00           C
ATOM   2831  C6  UNK   114      72.010  12.243  67.172  1.00  0.00           C
ATOM   2832  C7  UNK   114      73.587  10.913  71.625  1.00  0.00           C
ATOM   2833  C8  UNK   114      71.517  12.186  71.768  1.00  0.00           C
ATOM   2834  C9  UNK   114      73.801  10.993  73.015  1.00  0.00           C
ATOM   2835  C10 UNK   114      71.710  12.249  73.154  1.00  0.00           C
ATOM   2836  C11 UNK   114      72.793  11.642  73.771  1.00  0.00           C
ATOM   2837  H12 UNK   114      71.776  13.462  69.005  1.00  0.00           H
ATOM   2838  H13 UNK   114      72.981  10.471  69.100  1.00  0.00           H
ATOM   2839  H14 UNK   114      71.207  10.880  69.405  1.00  0.00           H
ATOM   2840  H15 UNK   114      74.580  12.333  68.612  1.00  0.00           H
ATOM   2841  H16 UNK   114      74.060  13.469  69.829  1.00  0.00           H
ATOM   2842  H17 UNK   114      70.909  12.253  67.031  1.00  0.00           H
ATOM   2843  H18 UNK   114      72.390  13.003  66.466  1.00  0.00           H
ATOM   2844  H19 UNK   114      72.425  11.215  66.846  1.00  0.00           H
ATOM   2845  H20 UNK   114      74.404  10.378  71.118  1.00  0.00           H
ATOM   2846  H21 UNK   114      70.705  12.676  71.317  1.00  0.00           H
ATOM   2847  H22 UNK   114      74.599  10.514  73.467  1.00  0.00           H
ATOM   2848  H23 UNK   114      70.924  12.700  73.699  1.00  0.00           H
ATOM   2849  H24 UNK   114      73.507  14.832  68.104  1.00  0.00           H
ATOM   2850  H25 UNK   114      72.801  11.725  74.837  1.00  0.00           H
ATOM   2851  O1  UNK   115       7.832   9.314  28.375  1.00  0.00           O
ATOM   2852  C2  UNK   115       5.494   9.754  27.666  1.00  0.00           C
ATOM   2853  C3  UNK   115       5.477  10.885  26.539  1.00  0.00           C
ATOM   2854  C4  UNK   115       6.649   9.932  28.765  1.00  0.00           C
ATOM   2855  C5  UNK   115       4.437  10.718  25.433  1.00  0.00           C
ATOM   2856  C6  UNK   115       4.121   9.686  28.398  1.00  0.00           C
ATOM   2857  C7  UNK   115       3.273  11.476  25.411  1.00  0.00           C
ATOM   2858  C8  UNK   115       4.638   9.815  24.320  1.00  0.00           C
ATOM   2859  C9  UNK   115       2.332  11.283  24.344  1.00  0.00           C
ATOM   2860  C10 UNK   115       3.669   9.645  23.309  1.00  0.00           C
ATOM   2861  C11 UNK   115       2.469  10.334  23.334  1.00  0.00           C
ATOM   2862  H12 UNK   115       5.621   8.786  27.135  1.00  0.00           H
ATOM   2863  H13 UNK   115       6.456  10.970  26.147  1.00  0.00           H
ATOM   2864  H14 UNK   115       5.404  11.791  27.189  1.00  0.00           H
ATOM   2865  H15 UNK   115       6.264   9.482  29.732  1.00  0.00           H
ATOM   2866  H16 UNK   115       6.874  11.010  29.075  1.00  0.00           H
ATOM   2867  H17 UNK   115       3.955  10.665  28.899  1.00  0.00           H
ATOM   2868  H18 UNK   115       3.232   9.584  27.755  1.00  0.00           H
ATOM   2869  H19 UNK   115       4.240   8.889  29.182  1.00  0.00           H
ATOM   2870  H20 UNK   115       2.982  12.261  26.124  1.00  0.00           H
ATOM   2871  H21 UNK   115       5.652   9.268  24.271  1.00  0.00           H
ATOM   2872  H22 UNK   115       1.468  11.988  24.208  1.00  0.00           H
ATOM   2873  H23 UNK   115       3.886   9.025  22.402  1.00  0.00           H
ATOM   2874  H24 UNK   115       7.889   8.441  28.863  1.00  0.00           H
ATOM   2875  H25 UNK   115       1.711  10.096  22.535  1.00  0.00           H
ATOM   2876  O1  UNK   116      42.126  42.450  38.576  1.00  0.00           O
ATOM   2877  C2  UNK   116      43.034  40.216  38.576  1.00  0.00           C
ATOM   2878  C3  UNK   116      41.799  39.400  39.077  1.00  0.00           C
ATOM   2879  C4  UNK   116      43.104  41.630  39.213  1.00  0.00           C
ATOM   2880  C5  UNK   116      40.526  39.644  38.260  1.00  0.00           C
ATOM   2881  C6  UNK   116      44.273  39.429  38.973  1.00  0.00           C
ATOM   2882  C7  UNK   116      40.268  38.977  37.087  1.00  0.00           C
ATOM   2883  C8  UNK   116      39.568  40.597  38.792  1.00  0.00           C
ATOM   2884  C9  UNK   116      39.070  39.244  36.436  1.00  0.00           C
ATOM   2885  C10 UNK   116      38.366  40.825  38.060  1.00  0.00           C
ATOM   2886  C11 UNK   116      38.145  40.143  36.913  1.00  0.00           C
ATOM   2887  H12 UNK   116      43.073  40.349  37.466  1.00  0.00           H
ATOM   2888  H13 UNK   116      41.508  39.704  40.103  1.00  0.00           H
ATOM   2889  H14 UNK   116      42.000  38.302  39.101  1.00  0.00           H
ATOM   2890  H15 UNK   116      44.145  42.012  39.163  1.00  0.00           H
ATOM   2891  H16 UNK   116      42.898  41.499  40.285  1.00  0.00           H
ATOM   2892  H17 UNK   116      44.409  39.210  40.088  1.00  0.00           H
ATOM   2893  H18 UNK   116      44.315  38.466  38.496  1.00  0.00           H
ATOM   2894  H19 UNK   116      45.190  39.905  38.672  1.00  0.00           H
ATOM   2895  H20 UNK   116      41.078  38.369  36.706  1.00  0.00           H
ATOM   2896  H21 UNK   116      39.805  41.276  39.635  1.00  0.00           H
ATOM   2897  H22 UNK   116      38.907  38.794  35.487  1.00  0.00           H
ATOM   2898  H23 UNK   116      37.675  41.535  38.383  1.00  0.00           H
ATOM   2899  H24 UNK   116      42.281  42.326  37.609  1.00  0.00           H
ATOM   2900  H25 UNK   116      37.298  40.387  36.232  1.00  0.00           H
ATOM   2901  O1  UNK   117      74.022  11.246   4.002  1.00  0.00           O
ATOM   2902  C2  UNK   117      75.287  11.339   6.177  1.00  0.00           C
ATOM   2903  C3  UNK   117      74.263  10.842   7.271  1.00  0.00           C
ATOM   2904  C4  UNK   117      75.091  10.684   4.749  1.00  0.00           C
ATOM   2905  C5  UNK   117      74.372   9.368   7.647  1.00  0.00           C
ATOM   2906  C6  UNK   117      75.210  12.948   6.057  1.00  0.00           C
ATOM   2907  C7  UNK   117      73.767   8.412   6.831  1.00  0.00           C
ATOM   2908  C8  UNK   117      75.259   8.923   8.672  1.00  0.00           C
ATOM   2909  C9  UNK   117      73.909   7.062   7.032  1.00  0.00           C
ATOM   2910  C10 UNK   117      75.455   7.563   8.897  1.00  0.00           C
ATOM   2911  C11 UNK   117      74.732   6.638   8.052  1.00  0.00           C
ATOM   2912  H12 UNK   117      76.301  10.973   6.495  1.00  0.00           H
ATOM   2913  H13 UNK   117      73.241  10.979   6.920  1.00  0.00           H
ATOM   2914  H14 UNK   117      74.401  11.534   8.135  1.00  0.00           H
ATOM   2915  H15 UNK   117      74.966   9.625   4.933  1.00  0.00           H
ATOM   2916  H16 UNK   117      76.044  10.878   4.221  1.00  0.00           H
ATOM   2917  H17 UNK   117      75.429  13.420   6.967  1.00  0.00           H
ATOM   2918  H18 UNK   117      75.886  13.364   5.275  1.00  0.00           H
ATOM   2919  H19 UNK   117      74.247  13.344   5.786  1.00  0.00           H
ATOM   2920  H20 UNK   117      73.073   8.786   6.082  1.00  0.00           H
ATOM   2921  H21 UNK   117      75.845   9.644   9.243  1.00  0.00           H
ATOM   2922  H22 UNK   117      73.358   6.324   6.362  1.00  0.00           H
ATOM   2923  H23 UNK   117      76.071   7.173   9.765  1.00  0.00           H
ATOM   2924  H24 UNK   117      74.059  12.203   4.143  1.00  0.00           H
ATOM   2925  H25 UNK   117      74.845   5.561   8.237  1.00  0.00           H
ATOM   2926  O1  UNK   118      42.641  13.660  41.789  1.00  0.00           O
ATOM   2927  C2  UNK   118      43.488  15.868  42.615  1.00  0.00           C
ATOM   2928  C3  UNK   118      44.809  16.672  42.977  1.00  0.00           C
ATOM   2929  C4  UNK   118      43.680  14.342  42.541  1.00  0.00           C
ATOM   2930  C5  UNK   118      45.393  16.223  44.290  1.00  0.00           C
ATOM   2931  C6  UNK   118      42.305  16.295  43.525  1.00  0.00           C
ATOM   2932  C7  UNK   118      45.059  16.860  45.513  1.00  0.00           C
ATOM   2933  C8  UNK   118      46.188  15.045  44.420  1.00  0.00           C
ATOM   2934  C9  UNK   118      45.474  16.475  46.776  1.00  0.00           C
ATOM   2935  C10 UNK   118      46.584  14.601  45.708  1.00  0.00           C
ATOM   2936  C11 UNK   118      46.305  15.342  46.875  1.00  0.00           C
ATOM   2937  H12 UNK   118      43.296  16.206  41.578  1.00  0.00           H
ATOM   2938  H13 UNK   118      44.662  17.769  43.051  1.00  0.00           H
ATOM   2939  H14 UNK   118      45.561  16.505  42.212  1.00  0.00           H
ATOM   2940  H15 UNK   118      43.759  13.761  43.483  1.00  0.00           H
ATOM   2941  H16 UNK   118      44.577  14.168  41.964  1.00  0.00           H
ATOM   2942  H17 UNK   118      41.400  15.661  43.277  1.00  0.00           H
ATOM   2943  H18 UNK   118      42.573  16.219  44.582  1.00  0.00           H
ATOM   2944  H19 UNK   118      42.023  17.329  43.339  1.00  0.00           H
ATOM   2945  H20 UNK   118      44.333  17.662  45.584  1.00  0.00           H
ATOM   2946  H21 UNK   118      46.544  14.504  43.458  1.00  0.00           H
ATOM   2947  H22 UNK   118      45.331  17.162  47.705  1.00  0.00           H
ATOM   2948  H23 UNK   118      47.273  13.784  45.716  1.00  0.00           H
ATOM   2949  H24 UNK   118      42.584  12.750  42.142  1.00  0.00           H
ATOM   2950  H25 UNK   118      46.864  15.100  47.802  1.00  0.00           H
ATOM   2951  O1  UNK   119      39.722  78.932  15.880  1.00  0.00           O
ATOM   2952  C2  UNK   119      40.068  80.945  14.504  1.00  0.00           C
ATOM   2953  C3  UNK   119      41.078  80.388  13.492  1.00  0.00           C
ATOM   2954  C4  UNK   119      39.146  79.749  14.868  1.00  0.00           C
ATOM   2955  C5  UNK   119      40.603  79.640  12.217  1.00  0.00           C
ATOM   2956  C6  UNK   119      40.875  81.599  15.661  1.00  0.00           C
ATOM   2957  C7  UNK   119      40.149  80.401  11.134  1.00  0.00           C
ATOM   2958  C8  UNK   119      40.588  78.208  12.119  1.00  0.00           C
ATOM   2959  C9  UNK   119      39.727  79.787   9.955  1.00  0.00           C
ATOM   2960  C10 UNK   119      40.192  77.633  10.925  1.00  0.00           C
ATOM   2961  C11 UNK   119      39.731  78.360   9.845  1.00  0.00           C
ATOM   2962  H12 UNK   119      39.491  81.668  14.004  1.00  0.00           H
ATOM   2963  H13 UNK   119      41.761  79.733  13.944  1.00  0.00           H
ATOM   2964  H14 UNK   119      41.703  81.160  13.069  1.00  0.00           H
ATOM   2965  H15 UNK   119      38.962  79.099  14.071  1.00  0.00           H
ATOM   2966  H16 UNK   119      38.191  80.156  15.232  1.00  0.00           H
ATOM   2967  H17 UNK   119      41.607  80.901  16.080  1.00  0.00           H
ATOM   2968  H18 UNK   119      41.496  82.388  15.221  1.00  0.00           H
ATOM   2969  H19 UNK   119      40.255  82.007  16.459  1.00  0.00           H
ATOM   2970  H20 UNK   119      40.113  81.490  11.305  1.00  0.00           H
ATOM   2971  H21 UNK   119      40.927  77.616  13.000  1.00  0.00           H
ATOM   2972  H22 UNK   119      39.304  80.429   9.190  1.00  0.00           H
ATOM   2973  H23 UNK   119      40.153  76.531  10.958  1.00  0.00           H
ATOM   2974  H24 UNK   119      39.439  77.972  15.541  1.00  0.00           H
ATOM   2975  H25 UNK   119      39.260  77.917   8.956  1.00  0.00           H
ATOM   2976  O1  UNK   120      12.417  19.777   5.793  1.00  0.00           O
ATOM   2977  C2  UNK   120      14.688  20.162   6.717  1.00  0.00           C
ATOM   2978  C3  UNK   120      16.153  19.901   6.398  1.00  0.00           C
ATOM   2979  C4  UNK   120      13.847  19.676   5.462  1.00  0.00           C
ATOM   2980  C5  UNK   120      16.678  20.466   5.100  1.00  0.00           C
ATOM   2981  C6  UNK   120      14.232  19.366   7.943  1.00  0.00           C
ATOM   2982  C7  UNK   120      16.934  21.851   4.999  1.00  0.00           C
ATOM   2983  C8  UNK   120      16.802  19.642   3.961  1.00  0.00           C
ATOM   2984  C9  UNK   120      17.250  22.381   3.793  1.00  0.00           C
ATOM   2985  C10 UNK   120      17.203  20.190   2.738  1.00  0.00           C
ATOM   2986  C11 UNK   120      17.300  21.605   2.658  1.00  0.00           C
ATOM   2987  H12 UNK   120      14.484  21.179   7.010  1.00  0.00           H
ATOM   2988  H13 UNK   120      16.244  18.846   6.449  1.00  0.00           H
ATOM   2989  H14 UNK   120      16.632  20.431   7.278  1.00  0.00           H
ATOM   2990  H15 UNK   120      14.160  18.725   5.320  1.00  0.00           H
ATOM   2991  H16 UNK   120      14.032  20.135   4.465  1.00  0.00           H
ATOM   2992  H17 UNK   120      14.973  19.408   8.737  1.00  0.00           H
ATOM   2993  H18 UNK   120      13.330  19.808   8.337  1.00  0.00           H
ATOM   2994  H19 UNK   120      14.005  18.334   7.637  1.00  0.00           H
ATOM   2995  H20 UNK   120      16.873  22.547   5.844  1.00  0.00           H
ATOM   2996  H21 UNK   120      16.593  18.549   4.105  1.00  0.00           H
ATOM   2997  H22 UNK   120      17.407  23.455   3.727  1.00  0.00           H
ATOM   2998  H23 UNK   120      17.287  19.522   1.871  1.00  0.00           H
ATOM   2999  H24 UNK   120      11.951  19.654   4.934  1.00  0.00           H
ATOM   3000  H25 UNK   120      17.517  22.006   1.655  1.00  0.00           H
ATOM   3001  O1  UNK   121      12.580  74.789  60.427  1.00  0.00           O
ATOM   3002  C2  UNK   121      10.412  75.427  61.527  1.00  0.00           C
ATOM   3003  C3  UNK   121      10.142  76.758  60.747  1.00  0.00           C
ATOM   3004  C4  UNK   121      11.216  74.450  60.648  1.00  0.00           C
ATOM   3005  C5  UNK   121       9.339  77.805  61.529  1.00  0.00           C
ATOM   3006  C6  UNK   121      11.131  75.821  62.857  1.00  0.00           C
ATOM   3007  C7  UNK   121       8.067  77.505  62.122  1.00  0.00           C
ATOM   3008  C8  UNK   121       9.856  79.136  61.497  1.00  0.00           C
ATOM   3009  C9  UNK   121       7.368  78.570  62.682  1.00  0.00           C
ATOM   3010  C10 UNK   121       9.183  80.124  62.109  1.00  0.00           C
ATOM   3011  C11 UNK   121       7.960  79.858  62.748  1.00  0.00           C
ATOM   3012  H12 UNK   121       9.450  74.988  61.771  1.00  0.00           H
ATOM   3013  H13 UNK   121       9.641  76.576  59.811  1.00  0.00           H
ATOM   3014  H14 UNK   121      11.098  77.174  60.405  1.00  0.00           H
ATOM   3015  H15 UNK   121      10.708  74.261  59.694  1.00  0.00           H
ATOM   3016  H16 UNK   121      11.220  73.488  61.167  1.00  0.00           H
ATOM   3017  H17 UNK   121      12.086  76.348  62.742  1.00  0.00           H
ATOM   3018  H18 UNK   121      10.378  76.287  63.526  1.00  0.00           H
ATOM   3019  H19 UNK   121      11.445  74.896  63.385  1.00  0.00           H
ATOM   3020  H20 UNK   121       7.625  76.474  62.032  1.00  0.00           H
ATOM   3021  H21 UNK   121      10.717  79.459  60.948  1.00  0.00           H
ATOM   3022  H22 UNK   121       6.364  78.415  63.090  1.00  0.00           H
ATOM   3023  H23 UNK   121       9.620  81.149  61.985  1.00  0.00           H
ATOM   3024  H24 UNK   121      12.500  75.858  60.347  1.00  0.00           H
ATOM   3025  H25 UNK   121       7.403  80.592  63.261  1.00  0.00           H
ATOM   3026  O1  UNK   122      27.510  21.268  12.747  1.00  0.00           O
ATOM   3027  C2  UNK   122      28.497  23.382  12.404  1.00  0.00           C
ATOM   3028  C3  UNK   122      27.752  24.008  13.612  1.00  0.00           C
ATOM   3029  C4  UNK   122      28.785  21.902  12.623  1.00  0.00           C
ATOM   3030  C5  UNK   122      28.396  23.763  14.957  1.00  0.00           C
ATOM   3031  C6  UNK   122      27.874  23.529  11.023  1.00  0.00           C
ATOM   3032  C7  UNK   122      27.865  22.795  15.845  1.00  0.00           C
ATOM   3033  C8  UNK   122      29.432  24.596  15.302  1.00  0.00           C
ATOM   3034  C9  UNK   122      28.488  22.709  17.106  1.00  0.00           C
ATOM   3035  C10 UNK   122      30.024  24.454  16.556  1.00  0.00           C
ATOM   3036  C11 UNK   122      29.587  23.491  17.453  1.00  0.00           C
ATOM   3037  H12 UNK   122      29.447  23.913  12.270  1.00  0.00           H
ATOM   3038  H13 UNK   122      26.657  23.721  13.623  1.00  0.00           H
ATOM   3039  H14 UNK   122      27.665  25.098  13.476  1.00  0.00           H
ATOM   3040  H15 UNK   122      29.260  21.680  13.645  1.00  0.00           H
ATOM   3041  H16 UNK   122      29.374  21.448  11.711  1.00  0.00           H
ATOM   3042  H17 UNK   122      26.910  23.122  11.116  1.00  0.00           H
ATOM   3043  H18 UNK   122      27.720  24.578  10.624  1.00  0.00           H
ATOM   3044  H19 UNK   122      28.379  22.882  10.304  1.00  0.00           H
ATOM   3045  H20 UNK   122      27.035  22.199  15.602  1.00  0.00           H
ATOM   3046  H21 UNK   122      29.790  25.401  14.602  1.00  0.00           H
ATOM   3047  H22 UNK   122      28.092  22.055  17.786  1.00  0.00           H
ATOM   3048  H23 UNK   122      30.827  25.042  16.830  1.00  0.00           H
ATOM   3049  H24 UNK   122      27.747  20.310  12.824  1.00  0.00           H
ATOM   3050  H25 UNK   122      30.048  23.426  18.426  1.00  0.00           H
ATOM   3051  O1  UNK   123      72.663  28.676  42.838  1.00  0.00           O
ATOM   3052  C2  UNK   123      74.034  29.000  40.880  1.00  0.00           C
ATOM   3053  C3  UNK   123      72.986  28.495  39.838  1.00  0.00           C
ATOM   3054  C4  UNK   123      73.439  29.630  42.127  1.00  0.00           C
ATOM   3055  C5  UNK   123      72.214  29.534  39.174  1.00  0.00           C
ATOM   3056  C6  UNK   123      75.032  27.897  41.255  1.00  0.00           C
ATOM   3057  C7  UNK   123      72.772  30.283  38.095  1.00  0.00           C
ATOM   3058  C8  UNK   123      70.942  29.919  39.653  1.00  0.00           C
ATOM   3059  C9  UNK   123      72.180  31.475  37.599  1.00  0.00           C
ATOM   3060  C10 UNK   123      70.222  31.019  39.097  1.00  0.00           C
ATOM   3061  C11 UNK   123      70.840  31.791  38.088  1.00  0.00           C
ATOM   3062  H12 UNK   123      74.675  29.827  40.471  1.00  0.00           H
ATOM   3063  H13 UNK   123      72.398  27.759  40.387  1.00  0.00           H
ATOM   3064  H14 UNK   123      73.627  27.911  39.107  1.00  0.00           H
ATOM   3065  H15 UNK   123      72.720  30.439  41.849  1.00  0.00           H
ATOM   3066  H16 UNK   123      74.231  30.081  42.793  1.00  0.00           H
ATOM   3067  H17 UNK   123      74.573  27.152  41.950  1.00  0.00           H
ATOM   3068  H18 UNK   123      75.299  27.321  40.354  1.00  0.00           H
ATOM   3069  H19 UNK   123      75.949  28.341  41.756  1.00  0.00           H
ATOM   3070  H20 UNK   123      73.688  30.043  37.507  1.00  0.00           H
ATOM   3071  H21 UNK   123      70.447  29.234  40.323  1.00  0.00           H
ATOM   3072  H22 UNK   123      72.628  32.069  36.833  1.00  0.00           H
ATOM   3073  H23 UNK   123      69.244  31.312  39.473  1.00  0.00           H
ATOM   3074  H24 UNK   123      72.966  28.715  43.713  1.00  0.00           H
ATOM   3075  H25 UNK   123      70.325  32.624  37.600  1.00  0.00           H
ATOM   3076  O1  UNK   124      30.740  73.529  45.634  1.00  0.00           O
ATOM   3077  C2  UNK   124      30.859  75.921  45.911  1.00  0.00           C
ATOM   3078  C3  UNK   124      31.934  77.048  45.769  1.00  0.00           C
ATOM   3079  C4  UNK   124      31.622  74.607  45.611  1.00  0.00           C
ATOM   3080  C5  UNK   124      31.317  78.460  45.906  1.00  0.00           C
ATOM   3081  C6  UNK   124      30.385  75.860  47.372  1.00  0.00           C
ATOM   3082  C7  UNK   124      31.731  79.136  47.049  1.00  0.00           C
ATOM   3083  C8  UNK   124      30.357  78.966  45.043  1.00  0.00           C
ATOM   3084  C9  UNK   124      31.227  80.416  47.344  1.00  0.00           C
ATOM   3085  C10 UNK   124      30.050  80.275  45.190  1.00  0.00           C
ATOM   3086  C11 UNK   124      30.482  80.999  46.317  1.00  0.00           C
ATOM   3087  H12 UNK   124      29.989  76.115  45.252  1.00  0.00           H
ATOM   3088  H13 UNK   124      32.307  76.933  44.722  1.00  0.00           H
ATOM   3089  H14 UNK   124      32.728  76.895  46.462  1.00  0.00           H
ATOM   3090  H15 UNK   124      32.374  74.433  46.339  1.00  0.00           H
ATOM   3091  H16 UNK   124      32.139  74.706  44.641  1.00  0.00           H
ATOM   3092  H17 UNK   124      30.079  76.909  47.670  1.00  0.00           H
ATOM   3093  H18 UNK   124      29.560  75.137  47.439  1.00  0.00           H
ATOM   3094  H19 UNK   124      31.243  75.657  48.073  1.00  0.00           H
ATOM   3095  H20 UNK   124      32.421  78.675  47.748  1.00  0.00           H
ATOM   3096  H21 UNK   124      30.032  78.427  44.139  1.00  0.00           H
ATOM   3097  H22 UNK   124      31.429  80.971  48.256  1.00  0.00           H
ATOM   3098  H23 UNK   124      29.473  80.845  44.477  1.00  0.00           H
ATOM   3099  H24 UNK   124      31.153  72.749  45.679  1.00  0.00           H
ATOM   3100  H25 UNK   124      30.096  82.000  46.383  1.00  0.00           H
ATOM   3101  O1  UNK   125      48.749  43.762  31.907  1.00  0.00           O
ATOM   3102  C2  UNK   125      50.665  42.328  32.346  1.00  0.00           C
ATOM   3103  C3  UNK   125      51.485  42.416  31.027  1.00  0.00           C
ATOM   3104  C4  UNK   125      49.934  43.687  32.683  1.00  0.00           C
ATOM   3105  C5  UNK   125      52.511  43.495  30.993  1.00  0.00           C
ATOM   3106  C6  UNK   125      49.813  41.065  32.519  1.00  0.00           C
ATOM   3107  C7  UNK   125      52.444  44.608  30.132  1.00  0.00           C
ATOM   3108  C8  UNK   125      53.632  43.365  31.793  1.00  0.00           C
ATOM   3109  C9  UNK   125      53.456  45.596  30.131  1.00  0.00           C
ATOM   3110  C10 UNK   125      54.702  44.306  31.784  1.00  0.00           C
ATOM   3111  C11 UNK   125      54.593  45.410  30.930  1.00  0.00           C
ATOM   3112  H12 UNK   125      51.443  42.222  33.141  1.00  0.00           H
ATOM   3113  H13 UNK   125      50.715  42.600  30.320  1.00  0.00           H
ATOM   3114  H14 UNK   125      51.957  41.440  30.852  1.00  0.00           H
ATOM   3115  H15 UNK   125      50.562  44.589  32.470  1.00  0.00           H
ATOM   3116  H16 UNK   125      49.611  43.582  33.803  1.00  0.00           H
ATOM   3117  H17 UNK   125      49.295  41.014  33.469  1.00  0.00           H
ATOM   3118  H18 UNK   125      48.993  40.916  31.767  1.00  0.00           H
ATOM   3119  H19 UNK   125      50.470  40.173  32.424  1.00  0.00           H
ATOM   3120  H20 UNK   125      51.562  44.627  29.464  1.00  0.00           H
ATOM   3121  H21 UNK   125      53.679  42.552  32.474  1.00  0.00           H
ATOM   3122  H22 UNK   125      53.351  46.450  29.462  1.00  0.00           H
ATOM   3123  H23 UNK   125      55.574  44.236  32.401  1.00  0.00           H
ATOM   3124  H24 UNK   125      48.005  43.899  32.490  1.00  0.00           H
ATOM   3125  H25 UNK   125      55.467  46.077  30.806  1.00  0.00           H
ATOM   3126  O1  UNK   126      71.333   5.942  17.060  1.00  0.00           O
ATOM   3127  C2  UNK   126      70.688   8.158  17.771  1.00  0.00           C
ATOM   3128  C3  UNK   126      70.014   9.438  17.380  1.00  0.00           C
ATOM   3129  C4  UNK   126      70.711   7.111  16.632  1.00  0.00           C
ATOM   3130  C5  UNK   126      68.740   9.217  16.550  1.00  0.00           C
ATOM   3131  C6  UNK   126      72.100   8.638  18.260  1.00  0.00           C
ATOM   3132  C7  UNK   126      68.784   9.339  15.183  1.00  0.00           C
ATOM   3133  C8  UNK   126      67.517   8.830  17.180  1.00  0.00           C
ATOM   3134  C9  UNK   126      67.652   9.167  14.405  1.00  0.00           C
ATOM   3135  C10 UNK   126      66.374   8.609  16.446  1.00  0.00           C
ATOM   3136  C11 UNK   126      66.461   8.806  15.051  1.00  0.00           C
ATOM   3137  H12 UNK   126      69.941   7.807  18.548  1.00  0.00           H
ATOM   3138  H13 UNK   126      70.654  10.144  16.907  1.00  0.00           H
ATOM   3139  H14 UNK   126      69.691   9.937  18.295  1.00  0.00           H
ATOM   3140  H15 UNK   126      71.287   7.479  15.743  1.00  0.00           H
ATOM   3141  H16 UNK   126      69.666   6.862  16.420  1.00  0.00           H
ATOM   3142  H17 UNK   126      72.040   9.364  19.093  1.00  0.00           H
ATOM   3143  H18 UNK   126      72.610   7.776  18.579  1.00  0.00           H
ATOM   3144  H19 UNK   126      72.580   9.080  17.376  1.00  0.00           H
ATOM   3145  H20 UNK   126      69.662   9.659  14.636  1.00  0.00           H
ATOM   3146  H21 UNK   126      67.459   8.799  18.236  1.00  0.00           H
ATOM   3147  H22 UNK   126      67.583   9.262  13.323  1.00  0.00           H
ATOM   3148  H23 UNK   126      65.368   8.357  16.928  1.00  0.00           H
ATOM   3149  H24 UNK   126      71.814   5.479  16.320  1.00  0.00           H
ATOM   3150  H25 UNK   126      65.574   8.605  14.502  1.00  0.00           H
ATOM   3151  O1  UNK   127      40.176  66.141  81.018  1.00  0.00           O
ATOM   3152  C2  UNK   127      40.974  65.687  78.748  1.00  0.00           C
ATOM   3153  C3  UNK   127      41.186  67.247  78.396  1.00  0.00           C
ATOM   3154  C4  UNK   127      39.807  65.539  79.727  1.00  0.00           C
ATOM   3155  C5  UNK   127      42.264  67.558  77.377  1.00  0.00           C
ATOM   3156  C6  UNK   127      40.879  64.688  77.573  1.00  0.00           C
ATOM   3157  C7  UNK   127      43.598  67.667  77.830  1.00  0.00           C
ATOM   3158  C8  UNK   127      41.832  67.995  76.106  1.00  0.00           C
ATOM   3159  C9  UNK   127      44.599  68.256  77.001  1.00  0.00           C
ATOM   3160  C10 UNK   127      42.775  68.502  75.226  1.00  0.00           C
ATOM   3161  C11 UNK   127      44.169  68.600  75.683  1.00  0.00           C
ATOM   3162  H12 UNK   127      41.783  65.301  79.287  1.00  0.00           H
ATOM   3163  H13 UNK   127      41.345  67.748  79.362  1.00  0.00           H
ATOM   3164  H14 UNK   127      40.227  67.593  78.071  1.00  0.00           H
ATOM   3165  H15 UNK   127      39.577  64.423  79.852  1.00  0.00           H
ATOM   3166  H16 UNK   127      38.962  65.990  79.268  1.00  0.00           H
ATOM   3167  H17 UNK   127      40.606  63.692  77.852  1.00  0.00           H
ATOM   3168  H18 UNK   127      40.111  65.039  76.886  1.00  0.00           H
ATOM   3169  H19 UNK   127      41.842  64.599  76.998  1.00  0.00           H
ATOM   3170  H20 UNK   127      43.807  67.542  78.853  1.00  0.00           H
ATOM   3171  H21 UNK   127      40.783  67.990  75.765  1.00  0.00           H
ATOM   3172  H22 UNK   127      45.625  68.452  77.439  1.00  0.00           H
ATOM   3173  H23 UNK   127      42.425  68.826  74.250  1.00  0.00           H
ATOM   3174  H24 UNK   127      39.881  67.079  80.919  1.00  0.00           H
ATOM   3175  H25 UNK   127      44.903  69.171  75.056  1.00  0.00           H
ATOM   3176  O1  UNK   128      25.690  52.213  19.992  1.00  0.00           O
ATOM   3177  C2  UNK   128      24.861  53.164  22.028  1.00  0.00           C
ATOM   3178  C3  UNK   128      25.180  54.305  23.109  1.00  0.00           C
ATOM   3179  C4  UNK   128      26.117  52.741  21.222  1.00  0.00           C
ATOM   3180  C5  UNK   128      25.426  55.694  22.504  1.00  0.00           C
ATOM   3181  C6  UNK   128      24.194  51.990  22.730  1.00  0.00           C
ATOM   3182  C7  UNK   128      24.387  56.369  21.828  1.00  0.00           C
ATOM   3183  C8  UNK   128      26.633  56.322  22.688  1.00  0.00           C
ATOM   3184  C9  UNK   128      24.542  57.677  21.375  1.00  0.00           C
ATOM   3185  C10 UNK   128      26.796  57.643  22.238  1.00  0.00           C
ATOM   3186  C11 UNK   128      25.752  58.340  21.544  1.00  0.00           C
ATOM   3187  H12 UNK   128      24.219  53.726  21.321  1.00  0.00           H
ATOM   3188  H13 UNK   128      25.997  54.081  23.694  1.00  0.00           H
ATOM   3189  H14 UNK   128      24.404  54.484  23.847  1.00  0.00           H
ATOM   3190  H15 UNK   128      26.803  51.979  21.696  1.00  0.00           H
ATOM   3191  H16 UNK   128      26.749  53.605  21.086  1.00  0.00           H
ATOM   3192  H17 UNK   128      23.902  51.220  22.009  1.00  0.00           H
ATOM   3193  H18 UNK   128      24.875  51.431  23.468  1.00  0.00           H
ATOM   3194  H19 UNK   128      23.364  52.334  23.296  1.00  0.00           H
ATOM   3195  H20 UNK   128      23.469  55.816  21.646  1.00  0.00           H
ATOM   3196  H21 UNK   128      27.345  55.709  23.191  1.00  0.00           H
ATOM   3197  H22 UNK   128      23.779  58.177  20.836  1.00  0.00           H
ATOM   3198  H23 UNK   128      27.688  58.182  22.311  1.00  0.00           H
ATOM   3199  H24 UNK   128      25.435  52.984  19.427  1.00  0.00           H
ATOM   3200  H25 UNK   128      25.942  59.340  21.139  1.00  0.00           H
ATOM   3201  O1  UNK   129      34.587  60.484  18.900  1.00  0.00           O
ATOM   3202  C2  UNK   129      34.291  58.587  17.338  1.00  0.00           C
ATOM   3203  C3  UNK   129      32.746  58.686  17.221  1.00  0.00           C
ATOM   3204  C4  UNK   129      35.144  59.834  17.748  1.00  0.00           C
ATOM   3205  C5  UNK   129      32.221  57.729  16.215  1.00  0.00           C
ATOM   3206  C6  UNK   129      34.729  57.325  18.207  1.00  0.00           C
ATOM   3207  C7  UNK   129      31.750  56.482  16.622  1.00  0.00           C
ATOM   3208  C8  UNK   129      32.097  58.129  14.884  1.00  0.00           C
ATOM   3209  C9  UNK   129      31.151  55.619  15.711  1.00  0.00           C
ATOM   3210  C10 UNK   129      31.482  57.320  13.951  1.00  0.00           C
ATOM   3211  C11 UNK   129      31.035  56.030  14.360  1.00  0.00           C
ATOM   3212  H12 UNK   129      34.677  58.400  16.257  1.00  0.00           H
ATOM   3213  H13 UNK   129      32.410  59.669  16.904  1.00  0.00           H
ATOM   3214  H14 UNK   129      32.177  58.548  18.223  1.00  0.00           H
ATOM   3215  H15 UNK   129      35.301  60.652  16.972  1.00  0.00           H
ATOM   3216  H16 UNK   129      36.115  59.391  18.068  1.00  0.00           H
ATOM   3217  H17 UNK   129      34.017  56.553  18.309  1.00  0.00           H
ATOM   3218  H18 UNK   129      35.702  56.943  17.855  1.00  0.00           H
ATOM   3219  H19 UNK   129      34.774  57.713  19.261  1.00  0.00           H
ATOM   3220  H20 UNK   129      31.774  56.226  17.671  1.00  0.00           H
ATOM   3221  H21 UNK   129      32.459  59.152  14.602  1.00  0.00           H
ATOM   3222  H22 UNK   129      30.669  54.738  16.056  1.00  0.00           H
ATOM   3223  H23 UNK   129      31.473  57.571  12.915  1.00  0.00           H
ATOM   3224  H24 UNK   129      35.138  61.276  19.000  1.00  0.00           H
ATOM   3225  H25 UNK   129      30.513  55.359  13.689  1.00  0.00           H
ATOM   3226  O1  UNK   130      19.858   0.278  65.559  1.00  0.00           O
ATOM   3227  C2  UNK   130      17.758   0.242  64.284  1.00  0.00           C
ATOM   3228  C3  UNK   130      17.180   1.568  64.810  1.00  0.00           C
ATOM   3229  C4  UNK   130      18.784  -0.523  65.062  1.00  0.00           C
ATOM   3230  C5  UNK   130      16.631   1.641  66.261  1.00  0.00           C
ATOM   3231  C6  UNK   130      16.603  -0.810  63.992  1.00  0.00           C
ATOM   3232  C7  UNK   130      15.235   1.709  66.431  1.00  0.00           C
ATOM   3233  C8  UNK   130      17.488   1.717  67.417  1.00  0.00           C
ATOM   3234  C9  UNK   130      14.683   2.053  67.679  1.00  0.00           C
ATOM   3235  C10 UNK   130      16.895   1.952  68.662  1.00  0.00           C
ATOM   3236  C11 UNK   130      15.502   2.068  68.825  1.00  0.00           C
ATOM   3237  H12 UNK   130      18.299   0.472  63.311  1.00  0.00           H
ATOM   3238  H13 UNK   130      16.430   2.046  64.171  1.00  0.00           H
ATOM   3239  H14 UNK   130      18.023   2.235  64.779  1.00  0.00           H
ATOM   3240  H15 UNK   130      19.337  -1.237  64.411  1.00  0.00           H
ATOM   3241  H16 UNK   130      18.298  -1.073  65.890  1.00  0.00           H
ATOM   3242  H17 UNK   130      16.871  -1.859  64.021  1.00  0.00           H
ATOM   3243  H18 UNK   130      15.933  -0.701  64.813  1.00  0.00           H
ATOM   3244  H19 UNK   130      16.142  -0.518  63.033  1.00  0.00           H
ATOM   3245  H20 UNK   130      14.575   1.552  65.619  1.00  0.00           H
ATOM   3246  H21 UNK   130      18.540   1.642  67.352  1.00  0.00           H
ATOM   3247  H22 UNK   130      13.633   2.211  67.720  1.00  0.00           H
ATOM   3248  H23 UNK   130      17.458   1.896  69.592  1.00  0.00           H
ATOM   3249  H24 UNK   130      20.078   0.830  64.853  1.00  0.00           H
ATOM   3250  H25 UNK   130      15.032   2.117  69.777  1.00  0.00           H
ATOM   3251  O1  UNK   131      81.845  44.947  12.718  1.00  0.00           O
ATOM   3252  C2  UNK   131      79.991  44.864  11.162  1.00  0.00           C
ATOM   3253  C3  UNK   131      79.887  45.172   9.644  1.00  0.00           C
ATOM   3254  C4  UNK   131      81.075  45.730  11.895  1.00  0.00           C
ATOM   3255  C5  UNK   131      78.895  44.313   8.836  1.00  0.00           C
ATOM   3256  C6  UNK   131      78.594  44.903  11.755  1.00  0.00           C
ATOM   3257  C7  UNK   131      77.638  44.685   8.374  1.00  0.00           C
ATOM   3258  C8  UNK   131      79.267  42.984   8.682  1.00  0.00           C
ATOM   3259  C9  UNK   131      76.765  43.815   7.633  1.00  0.00           C
ATOM   3260  C10 UNK   131      78.323  42.052   8.055  1.00  0.00           C
ATOM   3261  C11 UNK   131      77.135  42.495   7.465  1.00  0.00           C
ATOM   3262  H12 UNK   131      80.257  43.873  11.330  1.00  0.00           H
ATOM   3263  H13 UNK   131      80.935  45.113   9.348  1.00  0.00           H
ATOM   3264  H14 UNK   131      79.627  46.214   9.499  1.00  0.00           H
ATOM   3265  H15 UNK   131      80.588  46.431  12.604  1.00  0.00           H
ATOM   3266  H16 UNK   131      81.685  46.342  11.221  1.00  0.00           H
ATOM   3267  H17 UNK   131      78.089  45.687  11.238  1.00  0.00           H
ATOM   3268  H18 UNK   131      78.065  43.988  11.569  1.00  0.00           H
ATOM   3269  H19 UNK   131      78.626  45.100  12.831  1.00  0.00           H
ATOM   3270  H20 UNK   131      77.315  45.697   8.611  1.00  0.00           H
ATOM   3271  H21 UNK   131      80.190  42.627   9.025  1.00  0.00           H
ATOM   3272  H22 UNK   131      75.844  44.181   7.241  1.00  0.00           H
ATOM   3273  H23 UNK   131      78.519  40.997   8.024  1.00  0.00           H
ATOM   3274  H24 UNK   131      82.513  44.500  12.162  1.00  0.00           H
ATOM   3275  H25 UNK   131      76.296  41.836   7.037  1.00  0.00           H
ATOM   3276  O1  UNK   132      69.629  51.308  73.094  1.00  0.00           O
ATOM   3277  C2  UNK   132      69.987  49.063  72.460  1.00  0.00           C
ATOM   3278  C3  UNK   132      69.356  47.715  72.005  1.00  0.00           C
ATOM   3279  C4  UNK   132      68.958  50.038  72.996  1.00  0.00           C
ATOM   3280  C5  UNK   132      68.798  47.666  70.601  1.00  0.00           C
ATOM   3281  C6  UNK   132      71.006  48.700  73.578  1.00  0.00           C
ATOM   3282  C7  UNK   132      67.404  47.493  70.346  1.00  0.00           C
ATOM   3283  C8  UNK   132      69.630  47.923  69.452  1.00  0.00           C
ATOM   3284  C9  UNK   132      66.894  47.672  69.083  1.00  0.00           C
ATOM   3285  C10 UNK   132      69.103  47.999  68.146  1.00  0.00           C
ATOM   3286  C11 UNK   132      67.714  47.883  67.952  1.00  0.00           C
ATOM   3287  H12 UNK   132      70.536  49.480  71.626  1.00  0.00           H
ATOM   3288  H13 UNK   132      68.586  47.453  72.728  1.00  0.00           H
ATOM   3289  H14 UNK   132      70.134  46.905  72.096  1.00  0.00           H
ATOM   3290  H15 UNK   132      68.616  49.712  73.966  1.00  0.00           H
ATOM   3291  H16 UNK   132      68.240  50.181  72.237  1.00  0.00           H
ATOM   3292  H17 UNK   132      71.668  49.562  73.736  1.00  0.00           H
ATOM   3293  H18 UNK   132      70.622  48.244  74.508  1.00  0.00           H
ATOM   3294  H19 UNK   132      71.747  47.965  73.166  1.00  0.00           H
ATOM   3295  H20 UNK   132      66.715  47.354  71.219  1.00  0.00           H
ATOM   3296  H21 UNK   132      70.678  48.056  69.565  1.00  0.00           H
ATOM   3297  H22 UNK   132      65.768  47.650  69.058  1.00  0.00           H
ATOM   3298  H23 UNK   132      69.797  48.249  67.352  1.00  0.00           H
ATOM   3299  H24 UNK   132      69.658  51.710  72.197  1.00  0.00           H
ATOM   3300  H25 UNK   132      67.265  48.009  67.022  1.00  0.00           H
ATOM   3301  O1  UNK   133      53.448  37.862  37.867  1.00  0.00           O
ATOM   3302  C2  UNK   133      55.124  39.384  38.799  1.00  0.00           C
ATOM   3303  C3  UNK   133      54.915  38.870  40.310  1.00  0.00           C
ATOM   3304  C4  UNK   133      54.804  38.273  37.720  1.00  0.00           C
ATOM   3305  C5  UNK   133      55.215  39.867  41.376  1.00  0.00           C
ATOM   3306  C6  UNK   133      54.339  40.661  38.528  1.00  0.00           C
ATOM   3307  C7  UNK   133      54.399  39.939  42.531  1.00  0.00           C
ATOM   3308  C8  UNK   133      56.282  40.762  41.256  1.00  0.00           C
ATOM   3309  C9  UNK   133      54.528  41.000  43.408  1.00  0.00           C
ATOM   3310  C10 UNK   133      56.459  41.761  42.208  1.00  0.00           C
ATOM   3311  C11 UNK   133      55.571  41.952  43.240  1.00  0.00           C
ATOM   3312  H12 UNK   133      56.199  39.659  38.593  1.00  0.00           H
ATOM   3313  H13 UNK   133      55.562  37.913  40.443  1.00  0.00           H
ATOM   3314  H14 UNK   133      53.836  38.444  40.503  1.00  0.00           H
ATOM   3315  H15 UNK   133      55.331  37.389  37.976  1.00  0.00           H
ATOM   3316  H16 UNK   133      55.133  38.492  36.633  1.00  0.00           H
ATOM   3317  H17 UNK   133      54.310  40.995  37.460  1.00  0.00           H
ATOM   3318  H18 UNK   133      53.244  40.592  38.879  1.00  0.00           H
ATOM   3319  H19 UNK   133      54.718  41.485  39.122  1.00  0.00           H
ATOM   3320  H20 UNK   133      53.621  39.233  42.610  1.00  0.00           H
ATOM   3321  H21 UNK   133      56.959  40.703  40.367  1.00  0.00           H
ATOM   3322  H22 UNK   133      53.850  41.063  44.260  1.00  0.00           H
ATOM   3323  H23 UNK   133      57.346  42.419  42.146  1.00  0.00           H
ATOM   3324  H24 UNK   133      53.331  36.898  37.594  1.00  0.00           H
ATOM   3325  H25 UNK   133      55.863  42.763  43.935  1.00  0.00           H
ATOM   3326  O1  UNK   134      50.717  36.022  73.122  1.00  0.00           O
ATOM   3327  C2  UNK   134      48.319  35.483  73.339  1.00  0.00           C
ATOM   3328  C3  UNK   134      48.395  35.736  74.869  1.00  0.00           C
ATOM   3329  C4  UNK   134      49.375  36.251  72.608  1.00  0.00           C
ATOM   3330  C5  UNK   134      48.138  37.192  75.255  1.00  0.00           C
ATOM   3331  C6  UNK   134      48.396  33.986  72.967  1.00  0.00           C
ATOM   3332  C7  UNK   134      46.853  37.673  75.476  1.00  0.00           C
ATOM   3333  C8  UNK   134      49.272  38.042  75.322  1.00  0.00           C
ATOM   3334  C9  UNK   134      46.683  39.001  75.786  1.00  0.00           C
ATOM   3335  C10 UNK   134      49.039  39.386  75.581  1.00  0.00           C
ATOM   3336  C11 UNK   134      47.731  39.902  75.915  1.00  0.00           C
ATOM   3337  H12 UNK   134      47.375  35.900  72.947  1.00  0.00           H
ATOM   3338  H13 UNK   134      49.378  35.392  75.282  1.00  0.00           H
ATOM   3339  H14 UNK   134      47.601  35.143  75.395  1.00  0.00           H
ATOM   3340  H15 UNK   134      49.122  37.317  72.808  1.00  0.00           H
ATOM   3341  H16 UNK   134      49.325  36.074  71.559  1.00  0.00           H
ATOM   3342  H17 UNK   134      48.607  33.980  71.928  1.00  0.00           H
ATOM   3343  H18 UNK   134      49.172  33.547  73.558  1.00  0.00           H
ATOM   3344  H19 UNK   134      47.435  33.508  73.262  1.00  0.00           H
ATOM   3345  H20 UNK   134      46.052  36.956  75.290  1.00  0.00           H
ATOM   3346  H21 UNK   134      50.228  37.728  75.041  1.00  0.00           H
ATOM   3347  H22 UNK   134      45.703  39.404  75.937  1.00  0.00           H
ATOM   3348  H23 UNK   134      49.794  40.111  75.445  1.00  0.00           H
ATOM   3349  H24 UNK   134      51.211  36.891  73.157  1.00  0.00           H
ATOM   3350  H25 UNK   134      47.620  40.918  76.186  1.00  0.00           H
ATOM   3351  O1  UNK   135      45.237  58.450   6.105  1.00  0.00           O
ATOM   3352  C2  UNK   135      46.667  58.787   4.225  1.00  0.00           C
ATOM   3353  C3  UNK   135      47.674  58.087   3.275  1.00  0.00           C
ATOM   3354  C4  UNK   135      46.462  58.000   5.565  1.00  0.00           C
ATOM   3355  C5  UNK   135      47.839  58.723   1.878  1.00  0.00           C
ATOM   3356  C6  UNK   135      47.132  60.252   4.517  1.00  0.00           C
ATOM   3357  C7  UNK   135      46.806  58.785   0.966  1.00  0.00           C
ATOM   3358  C8  UNK   135      49.138  59.141   1.500  1.00  0.00           C
ATOM   3359  C9  UNK   135      47.006  59.311  -0.274  1.00  0.00           C
ATOM   3360  C10 UNK   135      49.365  59.682   0.223  1.00  0.00           C
ATOM   3361  C11 UNK   135      48.274  59.792  -0.663  1.00  0.00           C
ATOM   3362  H12 UNK   135      45.688  58.964   3.778  1.00  0.00           H
ATOM   3363  H13 UNK   135      47.222  57.063   3.119  1.00  0.00           H
ATOM   3364  H14 UNK   135      48.600  57.969   3.821  1.00  0.00           H
ATOM   3365  H15 UNK   135      47.337  58.287   6.229  1.00  0.00           H
ATOM   3366  H16 UNK   135      46.451  56.919   5.470  1.00  0.00           H
ATOM   3367  H17 UNK   135      47.219  60.834   3.604  1.00  0.00           H
ATOM   3368  H18 UNK   135      46.399  60.752   5.158  1.00  0.00           H
ATOM   3369  H19 UNK   135      48.091  60.188   5.016  1.00  0.00           H
ATOM   3370  H20 UNK   135      45.851  58.251   1.268  1.00  0.00           H
ATOM   3371  H21 UNK   135      49.914  59.101   2.252  1.00  0.00           H
ATOM   3372  H22 UNK   135      46.288  59.176  -0.958  1.00  0.00           H
ATOM   3373  H23 UNK   135      50.340  59.963  -0.079  1.00  0.00           H
ATOM   3374  H24 UNK   135      45.167  58.144   6.990  1.00  0.00           H
ATOM   3375  H25 UNK   135      48.534  60.187  -1.650  1.00  0.00           H
ATOM   3376  O1  UNK   136      58.465  68.004   8.159  1.00  0.00           O
ATOM   3377  C2  UNK   136      60.662  66.964   7.964  1.00  0.00           C
ATOM   3378  C3  UNK   136      61.128  67.440   6.580  1.00  0.00           C
ATOM   3379  C4  UNK   136      59.775  68.063   8.638  1.00  0.00           C
ATOM   3380  C5  UNK   136      62.117  66.499   6.072  1.00  0.00           C
ATOM   3381  C6  UNK   136      59.956  65.598   7.782  1.00  0.00           C
ATOM   3382  C7  UNK   136      63.494  66.726   6.325  1.00  0.00           C
ATOM   3383  C8  UNK   136      61.757  65.496   5.146  1.00  0.00           C
ATOM   3384  C9  UNK   136      64.445  65.963   5.612  1.00  0.00           C
ATOM   3385  C10 UNK   136      62.706  64.725   4.461  1.00  0.00           C
ATOM   3386  C11 UNK   136      64.046  64.971   4.645  1.00  0.00           C
ATOM   3387  H12 UNK   136      61.575  66.724   8.563  1.00  0.00           H
ATOM   3388  H13 UNK   136      61.587  68.460   6.715  1.00  0.00           H
ATOM   3389  H14 UNK   136      60.293  67.526   5.973  1.00  0.00           H
ATOM   3390  H15 UNK   136      60.198  69.034   8.517  1.00  0.00           H
ATOM   3391  H16 UNK   136      59.743  67.813   9.719  1.00  0.00           H
ATOM   3392  H17 UNK   136      60.670  64.849   7.430  1.00  0.00           H
ATOM   3393  H18 UNK   136      59.631  65.403   8.862  1.00  0.00           H
ATOM   3394  H19 UNK   136      59.089  65.578   7.177  1.00  0.00           H
ATOM   3395  H20 UNK   136      63.820  67.625   6.842  1.00  0.00           H
ATOM   3396  H21 UNK   136      60.736  65.398   4.923  1.00  0.00           H
ATOM   3397  H22 UNK   136      65.467  66.078   5.845  1.00  0.00           H
ATOM   3398  H23 UNK   136      62.454  63.949   3.779  1.00  0.00           H
ATOM   3399  H24 UNK   136      57.951  68.610   8.737  1.00  0.00           H
ATOM   3400  H25 UNK   136      64.745  64.414   4.086  1.00  0.00           H
ATOM   3401  O1  UNK   137      61.908  13.726  32.855  1.00  0.00           O
ATOM   3402  C2  UNK   137      64.188  14.464  33.517  1.00  0.00           C
ATOM   3403  C3  UNK   137      64.318  13.403  34.608  1.00  0.00           C
ATOM   3404  C4  UNK   137      63.266  13.938  32.386  1.00  0.00           C
ATOM   3405  C5  UNK   137      65.616  12.577  34.493  1.00  0.00           C
ATOM   3406  C6  UNK   137      63.857  15.919  34.044  1.00  0.00           C
ATOM   3407  C7  UNK   137      66.817  13.223  34.740  1.00  0.00           C
ATOM   3408  C8  UNK   137      65.634  11.296  34.029  1.00  0.00           C
ATOM   3409  C9  UNK   137      68.010  12.557  34.579  1.00  0.00           C
ATOM   3410  C10 UNK   137      66.893  10.616  33.870  1.00  0.00           C
ATOM   3411  C11 UNK   137      68.110  11.239  34.239  1.00  0.00           C
ATOM   3412  H12 UNK   137      65.227  14.570  33.099  1.00  0.00           H
ATOM   3413  H13 UNK   137      63.469  12.715  34.571  1.00  0.00           H
ATOM   3414  H14 UNK   137      64.254  13.932  35.580  1.00  0.00           H
ATOM   3415  H15 UNK   137      63.598  12.972  32.027  1.00  0.00           H
ATOM   3416  H16 UNK   137      63.282  14.640  31.515  1.00  0.00           H
ATOM   3417  H17 UNK   137      62.818  15.840  34.372  1.00  0.00           H
ATOM   3418  H18 UNK   137      64.487  16.249  34.813  1.00  0.00           H
ATOM   3419  H19 UNK   137      63.882  16.698  33.207  1.00  0.00           H
ATOM   3420  H20 UNK   137      66.885  14.253  35.186  1.00  0.00           H
ATOM   3421  H21 UNK   137      64.800  10.641  33.874  1.00  0.00           H
ATOM   3422  H22 UNK   137      68.876  13.192  34.739  1.00  0.00           H
ATOM   3423  H23 UNK   137      66.933   9.547  33.670  1.00  0.00           H
ATOM   3424  H24 UNK   137      61.709  14.551  33.348  1.00  0.00           H
ATOM   3425  H25 UNK   137      69.007  10.748  34.300  1.00  0.00           H
ATOM   3426  O1  UNK   138      75.024  31.049  44.816  1.00  0.00           O
ATOM   3427  C2  UNK   138      74.641  33.454  44.145  1.00  0.00           C
ATOM   3428  C3  UNK   138      74.385  34.935  44.789  1.00  0.00           C
ATOM   3429  C4  UNK   138      74.443  32.372  45.206  1.00  0.00           C
ATOM   3430  C5  UNK   138      74.706  36.162  43.915  1.00  0.00           C
ATOM   3431  C6  UNK   138      73.660  33.263  42.932  1.00  0.00           C
ATOM   3432  C7  UNK   138      76.030  36.518  43.796  1.00  0.00           C
ATOM   3433  C8  UNK   138      73.743  36.919  43.240  1.00  0.00           C
ATOM   3434  C9  UNK   138      76.426  37.591  42.979  1.00  0.00           C
ATOM   3435  C10 UNK   138      74.124  37.974  42.408  1.00  0.00           C
ATOM   3436  C11 UNK   138      75.460  38.348  42.220  1.00  0.00           C
ATOM   3437  H12 UNK   138      75.708  33.425  43.860  1.00  0.00           H
ATOM   3438  H13 UNK   138      75.043  34.888  45.686  1.00  0.00           H
ATOM   3439  H14 UNK   138      73.379  35.015  45.109  1.00  0.00           H
ATOM   3440  H15 UNK   138      73.416  32.187  45.273  1.00  0.00           H
ATOM   3441  H16 UNK   138      74.890  32.687  46.094  1.00  0.00           H
ATOM   3442  H17 UNK   138      73.740  34.096  42.206  1.00  0.00           H
ATOM   3443  H18 UNK   138      73.919  32.358  42.349  1.00  0.00           H
ATOM   3444  H19 UNK   138      72.637  33.216  43.279  1.00  0.00           H
ATOM   3445  H20 UNK   138      76.844  36.108  44.406  1.00  0.00           H
ATOM   3446  H21 UNK   138      72.673  36.557  43.228  1.00  0.00           H
ATOM   3447  H22 UNK   138      77.492  37.841  42.972  1.00  0.00           H
ATOM   3448  H23 UNK   138      73.349  38.386  41.807  1.00  0.00           H
ATOM   3449  H24 UNK   138      76.022  31.178  44.644  1.00  0.00           H
ATOM   3450  H25 UNK   138      75.806  39.091  41.538  1.00  0.00           H
ATOM   3451  O1  UNK   139      79.607  72.876  62.092  1.00  0.00           O
ATOM   3452  C2  UNK   139      80.513  74.707  63.527  1.00  0.00           C
ATOM   3453  C3  UNK   139      80.568  73.881  64.877  1.00  0.00           C
ATOM   3454  C4  UNK   139      80.713  73.745  62.351  1.00  0.00           C
ATOM   3455  C5  UNK   139      79.639  72.756  65.088  1.00  0.00           C
ATOM   3456  C6  UNK   139      79.315  75.699  63.372  1.00  0.00           C
ATOM   3457  C7  UNK   139      78.363  72.996  65.507  1.00  0.00           C
ATOM   3458  C8  UNK   139      80.075  71.485  64.779  1.00  0.00           C
ATOM   3459  C9  UNK   139      77.448  71.924  65.651  1.00  0.00           C
ATOM   3460  C10 UNK   139      79.207  70.440  65.085  1.00  0.00           C
ATOM   3461  C11 UNK   139      77.835  70.655  65.403  1.00  0.00           C
ATOM   3462  H12 UNK   139      81.469  75.232  63.612  1.00  0.00           H
ATOM   3463  H13 UNK   139      80.295  74.560  65.653  1.00  0.00           H
ATOM   3464  H14 UNK   139      81.561  73.610  65.224  1.00  0.00           H
ATOM   3465  H15 UNK   139      81.591  73.149  62.595  1.00  0.00           H
ATOM   3466  H16 UNK   139      80.991  74.212  61.354  1.00  0.00           H
ATOM   3467  H17 UNK   139      79.300  76.444  64.168  1.00  0.00           H
ATOM   3468  H18 UNK   139      79.436  76.211  62.389  1.00  0.00           H
ATOM   3469  H19 UNK   139      78.392  75.065  63.386  1.00  0.00           H
ATOM   3470  H20 UNK   139      77.985  74.010  65.644  1.00  0.00           H
ATOM   3471  H21 UNK   139      81.065  71.272  64.403  1.00  0.00           H
ATOM   3472  H22 UNK   139      76.400  72.227  65.946  1.00  0.00           H
ATOM   3473  H23 UNK   139      79.520  69.415  65.059  1.00  0.00           H
ATOM   3474  H24 UNK   139      79.245  72.575  62.989  1.00  0.00           H
ATOM   3475  H25 UNK   139      77.188  69.856  65.816  1.00  0.00           H
ATOM   3476  O1  UNK   140      58.407  51.078  72.923  1.00  0.00           O
ATOM   3477  C2  UNK   140      56.150  51.239  73.680  1.00  0.00           C
ATOM   3478  C3  UNK   140      56.209  52.794  73.590  1.00  0.00           C
ATOM   3479  C4  UNK   140      57.555  50.624  73.926  1.00  0.00           C
ATOM   3480  C5  UNK   140      54.908  53.483  73.271  1.00  0.00           C
ATOM   3481  C6  UNK   140      55.196  50.717  74.813  1.00  0.00           C
ATOM   3482  C7  UNK   140      54.181  54.113  74.319  1.00  0.00           C
ATOM   3483  C8  UNK   140      54.477  53.646  71.908  1.00  0.00           C
ATOM   3484  C9  UNK   140      53.096  54.979  74.020  1.00  0.00           C
ATOM   3485  C10 UNK   140      53.425  54.497  71.655  1.00  0.00           C
ATOM   3486  C11 UNK   140      52.757  55.118  72.655  1.00  0.00           C
ATOM   3487  H12 UNK   140      55.792  50.922  72.680  1.00  0.00           H
ATOM   3488  H13 UNK   140      56.953  53.135  72.839  1.00  0.00           H
ATOM   3489  H14 UNK   140      56.578  53.261  74.554  1.00  0.00           H
ATOM   3490  H15 UNK   140      57.421  49.585  73.764  1.00  0.00           H
ATOM   3491  H16 UNK   140      57.996  50.833  74.873  1.00  0.00           H
ATOM   3492  H17 UNK   140      55.399  51.384  75.689  1.00  0.00           H
ATOM   3493  H18 UNK   140      54.058  50.787  74.577  1.00  0.00           H
ATOM   3494  H19 UNK   140      55.386  49.665  75.143  1.00  0.00           H
ATOM   3495  H20 UNK   140      54.600  54.020  75.315  1.00  0.00           H
ATOM   3496  H21 UNK   140      55.041  53.203  71.102  1.00  0.00           H
ATOM   3497  H22 UNK   140      52.446  55.393  74.775  1.00  0.00           H
ATOM   3498  H23 UNK   140      53.036  54.618  70.626  1.00  0.00           H
ATOM   3499  H24 UNK   140      58.121  50.610  72.137  1.00  0.00           H
ATOM   3500  H25 UNK   140      51.897  55.790  72.448  1.00  0.00           H
ATOM   3501  O1  UNK   141      66.627  61.455  35.326  1.00  0.00           O
ATOM   3502  C2  UNK   141      65.631  63.666  35.101  1.00  0.00           C
ATOM   3503  C3  UNK   141      64.262  64.424  35.118  1.00  0.00           C
ATOM   3504  C4  UNK   141      65.387  62.191  35.299  1.00  0.00           C
ATOM   3505  C5  UNK   141      63.347  64.186  36.350  1.00  0.00           C
ATOM   3506  C6  UNK   141      66.397  64.053  33.756  1.00  0.00           C
ATOM   3507  C7  UNK   141      62.022  63.706  36.140  1.00  0.00           C
ATOM   3508  C8  UNK   141      63.730  64.439  37.690  1.00  0.00           C
ATOM   3509  C9  UNK   141      61.138  63.548  37.222  1.00  0.00           C
ATOM   3510  C10 UNK   141      62.935  64.069  38.780  1.00  0.00           C
ATOM   3511  C11 UNK   141      61.610  63.608  38.585  1.00  0.00           C
ATOM   3512  H12 UNK   141      66.253  64.022  35.933  1.00  0.00           H
ATOM   3513  H13 UNK   141      63.702  64.217  34.243  1.00  0.00           H
ATOM   3514  H14 UNK   141      64.407  65.476  34.959  1.00  0.00           H
ATOM   3515  H15 UNK   141      64.702  61.783  34.602  1.00  0.00           H
ATOM   3516  H16 UNK   141      64.906  62.102  36.353  1.00  0.00           H
ATOM   3517  H17 UNK   141      65.979  63.446  32.929  1.00  0.00           H
ATOM   3518  H18 UNK   141      66.492  65.165  33.549  1.00  0.00           H
ATOM   3519  H19 UNK   141      67.430  63.682  33.794  1.00  0.00           H
ATOM   3520  H20 UNK   141      61.603  63.562  35.186  1.00  0.00           H
ATOM   3521  H21 UNK   141      64.790  64.671  37.794  1.00  0.00           H
ATOM   3522  H22 UNK   141      60.071  63.313  37.034  1.00  0.00           H
ATOM   3523  H23 UNK   141      63.318  64.180  39.834  1.00  0.00           H
ATOM   3524  H24 UNK   141      67.181  61.915  36.023  1.00  0.00           H
ATOM   3525  H25 UNK   141      60.919  63.437  39.413  1.00  0.00           H
ATOM   3526  O1  UNK   142      28.246  65.101   5.692  1.00  0.00           O
ATOM   3527  C2  UNK   142      27.083  66.407   3.971  1.00  0.00           C
ATOM   3528  C3  UNK   142      26.734  66.268   2.436  1.00  0.00           C
ATOM   3529  C4  UNK   142      27.777  65.011   4.346  1.00  0.00           C
ATOM   3530  C5  UNK   142      25.362  65.721   2.147  1.00  0.00           C
ATOM   3531  C6  UNK   142      27.936  67.677   4.175  1.00  0.00           C
ATOM   3532  C7  UNK   142      25.219  64.566   1.427  1.00  0.00           C
ATOM   3533  C8  UNK   142      24.206  66.447   2.441  1.00  0.00           C
ATOM   3534  C9  UNK   142      23.968  64.083   1.117  1.00  0.00           C
ATOM   3535  C10 UNK   142      22.929  65.940   2.224  1.00  0.00           C
ATOM   3536  C11 UNK   142      22.775  64.726   1.546  1.00  0.00           C
ATOM   3537  H12 UNK   142      26.151  66.391   4.576  1.00  0.00           H
ATOM   3538  H13 UNK   142      27.469  65.582   2.014  1.00  0.00           H
ATOM   3539  H14 UNK   142      26.717  67.087   1.774  1.00  0.00           H
ATOM   3540  H15 UNK   142      28.710  64.841   3.748  1.00  0.00           H
ATOM   3541  H16 UNK   142      27.100  64.125   4.155  1.00  0.00           H
ATOM   3542  H17 UNK   142      27.485  68.542   3.729  1.00  0.00           H
ATOM   3543  H18 UNK   142      27.949  67.968   5.253  1.00  0.00           H
ATOM   3544  H19 UNK   142      28.954  67.582   3.749  1.00  0.00           H
ATOM   3545  H20 UNK   142      26.043  64.000   1.170  1.00  0.00           H
ATOM   3546  H21 UNK   142      24.373  67.354   3.042  1.00  0.00           H
ATOM   3547  H22 UNK   142      23.972  63.182   0.470  1.00  0.00           H
ATOM   3548  H23 UNK   142      22.101  66.495   2.629  1.00  0.00           H
ATOM   3549  H24 UNK   142      27.674  65.724   6.279  1.00  0.00           H
ATOM   3550  H25 UNK   142      21.851  64.371   1.150  1.00  0.00           H
ATOM   3551  O1  UNK   143      51.328  70.244  35.908  1.00  0.00           O
ATOM   3552  C2  UNK   143      51.257  67.868  35.492  1.00  0.00           C
ATOM   3553  C3  UNK   143      52.746  67.585  35.754  1.00  0.00           C
ATOM   3554  C4  UNK   143      50.769  69.026  36.418  1.00  0.00           C
ATOM   3555  C5  UNK   143      53.261  66.244  35.267  1.00  0.00           C
ATOM   3556  C6  UNK   143      50.924  68.154  34.010  1.00  0.00           C
ATOM   3557  C7  UNK   143      53.782  65.303  36.186  1.00  0.00           C
ATOM   3558  C8  UNK   143      53.337  65.965  33.895  1.00  0.00           C
ATOM   3559  C9  UNK   143      54.218  64.041  35.763  1.00  0.00           C
ATOM   3560  C10 UNK   143      53.842  64.719  33.456  1.00  0.00           C
ATOM   3561  C11 UNK   143      54.305  63.724  34.402  1.00  0.00           C
ATOM   3562  H12 UNK   143      50.646  67.038  35.737  1.00  0.00           H
ATOM   3563  H13 UNK   143      52.997  67.783  36.824  1.00  0.00           H
ATOM   3564  H14 UNK   143      53.414  68.336  35.260  1.00  0.00           H
ATOM   3565  H15 UNK   143      51.181  68.884  37.460  1.00  0.00           H
ATOM   3566  H16 UNK   143      49.694  69.065  36.555  1.00  0.00           H
ATOM   3567  H17 UNK   143      51.748  68.778  33.523  1.00  0.00           H
ATOM   3568  H18 UNK   143      50.976  67.254  33.319  1.00  0.00           H
ATOM   3569  H19 UNK   143      49.892  68.550  33.930  1.00  0.00           H
ATOM   3570  H20 UNK   143      53.660  65.531  37.200  1.00  0.00           H
ATOM   3571  H21 UNK   143      53.043  66.708  33.160  1.00  0.00           H
ATOM   3572  H22 UNK   143      54.702  63.438  36.499  1.00  0.00           H
ATOM   3573  H23 UNK   143      53.899  64.512  32.418  1.00  0.00           H
ATOM   3574  H24 UNK   143      51.282  70.912  36.662  1.00  0.00           H
ATOM   3575  H25 UNK   143      54.660  62.714  34.071  1.00  0.00           H
ATOM   3576  O1  UNK   144      32.442  44.726  74.304  1.00  0.00           O
ATOM   3577  C2  UNK   144      33.595  46.506  73.150  1.00  0.00           C
ATOM   3578  C3  UNK   144      34.531  45.628  72.294  1.00  0.00           C
ATOM   3579  C4  UNK   144      32.250  45.832  73.444  1.00  0.00           C
ATOM   3580  C5  UNK   144      33.848  45.046  71.040  1.00  0.00           C
ATOM   3581  C6  UNK   144      34.323  47.088  74.368  1.00  0.00           C
ATOM   3582  C7  UNK   144      33.595  43.668  71.032  1.00  0.00           C
ATOM   3583  C8  UNK   144      33.364  45.864  70.016  1.00  0.00           C
ATOM   3584  C9  UNK   144      32.886  43.070  70.005  1.00  0.00           C
ATOM   3585  C10 UNK   144      32.719  45.274  68.868  1.00  0.00           C
ATOM   3586  C11 UNK   144      32.463  43.880  68.869  1.00  0.00           C
ATOM   3587  H12 UNK   144      33.348  47.337  72.555  1.00  0.00           H
ATOM   3588  H13 UNK   144      34.922  44.867  72.945  1.00  0.00           H
ATOM   3589  H14 UNK   144      35.427  46.169  71.879  1.00  0.00           H
ATOM   3590  H15 UNK   144      31.711  45.487  72.536  1.00  0.00           H
ATOM   3591  H16 UNK   144      31.636  46.706  73.849  1.00  0.00           H
ATOM   3592  H17 UNK   144      33.617  47.599  75.084  1.00  0.00           H
ATOM   3593  H18 UNK   144      34.997  46.377  74.892  1.00  0.00           H
ATOM   3594  H19 UNK   144      35.077  47.802  73.983  1.00  0.00           H
ATOM   3595  H20 UNK   144      33.895  43.057  71.840  1.00  0.00           H
ATOM   3596  H21 UNK   144      33.492  46.961  70.040  1.00  0.00           H
ATOM   3597  H22 UNK   144      32.759  41.954  70.026  1.00  0.00           H
ATOM   3598  H23 UNK   144      32.473  45.789  67.941  1.00  0.00           H
ATOM   3599  H24 UNK   144      32.167  45.103  75.164  1.00  0.00           H
ATOM   3600  H25 UNK   144      31.928  43.471  68.042  1.00  0.00           H
ATOM   3601  O1  UNK   145      31.120  81.433  37.305  1.00  0.00           O
ATOM   3602  C2  UNK   145      30.043  80.068  35.559  1.00  0.00           C
ATOM   3603  C3  UNK   145      29.138  80.088  34.215  1.00  0.00           C
ATOM   3604  C4  UNK   145      30.115  81.438  36.244  1.00  0.00           C
ATOM   3605  C5  UNK   145      29.059  78.854  33.398  1.00  0.00           C
ATOM   3606  C6  UNK   145      29.613  78.877  36.449  1.00  0.00           C
ATOM   3607  C7  UNK   145      27.832  78.202  33.153  1.00  0.00           C
ATOM   3608  C8  UNK   145      30.190  78.230  32.822  1.00  0.00           C
ATOM   3609  C9  UNK   145      27.688  77.011  32.445  1.00  0.00           C
ATOM   3610  C10 UNK   145      30.080  77.101  32.047  1.00  0.00           C
ATOM   3611  C11 UNK   145      28.807  76.442  31.939  1.00  0.00           C
ATOM   3612  H12 UNK   145      31.116  79.925  35.234  1.00  0.00           H
ATOM   3613  H13 UNK   145      29.595  80.869  33.607  1.00  0.00           H
ATOM   3614  H14 UNK   145      28.157  80.486  34.378  1.00  0.00           H
ATOM   3615  H15 UNK   145      29.089  81.747  36.601  1.00  0.00           H
ATOM   3616  H16 UNK   145      30.420  82.174  35.478  1.00  0.00           H
ATOM   3617  H17 UNK   145      30.391  78.815  37.166  1.00  0.00           H
ATOM   3618  H18 UNK   145      28.714  79.053  36.906  1.00  0.00           H
ATOM   3619  H19 UNK   145      29.593  77.929  35.879  1.00  0.00           H
ATOM   3620  H20 UNK   145      26.964  78.578  33.600  1.00  0.00           H
ATOM   3621  H21 UNK   145      31.231  78.585  33.092  1.00  0.00           H
ATOM   3622  H22 UNK   145      26.669  76.698  32.319  1.00  0.00           H
ATOM   3623  H23 UNK   145      30.980  76.667  31.570  1.00  0.00           H
ATOM   3624  H24 UNK   145      30.676  82.053  37.974  1.00  0.00           H
ATOM   3625  H25 UNK   145      28.737  75.615  31.342  1.00  0.00           H
ATOM   3626  O1  UNK   146      58.687  56.261  78.987  1.00  0.00           O
ATOM   3627  C2  UNK   146      60.654  57.540  78.202  1.00  0.00           C
ATOM   3628  C3  UNK   146      61.570  57.394  79.498  1.00  0.00           C
ATOM   3629  C4  UNK   146      59.813  56.283  78.092  1.00  0.00           C
ATOM   3630  C5  UNK   146      62.542  56.145  79.439  1.00  0.00           C
ATOM   3631  C6  UNK   146      59.890  58.877  78.265  1.00  0.00           C
ATOM   3632  C7  UNK   146      62.146  54.919  79.888  1.00  0.00           C
ATOM   3633  C8  UNK   146      63.829  56.379  78.848  1.00  0.00           C
ATOM   3634  C9  UNK   146      63.091  53.864  79.765  1.00  0.00           C
ATOM   3635  C10 UNK   146      64.744  55.346  78.815  1.00  0.00           C
ATOM   3636  C11 UNK   146      64.387  54.093  79.270  1.00  0.00           C
ATOM   3637  H12 UNK   146      61.288  57.606  77.292  1.00  0.00           H
ATOM   3638  H13 UNK   146      60.902  57.227  80.367  1.00  0.00           H
ATOM   3639  H14 UNK   146      62.136  58.295  79.850  1.00  0.00           H
ATOM   3640  H15 UNK   146      60.377  55.388  78.344  1.00  0.00           H
ATOM   3641  H16 UNK   146      59.552  56.089  76.997  1.00  0.00           H
ATOM   3642  H17 UNK   146      59.154  58.903  79.094  1.00  0.00           H
ATOM   3643  H18 UNK   146      60.573  59.730  78.408  1.00  0.00           H
ATOM   3644  H19 UNK   146      59.231  59.057  77.385  1.00  0.00           H
ATOM   3645  H20 UNK   146      61.132  54.873  80.229  1.00  0.00           H
ATOM   3646  H21 UNK   146      64.082  57.337  78.414  1.00  0.00           H
ATOM   3647  H22 UNK   146      62.765  52.900  80.112  1.00  0.00           H
ATOM   3648  H23 UNK   146      65.721  55.444  78.429  1.00  0.00           H
ATOM   3649  H24 UNK   146      57.948  56.487  78.436  1.00  0.00           H
ATOM   3650  H25 UNK   146      65.107  53.223  79.259  1.00  0.00           H
ATOM   3651  O1  UNK   147       5.315  40.254  16.920  1.00  0.00           O
ATOM   3652  C2  UNK   147       6.120  37.925  16.566  1.00  0.00           C
ATOM   3653  C3  UNK   147       6.822  37.679  17.903  1.00  0.00           C
ATOM   3654  C4  UNK   147       4.908  38.930  16.659  1.00  0.00           C
ATOM   3655  C5  UNK   147       5.878  37.131  18.983  1.00  0.00           C
ATOM   3656  C6  UNK   147       7.161  38.237  15.485  1.00  0.00           C
ATOM   3657  C7  UNK   147       5.248  38.004  19.910  1.00  0.00           C
ATOM   3658  C8  UNK   147       5.612  35.770  19.002  1.00  0.00           C
ATOM   3659  C9  UNK   147       4.233  37.501  20.776  1.00  0.00           C
ATOM   3660  C10 UNK   147       4.646  35.267  19.914  1.00  0.00           C
ATOM   3661  C11 UNK   147       4.051  36.135  20.855  1.00  0.00           C
ATOM   3662  H12 UNK   147       5.799  36.928  16.367  1.00  0.00           H
ATOM   3663  H13 UNK   147       7.209  38.668  18.287  1.00  0.00           H
ATOM   3664  H14 UNK   147       7.724  37.071  17.850  1.00  0.00           H
ATOM   3665  H15 UNK   147       4.299  38.492  17.357  1.00  0.00           H
ATOM   3666  H16 UNK   147       4.456  38.894  15.731  1.00  0.00           H
ATOM   3667  H17 UNK   147       6.766  38.702  14.546  1.00  0.00           H
ATOM   3668  H18 UNK   147       7.963  38.877  15.810  1.00  0.00           H
ATOM   3669  H19 UNK   147       7.696  37.339  15.160  1.00  0.00           H
ATOM   3670  H20 UNK   147       5.600  39.017  19.951  1.00  0.00           H
ATOM   3671  H21 UNK   147       6.145  35.166  18.315  1.00  0.00           H
ATOM   3672  H22 UNK   147       3.679  38.099  21.512  1.00  0.00           H
ATOM   3673  H23 UNK   147       4.545  34.173  20.056  1.00  0.00           H
ATOM   3674  H24 UNK   147       4.841  40.428  17.768  1.00  0.00           H
ATOM   3675  H25 UNK   147       3.346  35.869  21.623  1.00  0.00           H
ATOM   3676  O1  UNK   148      67.593  12.417   8.597  1.00  0.00           O
ATOM   3677  C2  UNK   148      68.567  14.523   9.196  1.00  0.00           C
ATOM   3678  C3  UNK   148      68.777  14.066  10.646  1.00  0.00           C
ATOM   3679  C4  UNK   148      68.570  13.381   8.224  1.00  0.00           C
ATOM   3680  C5  UNK   148      68.913  15.210  11.670  1.00  0.00           C
ATOM   3681  C6  UNK   148      67.301  15.335   9.142  1.00  0.00           C
ATOM   3682  C7  UNK   148      70.087  15.997  11.770  1.00  0.00           C
ATOM   3683  C8  UNK   148      67.927  15.340  12.663  1.00  0.00           C
ATOM   3684  C9  UNK   148      70.168  17.015  12.751  1.00  0.00           C
ATOM   3685  C10 UNK   148      67.989  16.334  13.602  1.00  0.00           C
ATOM   3686  C11 UNK   148      69.120  17.181  13.671  1.00  0.00           C
ATOM   3687  H12 UNK   148      69.359  15.240   8.939  1.00  0.00           H
ATOM   3688  H13 UNK   148      69.716  13.613  10.687  1.00  0.00           H
ATOM   3689  H14 UNK   148      68.004  13.297  10.957  1.00  0.00           H
ATOM   3690  H15 UNK   148      69.556  12.973   8.171  1.00  0.00           H
ATOM   3691  H16 UNK   148      68.421  13.647   7.174  1.00  0.00           H
ATOM   3692  H17 UNK   148      67.558  16.216   9.774  1.00  0.00           H
ATOM   3693  H18 UNK   148      66.979  15.621   8.138  1.00  0.00           H
ATOM   3694  H19 UNK   148      66.429  14.803   9.638  1.00  0.00           H
ATOM   3695  H20 UNK   148      70.943  15.924  11.023  1.00  0.00           H
ATOM   3696  H21 UNK   148      67.079  14.637  12.605  1.00  0.00           H
ATOM   3697  H22 UNK   148      71.000  17.722  12.838  1.00  0.00           H
ATOM   3698  H23 UNK   148      67.149  16.412  14.318  1.00  0.00           H
ATOM   3699  H24 UNK   148      66.733  12.893   8.686  1.00  0.00           H
ATOM   3700  H25 UNK   148      69.207  17.864  14.507  1.00  0.00           H
ATOM   3701  O1  UNK   149      35.276  71.014  69.989  1.00  0.00           O
ATOM   3702  C2  UNK   149      33.468  69.237  70.456  1.00  0.00           C
ATOM   3703  C3  UNK   149      32.557  70.246  71.124  1.00  0.00           C
ATOM   3704  C4  UNK   149      34.436  69.954  69.407  1.00  0.00           C
ATOM   3705  C5  UNK   149      31.644  70.810  70.103  1.00  0.00           C
ATOM   3706  C6  UNK   149      34.324  68.393  71.497  1.00  0.00           C
ATOM   3707  C7  UNK   149      30.535  70.058  69.678  1.00  0.00           C
ATOM   3708  C8  UNK   149      31.846  72.047  69.483  1.00  0.00           C
ATOM   3709  C9  UNK   149      29.678  70.488  68.607  1.00  0.00           C
ATOM   3710  C10 UNK   149      30.978  72.516  68.525  1.00  0.00           C
ATOM   3711  C11 UNK   149      29.846  71.777  68.088  1.00  0.00           C
ATOM   3712  H12 UNK   149      32.830  68.570  69.893  1.00  0.00           H
ATOM   3713  H13 UNK   149      33.182  71.000  71.479  1.00  0.00           H
ATOM   3714  H14 UNK   149      31.886  69.908  71.938  1.00  0.00           H
ATOM   3715  H15 UNK   149      33.878  70.401  68.502  1.00  0.00           H
ATOM   3716  H16 UNK   149      35.121  69.197  68.999  1.00  0.00           H
ATOM   3717  H17 UNK   149      35.123  67.662  71.146  1.00  0.00           H
ATOM   3718  H18 UNK   149      34.849  69.152  72.120  1.00  0.00           H
ATOM   3719  H19 UNK   149      33.654  67.852  72.189  1.00  0.00           H
ATOM   3720  H20 UNK   149      30.362  69.155  70.251  1.00  0.00           H
ATOM   3721  H21 UNK   149      32.726  72.599  69.694  1.00  0.00           H
ATOM   3722  H22 UNK   149      28.854  70.009  68.270  1.00  0.00           H
ATOM   3723  H23 UNK   149      31.151  73.549  68.245  1.00  0.00           H
ATOM   3724  H24 UNK   149      35.717  71.386  69.171  1.00  0.00           H
ATOM   3725  H25 UNK   149      29.305  72.240  67.258  1.00  0.00           H
ATOM   3726  O1  UNK   150       7.196  28.540  78.716  1.00  0.00           O
ATOM   3727  C2  UNK   150       5.154  27.170  78.642  1.00  0.00           C
ATOM   3728  C3  UNK   150       5.493  26.487  77.291  1.00  0.00           C
ATOM   3729  C4  UNK   150       6.421  27.578  79.460  1.00  0.00           C
ATOM   3730  C5  UNK   150       6.145  25.142  77.443  1.00  0.00           C
ATOM   3731  C6  UNK   150       4.302  28.404  78.336  1.00  0.00           C
ATOM   3732  C7  UNK   150       7.590  25.136  77.445  1.00  0.00           C
ATOM   3733  C8  UNK   150       5.405  23.998  77.422  1.00  0.00           C
ATOM   3734  C9  UNK   150       8.238  23.915  77.686  1.00  0.00           C
ATOM   3735  C10 UNK   150       6.105  22.769  77.640  1.00  0.00           C
ATOM   3736  C11 UNK   150       7.506  22.736  77.833  1.00  0.00           C
ATOM   3737  H12 UNK   150       4.535  26.497  79.253  1.00  0.00           H
ATOM   3738  H13 UNK   150       6.148  27.303  76.854  1.00  0.00           H
ATOM   3739  H14 UNK   150       4.577  26.354  76.659  1.00  0.00           H
ATOM   3740  H15 UNK   150       7.146  26.799  79.775  1.00  0.00           H
ATOM   3741  H16 UNK   150       6.110  28.103  80.395  1.00  0.00           H
ATOM   3742  H17 UNK   150       3.367  28.077  77.817  1.00  0.00           H
ATOM   3743  H18 UNK   150       4.002  28.901  79.193  1.00  0.00           H
ATOM   3744  H19 UNK   150       4.706  29.180  77.689  1.00  0.00           H
ATOM   3745  H20 UNK   150       8.219  26.079  77.448  1.00  0.00           H
ATOM   3746  H21 UNK   150       4.331  24.024  77.280  1.00  0.00           H
ATOM   3747  H22 UNK   150       9.290  23.942  77.902  1.00  0.00           H
ATOM   3748  H23 UNK   150       5.630  21.755  77.620  1.00  0.00           H
ATOM   3749  H24 UNK   150       7.577  29.070  79.496  1.00  0.00           H
ATOM   3750  H25 UNK   150       7.979  21.753  78.026  1.00  0.00           H
ATOM   3751  O1  UNK   151      23.343  56.551   8.040  1.00  0.00           O
ATOM   3752  C2  UNK   151      23.277  58.771   7.104  1.00  0.00           C
ATOM   3753  C3  UNK   151      22.439  60.096   7.264  1.00  0.00           C
ATOM   3754  C4  UNK   151      22.662  57.755   8.092  1.00  0.00           C
ATOM   3755  C5  UNK   151      23.014  61.351   6.554  1.00  0.00           C
ATOM   3756  C6  UNK   151      23.098  58.278   5.613  1.00  0.00           C
ATOM   3757  C7  UNK   151      24.369  61.708   6.844  1.00  0.00           C
ATOM   3758  C8  UNK   151      22.293  62.059   5.541  1.00  0.00           C
ATOM   3759  C9  UNK   151      24.949  62.803   6.211  1.00  0.00           C
ATOM   3760  C10 UNK   151      22.900  63.181   4.920  1.00  0.00           C
ATOM   3761  C11 UNK   151      24.216  63.510   5.232  1.00  0.00           C
ATOM   3762  H12 UNK   151      24.313  58.912   7.514  1.00  0.00           H
ATOM   3763  H13 UNK   151      22.439  60.396   8.315  1.00  0.00           H
ATOM   3764  H14 UNK   151      21.364  59.996   6.918  1.00  0.00           H
ATOM   3765  H15 UNK   151      21.617  57.589   7.870  1.00  0.00           H
ATOM   3766  H16 UNK   151      22.676  58.243   9.103  1.00  0.00           H
ATOM   3767  H17 UNK   151      23.322  59.119   4.983  1.00  0.00           H
ATOM   3768  H18 UNK   151      23.756  57.513   5.309  1.00  0.00           H
ATOM   3769  H19 UNK   151      22.080  57.965   5.451  1.00  0.00           H
ATOM   3770  H20 UNK   151      24.917  61.024   7.524  1.00  0.00           H
ATOM   3771  H21 UNK   151      21.228  61.883   5.396  1.00  0.00           H
ATOM   3772  H22 UNK   151      26.040  62.994   6.388  1.00  0.00           H
ATOM   3773  H23 UNK   151      22.336  63.806   4.268  1.00  0.00           H
ATOM   3774  H24 UNK   151      22.819  55.866   8.501  1.00  0.00           H
ATOM   3775  H25 UNK   151      24.653  64.372   4.797  1.00  0.00           H
ATOM   3776  O1  UNK   152       1.215  29.372  25.833  1.00  0.00           O
ATOM   3777  C2  UNK   152       2.951  29.240  24.090  1.00  0.00           C
ATOM   3778  C3  UNK   152       2.088  30.001  23.121  1.00  0.00           C
ATOM   3779  C4  UNK   152       2.578  29.573  25.607  1.00  0.00           C
ATOM   3780  C5  UNK   152       2.750  30.007  21.788  1.00  0.00           C
ATOM   3781  C6  UNK   152       2.977  27.718  23.776  1.00  0.00           C
ATOM   3782  C7  UNK   152       3.733  30.970  21.451  1.00  0.00           C
ATOM   3783  C8  UNK   152       2.402  29.068  20.773  1.00  0.00           C
ATOM   3784  C9  UNK   152       4.384  30.971  20.242  1.00  0.00           C
ATOM   3785  C10 UNK   152       2.955  29.041  19.515  1.00  0.00           C
ATOM   3786  C11 UNK   152       3.908  30.022  19.258  1.00  0.00           C
ATOM   3787  H12 UNK   152       3.977  29.657  23.933  1.00  0.00           H
ATOM   3788  H13 UNK   152       2.041  30.994  23.426  1.00  0.00           H
ATOM   3789  H14 UNK   152       1.070  29.638  23.133  1.00  0.00           H
ATOM   3790  H15 UNK   152       2.863  30.593  25.864  1.00  0.00           H
ATOM   3791  H16 UNK   152       3.166  28.984  26.344  1.00  0.00           H
ATOM   3792  H17 UNK   152       1.970  27.418  23.811  1.00  0.00           H
ATOM   3793  H18 UNK   152       3.296  27.451  22.749  1.00  0.00           H
ATOM   3794  H19 UNK   152       3.439  27.119  24.528  1.00  0.00           H
ATOM   3795  H20 UNK   152       4.000  31.703  22.118  1.00  0.00           H
ATOM   3796  H21 UNK   152       1.644  28.346  21.118  1.00  0.00           H
ATOM   3797  H22 UNK   152       5.110  31.729  20.008  1.00  0.00           H
ATOM   3798  H23 UNK   152       2.705  28.316  18.816  1.00  0.00           H
ATOM   3799  H24 UNK   152       0.926  30.163  26.409  1.00  0.00           H
ATOM   3800  H25 UNK   152       4.425  30.048  18.290  1.00  0.00           H
ATOM   3801  O1  UNK   153      19.454  19.122  77.225  1.00  0.00           O
ATOM   3802  C2  UNK   153      21.352  20.721  76.868  1.00  0.00           C
ATOM   3803  C3  UNK   153      20.647  21.687  75.867  1.00  0.00           C
ATOM   3804  C4  UNK   153      20.374  20.075  77.838  1.00  0.00           C
ATOM   3805  C5  UNK   153      20.020  22.871  76.478  1.00  0.00           C
ATOM   3806  C6  UNK   153      22.378  19.741  76.269  1.00  0.00           C
ATOM   3807  C7  UNK   153      18.672  22.787  76.875  1.00  0.00           C
ATOM   3808  C8  UNK   153      20.679  24.122  76.665  1.00  0.00           C
ATOM   3809  C9  UNK   153      18.017  23.825  77.520  1.00  0.00           C
ATOM   3810  C10 UNK   153      19.968  25.190  77.235  1.00  0.00           C
ATOM   3811  C11 UNK   153      18.710  24.983  77.725  1.00  0.00           C
ATOM   3812  H12 UNK   153      21.941  21.289  77.562  1.00  0.00           H
ATOM   3813  H13 UNK   153      19.855  21.253  75.274  1.00  0.00           H
ATOM   3814  H14 UNK   153      21.308  21.996  75.087  1.00  0.00           H
ATOM   3815  H15 UNK   153      19.868  20.848  78.307  1.00  0.00           H
ATOM   3816  H16 UNK   153      20.899  19.481  78.593  1.00  0.00           H
ATOM   3817  H17 UNK   153      21.848  19.183  75.491  1.00  0.00           H
ATOM   3818  H18 UNK   153      23.244  20.199  75.822  1.00  0.00           H
ATOM   3819  H19 UNK   153      22.709  19.044  77.029  1.00  0.00           H
ATOM   3820  H20 UNK   153      18.141  21.901  76.700  1.00  0.00           H
ATOM   3821  H21 UNK   153      21.716  24.329  76.315  1.00  0.00           H
ATOM   3822  H22 UNK   153      17.075  23.597  77.997  1.00  0.00           H
ATOM   3823  H23 UNK   153      20.465  26.139  77.376  1.00  0.00           H
ATOM   3824  H24 UNK   153      18.904  19.577  76.544  1.00  0.00           H
ATOM   3825  H25 UNK   153      18.147  25.731  78.249  1.00  0.00           H
ATOM   3826  O1  UNK   154      70.122  35.715  22.214  1.00  0.00           O
ATOM   3827  C2  UNK   154      69.566  36.031  24.598  1.00  0.00           C
ATOM   3828  C3  UNK   154      71.035  36.391  24.994  1.00  0.00           C
ATOM   3829  C4  UNK   154      69.511  35.131  23.321  1.00  0.00           C
ATOM   3830  C5  UNK   154      71.153  37.538  26.045  1.00  0.00           C
ATOM   3831  C6  UNK   154      68.720  35.360  25.758  1.00  0.00           C
ATOM   3832  C7  UNK   154      70.804  38.870  25.697  1.00  0.00           C
ATOM   3833  C8  UNK   154      71.539  37.370  27.407  1.00  0.00           C
ATOM   3834  C9  UNK   154      70.735  39.913  26.675  1.00  0.00           C
ATOM   3835  C10 UNK   154      71.514  38.430  28.336  1.00  0.00           C
ATOM   3836  C11 UNK   154      71.199  39.683  27.973  1.00  0.00           C
ATOM   3837  H12 UNK   154      69.165  36.928  24.233  1.00  0.00           H
ATOM   3838  H13 UNK   154      71.611  36.739  24.098  1.00  0.00           H
ATOM   3839  H14 UNK   154      71.534  35.490  25.274  1.00  0.00           H
ATOM   3840  H15 UNK   154      68.518  34.710  23.133  1.00  0.00           H
ATOM   3841  H16 UNK   154      70.048  34.242  23.563  1.00  0.00           H
ATOM   3842  H17 UNK   154      68.688  36.062  26.646  1.00  0.00           H
ATOM   3843  H18 UNK   154      67.692  35.165  25.415  1.00  0.00           H
ATOM   3844  H19 UNK   154      69.064  34.342  25.925  1.00  0.00           H
ATOM   3845  H20 UNK   154      70.555  38.999  24.633  1.00  0.00           H
ATOM   3846  H21 UNK   154      71.682  36.316  27.727  1.00  0.00           H
ATOM   3847  H22 UNK   154      70.473  40.953  26.454  1.00  0.00           H
ATOM   3848  H23 UNK   154      71.697  38.262  29.409  1.00  0.00           H
ATOM   3849  H24 UNK   154      69.766  35.191  21.389  1.00  0.00           H
ATOM   3850  H25 UNK   154      71.195  40.506  28.691  1.00  0.00           H
ATOM   3851  O1  UNK   155      25.315  30.669  49.815  1.00  0.00           O
ATOM   3852  C2  UNK   155      23.017  30.358  49.167  1.00  0.00           C
ATOM   3853  C3  UNK   155      22.175  29.337  49.961  1.00  0.00           C
ATOM   3854  C4  UNK   155      24.466  29.824  49.018  1.00  0.00           C
ATOM   3855  C5  UNK   155      20.951  30.018  50.533  1.00  0.00           C
ATOM   3856  C6  UNK   155      22.296  30.849  47.841  1.00  0.00           C
ATOM   3857  C7  UNK   155      19.663  29.808  49.930  1.00  0.00           C
ATOM   3858  C8  UNK   155      21.049  30.867  51.676  1.00  0.00           C
ATOM   3859  C9  UNK   155      18.523  30.299  50.528  1.00  0.00           C
ATOM   3860  C10 UNK   155      19.847  31.305  52.289  1.00  0.00           C
ATOM   3861  C11 UNK   155      18.599  31.014  51.711  1.00  0.00           C
ATOM   3862  H12 UNK   155      23.042  31.313  49.739  1.00  0.00           H
ATOM   3863  H13 UNK   155      22.846  29.021  50.721  1.00  0.00           H
ATOM   3864  H14 UNK   155      21.945  28.489  49.301  1.00  0.00           H
ATOM   3865  H15 UNK   155      24.817  29.813  47.953  1.00  0.00           H
ATOM   3866  H16 UNK   155      24.459  28.707  49.329  1.00  0.00           H
ATOM   3867  H17 UNK   155      22.312  30.143  47.042  1.00  0.00           H
ATOM   3868  H18 UNK   155      21.290  31.277  48.030  1.00  0.00           H
ATOM   3869  H19 UNK   155      22.832  31.758  47.476  1.00  0.00           H
ATOM   3870  H20 UNK   155      19.544  29.224  49.009  1.00  0.00           H
ATOM   3871  H21 UNK   155      21.970  31.024  52.157  1.00  0.00           H
ATOM   3872  H22 UNK   155      17.584  30.111  49.947  1.00  0.00           H
ATOM   3873  H23 UNK   155      20.018  31.923  53.086  1.00  0.00           H
ATOM   3874  H24 UNK   155      25.453  31.478  49.300  1.00  0.00           H
ATOM   3875  H25 UNK   155      17.722  31.345  52.178  1.00  0.00           H
ATOM   3876  O1  UNK   156      19.404  78.676  25.911  1.00  0.00           O
ATOM   3877  C2  UNK   156      17.256  77.857  25.103  1.00  0.00           C
ATOM   3878  C3  UNK   156      17.416  76.380  24.687  1.00  0.00           C
ATOM   3879  C4  UNK   156      18.108  78.244  26.367  1.00  0.00           C
ATOM   3880  C5  UNK   156      17.024  75.364  25.823  1.00  0.00           C
ATOM   3881  C6  UNK   156      17.284  79.017  24.062  1.00  0.00           C
ATOM   3882  C7  UNK   156      15.726  75.320  26.387  1.00  0.00           C
ATOM   3883  C8  UNK   156      18.028  74.508  26.367  1.00  0.00           C
ATOM   3884  C9  UNK   156      15.441  74.385  27.374  1.00  0.00           C
ATOM   3885  C10 UNK   156      17.757  73.626  27.424  1.00  0.00           C
ATOM   3886  C11 UNK   156      16.452  73.545  27.883  1.00  0.00           C
ATOM   3887  H12 UNK   156      16.263  77.913  25.510  1.00  0.00           H
ATOM   3888  H13 UNK   156      18.397  76.161  24.243  1.00  0.00           H
ATOM   3889  H14 UNK   156      16.650  76.231  23.873  1.00  0.00           H
ATOM   3890  H15 UNK   156      18.077  77.520  27.178  1.00  0.00           H
ATOM   3891  H16 UNK   156      17.715  79.191  26.872  1.00  0.00           H
ATOM   3892  H17 UNK   156      17.319  80.008  24.570  1.00  0.00           H
ATOM   3893  H18 UNK   156      18.246  78.979  23.429  1.00  0.00           H
ATOM   3894  H19 UNK   156      16.496  79.064  23.294  1.00  0.00           H
ATOM   3895  H20 UNK   156      15.002  75.920  25.928  1.00  0.00           H
ATOM   3896  H21 UNK   156      18.949  74.471  25.870  1.00  0.00           H
ATOM   3897  H22 UNK   156      14.434  74.482  27.783  1.00  0.00           H
ATOM   3898  H23 UNK   156      18.559  73.026  27.718  1.00  0.00           H
ATOM   3899  H24 UNK   156      19.701  77.949  25.373  1.00  0.00           H
ATOM   3900  H25 UNK   156      16.173  72.798  28.700  1.00  0.00           H
ATOM   3901  O1  UNK   157      51.425  14.238  -0.751  1.00  0.00           O
ATOM   3902  C2  UNK   157      49.927  12.317  -0.686  1.00  0.00           C
ATOM   3903  C3  UNK   157      48.973  12.905   0.308  1.00  0.00           C
ATOM   3904  C4  UNK   157      50.598  13.366  -1.564  1.00  0.00           C
ATOM   3905  C5  UNK   157      48.197  11.852   1.131  1.00  0.00           C
ATOM   3906  C6  UNK   157      50.982  11.334  -0.078  1.00  0.00           C
ATOM   3907  C7  UNK   157      47.394  10.966   0.346  1.00  0.00           C
ATOM   3908  C8  UNK   157      48.170  11.861   2.519  1.00  0.00           C
ATOM   3909  C9  UNK   157      46.598  10.001   1.058  1.00  0.00           C
ATOM   3910  C10 UNK   157      47.389  10.909   3.154  1.00  0.00           C
ATOM   3911  C11 UNK   157      46.608   9.996   2.462  1.00  0.00           C
ATOM   3912  H12 UNK   157      49.395  11.840  -1.516  1.00  0.00           H
ATOM   3913  H13 UNK   157      48.236  13.558  -0.124  1.00  0.00           H
ATOM   3914  H14 UNK   157      49.683  13.427   1.025  1.00  0.00           H
ATOM   3915  H15 UNK   157      49.799  13.940  -2.107  1.00  0.00           H
ATOM   3916  H16 UNK   157      51.189  12.821  -2.288  1.00  0.00           H
ATOM   3917  H17 UNK   157      51.465  11.832   0.814  1.00  0.00           H
ATOM   3918  H18 UNK   157      50.485  10.418   0.263  1.00  0.00           H
ATOM   3919  H19 UNK   157      51.717  11.088  -0.881  1.00  0.00           H
ATOM   3920  H20 UNK   157      47.574  10.899  -0.741  1.00  0.00           H
ATOM   3921  H21 UNK   157      48.777  12.562   3.101  1.00  0.00           H
ATOM   3922  H22 UNK   157      46.096   9.134   0.594  1.00  0.00           H
ATOM   3923  H23 UNK   157      47.435  10.843   4.263  1.00  0.00           H
ATOM   3924  H24 UNK   157      51.645  14.994  -1.344  1.00  0.00           H
ATOM   3925  H25 UNK   157      46.044   9.220   2.974  1.00  0.00           H
ATOM   3926  O1  UNK   158      65.780   7.558  74.575  1.00  0.00           O
ATOM   3927  C2  UNK   158      65.805   8.437  72.202  1.00  0.00           C
ATOM   3928  C3  UNK   158      66.486   9.650  72.814  1.00  0.00           C
ATOM   3929  C4  UNK   158      65.936   7.173  73.177  1.00  0.00           C
ATOM   3930  C5  UNK   158      67.982   9.558  72.935  1.00  0.00           C
ATOM   3931  C6  UNK   158      64.317   8.708  72.131  1.00  0.00           C
ATOM   3932  C7  UNK   158      68.696   9.052  71.815  1.00  0.00           C
ATOM   3933  C8  UNK   158      68.592   9.884  74.207  1.00  0.00           C
ATOM   3934  C9  UNK   158      70.118   8.891  71.968  1.00  0.00           C
ATOM   3935  C10 UNK   158      69.944   9.623  74.307  1.00  0.00           C
ATOM   3936  C11 UNK   158      70.660   9.132  73.221  1.00  0.00           C
ATOM   3937  H12 UNK   158      66.135   8.222  71.208  1.00  0.00           H
ATOM   3938  H13 UNK   158      66.119  10.107  73.748  1.00  0.00           H
ATOM   3939  H14 UNK   158      66.251  10.414  72.051  1.00  0.00           H
ATOM   3940  H15 UNK   158      66.857   6.663  73.036  1.00  0.00           H
ATOM   3941  H16 UNK   158      65.154   6.442  72.904  1.00  0.00           H
ATOM   3942  H17 UNK   158      63.723   8.045  71.431  1.00  0.00           H
ATOM   3943  H18 UNK   158      63.803   8.605  73.030  1.00  0.00           H
ATOM   3944  H19 UNK   158      64.116   9.674  71.699  1.00  0.00           H
ATOM   3945  H20 UNK   158      68.218   8.933  70.875  1.00  0.00           H
ATOM   3946  H21 UNK   158      67.994  10.152  75.096  1.00  0.00           H
ATOM   3947  H22 UNK   158      70.662   8.572  71.072  1.00  0.00           H
ATOM   3948  H23 UNK   158      70.497   9.792  75.215  1.00  0.00           H
ATOM   3949  H24 UNK   158      66.625   8.090  74.692  1.00  0.00           H
ATOM   3950  H25 UNK   158      71.758   8.963  73.299  1.00  0.00           H
ATOM   3951  O1  UNK   159      53.874  51.439  31.612  1.00  0.00           O
ATOM   3952  C2  UNK   159      55.007  53.555  31.449  1.00  0.00           C
ATOM   3953  C3  UNK   159      54.942  55.087  31.225  1.00  0.00           C
ATOM   3954  C4  UNK   159      53.702  52.789  31.138  1.00  0.00           C
ATOM   3955  C5  UNK   159      53.753  55.830  31.912  1.00  0.00           C
ATOM   3956  C6  UNK   159      56.191  52.991  30.670  1.00  0.00           C
ATOM   3957  C7  UNK   159      52.520  55.932  31.228  1.00  0.00           C
ATOM   3958  C8  UNK   159      53.929  56.330  33.215  1.00  0.00           C
ATOM   3959  C9  UNK   159      51.465  56.467  31.982  1.00  0.00           C
ATOM   3960  C10 UNK   159      52.860  56.792  33.931  1.00  0.00           C
ATOM   3961  C11 UNK   159      51.640  56.965  33.247  1.00  0.00           C
ATOM   3962  H12 UNK   159      55.223  53.440  32.554  1.00  0.00           H
ATOM   3963  H13 UNK   159      54.855  55.446  30.174  1.00  0.00           H
ATOM   3964  H14 UNK   159      55.914  55.506  31.486  1.00  0.00           H
ATOM   3965  H15 UNK   159      53.410  52.740  30.062  1.00  0.00           H
ATOM   3966  H16 UNK   159      52.858  53.347  31.609  1.00  0.00           H
ATOM   3967  H17 UNK   159      56.310  51.944  30.972  1.00  0.00           H
ATOM   3968  H18 UNK   159      55.990  53.097  29.578  1.00  0.00           H
ATOM   3969  H19 UNK   159      57.179  53.450  30.819  1.00  0.00           H
ATOM   3970  H20 UNK   159      52.409  55.636  30.160  1.00  0.00           H
ATOM   3971  H21 UNK   159      54.912  56.176  33.703  1.00  0.00           H
ATOM   3972  H22 UNK   159      50.555  56.589  31.444  1.00  0.00           H
ATOM   3973  H23 UNK   159      52.996  57.216  34.911  1.00  0.00           H
ATOM   3974  H24 UNK   159      52.956  51.054  31.557  1.00  0.00           H
ATOM   3975  H25 UNK   159      50.814  57.418  33.736  1.00  0.00           H
ATOM   3976  O1  UNK   160       4.048  43.047   3.716  1.00  0.00           O
ATOM   3977  C2  UNK   160       3.797  42.528   6.092  1.00  0.00           C
ATOM   3978  C3  UNK   160       4.211  41.443   7.078  1.00  0.00           C
ATOM   3979  C4  UNK   160       4.048  42.021   4.691  1.00  0.00           C
ATOM   3980  C5  UNK   160       5.809  41.214   7.077  1.00  0.00           C
ATOM   3981  C6  UNK   160       2.349  42.993   6.278  1.00  0.00           C
ATOM   3982  C7  UNK   160       6.305  40.070   6.455  1.00  0.00           C
ATOM   3983  C8  UNK   160       6.595  42.068   7.883  1.00  0.00           C
ATOM   3984  C9  UNK   160       7.722  39.920   6.527  1.00  0.00           C
ATOM   3985  C10 UNK   160       7.964  41.856   8.008  1.00  0.00           C
ATOM   3986  C11 UNK   160       8.536  40.820   7.237  1.00  0.00           C
ATOM   3987  H12 UNK   160       4.461  43.339   6.288  1.00  0.00           H
ATOM   3988  H13 UNK   160       3.688  40.531   6.912  1.00  0.00           H
ATOM   3989  H14 UNK   160       3.838  41.853   8.105  1.00  0.00           H
ATOM   3990  H15 UNK   160       3.336  41.137   4.480  1.00  0.00           H
ATOM   3991  H16 UNK   160       5.035  41.500   4.867  1.00  0.00           H
ATOM   3992  H17 UNK   160       2.189  43.946   5.754  1.00  0.00           H
ATOM   3993  H18 UNK   160       1.576  42.264   5.904  1.00  0.00           H
ATOM   3994  H19 UNK   160       2.153  43.256   7.359  1.00  0.00           H
ATOM   3995  H20 UNK   160       5.662  39.321   5.956  1.00  0.00           H
ATOM   3996  H21 UNK   160       6.112  42.809   8.423  1.00  0.00           H
ATOM   3997  H22 UNK   160       8.128  39.142   5.963  1.00  0.00           H
ATOM   3998  H23 UNK   160       8.554  42.678   8.508  1.00  0.00           H
ATOM   3999  H24 UNK   160       4.858  43.615   3.813  1.00  0.00           H
ATOM   4000  H25 UNK   160       9.627  40.666   7.171  1.00  0.00           H
ATOM   4001  O1  UNK   161       4.956  57.914  68.557  1.00  0.00           O
ATOM   4002  C2  UNK   161       5.295  59.979  69.954  1.00  0.00           C
ATOM   4003  C3  UNK   161       3.811  59.927  70.407  1.00  0.00           C
ATOM   4004  C4  UNK   161       5.347  59.310  68.562  1.00  0.00           C
ATOM   4005  C5  UNK   161       2.687  60.660  69.627  1.00  0.00           C
ATOM   4006  C6  UNK   161       5.890  61.381  69.985  1.00  0.00           C
ATOM   4007  C7  UNK   161       2.350  61.976  70.046  1.00  0.00           C
ATOM   4008  C8  UNK   161       2.103  60.089  68.576  1.00  0.00           C
ATOM   4009  C9  UNK   161       1.323  62.672  69.383  1.00  0.00           C
ATOM   4010  C10 UNK   161       1.183  60.825  67.806  1.00  0.00           C
ATOM   4011  C11 UNK   161       0.729  62.046  68.275  1.00  0.00           C
ATOM   4012  H12 UNK   161       5.814  59.322  70.633  1.00  0.00           H
ATOM   4013  H13 UNK   161       3.625  60.044  71.480  1.00  0.00           H
ATOM   4014  H14 UNK   161       3.621  58.851  70.424  1.00  0.00           H
ATOM   4015  H15 UNK   161       6.339  59.344  68.028  1.00  0.00           H
ATOM   4016  H16 UNK   161       4.571  59.814  68.010  1.00  0.00           H
ATOM   4017  H17 UNK   161       6.953  61.434  70.027  1.00  0.00           H
ATOM   4018  H18 UNK   161       5.551  61.910  69.059  1.00  0.00           H
ATOM   4019  H19 UNK   161       5.619  61.853  70.922  1.00  0.00           H
ATOM   4020  H20 UNK   161       2.843  62.452  70.911  1.00  0.00           H
ATOM   4021  H21 UNK   161       2.407  59.048  68.236  1.00  0.00           H
ATOM   4022  H22 UNK   161       0.984  63.690  69.488  1.00  0.00           H
ATOM   4023  H23 UNK   161       0.750  60.420  66.901  1.00  0.00           H
ATOM   4024  H24 UNK   161       5.068  57.466  67.653  1.00  0.00           H
ATOM   4025  H25 UNK   161      -0.082  62.531  67.711  1.00  0.00           H
ATOM   4026  O1  UNK   162      62.466  12.491  74.358  1.00  0.00           O
ATOM   4027  C2  UNK   162      61.197  10.991  72.864  1.00  0.00           C
ATOM   4028  C3  UNK   162      60.231  12.271  72.582  1.00  0.00           C
ATOM   4029  C4  UNK   162      62.586  11.527  73.327  1.00  0.00           C
ATOM   4030  C5  UNK   162      59.196  11.822  71.530  1.00  0.00           C
ATOM   4031  C6  UNK   162      60.675   9.987  73.902  1.00  0.00           C
ATOM   4032  C7  UNK   162      58.003  11.090  71.840  1.00  0.00           C
ATOM   4033  C8  UNK   162      59.411  12.121  70.169  1.00  0.00           C
ATOM   4034  C9  UNK   162      57.119  10.695  70.783  1.00  0.00           C
ATOM   4035  C10 UNK   162      58.600  11.766  69.135  1.00  0.00           C
ATOM   4036  C11 UNK   162      57.414  11.110  69.522  1.00  0.00           C
ATOM   4037  H12 UNK   162      61.345  10.380  71.920  1.00  0.00           H
ATOM   4038  H13 UNK   162      60.771  13.095  72.174  1.00  0.00           H
ATOM   4039  H14 UNK   162      59.809  12.597  73.476  1.00  0.00           H
ATOM   4040  H15 UNK   162      62.987  12.003  72.436  1.00  0.00           H
ATOM   4041  H16 UNK   162      63.273  10.808  73.580  1.00  0.00           H
ATOM   4042  H17 UNK   162      59.837   9.279  73.502  1.00  0.00           H
ATOM   4043  H18 UNK   162      61.475   9.277  74.247  1.00  0.00           H
ATOM   4044  H19 UNK   162      60.189  10.516  74.822  1.00  0.00           H
ATOM   4045  H20 UNK   162      57.797  10.900  72.864  1.00  0.00           H
ATOM   4046  H21 UNK   162      60.420  12.492  69.844  1.00  0.00           H
ATOM   4047  H22 UNK   162      56.136  10.228  70.967  1.00  0.00           H
ATOM   4048  H23 UNK   162      58.795  12.106  68.094  1.00  0.00           H
ATOM   4049  H24 UNK   162      61.709  12.176  74.924  1.00  0.00           H
ATOM   4050  H25 UNK   162      56.777  10.815  68.680  1.00  0.00           H
ATOM   4051  O1  UNK   163      14.750  63.538   1.207  1.00  0.00           O
ATOM   4052  C2  UNK   163      12.487  62.721   0.473  1.00  0.00           C
ATOM   4053  C3  UNK   163      11.531  62.793   1.690  1.00  0.00           C
ATOM   4054  C4  UNK   163      13.513  63.877   0.612  1.00  0.00           C
ATOM   4055  C5  UNK   163      12.198  62.404   3.013  1.00  0.00           C
ATOM   4056  C6  UNK   163      13.117  61.382   0.236  1.00  0.00           C
ATOM   4057  C7  UNK   163      12.238  61.091   3.458  1.00  0.00           C
ATOM   4058  C8  UNK   163      12.829  63.443   3.843  1.00  0.00           C
ATOM   4059  C9  UNK   163      12.946  60.691   4.599  1.00  0.00           C
ATOM   4060  C10 UNK   163      13.541  62.978   5.004  1.00  0.00           C
ATOM   4061  C11 UNK   163      13.649  61.614   5.345  1.00  0.00           C
ATOM   4062  H12 UNK   163      11.887  63.034  -0.353  1.00  0.00           H
ATOM   4063  H13 UNK   163      10.622  62.197   1.507  1.00  0.00           H
ATOM   4064  H14 UNK   163      11.286  63.883   1.721  1.00  0.00           H
ATOM   4065  H15 UNK   163      13.067  64.788   1.079  1.00  0.00           H
ATOM   4066  H16 UNK   163      13.885  64.146  -0.318  1.00  0.00           H
ATOM   4067  H17 UNK   163      13.772  61.396  -0.641  1.00  0.00           H
ATOM   4068  H18 UNK   163      13.614  60.964   1.139  1.00  0.00           H
ATOM   4069  H19 UNK   163      12.357  60.615   0.105  1.00  0.00           H
ATOM   4070  H20 UNK   163      11.587  60.449   2.898  1.00  0.00           H
ATOM   4071  H21 UNK   163      12.830  64.498   3.506  1.00  0.00           H
ATOM   4072  H22 UNK   163      12.702  59.687   4.991  1.00  0.00           H
ATOM   4073  H23 UNK   163      13.900  63.644   5.777  1.00  0.00           H
ATOM   4074  H24 UNK   163      14.505  63.010   1.966  1.00  0.00           H
ATOM   4075  H25 UNK   163      14.115  61.286   6.284  1.00  0.00           H
ATOM   4076  O1  UNK   164      79.624  44.615  71.531  1.00  0.00           O
ATOM   4077  C2  UNK   164      78.814  44.110  73.798  1.00  0.00           C
ATOM   4078  C3  UNK   164      77.593  43.691  74.655  1.00  0.00           C
ATOM   4079  C4  UNK   164      78.464  44.300  72.248  1.00  0.00           C
ATOM   4080  C5  UNK   164      77.723  43.628  76.204  1.00  0.00           C
ATOM   4081  C6  UNK   164      79.446  45.428  74.393  1.00  0.00           C
ATOM   4082  C7  UNK   164      78.145  42.435  76.782  1.00  0.00           C
ATOM   4083  C8  UNK   164      77.461  44.734  77.075  1.00  0.00           C
ATOM   4084  C9  UNK   164      78.215  42.256  78.195  1.00  0.00           C
ATOM   4085  C10 UNK   164      77.529  44.585  78.544  1.00  0.00           C
ATOM   4086  C11 UNK   164      77.959  43.317  79.024  1.00  0.00           C
ATOM   4087  H12 UNK   164      79.659  43.429  73.887  1.00  0.00           H
ATOM   4088  H13 UNK   164      77.372  42.649  74.309  1.00  0.00           H
ATOM   4089  H14 UNK   164      76.833  44.392  74.402  1.00  0.00           H
ATOM   4090  H15 UNK   164      77.745  45.179  72.326  1.00  0.00           H
ATOM   4091  H16 UNK   164      77.922  43.522  71.730  1.00  0.00           H
ATOM   4092  H17 UNK   164      78.730  46.279  74.461  1.00  0.00           H
ATOM   4093  H18 UNK   164      79.888  45.265  75.424  1.00  0.00           H
ATOM   4094  H19 UNK   164      80.231  45.747  73.693  1.00  0.00           H
ATOM   4095  H20 UNK   164      78.309  41.588  76.174  1.00  0.00           H
ATOM   4096  H21 UNK   164      77.201  45.697  76.615  1.00  0.00           H
ATOM   4097  H22 UNK   164      78.458  41.341  78.662  1.00  0.00           H
ATOM   4098  H23 UNK   164      77.159  45.416  79.207  1.00  0.00           H
ATOM   4099  H24 UNK   164      80.253  43.909  71.608  1.00  0.00           H
ATOM   4100  H25 UNK   164      77.997  43.209  80.084  1.00  0.00           H
ATOM   4101  O1  UNK   165      42.728  43.892  54.920  1.00  0.00           O
ATOM   4102  C2  UNK   165      43.206  45.404  56.879  1.00  0.00           C
ATOM   4103  C3  UNK   165      44.229  46.289  56.200  1.00  0.00           C
ATOM   4104  C4  UNK   165      42.103  44.728  55.990  1.00  0.00           C
ATOM   4105  C5  UNK   165      45.036  47.258  57.099  1.00  0.00           C
ATOM   4106  C6  UNK   165      43.894  44.322  57.680  1.00  0.00           C
ATOM   4107  C7  UNK   165      44.432  48.460  57.531  1.00  0.00           C
ATOM   4108  C8  UNK   165      46.372  46.977  57.388  1.00  0.00           C
ATOM   4109  C9  UNK   165      45.141  49.352  58.403  1.00  0.00           C
ATOM   4110  C10 UNK   165      47.120  47.881  58.222  1.00  0.00           C
ATOM   4111  C11 UNK   165      46.457  49.049  58.675  1.00  0.00           C
ATOM   4112  H12 UNK   165      42.809  46.026  57.699  1.00  0.00           H
ATOM   4113  H13 UNK   165      43.730  46.985  55.533  1.00  0.00           H
ATOM   4114  H14 UNK   165      44.896  45.749  55.524  1.00  0.00           H
ATOM   4115  H15 UNK   165      41.476  45.425  55.546  1.00  0.00           H
ATOM   4116  H16 UNK   165      41.454  44.022  56.554  1.00  0.00           H
ATOM   4117  H17 UNK   165      44.605  44.810  58.328  1.00  0.00           H
ATOM   4118  H18 UNK   165      43.187  43.940  58.431  1.00  0.00           H
ATOM   4119  H19 UNK   165      44.327  43.582  57.045  1.00  0.00           H
ATOM   4120  H20 UNK   165      43.362  48.691  57.247  1.00  0.00           H
ATOM   4121  H21 UNK   165      46.840  46.224  56.800  1.00  0.00           H
ATOM   4122  H22 UNK   165      44.673  50.284  58.708  1.00  0.00           H
ATOM   4123  H23 UNK   165      48.160  47.806  58.343  1.00  0.00           H
ATOM   4124  H24 UNK   165      42.707  44.191  54.023  1.00  0.00           H
ATOM   4125  H25 UNK   165      46.993  49.682  59.291  1.00  0.00           H
ATOM   4126  O1  UNK   166      66.677  44.362  40.349  1.00  0.00           O
ATOM   4127  C2  UNK   166      65.665  43.150  42.185  1.00  0.00           C
ATOM   4128  C3  UNK   166      64.344  42.700  42.805  1.00  0.00           C
ATOM   4129  C4  UNK   166      65.446  44.176  41.042  1.00  0.00           C
ATOM   4130  C5  UNK   166      63.089  42.436  42.022  1.00  0.00           C
ATOM   4131  C6  UNK   166      66.691  43.670  43.203  1.00  0.00           C
ATOM   4132  C7  UNK   166      62.694  41.124  41.732  1.00  0.00           C
ATOM   4133  C8  UNK   166      62.293  43.536  41.561  1.00  0.00           C
ATOM   4134  C9  UNK   166      61.595  40.909  40.940  1.00  0.00           C
ATOM   4135  C10 UNK   166      61.092  43.286  40.829  1.00  0.00           C
ATOM   4136  C11 UNK   166      60.835  41.987  40.458  1.00  0.00           C
ATOM   4137  H12 UNK   166      65.960  42.188  41.787  1.00  0.00           H
ATOM   4138  H13 UNK   166      64.135  43.395  43.586  1.00  0.00           H
ATOM   4139  H14 UNK   166      64.556  41.829  43.417  1.00  0.00           H
ATOM   4140  H15 UNK   166      65.183  45.138  41.423  1.00  0.00           H
ATOM   4141  H16 UNK   166      64.694  43.774  40.360  1.00  0.00           H
ATOM   4142  H17 UNK   166      66.448  44.635  43.701  1.00  0.00           H
ATOM   4143  H18 UNK   166      67.059  42.935  43.935  1.00  0.00           H
ATOM   4144  H19 UNK   166      67.538  44.003  42.602  1.00  0.00           H
ATOM   4145  H20 UNK   166      63.223  40.232  42.022  1.00  0.00           H
ATOM   4146  H21 UNK   166      62.649  44.512  41.800  1.00  0.00           H
ATOM   4147  H22 UNK   166      61.285  39.894  40.697  1.00  0.00           H
ATOM   4148  H23 UNK   166      60.489  44.103  40.436  1.00  0.00           H
ATOM   4149  H24 UNK   166      66.557  43.974  39.426  1.00  0.00           H
ATOM   4150  H25 UNK   166      60.022  41.749  39.750  1.00  0.00           H
ATOM   4151  O1  UNK   167      27.896  63.592  74.853  1.00  0.00           O
ATOM   4152  C2  UNK   167      25.826  63.246  76.079  1.00  0.00           C
ATOM   4153  C3  UNK   167      24.891  62.907  74.888  1.00  0.00           C
ATOM   4154  C4  UNK   167      26.938  64.200  75.691  1.00  0.00           C
ATOM   4155  C5  UNK   167      24.013  64.139  74.525  1.00  0.00           C
ATOM   4156  C6  UNK   167      25.020  63.724  77.306  1.00  0.00           C
ATOM   4157  C7  UNK   167      22.755  64.272  75.233  1.00  0.00           C
ATOM   4158  C8  UNK   167      24.519  65.170  73.713  1.00  0.00           C
ATOM   4159  C9  UNK   167      22.168  65.549  75.135  1.00  0.00           C
ATOM   4160  C10 UNK   167      23.810  66.393  73.559  1.00  0.00           C
ATOM   4161  C11 UNK   167      22.640  66.580  74.342  1.00  0.00           C
ATOM   4162  H12 UNK   167      26.261  62.241  76.368  1.00  0.00           H
ATOM   4163  H13 UNK   167      24.230  61.989  75.050  1.00  0.00           H
ATOM   4164  H14 UNK   167      25.491  62.421  74.038  1.00  0.00           H
ATOM   4165  H15 UNK   167      27.519  64.501  76.607  1.00  0.00           H
ATOM   4166  H16 UNK   167      26.599  65.178  75.350  1.00  0.00           H
ATOM   4167  H17 UNK   167      24.352  64.571  77.206  1.00  0.00           H
ATOM   4168  H18 UNK   167      24.415  62.880  77.590  1.00  0.00           H
ATOM   4169  H19 UNK   167      25.716  63.913  78.119  1.00  0.00           H
ATOM   4170  H20 UNK   167      22.393  63.525  75.918  1.00  0.00           H
ATOM   4171  H21 UNK   167      25.480  65.023  73.234  1.00  0.00           H
ATOM   4172  H22 UNK   167      21.240  65.760  75.642  1.00  0.00           H
ATOM   4173  H23 UNK   167      24.189  67.259  72.944  1.00  0.00           H
ATOM   4174  H24 UNK   167      28.622  63.077  75.400  1.00  0.00           H
ATOM   4175  H25 UNK   167      22.047  67.476  74.173  1.00  0.00           H
ATOM   4176  O1  UNK   168      73.931  52.272  74.263  1.00  0.00           O
ATOM   4177  C2  UNK   168      73.287  53.337  72.199  1.00  0.00           C
ATOM   4178  C3  UNK   168      72.079  53.261  71.194  1.00  0.00           C
ATOM   4179  C4  UNK   168      73.097  52.212  73.224  1.00  0.00           C
ATOM   4180  C5  UNK   168      72.067  54.381  70.114  1.00  0.00           C
ATOM   4181  C6  UNK   168      74.638  53.289  71.528  1.00  0.00           C
ATOM   4182  C7  UNK   168      72.468  54.142  68.730  1.00  0.00           C
ATOM   4183  C8  UNK   168      71.817  55.718  70.449  1.00  0.00           C
ATOM   4184  C9  UNK   168      72.663  55.192  67.873  1.00  0.00           C
ATOM   4185  C10 UNK   168      71.913  56.748  69.576  1.00  0.00           C
ATOM   4186  C11 UNK   168      72.328  56.501  68.259  1.00  0.00           C
ATOM   4187  H12 UNK   168      73.172  54.284  72.819  1.00  0.00           H
ATOM   4188  H13 UNK   168      71.179  53.516  71.709  1.00  0.00           H
ATOM   4189  H14 UNK   168      72.120  52.275  70.688  1.00  0.00           H
ATOM   4190  H15 UNK   168      73.147  51.288  72.634  1.00  0.00           H
ATOM   4191  H16 UNK   168      72.099  52.201  73.619  1.00  0.00           H
ATOM   4192  H17 UNK   168      75.457  53.117  72.218  1.00  0.00           H
ATOM   4193  H18 UNK   168      74.654  52.623  70.752  1.00  0.00           H
ATOM   4194  H19 UNK   168      74.863  54.233  71.056  1.00  0.00           H
ATOM   4195  H20 UNK   168      72.757  53.135  68.425  1.00  0.00           H
ATOM   4196  H21 UNK   168      71.501  55.967  71.482  1.00  0.00           H
ATOM   4197  H22 UNK   168      73.009  54.992  66.820  1.00  0.00           H
ATOM   4198  H23 UNK   168      71.556  57.710  69.917  1.00  0.00           H
ATOM   4199  H24 UNK   168      73.653  53.115  74.713  1.00  0.00           H
ATOM   4200  H25 UNK   168      72.415  57.361  67.481  1.00  0.00           H
ATOM   4201  O1  UNK   169       8.514  17.349  43.276  1.00  0.00           O
ATOM   4202  C2  UNK   169       9.445  15.139  42.541  1.00  0.00           C
ATOM   4203  C3  UNK   169       9.361  15.607  41.049  1.00  0.00           C
ATOM   4204  C4  UNK   169       8.527  15.912  43.503  1.00  0.00           C
ATOM   4205  C5  UNK   169      10.162  14.662  40.037  1.00  0.00           C
ATOM   4206  C6  UNK   169       9.142  13.610  42.702  1.00  0.00           C
ATOM   4207  C7  UNK   169       9.751  13.374  39.635  1.00  0.00           C
ATOM   4208  C8  UNK   169      11.306  15.179  39.439  1.00  0.00           C
ATOM   4209  C9  UNK   169      10.458  12.615  38.710  1.00  0.00           C
ATOM   4210  C10 UNK   169      11.937  14.477  38.428  1.00  0.00           C
ATOM   4211  C11 UNK   169      11.570  13.186  38.099  1.00  0.00           C
ATOM   4212  H12 UNK   169      10.368  15.469  43.040  1.00  0.00           H
ATOM   4213  H13 UNK   169       9.691  16.618  41.002  1.00  0.00           H
ATOM   4214  H14 UNK   169       8.303  15.694  40.661  1.00  0.00           H
ATOM   4215  H15 UNK   169       8.846  15.753  44.471  1.00  0.00           H
ATOM   4216  H16 UNK   169       7.497  15.545  43.432  1.00  0.00           H
ATOM   4217  H17 UNK   169       9.220  13.264  43.686  1.00  0.00           H
ATOM   4218  H18 UNK   169       8.108  13.519  42.328  1.00  0.00           H
ATOM   4219  H19 UNK   169       9.771  13.024  42.039  1.00  0.00           H
ATOM   4220  H20 UNK   169       8.823  13.028  39.989  1.00  0.00           H
ATOM   4221  H21 UNK   169      11.642  16.202  39.728  1.00  0.00           H
ATOM   4222  H22 UNK   169      10.053  11.573  38.458  1.00  0.00           H
ATOM   4223  H23 UNK   169      12.911  14.896  37.978  1.00  0.00           H
ATOM   4224  H24 UNK   169       9.502  17.706  43.218  1.00  0.00           H
ATOM   4225  H25 UNK   169      12.175  12.694  37.334  1.00  0.00           H
ATOM   4226  O1  UNK   170      37.577  24.222  49.303  1.00  0.00           O
ATOM   4227  C2  UNK   170      38.876  24.977  47.424  1.00  0.00           C
ATOM   4228  C3  UNK   170      38.141  24.024  46.354  1.00  0.00           C
ATOM   4229  C4  UNK   170      37.835  25.366  48.463  1.00  0.00           C
ATOM   4230  C5  UNK   170      39.153  23.598  45.293  1.00  0.00           C
ATOM   4231  C6  UNK   170      40.231  24.407  48.060  1.00  0.00           C
ATOM   4232  C7  UNK   170      39.636  24.474  44.249  1.00  0.00           C
ATOM   4233  C8  UNK   170      39.669  22.283  45.304  1.00  0.00           C
ATOM   4234  C9  UNK   170      40.566  24.097  43.275  1.00  0.00           C
ATOM   4235  C10 UNK   170      40.605  21.906  44.274  1.00  0.00           C
ATOM   4236  C11 UNK   170      41.033  22.749  43.253  1.00  0.00           C
ATOM   4237  H12 UNK   170      39.298  25.818  46.931  1.00  0.00           H
ATOM   4238  H13 UNK   170      37.315  24.622  45.952  1.00  0.00           H
ATOM   4239  H14 UNK   170      37.616  23.131  46.748  1.00  0.00           H
ATOM   4240  H15 UNK   170      36.900  25.747  48.076  1.00  0.00           H
ATOM   4241  H16 UNK   170      38.211  26.169  49.075  1.00  0.00           H
ATOM   4242  H17 UNK   170      40.692  25.095  48.791  1.00  0.00           H
ATOM   4243  H18 UNK   170      40.001  23.517  48.692  1.00  0.00           H
ATOM   4244  H19 UNK   170      40.991  24.220  47.297  1.00  0.00           H
ATOM   4245  H20 UNK   170      39.240  25.483  44.238  1.00  0.00           H
ATOM   4246  H21 UNK   170      39.443  21.612  46.106  1.00  0.00           H
ATOM   4247  H22 UNK   170      40.777  24.743  42.402  1.00  0.00           H
ATOM   4248  H23 UNK   170      40.985  20.821  44.238  1.00  0.00           H
ATOM   4249  H24 UNK   170      37.399  23.494  48.710  1.00  0.00           H
ATOM   4250  H25 UNK   170      41.680  22.433  42.453  1.00  0.00           H
ATOM   4251  O1  UNK   171      76.686  16.514   0.976  1.00  0.00           O
ATOM   4252  C2  UNK   171      77.731  17.436   2.944  1.00  0.00           C
ATOM   4253  C3  UNK   171      77.728  16.155   3.852  1.00  0.00           C
ATOM   4254  C4  UNK   171      77.828  17.237   1.385  1.00  0.00           C
ATOM   4255  C5  UNK   171      77.494  16.274   5.362  1.00  0.00           C
ATOM   4256  C6  UNK   171      76.409  18.209   3.291  1.00  0.00           C
ATOM   4257  C7  UNK   171      76.210  16.266   5.974  1.00  0.00           C
ATOM   4258  C8  UNK   171      78.599  16.364   6.181  1.00  0.00           C
ATOM   4259  C9  UNK   171      76.137  16.474   7.340  1.00  0.00           C
ATOM   4260  C10 UNK   171      78.523  16.527   7.596  1.00  0.00           C
ATOM   4261  C11 UNK   171      77.288  16.597   8.187  1.00  0.00           C
ATOM   4262  H12 UNK   171      78.564  18.152   3.147  1.00  0.00           H
ATOM   4263  H13 UNK   171      78.572  15.513   3.499  1.00  0.00           H
ATOM   4264  H14 UNK   171      76.892  15.541   3.414  1.00  0.00           H
ATOM   4265  H15 UNK   171      78.788  16.742   1.166  1.00  0.00           H
ATOM   4266  H16 UNK   171      77.790  18.210   0.907  1.00  0.00           H
ATOM   4267  H17 UNK   171      76.516  18.508   4.308  1.00  0.00           H
ATOM   4268  H18 UNK   171      76.253  19.026   2.577  1.00  0.00           H
ATOM   4269  H19 UNK   171      75.552  17.563   3.260  1.00  0.00           H
ATOM   4270  H20 UNK   171      75.253  16.145   5.394  1.00  0.00           H
ATOM   4271  H21 UNK   171      79.551  16.270   5.698  1.00  0.00           H
ATOM   4272  H22 UNK   171      75.127  16.414   7.682  1.00  0.00           H
ATOM   4273  H23 UNK   171      79.315  16.520   8.322  1.00  0.00           H
ATOM   4274  H24 UNK   171      75.907  17.014   1.016  1.00  0.00           H
ATOM   4275  H25 UNK   171      77.225  16.830   9.324  1.00  0.00           H
ATOM   4276  O1  UNK   172      22.862   3.813  15.584  1.00  0.00           O
ATOM   4277  C2  UNK   172      24.706   4.409  14.053  1.00  0.00           C
ATOM   4278  C3  UNK   172      25.388   5.550  13.306  1.00  0.00           C
ATOM   4279  C4  UNK   172      23.459   4.842  14.826  1.00  0.00           C
ATOM   4280  C5  UNK   172      26.037   6.646  14.199  1.00  0.00           C
ATOM   4281  C6  UNK   172      24.345   3.172  13.113  1.00  0.00           C
ATOM   4282  C7  UNK   172      25.327   7.830  14.331  1.00  0.00           C
ATOM   4283  C8  UNK   172      27.282   6.463  14.789  1.00  0.00           C
ATOM   4284  C9  UNK   172      25.895   8.805  15.234  1.00  0.00           C
ATOM   4285  C10 UNK   172      27.800   7.400  15.694  1.00  0.00           C
ATOM   4286  C11 UNK   172      27.116   8.584  15.892  1.00  0.00           C
ATOM   4287  H12 UNK   172      25.338   3.950  14.750  1.00  0.00           H
ATOM   4288  H13 UNK   172      24.718   5.886  12.473  1.00  0.00           H
ATOM   4289  H14 UNK   172      26.237   5.121  12.700  1.00  0.00           H
ATOM   4290  H15 UNK   172      22.596   5.094  14.164  1.00  0.00           H
ATOM   4291  H16 UNK   172      23.560   5.751  15.472  1.00  0.00           H
ATOM   4292  H17 UNK   172      25.206   2.783  12.564  1.00  0.00           H
ATOM   4293  H18 UNK   172      23.912   2.351  13.646  1.00  0.00           H
ATOM   4294  H19 UNK   172      23.545   3.477  12.401  1.00  0.00           H
ATOM   4295  H20 UNK   172      24.402   8.057  13.866  1.00  0.00           H
ATOM   4296  H21 UNK   172      27.801   5.516  14.674  1.00  0.00           H
ATOM   4297  H22 UNK   172      25.380   9.722  15.394  1.00  0.00           H
ATOM   4298  H23 UNK   172      28.805   7.241  16.083  1.00  0.00           H
ATOM   4299  H24 UNK   172      22.086   4.203  16.056  1.00  0.00           H
ATOM   4300  H25 UNK   172      27.484   9.411  16.473  1.00  0.00           H
ATOM   4301  O1  UNK   173      44.909  62.727  50.638  1.00  0.00           O
ATOM   4302  C2  UNK   173      46.135  61.773  52.556  1.00  0.00           C
ATOM   4303  C3  UNK   173      47.234  62.788  52.941  1.00  0.00           C
ATOM   4304  C4  UNK   173      45.887  61.775  51.033  1.00  0.00           C
ATOM   4305  C5  UNK   173      47.012  64.154  52.247  1.00  0.00           C
ATOM   4306  C6  UNK   173      46.525  60.423  53.081  1.00  0.00           C
ATOM   4307  C7  UNK   173      46.051  65.055  52.718  1.00  0.00           C
ATOM   4308  C8  UNK   173      47.790  64.511  51.122  1.00  0.00           C
ATOM   4309  C9  UNK   173      45.804  66.261  52.022  1.00  0.00           C
ATOM   4310  C10 UNK   173      47.548  65.703  50.435  1.00  0.00           C
ATOM   4311  C11 UNK   173      46.486  66.519  50.828  1.00  0.00           C
ATOM   4312  H12 UNK   173      45.194  62.024  53.047  1.00  0.00           H
ATOM   4313  H13 UNK   173      48.296  62.459  52.772  1.00  0.00           H
ATOM   4314  H14 UNK   173      47.181  62.936  54.093  1.00  0.00           H
ATOM   4315  H15 UNK   173      45.452  60.796  50.729  1.00  0.00           H
ATOM   4316  H16 UNK   173      46.796  61.908  50.461  1.00  0.00           H
ATOM   4317  H17 UNK   173      47.487  60.056  52.633  1.00  0.00           H
ATOM   4318  H18 UNK   173      46.660  60.578  54.137  1.00  0.00           H
ATOM   4319  H19 UNK   173      45.780  59.666  52.852  1.00  0.00           H
ATOM   4320  H20 UNK   173      45.472  64.796  53.624  1.00  0.00           H
ATOM   4321  H21 UNK   173      48.630  63.834  50.835  1.00  0.00           H
ATOM   4322  H22 UNK   173      45.000  66.845  52.372  1.00  0.00           H
ATOM   4323  H23 UNK   173      48.107  65.923  49.507  1.00  0.00           H
ATOM   4324  H24 UNK   173      45.163  63.587  51.036  1.00  0.00           H
ATOM   4325  H25 UNK   173      46.345  67.386  50.195  1.00  0.00           H
ATOM   4326  O1  UNK   174      56.646  67.433   5.814  1.00  0.00           O
ATOM   4327  C2  UNK   174      57.141  67.966   3.456  1.00  0.00           C
ATOM   4328  C3  UNK   174      58.188  67.959   2.329  1.00  0.00           C
ATOM   4329  C4  UNK   174      57.684  67.686   4.925  1.00  0.00           C
ATOM   4330  C5  UNK   174      59.109  66.728   2.279  1.00  0.00           C
ATOM   4331  C6  UNK   174      56.246  69.157   3.414  1.00  0.00           C
ATOM   4332  C7  UNK   174      60.427  66.968   1.874  1.00  0.00           C
ATOM   4333  C8  UNK   174      58.660  65.437   2.507  1.00  0.00           C
ATOM   4334  C9  UNK   174      61.314  65.886   1.651  1.00  0.00           C
ATOM   4335  C10 UNK   174      59.536  64.336   2.302  1.00  0.00           C
ATOM   4336  C11 UNK   174      60.816  64.590   1.788  1.00  0.00           C
ATOM   4337  H12 UNK   174      56.390  67.196   3.289  1.00  0.00           H
ATOM   4338  H13 UNK   174      58.749  68.866   2.391  1.00  0.00           H
ATOM   4339  H14 UNK   174      57.601  67.921   1.388  1.00  0.00           H
ATOM   4340  H15 UNK   174      58.205  68.617   5.302  1.00  0.00           H
ATOM   4341  H16 UNK   174      58.299  66.808   4.956  1.00  0.00           H
ATOM   4342  H17 UNK   174      55.823  69.231   2.404  1.00  0.00           H
ATOM   4343  H18 UNK   174      55.373  68.972   4.131  1.00  0.00           H
ATOM   4344  H19 UNK   174      56.746  70.082   3.536  1.00  0.00           H
ATOM   4345  H20 UNK   174      60.758  68.015   1.730  1.00  0.00           H
ATOM   4346  H21 UNK   174      57.614  65.325   2.811  1.00  0.00           H
ATOM   4347  H22 UNK   174      62.365  65.975   1.323  1.00  0.00           H
ATOM   4348  H23 UNK   174      59.188  63.333   2.592  1.00  0.00           H
ATOM   4349  H24 UNK   174      57.119  67.481   6.622  1.00  0.00           H
ATOM   4350  H25 UNK   174      61.480  63.787   1.514  1.00  0.00           H
ATOM   4351  O1  UNK   175      48.855  51.462  65.518  1.00  0.00           O
ATOM   4352  C2  UNK   175      46.572  51.520  66.522  1.00  0.00           C
ATOM   4353  C3  UNK   175      45.743  51.445  67.864  1.00  0.00           C
ATOM   4354  C4  UNK   175      48.075  51.359  66.731  1.00  0.00           C
ATOM   4355  C5  UNK   175      46.219  52.420  68.951  1.00  0.00           C
ATOM   4356  C6  UNK   175      45.929  50.410  65.652  1.00  0.00           C
ATOM   4357  C7  UNK   175      45.841  53.770  68.934  1.00  0.00           C
ATOM   4358  C8  UNK   175      47.204  52.060  69.884  1.00  0.00           C
ATOM   4359  C9  UNK   175      46.429  54.720  69.796  1.00  0.00           C
ATOM   4360  C10 UNK   175      47.650  52.928  70.890  1.00  0.00           C
ATOM   4361  C11 UNK   175      47.250  54.247  70.840  1.00  0.00           C
ATOM   4362  H12 UNK   175      46.312  52.398  66.045  1.00  0.00           H
ATOM   4363  H13 UNK   175      45.886  50.474  68.234  1.00  0.00           H
ATOM   4364  H14 UNK   175      44.688  51.512  67.710  1.00  0.00           H
ATOM   4365  H15 UNK   175      48.284  50.366  67.209  1.00  0.00           H
ATOM   4366  H16 UNK   175      48.386  52.143  67.397  1.00  0.00           H
ATOM   4367  H17 UNK   175      46.642  50.035  64.845  1.00  0.00           H
ATOM   4368  H18 UNK   175      45.628  49.535  66.238  1.00  0.00           H
ATOM   4369  H19 UNK   175      45.028  50.853  65.190  1.00  0.00           H
ATOM   4370  H20 UNK   175      45.105  54.070  68.152  1.00  0.00           H
ATOM   4371  H21 UNK   175      47.672  51.054  69.806  1.00  0.00           H
ATOM   4372  H22 UNK   175      46.134  55.751  69.844  1.00  0.00           H
ATOM   4373  H23 UNK   175      48.515  52.702  71.514  1.00  0.00           H
ATOM   4374  H24 UNK   175      49.103  52.445  65.431  1.00  0.00           H
ATOM   4375  H25 UNK   175      47.766  54.982  71.461  1.00  0.00           H
ATOM   4376  O1  UNK   176      40.595  42.821  50.203  1.00  0.00           O
ATOM   4377  C2  UNK   176      39.118  43.860  48.691  1.00  0.00           C
ATOM   4378  C3  UNK   176      40.032  45.067  48.320  1.00  0.00           C
ATOM   4379  C4  UNK   176      39.941  42.612  48.993  1.00  0.00           C
ATOM   4380  C5  UNK   176      39.267  46.074  47.390  1.00  0.00           C
ATOM   4381  C6  UNK   176      38.086  44.267  49.782  1.00  0.00           C
ATOM   4382  C7  UNK   176      38.386  47.065  47.888  1.00  0.00           C
ATOM   4383  C8  UNK   176      39.416  45.915  45.988  1.00  0.00           C
ATOM   4384  C9  UNK   176      37.706  47.891  47.005  1.00  0.00           C
ATOM   4385  C10 UNK   176      38.670  46.707  45.115  1.00  0.00           C
ATOM   4386  C11 UNK   176      37.769  47.686  45.592  1.00  0.00           C
ATOM   4387  H12 UNK   176      38.344  43.595  47.839  1.00  0.00           H
ATOM   4388  H13 UNK   176      40.948  44.709  47.766  1.00  0.00           H
ATOM   4389  H14 UNK   176      40.446  45.603  49.181  1.00  0.00           H
ATOM   4390  H15 UNK   176      40.615  42.503  48.178  1.00  0.00           H
ATOM   4391  H16 UNK   176      39.324  41.666  49.031  1.00  0.00           H
ATOM   4392  H17 UNK   176      37.412  44.724  49.172  1.00  0.00           H
ATOM   4393  H18 UNK   176      37.482  43.460  50.248  1.00  0.00           H
ATOM   4394  H19 UNK   176      38.505  44.942  50.530  1.00  0.00           H
ATOM   4395  H20 UNK   176      38.320  47.102  48.991  1.00  0.00           H
ATOM   4396  H21 UNK   176      40.051  45.168  45.626  1.00  0.00           H
ATOM   4397  H22 UNK   176      37.004  48.657  47.322  1.00  0.00           H
ATOM   4398  H23 UNK   176      38.788  46.532  44.006  1.00  0.00           H
ATOM   4399  H24 UNK   176      41.371  43.396  49.957  1.00  0.00           H
ATOM   4400  H25 UNK   176      37.170  48.232  44.829  1.00  0.00           H
ATOM   4401  O1  UNK   177      52.178  80.660  79.379  1.00  0.00           O
ATOM   4402  C2  UNK   177      53.124  78.748  78.131  1.00  0.00           C
ATOM   4403  C3  UNK   177      53.285  77.231  78.445  1.00  0.00           C
ATOM   4404  C4  UNK   177      52.052  79.289  79.181  1.00  0.00           C
ATOM   4405  C5  UNK   177      54.374  76.558  77.677  1.00  0.00           C
ATOM   4406  C6  UNK   177      54.472  79.560  78.126  1.00  0.00           C
ATOM   4407  C7  UNK   177      54.495  76.596  76.292  1.00  0.00           C
ATOM   4408  C8  UNK   177      55.313  75.785  78.403  1.00  0.00           C
ATOM   4409  C9  UNK   177      55.462  75.765  75.635  1.00  0.00           C
ATOM   4410  C10 UNK   177      56.317  75.002  77.783  1.00  0.00           C
ATOM   4411  C11 UNK   177      56.301  74.949  76.392  1.00  0.00           C
ATOM   4412  H12 UNK   177      52.732  78.795  77.091  1.00  0.00           H
ATOM   4413  H13 UNK   177      52.321  76.715  78.346  1.00  0.00           H
ATOM   4414  H14 UNK   177      53.645  77.199  79.508  1.00  0.00           H
ATOM   4415  H15 UNK   177      52.080  78.753  80.145  1.00  0.00           H
ATOM   4416  H16 UNK   177      51.074  79.082  78.808  1.00  0.00           H
ATOM   4417  H17 UNK   177      55.031  79.385  79.061  1.00  0.00           H
ATOM   4418  H18 UNK   177      55.149  79.255  77.291  1.00  0.00           H
ATOM   4419  H19 UNK   177      54.377  80.618  77.916  1.00  0.00           H
ATOM   4420  H20 UNK   177      53.732  77.036  75.726  1.00  0.00           H
ATOM   4421  H21 UNK   177      55.139  75.735  79.433  1.00  0.00           H
ATOM   4422  H22 UNK   177      55.462  75.606  74.582  1.00  0.00           H
ATOM   4423  H23 UNK   177      56.998  74.439  78.437  1.00  0.00           H
ATOM   4424  H24 UNK   177      51.511  80.947  80.044  1.00  0.00           H
ATOM   4425  H25 UNK   177      56.918  74.166  75.939  1.00  0.00           H
ATOM   4426  O1  UNK   178      27.347  10.835  24.108  1.00  0.00           O
ATOM   4427  C2  UNK   178      25.119  11.121  25.106  1.00  0.00           C
ATOM   4428  C3  UNK   178      24.806  12.164  26.262  1.00  0.00           C
ATOM   4429  C4  UNK   178      26.603  10.587  25.280  1.00  0.00           C
ATOM   4430  C5  UNK   178      23.596  13.010  26.064  1.00  0.00           C
ATOM   4431  C6  UNK   178      23.997  10.018  25.107  1.00  0.00           C
ATOM   4432  C7  UNK   178      22.424  12.850  26.896  1.00  0.00           C
ATOM   4433  C8  UNK   178      23.524  13.981  25.029  1.00  0.00           C
ATOM   4434  C9  UNK   178      21.291  13.676  26.668  1.00  0.00           C
ATOM   4435  C10 UNK   178      22.416  14.856  24.863  1.00  0.00           C
ATOM   4436  C11 UNK   178      21.280  14.676  25.663  1.00  0.00           C
ATOM   4437  H12 UNK   178      25.083  11.668  24.157  1.00  0.00           H
ATOM   4438  H13 UNK   178      25.633  12.816  26.387  1.00  0.00           H
ATOM   4439  H14 UNK   178      24.716  11.628  27.223  1.00  0.00           H
ATOM   4440  H15 UNK   178      26.607   9.450  25.336  1.00  0.00           H
ATOM   4441  H16 UNK   178      27.086  11.078  26.168  1.00  0.00           H
ATOM   4442  H17 UNK   178      24.000   9.541  26.091  1.00  0.00           H
ATOM   4443  H18 UNK   178      22.971  10.479  24.933  1.00  0.00           H
ATOM   4444  H19 UNK   178      24.069   9.230  24.345  1.00  0.00           H
ATOM   4445  H20 UNK   178      22.359  12.108  27.675  1.00  0.00           H
ATOM   4446  H21 UNK   178      24.420  14.037  24.390  1.00  0.00           H
ATOM   4447  H22 UNK   178      20.401  13.584  27.297  1.00  0.00           H
ATOM   4448  H23 UNK   178      22.519  15.567  24.015  1.00  0.00           H
ATOM   4449  H24 UNK   178      26.803  10.512  23.304  1.00  0.00           H
ATOM   4450  H25 UNK   178      20.462  15.308  25.512  1.00  0.00           H
ATOM   4451  O1  UNK   179      30.686  76.724  70.979  1.00  0.00           O
ATOM   4452  C2  UNK   179      31.794  78.378  69.930  1.00  0.00           C
ATOM   4453  C3  UNK   179      31.955  79.128  68.555  1.00  0.00           C
ATOM   4454  C4  UNK   179      30.954  77.147  69.718  1.00  0.00           C
ATOM   4455  C5  UNK   179      30.655  79.515  67.991  1.00  0.00           C
ATOM   4456  C6  UNK   179      33.174  77.946  70.420  1.00  0.00           C
ATOM   4457  C7  UNK   179      29.962  80.629  68.593  1.00  0.00           C
ATOM   4458  C8  UNK   179      30.031  78.920  66.875  1.00  0.00           C
ATOM   4459  C9  UNK   179      28.719  81.095  68.161  1.00  0.00           C
ATOM   4460  C10 UNK   179      28.791  79.331  66.477  1.00  0.00           C
ATOM   4461  C11 UNK   179      28.146  80.422  67.051  1.00  0.00           C
ATOM   4462  H12 UNK   179      31.370  79.121  70.583  1.00  0.00           H
ATOM   4463  H13 UNK   179      32.487  78.432  67.957  1.00  0.00           H
ATOM   4464  H14 UNK   179      32.658  80.020  68.511  1.00  0.00           H
ATOM   4465  H15 UNK   179      31.653  76.449  69.193  1.00  0.00           H
ATOM   4466  H16 UNK   179      30.045  77.322  69.140  1.00  0.00           H
ATOM   4467  H17 UNK   179      33.011  77.381  71.397  1.00  0.00           H
ATOM   4468  H18 UNK   179      33.616  77.260  69.698  1.00  0.00           H
ATOM   4469  H19 UNK   179      33.779  78.865  70.593  1.00  0.00           H
ATOM   4470  H20 UNK   179      30.371  81.056  69.531  1.00  0.00           H
ATOM   4471  H21 UNK   179      30.597  78.129  66.297  1.00  0.00           H
ATOM   4472  H22 UNK   179      28.284  81.892  68.734  1.00  0.00           H
ATOM   4473  H23 UNK   179      28.395  78.814  65.644  1.00  0.00           H
ATOM   4474  H24 UNK   179      31.267  76.033  71.236  1.00  0.00           H
ATOM   4475  H25 UNK   179      27.187  80.803  66.670  1.00  0.00           H
ATOM   4476  O1  UNK   180      42.816  66.471  71.544  1.00  0.00           O
ATOM   4477  C2  UNK   180      43.739  67.470  69.520  1.00  0.00           C
ATOM   4478  C3  UNK   180      43.071  66.654  68.426  1.00  0.00           C
ATOM   4479  C4  UNK   180      44.011  66.618  70.789  1.00  0.00           C
ATOM   4480  C5  UNK   180      42.829  67.343  67.082  1.00  0.00           C
ATOM   4481  C6  UNK   180      45.144  67.901  69.028  1.00  0.00           C
ATOM   4482  C7  UNK   180      43.121  66.663  65.923  1.00  0.00           C
ATOM   4483  C8  UNK   180      42.368  68.684  67.041  1.00  0.00           C
ATOM   4484  C9  UNK   180      42.935  67.350  64.712  1.00  0.00           C
ATOM   4485  C10 UNK   180      42.108  69.359  65.860  1.00  0.00           C
ATOM   4486  C11 UNK   180      42.467  68.683  64.648  1.00  0.00           C
ATOM   4487  H12 UNK   180      43.049  68.246  69.800  1.00  0.00           H
ATOM   4488  H13 UNK   180      42.085  66.327  68.754  1.00  0.00           H
ATOM   4489  H14 UNK   180      43.670  65.749  68.238  1.00  0.00           H
ATOM   4490  H15 UNK   180      44.702  67.066  71.414  1.00  0.00           H
ATOM   4491  H16 UNK   180      44.455  65.671  70.543  1.00  0.00           H
ATOM   4492  H17 UNK   180      45.745  68.531  69.783  1.00  0.00           H
ATOM   4493  H18 UNK   180      45.837  67.066  68.776  1.00  0.00           H
ATOM   4494  H19 UNK   180      45.107  68.510  68.127  1.00  0.00           H
ATOM   4495  H20 UNK   180      43.413  65.617  65.959  1.00  0.00           H
ATOM   4496  H21 UNK   180      42.023  69.184  67.897  1.00  0.00           H
ATOM   4497  H22 UNK   180      43.133  66.863  63.752  1.00  0.00           H
ATOM   4498  H23 UNK   180      41.608  70.322  65.906  1.00  0.00           H
ATOM   4499  H24 UNK   180      43.013  66.008  72.354  1.00  0.00           H
ATOM   4500  H25 UNK   180      42.297  69.152  63.751  1.00  0.00           H
ATOM   4501  O1  UNK   181      55.977  21.967  36.165  1.00  0.00           O
ATOM   4502  C2  UNK   181      58.071  21.212  36.933  1.00  0.00           C
ATOM   4503  C3  UNK   181      59.245  21.520  37.978  1.00  0.00           C
ATOM   4504  C4  UNK   181      57.066  22.349  36.926  1.00  0.00           C
ATOM   4505  C5  UNK   181      58.697  21.769  39.393  1.00  0.00           C
ATOM   4506  C6  UNK   181      58.682  20.957  35.506  1.00  0.00           C
ATOM   4507  C7  UNK   181      58.169  20.801  40.220  1.00  0.00           C
ATOM   4508  C8  UNK   181      58.808  23.131  39.834  1.00  0.00           C
ATOM   4509  C9  UNK   181      57.657  21.159  41.499  1.00  0.00           C
ATOM   4510  C10 UNK   181      58.516  23.407  41.165  1.00  0.00           C
ATOM   4511  C11 UNK   181      58.012  22.439  41.995  1.00  0.00           C
ATOM   4512  H12 UNK   181      57.499  20.252  37.212  1.00  0.00           H
ATOM   4513  H13 UNK   181      59.882  22.304  37.631  1.00  0.00           H
ATOM   4514  H14 UNK   181      59.747  20.585  38.026  1.00  0.00           H
ATOM   4515  H15 UNK   181      57.458  23.265  36.542  1.00  0.00           H
ATOM   4516  H16 UNK   181      56.834  22.425  38.006  1.00  0.00           H
ATOM   4517  H17 UNK   181      59.241  21.853  35.186  1.00  0.00           H
ATOM   4518  H18 UNK   181      59.442  20.165  35.501  1.00  0.00           H
ATOM   4519  H19 UNK   181      57.933  20.636  34.761  1.00  0.00           H
ATOM   4520  H20 UNK   181      58.079  19.826  39.796  1.00  0.00           H
ATOM   4521  H21 UNK   181      59.018  23.954  39.100  1.00  0.00           H
ATOM   4522  H22 UNK   181      57.191  20.415  42.142  1.00  0.00           H
ATOM   4523  H23 UNK   181      58.539  24.492  41.419  1.00  0.00           H
ATOM   4524  H24 UNK   181      55.748  22.798  35.574  1.00  0.00           H
ATOM   4525  H25 UNK   181      57.658  22.749  42.971  1.00  0.00           H
ATOM   4526  O1  UNK   182      17.426  21.895  58.594  1.00  0.00           O
ATOM   4527  C2  UNK   182      15.723  21.341  57.038  1.00  0.00           C
ATOM   4528  C3  UNK   182      15.531  22.714  56.437  1.00  0.00           C
ATOM   4529  C4  UNK   182      16.108  21.474  58.531  1.00  0.00           C
ATOM   4530  C5  UNK   182      15.422  22.651  54.917  1.00  0.00           C
ATOM   4531  C6  UNK   182      14.374  20.572  56.959  1.00  0.00           C
ATOM   4532  C7  UNK   182      16.574  22.938  54.139  1.00  0.00           C
ATOM   4533  C8  UNK   182      14.169  22.448  54.291  1.00  0.00           C
ATOM   4534  C9  UNK   182      16.509  22.989  52.748  1.00  0.00           C
ATOM   4535  C10 UNK   182      14.175  22.432  52.881  1.00  0.00           C
ATOM   4536  C11 UNK   182      15.289  22.741  52.094  1.00  0.00           C
ATOM   4537  H12 UNK   182      16.421  20.858  56.428  1.00  0.00           H
ATOM   4538  H13 UNK   182      16.396  23.409  56.620  1.00  0.00           H
ATOM   4539  H14 UNK   182      14.606  23.127  56.895  1.00  0.00           H
ATOM   4540  H15 UNK   182      15.967  20.504  58.972  1.00  0.00           H
ATOM   4541  H16 UNK   182      15.423  22.152  59.001  1.00  0.00           H
ATOM   4542  H17 UNK   182      14.411  19.588  57.458  1.00  0.00           H
ATOM   4543  H18 UNK   182      13.579  21.209  57.284  1.00  0.00           H
ATOM   4544  H19 UNK   182      14.053  20.448  55.830  1.00  0.00           H
ATOM   4545  H20 UNK   182      17.563  23.211  54.497  1.00  0.00           H
ATOM   4546  H21 UNK   182      13.293  22.360  54.869  1.00  0.00           H
ATOM   4547  H22 UNK   182      17.409  23.153  52.161  1.00  0.00           H
ATOM   4548  H23 UNK   182      13.196  22.283  52.381  1.00  0.00           H
ATOM   4549  H24 UNK   182      17.928  21.258  58.022  1.00  0.00           H
ATOM   4550  H25 UNK   182      15.376  22.748  51.013  1.00  0.00           H
ATOM   4551  O1  UNK   183      17.543  15.043  14.966  1.00  0.00           O
ATOM   4552  C2  UNK   183      16.206  15.273  16.904  1.00  0.00           C
ATOM   4553  C3  UNK   183      17.318  15.495  17.904  1.00  0.00           C
ATOM   4554  C4  UNK   183      16.652  14.281  15.830  1.00  0.00           C
ATOM   4555  C5  UNK   183      16.877  16.452  19.040  1.00  0.00           C
ATOM   4556  C6  UNK   183      14.936  14.637  17.482  1.00  0.00           C
ATOM   4557  C7  UNK   183      16.425  15.878  20.294  1.00  0.00           C
ATOM   4558  C8  UNK   183      16.916  17.829  18.747  1.00  0.00           C
ATOM   4559  C9  UNK   183      16.173  16.816  21.299  1.00  0.00           C
ATOM   4560  C10 UNK   183      16.457  18.728  19.711  1.00  0.00           C
ATOM   4561  C11 UNK   183      16.149  18.234  20.998  1.00  0.00           C
ATOM   4562  H12 UNK   183      15.892  16.255  16.529  1.00  0.00           H
ATOM   4563  H13 UNK   183      18.114  16.040  17.376  1.00  0.00           H
ATOM   4564  H14 UNK   183      17.699  14.563  18.220  1.00  0.00           H
ATOM   4565  H15 UNK   183      15.821  13.833  15.310  1.00  0.00           H
ATOM   4566  H16 UNK   183      17.216  13.460  16.345  1.00  0.00           H
ATOM   4567  H17 UNK   183      14.104  14.570  16.741  1.00  0.00           H
ATOM   4568  H18 UNK   183      15.192  13.600  17.740  1.00  0.00           H
ATOM   4569  H19 UNK   183      14.471  15.072  18.359  1.00  0.00           H
ATOM   4570  H20 UNK   183      16.298  14.752  20.426  1.00  0.00           H
ATOM   4571  H21 UNK   183      17.179  18.256  17.755  1.00  0.00           H
ATOM   4572  H22 UNK   183      15.945  16.522  22.332  1.00  0.00           H
ATOM   4573  H23 UNK   183      16.458  19.755  19.538  1.00  0.00           H
ATOM   4574  H24 UNK   183      16.951  15.555  14.355  1.00  0.00           H
ATOM   4575  H25 UNK   183      15.815  18.889  21.748  1.00  0.00           H
ATOM   4576  O1  UNK   184      64.262  52.205   5.731  1.00  0.00           O
ATOM   4577  C2  UNK   184      65.892  51.019   4.318  1.00  0.00           C
ATOM   4578  C3  UNK   184      67.392  50.795   4.125  1.00  0.00           C
ATOM   4579  C4  UNK   184      65.588  52.269   5.264  1.00  0.00           C
ATOM   4580  C5  UNK   184      68.179  50.734   5.383  1.00  0.00           C
ATOM   4581  C6  UNK   184      65.248  51.110   2.910  1.00  0.00           C
ATOM   4582  C7  UNK   184      69.460  51.196   5.412  1.00  0.00           C
ATOM   4583  C8  UNK   184      67.759  49.969   6.434  1.00  0.00           C
ATOM   4584  C9  UNK   184      70.201  51.173   6.630  1.00  0.00           C
ATOM   4585  C10 UNK   184      68.499  49.752   7.572  1.00  0.00           C
ATOM   4586  C11 UNK   184      69.702  50.425   7.684  1.00  0.00           C
ATOM   4587  H12 UNK   184      65.530  50.135   4.829  1.00  0.00           H
ATOM   4588  H13 UNK   184      67.731  51.586   3.477  1.00  0.00           H
ATOM   4589  H14 UNK   184      67.591  49.868   3.597  1.00  0.00           H
ATOM   4590  H15 UNK   184      65.723  53.243   4.811  1.00  0.00           H
ATOM   4591  H16 UNK   184      66.158  52.271   6.143  1.00  0.00           H
ATOM   4592  H17 UNK   184      64.141  51.034   3.022  1.00  0.00           H
ATOM   4593  H18 UNK   184      65.434  52.138   2.515  1.00  0.00           H
ATOM   4594  H19 UNK   184      65.649  50.341   2.225  1.00  0.00           H
ATOM   4595  H20 UNK   184      69.842  51.704   4.554  1.00  0.00           H
ATOM   4596  H21 UNK   184      66.736  49.548   6.512  1.00  0.00           H
ATOM   4597  H22 UNK   184      71.238  51.640   6.714  1.00  0.00           H
ATOM   4598  H23 UNK   184      68.157  49.103   8.326  1.00  0.00           H
ATOM   4599  H24 UNK   184      64.168  53.081   6.187  1.00  0.00           H
ATOM   4600  H25 UNK   184      70.438  50.274   8.498  1.00  0.00           H
ATOM   4601  O1  UNK   185      12.363  52.883  -1.405  1.00  0.00           O
ATOM   4602  C2  UNK   185      13.670  52.295   0.568  1.00  0.00           C
ATOM   4603  C3  UNK   185      13.584  52.360   2.155  1.00  0.00           C
ATOM   4604  C4  UNK   185      12.406  53.010  -0.005  1.00  0.00           C
ATOM   4605  C5  UNK   185      13.903  53.753   2.815  1.00  0.00           C
ATOM   4606  C6  UNK   185      15.017  52.878  -0.092  1.00  0.00           C
ATOM   4607  C7  UNK   185      12.800  54.563   3.179  1.00  0.00           C
ATOM   4608  C8  UNK   185      15.214  54.056   3.314  1.00  0.00           C
ATOM   4609  C9  UNK   185      12.999  55.787   3.857  1.00  0.00           C
ATOM   4610  C10 UNK   185      15.384  55.201   4.155  1.00  0.00           C
ATOM   4611  C11 UNK   185      14.236  56.058   4.359  1.00  0.00           C
ATOM   4612  H12 UNK   185      13.662  51.241   0.292  1.00  0.00           H
ATOM   4613  H13 UNK   185      14.283  51.647   2.577  1.00  0.00           H
ATOM   4614  H14 UNK   185      12.535  52.081   2.582  1.00  0.00           H
ATOM   4615  H15 UNK   185      12.219  54.079   0.252  1.00  0.00           H
ATOM   4616  H16 UNK   185      11.544  52.404   0.356  1.00  0.00           H
ATOM   4617  H17 UNK   185      15.301  53.855   0.333  1.00  0.00           H
ATOM   4618  H18 UNK   185      15.861  52.191   0.133  1.00  0.00           H
ATOM   4619  H19 UNK   185      14.981  52.995  -1.170  1.00  0.00           H
ATOM   4620  H20 UNK   185      11.772  54.259   2.821  1.00  0.00           H
ATOM   4621  H21 UNK   185      16.035  53.430   3.177  1.00  0.00           H
ATOM   4622  H22 UNK   185      12.119  56.377   4.141  1.00  0.00           H
ATOM   4623  H23 UNK   185      16.321  55.495   4.611  1.00  0.00           H
ATOM   4624  H24 UNK   185      11.701  53.495  -1.719  1.00  0.00           H
ATOM   4625  H25 UNK   185      14.437  57.029   4.925  1.00  0.00           H
ATOM   4626  O1  UNK   186      38.023   1.476  66.349  1.00  0.00           O
ATOM   4627  C2  UNK   186      37.956   3.593  67.692  1.00  0.00           C
ATOM   4628  C3  UNK   186      37.259   4.510  66.628  1.00  0.00           C
ATOM   4629  C4  UNK   186      37.561   2.131  67.527  1.00  0.00           C
ATOM   4630  C5  UNK   186      37.357   6.008  66.868  1.00  0.00           C
ATOM   4631  C6  UNK   186      39.537   3.873  67.689  1.00  0.00           C
ATOM   4632  C7  UNK   186      36.372   6.666  67.594  1.00  0.00           C
ATOM   4633  C8  UNK   186      38.369   6.744  66.220  1.00  0.00           C
ATOM   4634  C9  UNK   186      36.334   8.080  67.718  1.00  0.00           C
ATOM   4635  C10 UNK   186      38.387   8.134  66.443  1.00  0.00           C
ATOM   4636  C11 UNK   186      37.355   8.812  67.173  1.00  0.00           C
ATOM   4637  H12 UNK   186      37.595   3.876  68.651  1.00  0.00           H
ATOM   4638  H13 UNK   186      36.223   4.159  66.434  1.00  0.00           H
ATOM   4639  H14 UNK   186      37.849   4.347  65.675  1.00  0.00           H
ATOM   4640  H15 UNK   186      36.448   2.049  67.566  1.00  0.00           H
ATOM   4641  H16 UNK   186      38.031   1.637  68.387  1.00  0.00           H
ATOM   4642  H17 UNK   186      39.846   4.884  67.668  1.00  0.00           H
ATOM   4643  H18 UNK   186      39.937   3.343  68.547  1.00  0.00           H
ATOM   4644  H19 UNK   186      39.900   3.276  66.840  1.00  0.00           H
ATOM   4645  H20 UNK   186      35.530   6.129  68.058  1.00  0.00           H
ATOM   4646  H21 UNK   186      38.972   6.205  65.488  1.00  0.00           H
ATOM   4647  H22 UNK   186      35.455   8.492  68.282  1.00  0.00           H
ATOM   4648  H23 UNK   186      39.065   8.896  65.914  1.00  0.00           H
ATOM   4649  H24 UNK   186      38.399   0.597  66.708  1.00  0.00           H
ATOM   4650  H25 UNK   186      37.324   9.922  67.276  1.00  0.00           H
ATOM   4651  O1  UNK   187      19.701  40.003  76.956  1.00  0.00           O
ATOM   4652  C2  UNK   187      18.546  41.999  77.943  1.00  0.00           C
ATOM   4653  C3  UNK   187      19.082  41.611  79.362  1.00  0.00           C
ATOM   4654  C4  UNK   187      19.507  41.434  76.853  1.00  0.00           C
ATOM   4655  C5  UNK   187      18.296  42.122  80.536  1.00  0.00           C
ATOM   4656  C6  UNK   187      17.129  41.481  77.684  1.00  0.00           C
ATOM   4657  C7  UNK   187      17.684  43.318  80.413  1.00  0.00           C
ATOM   4658  C8  UNK   187      18.307  41.416  81.755  1.00  0.00           C
ATOM   4659  C9  UNK   187      16.954  43.887  81.469  1.00  0.00           C
ATOM   4660  C10 UNK   187      17.350  41.845  82.732  1.00  0.00           C
ATOM   4661  C11 UNK   187      16.666  43.046  82.573  1.00  0.00           C
ATOM   4662  H12 UNK   187      18.541  43.093  77.745  1.00  0.00           H
ATOM   4663  H13 UNK   187      20.161  41.812  79.470  1.00  0.00           H
ATOM   4664  H14 UNK   187      19.132  40.527  79.604  1.00  0.00           H
ATOM   4665  H15 UNK   187      20.504  41.898  76.989  1.00  0.00           H
ATOM   4666  H16 UNK   187      19.070  41.629  75.872  1.00  0.00           H
ATOM   4667  H17 UNK   187      16.793  41.572  76.618  1.00  0.00           H
ATOM   4668  H18 UNK   187      16.999  40.379  77.952  1.00  0.00           H
ATOM   4669  H19 UNK   187      16.466  42.094  78.241  1.00  0.00           H
ATOM   4670  H20 UNK   187      17.886  43.880  79.501  1.00  0.00           H
ATOM   4671  H21 UNK   187      18.789  40.507  81.830  1.00  0.00           H
ATOM   4672  H22 UNK   187      16.479  44.824  81.400  1.00  0.00           H
ATOM   4673  H23 UNK   187      17.214  41.236  83.659  1.00  0.00           H
ATOM   4674  H24 UNK   187      19.129  39.636  76.264  1.00  0.00           H
ATOM   4675  H25 UNK   187      16.006  43.396  83.379  1.00  0.00           H
ATOM   4676  O1  UNK   188       0.627  53.739  31.032  1.00  0.00           O
ATOM   4677  C2  UNK   188       1.571  55.406  32.463  1.00  0.00           C
ATOM   4678  C3  UNK   188       3.100  55.140  32.561  1.00  0.00           C
ATOM   4679  C4  UNK   188       0.946  55.119  31.071  1.00  0.00           C
ATOM   4680  C5  UNK   188       3.928  56.148  31.801  1.00  0.00           C
ATOM   4681  C6  UNK   188       0.771  54.781  33.560  1.00  0.00           C
ATOM   4682  C7  UNK   188       4.383  57.357  32.427  1.00  0.00           C
ATOM   4683  C8  UNK   188       4.372  55.806  30.512  1.00  0.00           C
ATOM   4684  C9  UNK   188       5.121  58.255  31.665  1.00  0.00           C
ATOM   4685  C10 UNK   188       5.125  56.776  29.801  1.00  0.00           C
ATOM   4686  C11 UNK   188       5.384  57.997  30.346  1.00  0.00           C
ATOM   4687  H12 UNK   188       1.530  56.481  32.543  1.00  0.00           H
ATOM   4688  H13 UNK   188       3.260  54.129  32.214  1.00  0.00           H
ATOM   4689  H14 UNK   188       3.502  55.066  33.625  1.00  0.00           H
ATOM   4690  H15 UNK   188       1.634  55.295  30.232  1.00  0.00           H
ATOM   4691  H16 UNK   188       0.022  55.713  30.846  1.00  0.00           H
ATOM   4692  H17 UNK   188      -0.285  54.924  33.336  1.00  0.00           H
ATOM   4693  H18 UNK   188       0.991  53.702  33.635  1.00  0.00           H
ATOM   4694  H19 UNK   188       0.994  55.295  34.490  1.00  0.00           H
ATOM   4695  H20 UNK   188       4.212  57.585  33.472  1.00  0.00           H
ATOM   4696  H21 UNK   188       4.276  54.819  30.063  1.00  0.00           H
ATOM   4697  H22 UNK   188       5.402  59.227  32.208  1.00  0.00           H
ATOM   4698  H23 UNK   188       5.487  56.532  28.808  1.00  0.00           H
ATOM   4699  H24 UNK   188       1.423  53.309  30.717  1.00  0.00           H
ATOM   4700  H25 UNK   188       5.934  58.748  29.782  1.00  0.00           H
ATOM   4701  O1  UNK   189      10.901   5.154   4.821  1.00  0.00           O
ATOM   4702  C2  UNK   189      11.973   7.284   3.936  1.00  0.00           C
ATOM   4703  C3  UNK   189      13.514   6.969   3.803  1.00  0.00           C
ATOM   4704  C4  UNK   189      11.131   5.945   3.640  1.00  0.00           C
ATOM   4705  C5  UNK   189      14.014   6.139   2.602  1.00  0.00           C
ATOM   4706  C6  UNK   189      11.682   7.938   5.301  1.00  0.00           C
ATOM   4707  C7  UNK   189      14.446   4.818   2.720  1.00  0.00           C
ATOM   4708  C8  UNK   189      14.037   6.798   1.396  1.00  0.00           C
ATOM   4709  C9  UNK   189      14.697   4.049   1.551  1.00  0.00           C
ATOM   4710  C10 UNK   189      14.174   5.991   0.199  1.00  0.00           C
ATOM   4711  C11 UNK   189      14.562   4.653   0.269  1.00  0.00           C
ATOM   4712  H12 UNK   189      11.678   7.946   3.110  1.00  0.00           H
ATOM   4713  H13 UNK   189      13.828   6.422   4.769  1.00  0.00           H
ATOM   4714  H14 UNK   189      13.976   7.944   3.788  1.00  0.00           H
ATOM   4715  H15 UNK   189      11.636   5.337   2.842  1.00  0.00           H
ATOM   4716  H16 UNK   189      10.121   6.146   3.228  1.00  0.00           H
ATOM   4717  H17 UNK   189      12.378   8.768   5.381  1.00  0.00           H
ATOM   4718  H18 UNK   189      10.692   8.399   5.416  1.00  0.00           H
ATOM   4719  H19 UNK   189      11.855   7.266   6.188  1.00  0.00           H
ATOM   4720  H20 UNK   189      14.412   4.317   3.680  1.00  0.00           H
ATOM   4721  H21 UNK   189      13.744   7.801   1.312  1.00  0.00           H
ATOM   4722  H22 UNK   189      14.893   2.982   1.678  1.00  0.00           H
ATOM   4723  H23 UNK   189      14.146   6.533  -0.729  1.00  0.00           H
ATOM   4724  H24 UNK   189      10.194   5.579   5.356  1.00  0.00           H
ATOM   4725  H25 UNK   189      14.755   4.060  -0.593  1.00  0.00           H
ATOM   4726  O1  UNK   190      46.346  50.319   9.620  1.00  0.00           O
ATOM   4727  C2  UNK   190      45.477  51.957  11.103  1.00  0.00           C
ATOM   4728  C3  UNK   190      45.611  52.583  12.527  1.00  0.00           C
ATOM   4729  C4  UNK   190      46.537  50.862  10.909  1.00  0.00           C
ATOM   4730  C5  UNK   190      44.606  53.556  12.974  1.00  0.00           C
ATOM   4731  C6  UNK   190      44.063  51.322  11.125  1.00  0.00           C
ATOM   4732  C7  UNK   190      44.409  54.737  12.191  1.00  0.00           C
ATOM   4733  C8  UNK   190      43.790  53.297  14.059  1.00  0.00           C
ATOM   4734  C9  UNK   190      43.297  55.564  12.562  1.00  0.00           C
ATOM   4735  C10 UNK   190      42.738  54.159  14.460  1.00  0.00           C
ATOM   4736  C11 UNK   190      42.514  55.291  13.704  1.00  0.00           C
ATOM   4737  H12 UNK   190      45.607  52.737  10.321  1.00  0.00           H
ATOM   4738  H13 UNK   190      46.658  53.001  12.726  1.00  0.00           H
ATOM   4739  H14 UNK   190      45.583  51.769  13.240  1.00  0.00           H
ATOM   4740  H15 UNK   190      46.520  50.092  11.693  1.00  0.00           H
ATOM   4741  H16 UNK   190      47.508  51.248  10.859  1.00  0.00           H
ATOM   4742  H17 UNK   190      43.336  52.136  11.173  1.00  0.00           H
ATOM   4743  H18 UNK   190      43.953  50.861  10.146  1.00  0.00           H
ATOM   4744  H19 UNK   190      43.828  50.621  11.917  1.00  0.00           H
ATOM   4745  H20 UNK   190      45.023  54.849  11.350  1.00  0.00           H
ATOM   4746  H21 UNK   190      43.796  52.375  14.635  1.00  0.00           H
ATOM   4747  H22 UNK   190      43.041  56.406  11.900  1.00  0.00           H
ATOM   4748  H23 UNK   190      42.042  53.884  15.232  1.00  0.00           H
ATOM   4749  H24 UNK   190      45.736  49.561   9.621  1.00  0.00           H
ATOM   4750  H25 UNK   190      41.695  56.029  13.879  1.00  0.00           H
ATOM   4751  O1  UNK   191       8.528  75.394  14.200  1.00  0.00           O
ATOM   4752  C2  UNK   191       8.440  77.832  14.264  1.00  0.00           C
ATOM   4753  C3  UNK   191       8.750  78.997  13.392  1.00  0.00           C
ATOM   4754  C4  UNK   191       9.089  76.558  13.630  1.00  0.00           C
ATOM   4755  C5  UNK   191       8.195  80.336  13.824  1.00  0.00           C
ATOM   4756  C6  UNK   191       8.964  77.958  15.711  1.00  0.00           C
ATOM   4757  C7  UNK   191       6.826  80.494  13.856  1.00  0.00           C
ATOM   4758  C8  UNK   191       8.989  81.440  14.209  1.00  0.00           C
ATOM   4759  C9  UNK   191       6.158  81.647  14.280  1.00  0.00           C
ATOM   4760  C10 UNK   191       8.336  82.572  14.702  1.00  0.00           C
ATOM   4761  C11 UNK   191       6.978  82.710  14.682  1.00  0.00           C
ATOM   4762  H12 UNK   191       7.355  77.693  14.297  1.00  0.00           H
ATOM   4763  H13 UNK   191       8.518  78.783  12.371  1.00  0.00           H
ATOM   4764  H14 UNK   191       9.826  79.150  13.375  1.00  0.00           H
ATOM   4765  H15 UNK   191      10.167  76.700  13.683  1.00  0.00           H
ATOM   4766  H16 UNK   191       8.931  76.443  12.554  1.00  0.00           H
ATOM   4767  H17 UNK   191       8.659  77.143  16.317  1.00  0.00           H
ATOM   4768  H18 UNK   191      10.061  77.990  15.572  1.00  0.00           H
ATOM   4769  H19 UNK   191       8.708  78.894  16.252  1.00  0.00           H
ATOM   4770  H20 UNK   191       6.166  79.712  13.478  1.00  0.00           H
ATOM   4771  H21 UNK   191      10.051  81.482  14.200  1.00  0.00           H
ATOM   4772  H22 UNK   191       5.101  81.743  14.303  1.00  0.00           H
ATOM   4773  H23 UNK   191       8.865  83.479  15.039  1.00  0.00           H
ATOM   4774  H24 UNK   191       9.244  74.996  14.638  1.00  0.00           H
ATOM   4775  H25 UNK   191       6.593  83.641  15.037  1.00  0.00           H
ATOM   4776  O1  UNK   192      21.836  44.859  63.799  1.00  0.00           O
ATOM   4777  C2  UNK   192      21.980  45.519  66.255  1.00  0.00           C
ATOM   4778  C3  UNK   192      20.502  45.247  66.442  1.00  0.00           C
ATOM   4779  C4  UNK   192      22.500  44.691  65.100  1.00  0.00           C
ATOM   4780  C5  UNK   192      20.174  43.838  66.883  1.00  0.00           C
ATOM   4781  C6  UNK   192      22.297  47.016  66.262  1.00  0.00           C
ATOM   4782  C7  UNK   192      19.039  43.177  66.374  1.00  0.00           C
ATOM   4783  C8  UNK   192      20.904  43.211  67.921  1.00  0.00           C
ATOM   4784  C9  UNK   192      18.609  41.940  66.898  1.00  0.00           C
ATOM   4785  C10 UNK   192      20.401  42.043  68.533  1.00  0.00           C
ATOM   4786  C11 UNK   192      19.224  41.439  68.020  1.00  0.00           C
ATOM   4787  H12 UNK   192      22.614  45.064  67.116  1.00  0.00           H
ATOM   4788  H13 UNK   192      20.016  45.453  65.527  1.00  0.00           H
ATOM   4789  H14 UNK   192      20.062  45.974  67.172  1.00  0.00           H
ATOM   4790  H15 UNK   192      22.410  43.671  65.462  1.00  0.00           H
ATOM   4791  H16 UNK   192      23.614  44.982  64.935  1.00  0.00           H
ATOM   4792  H17 UNK   192      23.428  47.028  66.403  1.00  0.00           H
ATOM   4793  H18 UNK   192      21.992  47.572  65.393  1.00  0.00           H
ATOM   4794  H19 UNK   192      21.840  47.521  67.107  1.00  0.00           H
ATOM   4795  H20 UNK   192      18.444  43.711  65.645  1.00  0.00           H
ATOM   4796  H21 UNK   192      21.720  43.858  68.412  1.00  0.00           H
ATOM   4797  H22 UNK   192      17.696  41.579  66.518  1.00  0.00           H
ATOM   4798  H23 UNK   192      20.768  41.644  69.507  1.00  0.00           H
ATOM   4799  H24 UNK   192      20.893  44.617  63.802  1.00  0.00           H
ATOM   4800  H25 UNK   192      18.844  40.497  68.509  1.00  0.00           H
ATOM   4801  O1  UNK   193      66.480  12.354  21.377  1.00  0.00           O
ATOM   4802  C2  UNK   193      68.684  13.560  20.955  1.00  0.00           C
ATOM   4803  C3  UNK   193      69.296  12.468  19.987  1.00  0.00           C
ATOM   4804  C4  UNK   193      67.083  13.586  20.858  1.00  0.00           C
ATOM   4805  C5  UNK   193      68.982  12.580  18.501  1.00  0.00           C
ATOM   4806  C6  UNK   193      69.196  13.393  22.369  1.00  0.00           C
ATOM   4807  C7  UNK   193      67.877  11.982  17.957  1.00  0.00           C
ATOM   4808  C8  UNK   193      69.621  13.584  17.730  1.00  0.00           C
ATOM   4809  C9  UNK   193      67.338  12.316  16.696  1.00  0.00           C
ATOM   4810  C10 UNK   193      69.105  13.959  16.419  1.00  0.00           C
ATOM   4811  C11 UNK   193      67.928  13.354  15.941  1.00  0.00           C
ATOM   4812  H12 UNK   193      69.116  14.524  20.646  1.00  0.00           H
ATOM   4813  H13 UNK   193      69.034  11.448  20.275  1.00  0.00           H
ATOM   4814  H14 UNK   193      70.381  12.500  20.083  1.00  0.00           H
ATOM   4815  H15 UNK   193      66.685  13.856  19.859  1.00  0.00           H
ATOM   4816  H16 UNK   193      66.836  14.505  21.419  1.00  0.00           H
ATOM   4817  H17 UNK   193      70.289  13.214  22.354  1.00  0.00           H
ATOM   4818  H18 UNK   193      69.135  14.302  22.970  1.00  0.00           H
ATOM   4819  H19 UNK   193      68.703  12.476  22.863  1.00  0.00           H
ATOM   4820  H20 UNK   193      67.259  11.309  18.568  1.00  0.00           H
ATOM   4821  H21 UNK   193      70.525  14.102  18.101  1.00  0.00           H
ATOM   4822  H22 UNK   193      66.475  11.710  16.263  1.00  0.00           H
ATOM   4823  H23 UNK   193      69.560  14.704  15.796  1.00  0.00           H
ATOM   4824  H24 UNK   193      66.021  12.617  22.210  1.00  0.00           H
ATOM   4825  H25 UNK   193      67.427  13.665  15.024  1.00  0.00           H
ATOM   4826  O1  UNK   194      32.262  56.962  64.046  1.00  0.00           O
ATOM   4827  C2  UNK   194      31.230  55.438  62.593  1.00  0.00           C
ATOM   4828  C3  UNK   194      29.916  56.225  62.529  1.00  0.00           C
ATOM   4829  C4  UNK   194      32.018  55.608  63.865  1.00  0.00           C
ATOM   4830  C5  UNK   194      29.177  56.185  61.222  1.00  0.00           C
ATOM   4831  C6  UNK   194      31.001  53.950  62.233  1.00  0.00           C
ATOM   4832  C7  UNK   194      29.605  56.987  60.170  1.00  0.00           C
ATOM   4833  C8  UNK   194      28.121  55.307  60.973  1.00  0.00           C
ATOM   4834  C9  UNK   194      28.959  57.066  58.966  1.00  0.00           C
ATOM   4835  C10 UNK   194      27.377  55.378  59.751  1.00  0.00           C
ATOM   4836  C11 UNK   194      27.809  56.277  58.778  1.00  0.00           C
ATOM   4837  H12 UNK   194      31.894  55.789  61.761  1.00  0.00           H
ATOM   4838  H13 UNK   194      30.007  57.259  62.870  1.00  0.00           H
ATOM   4839  H14 UNK   194      29.264  55.745  63.257  1.00  0.00           H
ATOM   4840  H15 UNK   194      32.928  55.005  63.714  1.00  0.00           H
ATOM   4841  H16 UNK   194      31.425  55.257  64.649  1.00  0.00           H
ATOM   4842  H17 UNK   194      30.263  53.807  61.466  1.00  0.00           H
ATOM   4843  H18 UNK   194      31.844  53.473  61.819  1.00  0.00           H
ATOM   4844  H19 UNK   194      30.796  53.359  63.083  1.00  0.00           H
ATOM   4845  H20 UNK   194      30.451  57.673  60.242  1.00  0.00           H
ATOM   4846  H21 UNK   194      27.900  54.604  61.776  1.00  0.00           H
ATOM   4847  H22 UNK   194      29.297  57.774  58.206  1.00  0.00           H
ATOM   4848  H23 UNK   194      26.564  54.660  59.480  1.00  0.00           H
ATOM   4849  H24 UNK   194      32.574  57.313  63.157  1.00  0.00           H
ATOM   4850  H25 UNK   194      27.357  56.302  57.774  1.00  0.00           H
ATOM   4851  O1  UNK   195      69.013  72.209  22.485  1.00  0.00           O
ATOM   4852  C2  UNK   195      70.456  70.318  22.749  1.00  0.00           C
ATOM   4853  C3  UNK   195      71.212  69.175  22.028  1.00  0.00           C
ATOM   4854  C4  UNK   195      69.700  71.211  21.714  1.00  0.00           C
ATOM   4855  C5  UNK   195      72.210  69.593  20.896  1.00  0.00           C
ATOM   4856  C6  UNK   195      69.499  69.740  23.846  1.00  0.00           C
ATOM   4857  C7  UNK   195      73.549  69.969  21.017  1.00  0.00           C
ATOM   4858  C8  UNK   195      71.655  69.405  19.621  1.00  0.00           C
ATOM   4859  C9  UNK   195      74.349  70.273  19.904  1.00  0.00           C
ATOM   4860  C10 UNK   195      72.443  69.567  18.507  1.00  0.00           C
ATOM   4861  C11 UNK   195      73.787  70.065  18.584  1.00  0.00           C
ATOM   4862  H12 UNK   195      71.267  70.977  23.247  1.00  0.00           H
ATOM   4863  H13 UNK   195      70.459  68.544  21.556  1.00  0.00           H
ATOM   4864  H14 UNK   195      71.853  68.515  22.671  1.00  0.00           H
ATOM   4865  H15 UNK   195      68.997  70.679  21.154  1.00  0.00           H
ATOM   4866  H16 UNK   195      70.386  71.766  21.064  1.00  0.00           H
ATOM   4867  H17 UNK   195      68.735  70.484  24.240  1.00  0.00           H
ATOM   4868  H18 UNK   195      68.975  68.877  23.548  1.00  0.00           H
ATOM   4869  H19 UNK   195      70.064  69.368  24.742  1.00  0.00           H
ATOM   4870  H20 UNK   195      73.968  70.134  22.026  1.00  0.00           H
ATOM   4871  H21 UNK   195      70.616  69.005  19.566  1.00  0.00           H
ATOM   4872  H22 UNK   195      75.368  70.594  20.057  1.00  0.00           H
ATOM   4873  H23 UNK   195      72.048  69.334  17.485  1.00  0.00           H
ATOM   4874  H24 UNK   195      68.540  72.648  21.801  1.00  0.00           H
ATOM   4875  H25 UNK   195      74.279  70.206  17.628  1.00  0.00           H
ATOM   4876  O1  UNK   196      62.884  51.170  53.326  1.00  0.00           O
ATOM   4877  C2  UNK   196      62.483  49.919  55.391  1.00  0.00           C
ATOM   4878  C3  UNK   196      61.334  49.008  56.012  1.00  0.00           C
ATOM   4879  C4  UNK   196      61.875  50.599  54.123  1.00  0.00           C
ATOM   4880  C5  UNK   196      60.880  47.719  55.197  1.00  0.00           C
ATOM   4881  C6  UNK   196      63.124  50.899  56.364  1.00  0.00           C
ATOM   4882  C7  UNK   196      59.854  47.765  54.213  1.00  0.00           C
ATOM   4883  C8  UNK   196      61.659  46.594  55.257  1.00  0.00           C
ATOM   4884  C9  UNK   196      59.634  46.646  53.389  1.00  0.00           C
ATOM   4885  C10 UNK   196      61.423  45.454  54.498  1.00  0.00           C
ATOM   4886  C11 UNK   196      60.424  45.477  53.490  1.00  0.00           C
ATOM   4887  H12 UNK   196      63.292  49.220  55.006  1.00  0.00           H
ATOM   4888  H13 UNK   196      60.462  49.657  56.360  1.00  0.00           H
ATOM   4889  H14 UNK   196      61.612  48.627  57.030  1.00  0.00           H
ATOM   4890  H15 UNK   196      61.059  51.217  54.414  1.00  0.00           H
ATOM   4891  H16 UNK   196      61.426  49.796  53.479  1.00  0.00           H
ATOM   4892  H17 UNK   196      63.434  50.443  57.355  1.00  0.00           H
ATOM   4893  H18 UNK   196      64.018  51.381  55.907  1.00  0.00           H
ATOM   4894  H19 UNK   196      62.372  51.688  56.513  1.00  0.00           H
ATOM   4895  H20 UNK   196      59.344  48.634  54.083  1.00  0.00           H
ATOM   4896  H21 UNK   196      62.381  46.393  56.133  1.00  0.00           H
ATOM   4897  H22 UNK   196      58.858  46.718  52.610  1.00  0.00           H
ATOM   4898  H23 UNK   196      62.024  44.564  54.608  1.00  0.00           H
ATOM   4899  H24 UNK   196      63.514  50.451  53.201  1.00  0.00           H
ATOM   4900  H25 UNK   196      60.168  44.599  52.928  1.00  0.00           H
ATOM   4901  O1  UNK   197      70.526  21.897  35.101  1.00  0.00           O
ATOM   4902  C2  UNK   197      68.904  22.497  33.383  1.00  0.00           C
ATOM   4903  C3  UNK   197      69.636  23.794  32.866  1.00  0.00           C
ATOM   4904  C4  UNK   197      69.882  21.414  33.879  1.00  0.00           C
ATOM   4905  C5  UNK   197      68.768  24.742  32.007  1.00  0.00           C
ATOM   4906  C6  UNK   197      67.847  22.784  34.394  1.00  0.00           C
ATOM   4907  C7  UNK   197      68.276  25.947  32.510  1.00  0.00           C
ATOM   4908  C8  UNK   197      68.652  24.430  30.677  1.00  0.00           C
ATOM   4909  C9  UNK   197      67.638  26.876  31.694  1.00  0.00           C
ATOM   4910  C10 UNK   197      67.937  25.256  29.835  1.00  0.00           C
ATOM   4911  C11 UNK   197      67.549  26.475  30.333  1.00  0.00           C
ATOM   4912  H12 UNK   197      68.541  22.037  32.432  1.00  0.00           H
ATOM   4913  H13 UNK   197      70.435  23.402  32.251  1.00  0.00           H
ATOM   4914  H14 UNK   197      70.116  24.364  33.662  1.00  0.00           H
ATOM   4915  H15 UNK   197      70.706  21.229  33.167  1.00  0.00           H
ATOM   4916  H16 UNK   197      69.468  20.425  34.133  1.00  0.00           H
ATOM   4917  H17 UNK   197      67.111  23.438  33.801  1.00  0.00           H
ATOM   4918  H18 UNK   197      67.326  21.877  34.744  1.00  0.00           H
ATOM   4919  H19 UNK   197      68.281  23.486  35.084  1.00  0.00           H
ATOM   4920  H20 UNK   197      68.497  26.242  33.537  1.00  0.00           H
ATOM   4921  H21 UNK   197      69.176  23.567  30.175  1.00  0.00           H
ATOM   4922  H22 UNK   197      67.198  27.820  32.049  1.00  0.00           H
ATOM   4923  H23 UNK   197      67.890  25.042  28.765  1.00  0.00           H
ATOM   4924  H24 UNK   197      71.456  22.077  34.889  1.00  0.00           H
ATOM   4925  H25 UNK   197      67.128  27.226  29.544  1.00  0.00           H
ATOM   4926  O1  UNK   198      21.012  43.256  47.843  1.00  0.00           O
ATOM   4927  C2  UNK   198      20.502  45.064  46.217  1.00  0.00           C
ATOM   4928  C3  UNK   198      20.623  45.616  44.813  1.00  0.00           C
ATOM   4929  C4  UNK   198      21.484  43.796  46.563  1.00  0.00           C
ATOM   4930  C5  UNK   198      19.636  46.756  44.596  1.00  0.00           C
ATOM   4931  C6  UNK   198      20.597  46.215  47.230  1.00  0.00           C
ATOM   4932  C7  UNK   198      18.274  46.454  44.571  1.00  0.00           C
ATOM   4933  C8  UNK   198      20.055  48.048  44.383  1.00  0.00           C
ATOM   4934  C9  UNK   198      17.344  47.450  44.418  1.00  0.00           C
ATOM   4935  C10 UNK   198      19.157  49.126  44.200  1.00  0.00           C
ATOM   4936  C11 UNK   198      17.768  48.779  44.270  1.00  0.00           C
ATOM   4937  H12 UNK   198      19.512  44.685  46.334  1.00  0.00           H
ATOM   4938  H13 UNK   198      20.487  44.852  44.006  1.00  0.00           H
ATOM   4939  H14 UNK   198      21.655  45.967  44.653  1.00  0.00           H
ATOM   4940  H15 UNK   198      22.496  44.112  46.816  1.00  0.00           H
ATOM   4941  H16 UNK   198      21.501  43.002  45.822  1.00  0.00           H
ATOM   4942  H17 UNK   198      20.400  45.891  48.204  1.00  0.00           H
ATOM   4943  H18 UNK   198      21.635  46.524  47.172  1.00  0.00           H
ATOM   4944  H19 UNK   198      19.905  46.998  47.011  1.00  0.00           H
ATOM   4945  H20 UNK   198      17.848  45.480  44.631  1.00  0.00           H
ATOM   4946  H21 UNK   198      21.142  48.186  44.351  1.00  0.00           H
ATOM   4947  H22 UNK   198      16.307  47.129  44.421  1.00  0.00           H
ATOM   4948  H23 UNK   198      19.536  50.091  44.095  1.00  0.00           H
ATOM   4949  H24 UNK   198      20.109  43.030  47.881  1.00  0.00           H
ATOM   4950  H25 UNK   198      16.953  49.575  44.140  1.00  0.00           H
ATOM   4951  O1  UNK   199      12.371   2.079  15.681  1.00  0.00           O
ATOM   4952  C2  UNK   199      13.163  -0.029  16.904  1.00  0.00           C
ATOM   4953  C3  UNK   199      14.550   0.730  16.903  1.00  0.00           C
ATOM   4954  C4  UNK   199      12.278   0.613  15.713  1.00  0.00           C
ATOM   4955  C5  UNK   199      15.448   0.268  17.993  1.00  0.00           C
ATOM   4956  C6  UNK   199      13.303  -1.571  16.624  1.00  0.00           C
ATOM   4957  C7  UNK   199      15.377   0.856  19.259  1.00  0.00           C
ATOM   4958  C8  UNK   199      16.400  -0.751  17.807  1.00  0.00           C
ATOM   4959  C9  UNK   199      16.109   0.432  20.313  1.00  0.00           C
ATOM   4960  C10 UNK   199      17.271  -1.100  18.891  1.00  0.00           C
ATOM   4961  C11 UNK   199      17.103  -0.495  20.133  1.00  0.00           C
ATOM   4962  H12 UNK   199      12.752   0.271  17.874  1.00  0.00           H
ATOM   4963  H13 UNK   199      14.459   1.785  17.100  1.00  0.00           H
ATOM   4964  H14 UNK   199      15.023   0.711  15.906  1.00  0.00           H
ATOM   4965  H15 UNK   199      11.201   0.366  15.764  1.00  0.00           H
ATOM   4966  H16 UNK   199      12.541   0.135  14.783  1.00  0.00           H
ATOM   4967  H17 UNK   199      13.778  -2.107  17.441  1.00  0.00           H
ATOM   4968  H18 UNK   199      12.354  -1.997  16.283  1.00  0.00           H
ATOM   4969  H19 UNK   199      13.935  -1.783  15.744  1.00  0.00           H
ATOM   4970  H20 UNK   199      14.563   1.589  19.450  1.00  0.00           H
ATOM   4971  H21 UNK   199      16.421  -1.322  16.892  1.00  0.00           H
ATOM   4972  H22 UNK   199      15.928   0.911  21.334  1.00  0.00           H
ATOM   4973  H23 UNK   199      18.150  -1.757  18.859  1.00  0.00           H
ATOM   4974  H24 UNK   199      11.845   2.333  16.427  1.00  0.00           H
ATOM   4975  H25 UNK   199      17.694  -0.676  21.056  1.00  0.00           H
ATOM   4976  O1  UNK   200      66.857  71.102  76.952  1.00  0.00           O
ATOM   4977  C2  UNK   200      64.901  71.208  78.425  1.00  0.00           C
ATOM   4978  C3  UNK   200      65.298  72.640  78.756  1.00  0.00           C
ATOM   4979  C4  UNK   200      65.436  70.774  77.045  1.00  0.00           C
ATOM   4980  C5  UNK   200      64.572  73.299  79.889  1.00  0.00           C
ATOM   4981  C6  UNK   200      65.297  70.238  79.612  1.00  0.00           C
ATOM   4982  C7  UNK   200      63.320  73.892  79.518  1.00  0.00           C
ATOM   4983  C8  UNK   200      65.108  73.308  81.181  1.00  0.00           C
ATOM   4984  C9  UNK   200      62.589  74.545  80.468  1.00  0.00           C
ATOM   4985  C10 UNK   200      64.268  73.865  82.109  1.00  0.00           C
ATOM   4986  C11 UNK   200      63.071  74.495  81.772  1.00  0.00           C
ATOM   4987  H12 UNK   200      63.797  71.187  78.280  1.00  0.00           H
ATOM   4988  H13 UNK   200      65.309  73.261  77.936  1.00  0.00           H
ATOM   4989  H14 UNK   200      66.378  72.658  78.961  1.00  0.00           H
ATOM   4990  H15 UNK   200      64.863  71.352  76.290  1.00  0.00           H
ATOM   4991  H16 UNK   200      65.288  69.699  76.860  1.00  0.00           H
ATOM   4992  H17 UNK   200      64.969  70.527  80.606  1.00  0.00           H
ATOM   4993  H18 UNK   200      64.954  69.202  79.400  1.00  0.00           H
ATOM   4994  H19 UNK   200      66.380  70.048  79.648  1.00  0.00           H
ATOM   4995  H20 UNK   200      62.904  73.883  78.476  1.00  0.00           H
ATOM   4996  H21 UNK   200      66.047  72.802  81.380  1.00  0.00           H
ATOM   4997  H22 UNK   200      61.662  74.925  80.229  1.00  0.00           H
ATOM   4998  H23 UNK   200      64.612  73.793  83.112  1.00  0.00           H
ATOM   4999  H24 UNK   200      67.234  70.744  77.877  1.00  0.00           H
ATOM   5000  H25 UNK   200      62.519  74.967  82.592  1.00  0.00           H
ATOM   5001  O1  UNK   201       1.417  22.183  25.372  1.00  0.00           O
ATOM   5002  C2  UNK   201       1.595  24.601  26.096  1.00  0.00           C
ATOM   5003  C3  UNK   201       0.756  25.572  26.861  1.00  0.00           C
ATOM   5004  C4  UNK   201       0.978  23.137  26.385  1.00  0.00           C
ATOM   5005  C5  UNK   201       0.806  25.466  28.397  1.00  0.00           C
ATOM   5006  C6  UNK   201       1.448  24.916  24.595  1.00  0.00           C
ATOM   5007  C7  UNK   201       1.987  25.192  29.081  1.00  0.00           C
ATOM   5008  C8  UNK   201      -0.428  25.595  29.092  1.00  0.00           C
ATOM   5009  C9  UNK   201       2.066  24.995  30.448  1.00  0.00           C
ATOM   5010  C10 UNK   201      -0.399  25.327  30.460  1.00  0.00           C
ATOM   5011  C11 UNK   201       0.821  25.030  31.145  1.00  0.00           C
ATOM   5012  H12 UNK   201       2.695  24.585  26.347  1.00  0.00           H
ATOM   5013  H13 UNK   201      -0.332  25.511  26.459  1.00  0.00           H
ATOM   5014  H14 UNK   201       1.126  26.550  26.541  1.00  0.00           H
ATOM   5015  H15 UNK   201      -0.120  23.244  26.527  1.00  0.00           H
ATOM   5016  H16 UNK   201       1.458  22.891  27.388  1.00  0.00           H
ATOM   5017  H17 UNK   201       0.671  25.674  24.449  1.00  0.00           H
ATOM   5018  H18 UNK   201       2.356  25.203  24.112  1.00  0.00           H
ATOM   5019  H19 UNK   201       1.049  24.101  23.971  1.00  0.00           H
ATOM   5020  H20 UNK   201       2.982  25.317  28.587  1.00  0.00           H
ATOM   5021  H21 UNK   201      -1.308  25.757  28.467  1.00  0.00           H
ATOM   5022  H22 UNK   201       2.973  24.785  30.993  1.00  0.00           H
ATOM   5023  H23 UNK   201      -1.392  25.207  30.957  1.00  0.00           H
ATOM   5024  H24 UNK   201       0.609  21.759  25.018  1.00  0.00           H
ATOM   5025  H25 UNK   201       0.817  24.872  32.212  1.00  0.00           H
ATOM   5026  O1  UNK   202      75.916  42.909  48.468  1.00  0.00           O
ATOM   5027  C2  UNK   202      76.082  40.539  47.918  1.00  0.00           C
ATOM   5028  C3  UNK   202      75.644  39.133  48.350  1.00  0.00           C
ATOM   5029  C4  UNK   202      75.690  41.593  48.938  1.00  0.00           C
ATOM   5030  C5  UNK   202      74.207  38.988  47.967  1.00  0.00           C
ATOM   5031  C6  UNK   202      77.575  40.645  47.666  1.00  0.00           C
ATOM   5032  C7  UNK   202      73.853  38.519  46.685  1.00  0.00           C
ATOM   5033  C8  UNK   202      73.141  39.281  48.924  1.00  0.00           C
ATOM   5034  C9  UNK   202      72.534  38.300  46.360  1.00  0.00           C
ATOM   5035  C10 UNK   202      71.798  39.102  48.566  1.00  0.00           C
ATOM   5036  C11 UNK   202      71.523  38.575  47.276  1.00  0.00           C
ATOM   5037  H12 UNK   202      75.573  40.761  46.958  1.00  0.00           H
ATOM   5038  H13 UNK   202      75.865  39.041  49.474  1.00  0.00           H
ATOM   5039  H14 UNK   202      76.234  38.399  47.824  1.00  0.00           H
ATOM   5040  H15 UNK   202      76.206  41.455  49.958  1.00  0.00           H
ATOM   5041  H16 UNK   202      74.613  41.574  49.199  1.00  0.00           H
ATOM   5042  H17 UNK   202      77.807  41.381  46.887  1.00  0.00           H
ATOM   5043  H18 UNK   202      78.091  40.933  48.618  1.00  0.00           H
ATOM   5044  H19 UNK   202      77.901  39.730  47.235  1.00  0.00           H
ATOM   5045  H20 UNK   202      74.631  38.377  45.894  1.00  0.00           H
ATOM   5046  H21 UNK   202      73.380  39.671  49.904  1.00  0.00           H
ATOM   5047  H22 UNK   202      72.258  37.976  45.339  1.00  0.00           H
ATOM   5048  H23 UNK   202      71.049  39.326  49.317  1.00  0.00           H
ATOM   5049  H24 UNK   202      75.023  43.407  48.482  1.00  0.00           H
ATOM   5050  H25 UNK   202      70.490  38.321  47.039  1.00  0.00           H
ATOM   5051  O1  UNK   203      69.026  71.243  32.939  1.00  0.00           O
ATOM   5052  C2  UNK   203      67.543  73.158  32.824  1.00  0.00           C
ATOM   5053  C3  UNK   203      67.597  73.058  31.261  1.00  0.00           C
ATOM   5054  C4  UNK   203      67.802  71.759  33.467  1.00  0.00           C
ATOM   5055  C5  UNK   203      66.345  72.376  30.759  1.00  0.00           C
ATOM   5056  C6  UNK   203      68.630  74.129  33.312  1.00  0.00           C
ATOM   5057  C7  UNK   203      65.152  73.072  30.536  1.00  0.00           C
ATOM   5058  C8  UNK   203      66.331  70.992  30.390  1.00  0.00           C
ATOM   5059  C9  UNK   203      64.001  72.490  29.917  1.00  0.00           C
ATOM   5060  C10 UNK   203      65.127  70.384  29.958  1.00  0.00           C
ATOM   5061  C11 UNK   203      63.907  71.115  29.805  1.00  0.00           C
ATOM   5062  H12 UNK   203      66.617  73.653  33.265  1.00  0.00           H
[truncated: 3,550,113 more chars]
