# Supplementary material for: Supramolecular Structure of Phenyl Derivatives of Butanol Isomers
Source: J Phys Chem B. 2022 May 6;126(19):3563–71. doi: 10.1021/acs.jpcb.2c01269 (PMC9125557; doi:10.1021/acs.jpcb.2c01269)
Supplement: Supplementary file 8 — jp2c01269_si_008.pdb [file jp2c01269_si_008.pdb]

CRYST1   79.847   79.847   79.847  90.00  90.00  90.00 P 1           1
MODEL      100
ATOM      1  O1  UNK A   1      50.362  73.566  53.548  1.00  0.00           O
ATOM      2  C2  UNK A   1      51.778  74.755  51.968  1.00  0.00           C
ATOM      3  C3  UNK A   1      51.294  74.258  50.533  1.00  0.00           C
ATOM      4  C4  UNK A   1      50.753  74.881  53.102  1.00  0.00           C
ATOM      5  C5  UNK A   1      52.433  73.851  49.645  1.00  0.00           C
ATOM      6  C6  UNK A   1      49.502  75.711  52.740  1.00  0.00           C
ATOM      7  C7  UNK A   1      53.695  74.553  49.559  1.00  0.00           C
ATOM      8  C8  UNK A   1      52.175  72.905  48.612  1.00  0.00           C
ATOM      9  C9  UNK A   1      54.648  74.192  48.544  1.00  0.00           C
ATOM     10  C10 UNK A   1      53.114  72.576  47.661  1.00  0.00           C
ATOM     11  C11 UNK A   1      54.321  73.212  47.574  1.00  0.00           C
ATOM     12  H12 UNK A   1      52.312  75.744  51.881  1.00  0.00           H
ATOM     13  H13 UNK A   1      52.508  74.037  52.322  1.00  0.00           H
ATOM     14  H14 UNK A   1      50.521  73.450  50.596  1.00  0.00           H
ATOM     15  H15 UNK A   1      50.809  75.075  49.982  1.00  0.00           H
ATOM     16  H16 UNK A   1      51.399  75.350  53.975  1.00  0.00           H
ATOM     17  H17 UNK A   1      49.197  75.568  51.743  1.00  0.00           H
ATOM     18  H18 UNK A   1      49.792  76.832  52.848  1.00  0.00           H
ATOM     19  H19 UNK A   1      48.732  75.563  53.401  1.00  0.00           H
ATOM     20  H20 UNK A   1      53.843  75.384  50.221  1.00  0.00           H
ATOM     21  H21 UNK A   1      51.241  72.376  48.534  1.00  0.00           H
ATOM     22  H22 UNK A   1      51.100  72.924  53.549  1.00  0.00           H
ATOM     23  H23 UNK A   1      55.599  74.808  48.490  1.00  0.00           H
ATOM     24  H24 UNK A   1      52.818  71.845  46.930  1.00  0.00           H
ATOM     25  H25 UNK A   1      55.001  72.977  46.760  1.00  0.00           H
ATOM     26  O1  UNK B   2      72.069  32.826  65.054  1.00  0.00           O
ATOM     27  C2  UNK B   2      73.051  34.423  66.685  1.00  0.00           C
ATOM     28  C3  UNK B   2      73.639  35.429  65.592  1.00  0.00           C
ATOM     29  C4  UNK B   2      72.902  32.994  66.238  1.00  0.00           C
ATOM     30  C5  UNK B   2      75.183  35.242  65.363  1.00  0.00           C
ATOM     31  C6  UNK B   2      72.207  32.123  67.349  1.00  0.00           C
ATOM     32  C7  UNK B   2      76.114  36.135  65.912  1.00  0.00           C
ATOM     33  C8  UNK B   2      75.644  34.087  64.711  1.00  0.00           C
ATOM     34  C9  UNK B   2      77.495  35.844  65.792  1.00  0.00           C
ATOM     35  C10 UNK B   2      77.014  33.846  64.533  1.00  0.00           C
ATOM     36  C11 UNK B   2      77.917  34.712  65.153  1.00  0.00           C
ATOM     37  H12 UNK B   2      71.994  34.678  67.011  1.00  0.00           H
ATOM     38  H13 UNK B   2      73.767  34.499  67.549  1.00  0.00           H
ATOM     39  H14 UNK B   2      73.099  35.384  64.621  1.00  0.00           H
ATOM     40  H15 UNK B   2      73.623  36.460  65.917  1.00  0.00           H
ATOM     41  H16 UNK B   2      73.912  32.564  66.124  1.00  0.00           H
ATOM     42  H17 UNK B   2      71.282  32.551  67.568  1.00  0.00           H
ATOM     43  H18 UNK B   2      72.860  32.172  68.190  1.00  0.00           H
ATOM     44  H19 UNK B   2      72.057  30.986  67.144  1.00  0.00           H
ATOM     45  H20 UNK B   2      75.776  37.034  66.421  1.00  0.00           H
ATOM     46  H21 UNK B   2      74.889  33.469  64.271  1.00  0.00           H
ATOM     47  H22 UNK B   2      71.405  33.608  64.997  1.00  0.00           H
ATOM     48  H23 UNK B   2      78.300  36.380  66.268  1.00  0.00           H
ATOM     49  H24 UNK B   2      77.352  32.970  63.996  1.00  0.00           H
ATOM     50  H25 UNK B   2      78.945  34.501  65.184  1.00  0.00           H
ATOM     51  O1  UNK C   3      11.244  22.954  33.690  1.00  0.00           O
ATOM     52  C2  UNK C   3      10.828  22.376  31.511  1.00  0.00           C
ATOM     53  C3  UNK C   3      10.717  20.823  31.429  1.00  0.00           C
ATOM     54  C4  UNK C   3      11.943  22.900  32.449  1.00  0.00           C
ATOM     55  C5  UNK C   3      10.524  20.313  30.036  1.00  0.00           C
ATOM     56  C6  UNK C   3      12.351  24.269  31.998  1.00  0.00           C
ATOM     57  C7  UNK C   3       9.301  20.603  29.363  1.00  0.00           C
ATOM     58  C8  UNK C   3      11.525  19.490  29.430  1.00  0.00           C
ATOM     59  C9  UNK C   3       9.037  20.066  28.119  1.00  0.00           C
ATOM     60  C10 UNK C   3      11.241  19.086  28.123  1.00  0.00           C
ATOM     61  C11 UNK C   3      10.056  19.376  27.507  1.00  0.00           C
ATOM     62  H12 UNK C   3       9.840  22.818  31.644  1.00  0.00           H
ATOM     63  H13 UNK C   3      11.100  22.776  30.513  1.00  0.00           H
ATOM     64  H14 UNK C   3      11.494  20.199  31.916  1.00  0.00           H
ATOM     65  H15 UNK C   3       9.818  20.700  31.995  1.00  0.00           H
ATOM     66  H16 UNK C   3      12.812  22.317  32.501  1.00  0.00           H
ATOM     67  H17 UNK C   3      12.430  24.335  30.874  1.00  0.00           H
ATOM     68  H18 UNK C   3      13.296  24.505  32.473  1.00  0.00           H
ATOM     69  H19 UNK C   3      11.630  25.011  32.358  1.00  0.00           H
ATOM     70  H20 UNK C   3       8.518  21.121  29.885  1.00  0.00           H
ATOM     71  H21 UNK C   3      12.477  19.243  29.886  1.00  0.00           H
ATOM     72  H22 UNK C   3      11.431  22.070  34.147  1.00  0.00           H
ATOM     73  H23 UNK C   3       8.083  20.233  27.665  1.00  0.00           H
ATOM     74  H24 UNK C   3      11.948  18.485  27.548  1.00  0.00           H
ATOM     75  H25 UNK C   3       9.850  18.968  26.552  1.00  0.00           H
ATOM     76  O1  UNK D   4      36.322  14.471  31.264  1.00  0.00           O
ATOM     77  C2  UNK D   4      37.192  13.996  33.520  1.00  0.00           C
ATOM     78  C3  UNK D   4      38.146  15.217  33.659  1.00  0.00           C
ATOM     79  C4  UNK D   4      37.008  13.445  32.017  1.00  0.00           C
ATOM     80  C5  UNK D   4      38.373  15.625  35.079  1.00  0.00           C
ATOM     81  C6  UNK D   4      36.212  12.179  31.789  1.00  0.00           C
ATOM     82  C7  UNK D   4      37.300  16.243  35.752  1.00  0.00           C
ATOM     83  C8  UNK D   4      39.526  15.411  35.716  1.00  0.00           C
ATOM     84  C9  UNK D   4      37.405  16.567  37.134  1.00  0.00           C
ATOM     85  C10 UNK D   4      39.672  15.760  37.038  1.00  0.00           C
ATOM     86  C11 UNK D   4      38.588  16.212  37.773  1.00  0.00           C
ATOM     87  H12 UNK D   4      36.207  14.225  33.941  1.00  0.00           H
ATOM     88  H13 UNK D   4      37.558  13.222  34.230  1.00  0.00           H
ATOM     89  H14 UNK D   4      39.143  14.858  33.280  1.00  0.00           H
ATOM     90  H15 UNK D   4      37.919  16.057  32.954  1.00  0.00           H
ATOM     91  H16 UNK D   4      38.040  13.200  31.633  1.00  0.00           H
ATOM     92  H17 UNK D   4      35.204  12.296  32.148  1.00  0.00           H
ATOM     93  H18 UNK D   4      36.667  11.324  32.236  1.00  0.00           H
ATOM     94  H19 UNK D   4      36.190  11.917  30.736  1.00  0.00           H
ATOM     95  H20 UNK D   4      36.330  16.543  35.354  1.00  0.00           H
ATOM     96  H21 UNK D   4      40.396  14.982  35.037  1.00  0.00           H
ATOM     97  H22 UNK D   4      37.017  15.005  30.868  1.00  0.00           H
ATOM     98  H23 UNK D   4      36.575  17.117  37.574  1.00  0.00           H
ATOM     99  H24 UNK D   4      40.660  15.627  37.502  1.00  0.00           H
ATOM    100  H25 UNK D   4      38.755  16.375  38.872  1.00  0.00           H
ATOM    101  O1  UNK E   5      51.754  74.014  42.869  1.00  0.00           O
ATOM    102  C2  UNK E   5      52.323  76.440  42.863  1.00  0.00           C
ATOM    103  C3  UNK E   5      52.808  76.751  41.428  1.00  0.00           C
ATOM    104  C4  UNK E   5      52.689  75.007  43.368  1.00  0.00           C
ATOM    105  C5  UNK E   5      52.238  75.802  40.423  1.00  0.00           C
ATOM    106  C6  UNK E   5      52.790  74.797  44.886  1.00  0.00           C
ATOM    107  C7  UNK E   5      52.830  74.548  40.216  1.00  0.00           C
ATOM    108  C8  UNK E   5      50.914  76.022  39.922  1.00  0.00           C
ATOM    109  C9  UNK E   5      52.112  73.493  39.587  1.00  0.00           C
ATOM    110  C10 UNK E   5      50.245  74.974  39.249  1.00  0.00           C
ATOM    111  C11 UNK E   5      50.820  73.726  39.123  1.00  0.00           C
ATOM    112  H12 UNK E   5      51.240  76.665  42.859  1.00  0.00           H
ATOM    113  H13 UNK E   5      52.830  77.192  43.455  1.00  0.00           H
ATOM    114  H14 UNK E   5      52.599  77.842  41.184  1.00  0.00           H
ATOM    115  H15 UNK E   5      53.964  76.728  41.319  1.00  0.00           H
ATOM    116  H16 UNK E   5      53.705  74.768  42.857  1.00  0.00           H
ATOM    117  H17 UNK E   5      51.971  75.227  45.513  1.00  0.00           H
ATOM    118  H18 UNK E   5      53.753  75.154  45.267  1.00  0.00           H
ATOM    119  H19 UNK E   5      52.654  73.701  45.049  1.00  0.00           H
ATOM    120  H20 UNK E   5      53.746  74.252  40.663  1.00  0.00           H
ATOM    121  H21 UNK E   5      50.332  76.926  40.068  1.00  0.00           H
ATOM    122  H22 UNK E   5      51.679  74.235  41.907  1.00  0.00           H
ATOM    123  H23 UNK E   5      52.391  72.501  39.524  1.00  0.00           H
ATOM    124  H24 UNK E   5      49.200  75.197  39.039  1.00  0.00           H
ATOM    125  H25 UNK E   5      50.267  72.914  38.666  1.00  0.00           H
ATOM    126  O1  UNK F   6      26.391  25.464  55.446  1.00  0.00           O
ATOM    127  C2  UNK F   6      28.625  24.521  54.773  1.00  0.00           C
ATOM    128  C3  UNK F   6      29.100  24.198  56.185  1.00  0.00           C
ATOM    129  C4  UNK F   6      27.606  25.688  54.697  1.00  0.00           C
ATOM    130  C5  UNK F   6      30.183  23.172  56.248  1.00  0.00           C
ATOM    131  C6  UNK F   6      27.229  25.843  53.218  1.00  0.00           C
ATOM    132  C7  UNK F   6      30.092  21.833  56.712  1.00  0.00           C
ATOM    133  C8  UNK F   6      31.491  23.657  55.982  1.00  0.00           C
ATOM    134  C9  UNK F   6      31.256  21.052  57.002  1.00  0.00           C
ATOM    135  C10 UNK F   6      32.627  22.916  56.398  1.00  0.00           C
ATOM    136  C11 UNK F   6      32.518  21.577  56.818  1.00  0.00           C
ATOM    137  H12 UNK F   6      28.121  23.643  54.310  1.00  0.00           H
ATOM    138  H13 UNK F   6      29.476  24.733  54.077  1.00  0.00           H
ATOM    139  H14 UNK F   6      29.408  25.110  56.740  1.00  0.00           H
ATOM    140  H15 UNK F   6      28.304  23.792  56.794  1.00  0.00           H
ATOM    141  H16 UNK F   6      28.042  26.604  55.131  1.00  0.00           H
ATOM    142  H17 UNK F   6      27.997  26.141  52.595  1.00  0.00           H
ATOM    143  H18 UNK F   6      26.495  26.665  53.131  1.00  0.00           H
ATOM    144  H19 UNK F   6      26.761  24.934  52.795  1.00  0.00           H
ATOM    145  H20 UNK F   6      29.060  21.339  56.864  1.00  0.00           H
ATOM    146  H21 UNK F   6      31.681  24.669  55.596  1.00  0.00           H
ATOM    147  H22 UNK F   6      26.105  24.543  55.311  1.00  0.00           H
ATOM    148  H23 UNK F   6      31.263  20.003  57.338  1.00  0.00           H
ATOM    149  H24 UNK F   6      33.600  23.312  56.250  1.00  0.00           H
ATOM    150  H25 UNK F   6      33.393  20.986  57.010  1.00  0.00           H
ATOM    151  O1  UNK G   7       2.629  23.630   5.255  1.00  0.00           O
ATOM    152  C2  UNK G   7       3.339  22.862   7.570  1.00  0.00           C
ATOM    153  C3  UNK G   7       3.799  24.215   8.027  1.00  0.00           C
ATOM    154  C4  UNK G   7       3.382  22.687   5.978  1.00  0.00           C
ATOM    155  C5  UNK G   7       4.221  24.266   9.507  1.00  0.00           C
ATOM    156  C6  UNK G   7       2.964  21.264   5.608  1.00  0.00           C
ATOM    157  C7  UNK G   7       5.566  24.477   9.792  1.00  0.00           C
ATOM    158  C8  UNK G   7       3.359  24.151  10.635  1.00  0.00           C
ATOM    159  C9  UNK G   7       6.077  24.588  11.158  1.00  0.00           C
ATOM    160  C10 UNK G   7       3.778  24.138  11.968  1.00  0.00           C
ATOM    161  C11 UNK G   7       5.183  24.339  12.195  1.00  0.00           C
ATOM    162  H12 UNK G   7       2.329  22.727   8.028  1.00  0.00           H
ATOM    163  H13 UNK G   7       3.980  22.097   8.065  1.00  0.00           H
ATOM    164  H14 UNK G   7       4.522  24.549   7.313  1.00  0.00           H
ATOM    165  H15 UNK G   7       2.974  24.904   7.946  1.00  0.00           H
ATOM    166  H16 UNK G   7       4.459  22.750   5.575  1.00  0.00           H
ATOM    167  H17 UNK G   7       3.683  20.599   6.131  1.00  0.00           H
ATOM    168  H18 UNK G   7       3.011  21.043   4.483  1.00  0.00           H
ATOM    169  H19 UNK G   7       1.930  21.066   5.841  1.00  0.00           H
ATOM    170  H20 UNK G   7       6.254  24.588   8.934  1.00  0.00           H
ATOM    171  H21 UNK G   7       2.253  23.964  10.501  1.00  0.00           H
ATOM    172  H22 UNK G   7       3.219  24.195   4.643  1.00  0.00           H
ATOM    173  H23 UNK G   7       7.107  24.759  11.343  1.00  0.00           H
ATOM    174  H24 UNK G   7       3.074  23.949  12.791  1.00  0.00           H
ATOM    175  H25 UNK G   7       5.462  24.244  13.275  1.00  0.00           H
ATOM    176  O1  UNK H   8      43.055  48.780  24.061  1.00  0.00           O
ATOM    177  C2  UNK H   8      45.469  49.065  23.612  1.00  0.00           C
ATOM    178  C3  UNK H   8      45.402  48.189  22.325  1.00  0.00           C
ATOM    179  C4  UNK H   8      44.327  48.682  24.653  1.00  0.00           C
ATOM    180  C5  UNK H   8      46.717  48.056  21.594  1.00  0.00           C
ATOM    181  C6  UNK H   8      44.400  49.469  25.975  1.00  0.00           C
ATOM    182  C7  UNK H   8      47.465  46.872  21.714  1.00  0.00           C
ATOM    183  C8  UNK H   8      47.097  49.035  20.653  1.00  0.00           C
ATOM    184  C9  UNK H   8      48.598  46.665  20.954  1.00  0.00           C
ATOM    185  C10 UNK H   8      48.271  48.873  19.887  1.00  0.00           C
ATOM    186  C11 UNK H   8      48.962  47.637  20.056  1.00  0.00           C
ATOM    187  H12 UNK H   8      45.338  50.124  23.358  1.00  0.00           H
ATOM    188  H13 UNK H   8      46.433  48.964  24.036  1.00  0.00           H
ATOM    189  H14 UNK H   8      45.234  47.184  22.618  1.00  0.00           H
ATOM    190  H15 UNK H   8      44.534  48.344  21.731  1.00  0.00           H
ATOM    191  H16 UNK H   8      44.422  47.577  24.880  1.00  0.00           H
ATOM    192  H17 UNK H   8      44.124  48.891  26.902  1.00  0.00           H
ATOM    193  H18 UNK H   8      43.845  50.393  25.967  1.00  0.00           H
ATOM    194  H19 UNK H   8      45.459  49.748  26.180  1.00  0.00           H
ATOM    195  H20 UNK H   8      47.118  46.075  22.356  1.00  0.00           H
ATOM    196  H21 UNK H   8      46.565  50.002  20.742  1.00  0.00           H
ATOM    197  H22 UNK H   8      42.850  49.763  23.897  1.00  0.00           H
ATOM    198  H23 UNK H   8      49.230  45.735  21.102  1.00  0.00           H
ATOM    199  H24 UNK H   8      48.547  49.615  19.069  1.00  0.00           H
ATOM    200  H25 UNK H   8      49.841  47.429  19.445  1.00  0.00           H
ATOM    201  O1  UNK I   9      71.070  20.720  39.052  1.00  0.00           O
ATOM    202  C2  UNK I   9      70.168  19.410  37.221  1.00  0.00           C
ATOM    203  C3  UNK I   9      70.538  18.111  38.028  1.00  0.00           C
ATOM    204  C4  UNK I   9      71.052  20.597  37.665  1.00  0.00           C
ATOM    205  C5  UNK I   9      69.647  16.991  37.657  1.00  0.00           C
ATOM    206  C6  UNK I   9      70.719  21.865  36.969  1.00  0.00           C
ATOM    207  C7  UNK I   9      69.944  16.271  36.464  1.00  0.00           C
ATOM    208  C8  UNK I   9      68.555  16.722  38.510  1.00  0.00           C
ATOM    209  C9  UNK I   9      69.171  15.148  36.198  1.00  0.00           C
ATOM    210  C10 UNK I   9      67.755  15.556  38.196  1.00  0.00           C
ATOM    211  C11 UNK I   9      68.130  14.761  37.074  1.00  0.00           C
ATOM    212  H12 UNK I   9      69.085  19.641  37.405  1.00  0.00           H
ATOM    213  H13 UNK I   9      70.376  19.243  36.185  1.00  0.00           H
ATOM    214  H14 UNK I   9      71.605  17.900  37.829  1.00  0.00           H
ATOM    215  H15 UNK I   9      70.523  18.246  39.183  1.00  0.00           H
ATOM    216  H16 UNK I   9      72.131  20.354  37.408  1.00  0.00           H
ATOM    217  H17 UNK I   9      70.978  21.848  35.922  1.00  0.00           H
ATOM    218  H18 UNK I   9      71.253  22.720  37.448  1.00  0.00           H
ATOM    219  H19 UNK I   9      69.662  22.103  37.173  1.00  0.00           H
ATOM    220  H20 UNK I   9      70.711  16.550  35.732  1.00  0.00           H
ATOM    221  H21 UNK I   9      68.454  17.292  39.462  1.00  0.00           H
ATOM    222  H22 UNK I   9      72.048  21.047  39.196  1.00  0.00           H
ATOM    223  H23 UNK I   9      69.364  14.539  35.244  1.00  0.00           H
ATOM    224  H24 UNK I   9      66.755  15.329  38.738  1.00  0.00           H
ATOM    225  H25 UNK I   9      67.473  13.927  36.777  1.00  0.00           H
ATOM    226  O1  UNK J  10      73.306  26.291  58.581  1.00  0.00           O
ATOM    227  C2  UNK J  10      74.419  24.130  58.527  1.00  0.00           C
ATOM    228  C3  UNK J  10      74.321  22.599  58.589  1.00  0.00           C
ATOM    229  C4  UNK J  10      73.153  24.912  58.877  1.00  0.00           C
ATOM    230  C5  UNK J  10      73.120  21.951  57.921  1.00  0.00           C
ATOM    231  C6  UNK J  10      72.841  24.646  60.322  1.00  0.00           C
ATOM    232  C7  UNK J  10      72.969  21.985  56.503  1.00  0.00           C
ATOM    233  C8  UNK J  10      72.323  21.067  58.602  1.00  0.00           C
ATOM    234  C9  UNK J  10      71.941  21.233  55.874  1.00  0.00           C
ATOM    235  C10 UNK J  10      71.196  20.419  58.019  1.00  0.00           C
ATOM    236  C11 UNK J  10      71.041  20.460  56.673  1.00  0.00           C
ATOM    237  H12 UNK J  10      74.670  24.459  57.525  1.00  0.00           H
ATOM    238  H13 UNK J  10      75.267  24.398  59.148  1.00  0.00           H
ATOM    239  H14 UNK J  10      75.275  22.291  58.123  1.00  0.00           H
ATOM    240  H15 UNK J  10      74.438  22.440  59.698  1.00  0.00           H
ATOM    241  H16 UNK J  10      72.273  24.666  58.255  1.00  0.00           H
ATOM    242  H17 UNK J  10      73.579  24.939  61.041  1.00  0.00           H
ATOM    243  H18 UNK J  10      72.656  23.548  60.392  1.00  0.00           H
ATOM    244  H19 UNK J  10      71.845  25.080  60.583  1.00  0.00           H
ATOM    245  H20 UNK J  10      73.522  22.541  55.802  1.00  0.00           H
ATOM    246  H21 UNK J  10      72.471  20.913  59.627  1.00  0.00           H
ATOM    247  H22 UNK J  10      73.135  26.326  57.633  1.00  0.00           H
ATOM    248  H23 UNK J  10      71.742  21.351  54.805  1.00  0.00           H
ATOM    249  H24 UNK J  10      70.448  19.847  58.569  1.00  0.00           H
ATOM    250  H25 UNK J  10      70.242  19.886  56.115  1.00  0.00           H
ATOM    251  O1  UNK K  11      61.120   8.391  30.721  1.00  0.00           O
ATOM    252  C2  UNK K  11      59.119   9.525  30.816  1.00  0.00           C
ATOM    253  C3  UNK K  11      58.243   8.353  30.276  1.00  0.00           C
ATOM    254  C4  UNK K  11      60.421   9.268  31.529  1.00  0.00           C
ATOM    255  C5  UNK K  11      56.748   8.639  30.121  1.00  0.00           C
ATOM    256  C6  UNK K  11      60.193   8.743  32.967  1.00  0.00           C
ATOM    257  C7  UNK K  11      56.226   8.901  28.905  1.00  0.00           C
ATOM    258  C8  UNK K  11      55.857   8.592  31.182  1.00  0.00           C
ATOM    259  C9  UNK K  11      54.837   9.099  28.722  1.00  0.00           C
ATOM    260  C10 UNK K  11      54.494   8.799  31.047  1.00  0.00           C
ATOM    261  C11 UNK K  11      53.968   9.067  29.812  1.00  0.00           C
ATOM    262  H12 UNK K  11      58.561  10.062  31.495  1.00  0.00           H
ATOM    263  H13 UNK K  11      59.313  10.151  29.927  1.00  0.00           H
ATOM    264  H14 UNK K  11      58.728   8.130  29.319  1.00  0.00           H
ATOM    265  H15 UNK K  11      58.406   7.514  30.937  1.00  0.00           H
ATOM    266  H16 UNK K  11      60.973  10.164  31.602  1.00  0.00           H
ATOM    267  H17 UNK K  11      61.134   8.472  33.478  1.00  0.00           H
ATOM    268  H18 UNK K  11      59.595   7.898  33.023  1.00  0.00           H
ATOM    269  H19 UNK K  11      59.670   9.584  33.510  1.00  0.00           H
ATOM    270  H20 UNK K  11      56.828   8.898  27.981  1.00  0.00           H
ATOM    271  H21 UNK K  11      56.125   8.395  32.186  1.00  0.00           H
ATOM    272  H22 UNK K  11      61.246   8.827  29.855  1.00  0.00           H
ATOM    273  H23 UNK K  11      54.469   9.371  27.700  1.00  0.00           H
ATOM    274  H24 UNK K  11      53.837   8.898  32.003  1.00  0.00           H
ATOM    275  H25 UNK K  11      52.960   9.326  29.627  1.00  0.00           H
ATOM    276  O1  UNK L  12      65.106  71.147   5.419  1.00  0.00           O
ATOM    277  C2  UNK L  12      67.241  72.057   5.595  1.00  0.00           C
ATOM    278  C3  UNK L  12      66.994  73.562   5.857  1.00  0.00           C
ATOM    279  C4  UNK L  12      66.145  71.660   4.581  1.00  0.00           C
ATOM    280  C5  UNK L  12      67.878  74.205   6.980  1.00  0.00           C
ATOM    281  C6  UNK L  12      66.565  70.657   3.541  1.00  0.00           C
ATOM    282  C7  UNK L  12      67.312  74.382   8.237  1.00  0.00           C
ATOM    283  C8  UNK L  12      69.113  74.714   6.676  1.00  0.00           C
ATOM    284  C9  UNK L  12      68.033  75.057   9.243  1.00  0.00           C
ATOM    285  C10 UNK L  12      69.799  75.511   7.558  1.00  0.00           C
ATOM    286  C11 UNK L  12      69.300  75.622   8.895  1.00  0.00           C
ATOM    287  H12 UNK L  12      67.198  71.393   6.487  1.00  0.00           H
ATOM    288  H13 UNK L  12      68.231  72.033   5.132  1.00  0.00           H
ATOM    289  H14 UNK L  12      67.116  74.129   4.938  1.00  0.00           H
ATOM    290  H15 UNK L  12      65.907  73.717   6.090  1.00  0.00           H
ATOM    291  H16 UNK L  12      65.817  72.505   3.961  1.00  0.00           H
ATOM    292  H17 UNK L  12      67.365  71.118   3.020  1.00  0.00           H
ATOM    293  H18 UNK L  12      65.799  70.517   2.802  1.00  0.00           H
ATOM    294  H19 UNK L  12      66.769  69.693   3.962  1.00  0.00           H
ATOM    295  H20 UNK L  12      66.354  73.885   8.362  1.00  0.00           H
ATOM    296  H21 UNK L  12      69.553  74.524   5.740  1.00  0.00           H
ATOM    297  H22 UNK L  12      64.576  70.605   4.817  1.00  0.00           H
ATOM    298  H23 UNK L  12      67.595  75.127  10.243  1.00  0.00           H
ATOM    299  H24 UNK L  12      70.758  75.904   7.238  1.00  0.00           H
ATOM    300  H25 UNK L  12      69.898  76.082   9.673  1.00  0.00           H
ATOM    301  O1  UNK M  13       1.494  18.624  58.983  1.00  0.00           O
ATOM    302  C2  UNK M  13       3.070  18.094  57.288  1.00  0.00           C
ATOM    303  C3  UNK M  13       3.839  17.003  58.057  1.00  0.00           C
ATOM    304  C4  UNK M  13       2.419  19.219  58.148  1.00  0.00           C
ATOM    305  C5  UNK M  13       4.998  17.676  58.900  1.00  0.00           C
ATOM    306  C6  UNK M  13       1.728  20.252  57.139  1.00  0.00           C
ATOM    307  C7  UNK M  13       5.122  17.450  60.318  1.00  0.00           C
ATOM    308  C8  UNK M  13       5.978  18.483  58.310  1.00  0.00           C
ATOM    309  C9  UNK M  13       6.131  18.026  61.091  1.00  0.00           C
ATOM    310  C10 UNK M  13       6.960  19.097  59.086  1.00  0.00           C
ATOM    311  C11 UNK M  13       7.084  18.882  60.454  1.00  0.00           C
ATOM    312  H12 UNK M  13       2.208  17.654  56.644  1.00  0.00           H
ATOM    313  H13 UNK M  13       3.682  18.480  56.433  1.00  0.00           H
ATOM    314  H14 UNK M  13       3.114  16.412  58.707  1.00  0.00           H
ATOM    315  H15 UNK M  13       4.400  16.345  57.376  1.00  0.00           H
ATOM    316  H16 UNK M  13       3.138  19.820  58.694  1.00  0.00           H
ATOM    317  H17 UNK M  13       0.653  19.970  56.880  1.00  0.00           H
ATOM    318  H18 UNK M  13       2.215  20.321  56.171  1.00  0.00           H
ATOM    319  H19 UNK M  13       1.654  21.265  57.524  1.00  0.00           H
ATOM    320  H20 UNK M  13       4.438  16.790  60.762  1.00  0.00           H
ATOM    321  H21 UNK M  13       5.916  18.566  57.236  1.00  0.00           H
ATOM    322  H22 UNK M  13       1.661  18.964  59.890  1.00  0.00           H
ATOM    323  H23 UNK M  13       6.214  17.765  62.134  1.00  0.00           H
ATOM    324  H24 UNK M  13       7.596  19.834  58.559  1.00  0.00           H
ATOM    325  H25 UNK M  13       7.844  19.400  61.035  1.00  0.00           H
ATOM    326  O1  UNK N  14       8.485  42.611  23.547  1.00  0.00           O
ATOM    327  C2  UNK N  14       8.890  44.559  24.921  1.00  0.00           C
ATOM    328  C3  UNK N  14       8.449  43.915  26.262  1.00  0.00           C
ATOM    329  C4  UNK N  14       8.113  43.993  23.698  1.00  0.00           C
ATOM    330  C5  UNK N  14       6.967  44.024  26.623  1.00  0.00           C
ATOM    331  C6  UNK N  14       8.588  44.801  22.432  1.00  0.00           C
ATOM    332  C7  UNK N  14       6.061  43.045  26.278  1.00  0.00           C
ATOM    333  C8  UNK N  14       6.445  45.135  27.344  1.00  0.00           C
ATOM    334  C9  UNK N  14       4.715  42.979  26.705  1.00  0.00           C
ATOM    335  C10 UNK N  14       5.123  45.150  27.792  1.00  0.00           C
ATOM    336  C11 UNK N  14       4.275  44.110  27.510  1.00  0.00           C
ATOM    337  H12 UNK N  14       9.956  44.476  24.694  1.00  0.00           H
ATOM    338  H13 UNK N  14       8.819  45.656  25.009  1.00  0.00           H
ATOM    339  H14 UNK N  14       8.663  42.813  26.287  1.00  0.00           H
ATOM    340  H15 UNK N  14       9.155  44.358  26.980  1.00  0.00           H
ATOM    341  H16 UNK N  14       7.016  44.088  23.888  1.00  0.00           H
ATOM    342  H17 UNK N  14       7.739  45.523  22.303  1.00  0.00           H
ATOM    343  H18 UNK N  14       8.574  44.061  21.546  1.00  0.00           H
ATOM    344  H19 UNK N  14       9.636  45.248  22.444  1.00  0.00           H
ATOM    345  H20 UNK N  14       6.392  42.226  25.561  1.00  0.00           H
ATOM    346  H21 UNK N  14       7.075  45.986  27.546  1.00  0.00           H
ATOM    347  H22 UNK N  14       9.398  42.675  23.696  1.00  0.00           H
ATOM    348  H23 UNK N  14       4.154  42.106  26.554  1.00  0.00           H
ATOM    349  H24 UNK N  14       4.835  46.076  28.262  1.00  0.00           H
ATOM    350  H25 UNK N  14       3.288  44.194  27.918  1.00  0.00           H
ATOM    351  O1  UNK O  15      22.500  28.752  10.125  1.00  0.00           O
ATOM    352  C2  UNK O  15      24.604  28.168   9.085  1.00  0.00           C
ATOM    353  C3  UNK O  15      24.641  29.226   7.904  1.00  0.00           C
ATOM    354  C4  UNK O  15      23.203  27.653   9.536  1.00  0.00           C
ATOM    355  C5  UNK O  15      25.937  29.196   7.182  1.00  0.00           C
ATOM    356  C6  UNK O  15      23.238  26.454  10.460  1.00  0.00           C
ATOM    357  C7  UNK O  15      27.116  29.587   7.929  1.00  0.00           C
ATOM    358  C8  UNK O  15      26.022  28.617   5.907  1.00  0.00           C
ATOM    359  C9  UNK O  15      28.331  29.533   7.262  1.00  0.00           C
ATOM    360  C10 UNK O  15      27.278  28.317   5.393  1.00  0.00           C
ATOM    361  C11 UNK O  15      28.409  28.798   6.038  1.00  0.00           C
ATOM    362  H12 UNK O  15      25.144  28.555   9.999  1.00  0.00           H
ATOM    363  H13 UNK O  15      25.179  27.286   8.798  1.00  0.00           H
ATOM    364  H14 UNK O  15      23.777  29.222   7.339  1.00  0.00           H
ATOM    365  H15 UNK O  15      24.687  30.155   8.388  1.00  0.00           H
ATOM    366  H16 UNK O  15      22.716  27.266   8.674  1.00  0.00           H
ATOM    367  H17 UNK O  15      23.367  25.548   9.905  1.00  0.00           H
ATOM    368  H18 UNK O  15      22.255  26.425  11.065  1.00  0.00           H
ATOM    369  H19 UNK O  15      23.984  26.602  11.206  1.00  0.00           H
ATOM    370  H20 UNK O  15      27.041  29.962   8.919  1.00  0.00           H
ATOM    371  H21 UNK O  15      25.073  28.314   5.345  1.00  0.00           H
ATOM    372  H22 UNK O  15      22.987  28.994  10.982  1.00  0.00           H
ATOM    373  H23 UNK O  15      29.142  29.959   7.704  1.00  0.00           H
ATOM    374  H24 UNK O  15      27.393  27.870   4.343  1.00  0.00           H
ATOM    375  H25 UNK O  15      29.394  28.672   5.610  1.00  0.00           H
ATOM    376  O1  UNK P  16      44.563  54.213  61.074  1.00  0.00           O
ATOM    377  C2  UNK P  16      45.065  53.109  63.058  1.00  0.00           C
ATOM    378  C3  UNK P  16      43.690  52.519  63.334  1.00  0.00           C
ATOM    379  C4  UNK P  16      45.137  54.523  62.317  1.00  0.00           C
ATOM    380  C5  UNK P  16      42.862  53.298  64.357  1.00  0.00           C
ATOM    381  C6  UNK P  16      46.523  55.176  62.238  1.00  0.00           C
ATOM    382  C7  UNK P  16      43.039  53.280  65.787  1.00  0.00           C
ATOM    383  C8  UNK P  16      41.831  54.093  63.817  1.00  0.00           C
ATOM    384  C9  UNK P  16      42.330  54.154  66.603  1.00  0.00           C
ATOM    385  C10 UNK P  16      41.067  54.950  64.615  1.00  0.00           C
ATOM    386  C11 UNK P  16      41.397  54.975  65.980  1.00  0.00           C
ATOM    387  H12 UNK P  16      45.624  52.428  62.431  1.00  0.00           H
ATOM    388  H13 UNK P  16      45.655  53.198  63.990  1.00  0.00           H
ATOM    389  H14 UNK P  16      43.169  52.354  62.389  1.00  0.00           H
ATOM    390  H15 UNK P  16      43.851  51.509  63.716  1.00  0.00           H
ATOM    391  H16 UNK P  16      44.531  55.248  62.900  1.00  0.00           H
ATOM    392  H17 UNK P  16      46.783  55.321  63.302  1.00  0.00           H
ATOM    393  H18 UNK P  16      46.483  56.191  61.886  1.00  0.00           H
ATOM    394  H19 UNK P  16      47.220  54.568  61.605  1.00  0.00           H
ATOM    395  H20 UNK P  16      43.726  52.597  66.230  1.00  0.00           H
ATOM    396  H21 UNK P  16      41.669  53.984  62.719  1.00  0.00           H
ATOM    397  H22 UNK P  16      43.647  54.710  60.984  1.00  0.00           H
ATOM    398  H23 UNK P  16      42.573  54.257  67.674  1.00  0.00           H
ATOM    399  H24 UNK P  16      40.302  55.601  64.223  1.00  0.00           H
ATOM    400  H25 UNK P  16      40.831  55.667  66.627  1.00  0.00           H
ATOM    401  O1  UNK Q  17       2.348  33.950  45.541  1.00  0.00           O
ATOM    402  C2  UNK Q  17       2.050  33.197  43.223  1.00  0.00           C
ATOM    403  C3  UNK Q  17       1.277  31.840  43.322  1.00  0.00           C
ATOM    404  C4  UNK Q  17       3.026  33.634  44.313  1.00  0.00           C
ATOM    405  C5  UNK Q  17       1.237  31.199  44.747  1.00  0.00           C
ATOM    406  C6  UNK Q  17       4.001  34.790  43.961  1.00  0.00           C
ATOM    407  C7  UNK Q  17       2.353  30.401  45.151  1.00  0.00           C
ATOM    408  C8  UNK Q  17       0.242  31.498  45.724  1.00  0.00           C
ATOM    409  C9  UNK Q  17       2.449  29.906  46.515  1.00  0.00           C
ATOM    410  C10 UNK Q  17       0.260  30.831  47.001  1.00  0.00           C
ATOM    411  C11 UNK Q  17       1.365  30.051  47.360  1.00  0.00           C
ATOM    412  H12 UNK Q  17       1.370  34.045  43.129  1.00  0.00           H
ATOM    413  H13 UNK Q  17       2.580  33.278  42.304  1.00  0.00           H
ATOM    414  H14 UNK Q  17       0.215  32.007  43.000  1.00  0.00           H
ATOM    415  H15 UNK Q  17       1.701  31.184  42.573  1.00  0.00           H
ATOM    416  H16 UNK Q  17       3.661  32.833  44.489  1.00  0.00           H
ATOM    417  H17 UNK Q  17       4.314  34.877  42.915  1.00  0.00           H
ATOM    418  H18 UNK Q  17       4.952  34.688  44.450  1.00  0.00           H
ATOM    419  H19 UNK Q  17       3.546  35.750  44.326  1.00  0.00           H
ATOM    420  H20 UNK Q  17       3.190  30.311  44.483  1.00  0.00           H
ATOM    421  H21 UNK Q  17      -0.645  32.152  45.525  1.00  0.00           H
ATOM    422  H22 UNK Q  17       1.914  33.035  45.782  1.00  0.00           H
ATOM    423  H23 UNK Q  17       3.329  29.400  46.848  1.00  0.00           H
ATOM    424  H24 UNK Q  17      -0.512  30.870  47.725  1.00  0.00           H
ATOM    425  H25 UNK Q  17       1.321  29.594  48.333  1.00  0.00           H
ATOM    426  O1  UNK R  18      33.565  15.090  32.190  1.00  0.00           O
ATOM    427  C2  UNK R  18      31.700  13.820  33.310  1.00  0.00           C
ATOM    428  C3  UNK R  18      32.654  13.549  34.448  1.00  0.00           C
ATOM    429  C4  UNK R  18      32.514  14.068  32.013  1.00  0.00           C
ATOM    430  C5  UNK R  18      31.925  13.236  35.731  1.00  0.00           C
ATOM    431  C6  UNK R  18      31.563  14.508  30.901  1.00  0.00           C
ATOM    432  C7  UNK R  18      31.130  14.202  36.348  1.00  0.00           C
ATOM    433  C8  UNK R  18      32.020  12.010  36.388  1.00  0.00           C
ATOM    434  C9  UNK R  18      30.569  14.068  37.642  1.00  0.00           C
ATOM    435  C10 UNK R  18      31.240  11.778  37.557  1.00  0.00           C
ATOM    436  C11 UNK R  18      30.663  12.856  38.304  1.00  0.00           C
ATOM    437  H12 UNK R  18      31.053  14.646  33.525  1.00  0.00           H
ATOM    438  H13 UNK R  18      31.060  12.961  33.342  1.00  0.00           H
ATOM    439  H14 UNK R  18      33.208  12.710  34.109  1.00  0.00           H
ATOM    440  H15 UNK R  18      33.423  14.360  34.616  1.00  0.00           H
ATOM    441  H16 UNK R  18      33.124  13.241  31.736  1.00  0.00           H
ATOM    442  H17 UNK R  18      31.093  15.442  31.245  1.00  0.00           H
ATOM    443  H18 UNK R  18      30.773  13.737  30.631  1.00  0.00           H
ATOM    444  H19 UNK R  18      32.150  14.745  29.959  1.00  0.00           H
ATOM    445  H20 UNK R  18      31.054  15.130  35.810  1.00  0.00           H
ATOM    446  H21 UNK R  18      32.687  11.203  36.047  1.00  0.00           H
ATOM    447  H22 UNK R  18      34.365  14.750  31.669  1.00  0.00           H
ATOM    448  H23 UNK R  18      29.969  14.878  38.090  1.00  0.00           H
ATOM    449  H24 UNK R  18      31.241  10.813  37.956  1.00  0.00           H
ATOM    450  H25 UNK R  18      30.159  12.702  39.202  1.00  0.00           H
ATOM    451  O1  UNK S  19      23.529  13.166  24.367  1.00  0.00           O
ATOM    452  C2  UNK S  19      21.435  12.011  24.003  1.00  0.00           C
ATOM    453  C3  UNK S  19      22.239  10.769  23.325  1.00  0.00           C
ATOM    454  C4  UNK S  19      22.182  13.372  23.903  1.00  0.00           C
ATOM    455  C5  UNK S  19      21.241   9.642  23.025  1.00  0.00           C
ATOM    456  C6  UNK S  19      21.538  14.402  24.778  1.00  0.00           C
ATOM    457  C7  UNK S  19      20.963   8.688  24.035  1.00  0.00           C
ATOM    458  C8  UNK S  19      20.788   9.465  21.694  1.00  0.00           C
ATOM    459  C9  UNK S  19      20.211   7.556  23.661  1.00  0.00           C
ATOM    460  C10 UNK S  19      19.947   8.408  21.360  1.00  0.00           C
ATOM    461  C11 UNK S  19      19.658   7.445  22.359  1.00  0.00           C
ATOM    462  H12 UNK S  19      21.389  11.778  25.110  1.00  0.00           H
ATOM    463  H13 UNK S  19      20.510  12.175  23.610  1.00  0.00           H
ATOM    464  H14 UNK S  19      22.562  11.067  22.276  1.00  0.00           H
ATOM    465  H15 UNK S  19      23.225  10.540  23.727  1.00  0.00           H
ATOM    466  H16 UNK S  19      22.012  13.792  22.822  1.00  0.00           H
ATOM    467  H17 UNK S  19      20.538  14.478  24.443  1.00  0.00           H
ATOM    468  H18 UNK S  19      21.902  15.465  24.499  1.00  0.00           H
ATOM    469  H19 UNK S  19      21.545  14.223  25.889  1.00  0.00           H
ATOM    470  H20 UNK S  19      21.278   8.891  25.015  1.00  0.00           H
ATOM    471  H21 UNK S  19      21.117  10.139  20.881  1.00  0.00           H
ATOM    472  H22 UNK S  19      23.968  14.031  24.238  1.00  0.00           H
ATOM    473  H23 UNK S  19      20.028   6.649  24.322  1.00  0.00           H
ATOM    474  H24 UNK S  19      19.697   8.271  20.344  1.00  0.00           H
ATOM    475  H25 UNK S  19      18.952   6.681  22.180  1.00  0.00           H
ATOM    476  O1  UNK T  20      41.350  45.865  14.284  1.00  0.00           O
ATOM    477  C2  UNK T  20      40.554  47.223  12.386  1.00  0.00           C
ATOM    478  C3  UNK T  20      39.254  46.510  11.968  1.00  0.00           C
ATOM    479  C4  UNK T  20      41.707  46.370  13.002  1.00  0.00           C
ATOM    480  C5  UNK T  20      39.423  45.564  10.811  1.00  0.00           C
ATOM    481  C6  UNK T  20      43.011  47.138  13.256  1.00  0.00           C
ATOM    482  C7  UNK T  20      39.903  44.266  11.077  1.00  0.00           C
ATOM    483  C8  UNK T  20      39.076  45.857   9.456  1.00  0.00           C
ATOM    484  C9  UNK T  20      39.944  43.320  10.063  1.00  0.00           C
ATOM    485  C10 UNK T  20      38.933  44.760   8.518  1.00  0.00           C
ATOM    486  C11 UNK T  20      39.387  43.451   8.779  1.00  0.00           C
ATOM    487  H12 UNK T  20      40.334  48.055  13.045  1.00  0.00           H
ATOM    488  H13 UNK T  20      40.895  47.709  11.503  1.00  0.00           H
ATOM    489  H14 UNK T  20      38.846  45.912  12.810  1.00  0.00           H
ATOM    490  H15 UNK T  20      38.557  47.244  11.712  1.00  0.00           H
ATOM    491  H16 UNK T  20      41.908  45.591  12.243  1.00  0.00           H
ATOM    492  H17 UNK T  20      42.825  47.914  13.991  1.00  0.00           H
ATOM    493  H18 UNK T  20      43.207  47.623  12.270  1.00  0.00           H
ATOM    494  H19 UNK T  20      43.815  46.484  13.547  1.00  0.00           H
ATOM    495  H20 UNK T  20      40.006  43.925  12.070  1.00  0.00           H
ATOM    496  H21 UNK T  20      38.678  46.861   9.244  1.00  0.00           H
ATOM    497  H22 UNK T  20      41.718  44.985  14.303  1.00  0.00           H
ATOM    498  H23 UNK T  20      40.319  42.336  10.272  1.00  0.00           H
ATOM    499  H24 UNK T  20      38.385  44.913   7.565  1.00  0.00           H
ATOM    500  H25 UNK T  20      39.365  42.781   7.924  1.00  0.00           H
ATOM    501  O1  UNK U  21      59.484  36.761  42.016  1.00  0.00           O
ATOM    502  C2  UNK U  21      57.821  35.249  40.972  1.00  0.00           C
ATOM    503  C3  UNK U  21      57.758  34.040  41.997  1.00  0.00           C
ATOM    504  C4  UNK U  21      59.208  35.940  40.851  1.00  0.00           C
ATOM    505  C5  UNK U  21      56.344  33.579  42.216  1.00  0.00           C
ATOM    506  C6  UNK U  21      59.305  36.743  39.638  1.00  0.00           C
ATOM    507  C7  UNK U  21      55.520  34.098  43.242  1.00  0.00           C
ATOM    508  C8  UNK U  21      55.879  32.521  41.416  1.00  0.00           C
ATOM    509  C9  UNK U  21      54.278  33.587  43.523  1.00  0.00           C
ATOM    510  C10 UNK U  21      54.514  32.083  41.543  1.00  0.00           C
ATOM    511  C11 UNK U  21      53.749  32.589  42.692  1.00  0.00           C
ATOM    512  H12 UNK U  21      57.084  35.995  41.245  1.00  0.00           H
ATOM    513  H13 UNK U  21      57.529  34.850  40.004  1.00  0.00           H
ATOM    514  H14 UNK U  21      58.463  33.280  41.613  1.00  0.00           H
ATOM    515  H15 UNK U  21      58.154  34.303  43.015  1.00  0.00           H
ATOM    516  H16 UNK U  21      60.041  35.269  40.862  1.00  0.00           H
ATOM    517  H17 UNK U  21      58.509  37.539  39.478  1.00  0.00           H
ATOM    518  H18 UNK U  21      59.248  36.081  38.742  1.00  0.00           H
ATOM    519  H19 UNK U  21      60.274  37.215  39.582  1.00  0.00           H
ATOM    520  H20 UNK U  21      55.798  34.939  43.881  1.00  0.00           H
ATOM    521  H21 UNK U  21      56.426  32.138  40.555  1.00  0.00           H
ATOM    522  H22 UNK U  21      60.440  37.100  41.941  1.00  0.00           H
ATOM    523  H23 UNK U  21      53.678  34.002  44.346  1.00  0.00           H
ATOM    524  H24 UNK U  21      54.058  31.304  40.883  1.00  0.00           H
ATOM    525  H25 UNK U  21      52.744  32.213  42.799  1.00  0.00           H
ATOM    526  O1  UNK V  22      37.782  62.556  67.482  1.00  0.00           O
ATOM    527  C2  UNK V  22      39.215  63.159  69.370  1.00  0.00           C
ATOM    528  C3  UNK V  22      40.332  62.085  69.169  1.00  0.00           C
ATOM    529  C4  UNK V  22      38.487  63.647  68.078  1.00  0.00           C
ATOM    530  C5  UNK V  22      40.893  61.452  70.445  1.00  0.00           C
ATOM    531  C6  UNK V  22      39.475  64.297  67.105  1.00  0.00           C
ATOM    532  C7  UNK V  22      40.942  60.045  70.680  1.00  0.00           C
ATOM    533  C8  UNK V  22      41.505  62.269  71.388  1.00  0.00           C
ATOM    534  C9  UNK V  22      41.425  59.559  71.920  1.00  0.00           C
ATOM    535  C10 UNK V  22      42.105  61.769  72.574  1.00  0.00           C
ATOM    536  C11 UNK V  22      42.042  60.401  72.824  1.00  0.00           C
ATOM    537  H12 UNK V  22      39.535  63.960  69.968  1.00  0.00           H
ATOM    538  H13 UNK V  22      38.387  62.771  69.998  1.00  0.00           H
ATOM    539  H14 UNK V  22      39.948  61.258  68.525  1.00  0.00           H
ATOM    540  H15 UNK V  22      41.221  62.522  68.696  1.00  0.00           H
ATOM    541  H16 UNK V  22      37.823  64.423  68.426  1.00  0.00           H
ATOM    542  H17 UNK V  22      38.959  64.982  66.395  1.00  0.00           H
ATOM    543  H18 UNK V  22      40.147  63.566  66.596  1.00  0.00           H
ATOM    544  H19 UNK V  22      40.117  64.961  67.684  1.00  0.00           H
ATOM    545  H20 UNK V  22      40.440  59.429  69.927  1.00  0.00           H
ATOM    546  H21 UNK V  22      41.409  63.330  71.316  1.00  0.00           H
ATOM    547  H22 UNK V  22      36.964  62.409  67.981  1.00  0.00           H
ATOM    548  H23 UNK V  22      41.349  58.474  72.108  1.00  0.00           H
ATOM    549  H24 UNK V  22      42.491  62.541  73.317  1.00  0.00           H
ATOM    550  H25 UNK V  22      42.510  60.003  73.697  1.00  0.00           H
ATOM    551  O1  UNK W  23      43.810  52.554  33.310  1.00  0.00           O
ATOM    552  C2  UNK W  23      42.480  51.284  31.660  1.00  0.00           C
ATOM    553  C3  UNK W  23      41.720  51.555  30.303  1.00  0.00           C
ATOM    554  C4  UNK W  23      42.766  52.686  32.334  1.00  0.00           C
ATOM    555  C5  UNK W  23      41.178  50.348  29.498  1.00  0.00           C
ATOM    556  C6  UNK W  23      41.585  53.366  33.037  1.00  0.00           C
ATOM    557  C7  UNK W  23      41.535  50.064  28.160  1.00  0.00           C
ATOM    558  C8  UNK W  23      40.175  49.514  30.098  1.00  0.00           C
ATOM    559  C9  UNK W  23      40.936  48.967  27.438  1.00  0.00           C
ATOM    560  C10 UNK W  23      39.640  48.351  29.456  1.00  0.00           C
ATOM    561  C11 UNK W  23      40.051  48.092  28.098  1.00  0.00           C
ATOM    562  H12 UNK W  23      43.461  50.917  31.382  1.00  0.00           H
ATOM    563  H13 UNK W  23      41.927  50.574  32.283  1.00  0.00           H
ATOM    564  H14 UNK W  23      40.967  52.293  30.505  1.00  0.00           H
ATOM    565  H15 UNK W  23      42.460  51.996  29.678  1.00  0.00           H
ATOM    566  H16 UNK W  23      43.141  53.252  31.535  1.00  0.00           H
ATOM    567  H17 UNK W  23      41.495  54.363  32.567  1.00  0.00           H
ATOM    568  H18 UNK W  23      41.803  53.558  34.122  1.00  0.00           H
ATOM    569  H19 UNK W  23      40.756  52.667  33.060  1.00  0.00           H
ATOM    570  H20 UNK W  23      42.245  50.664  27.680  1.00  0.00           H
ATOM    571  H21 UNK W  23      39.750  49.695  31.115  1.00  0.00           H
ATOM    572  H22 UNK W  23      43.980  53.429  33.625  1.00  0.00           H
ATOM    573  H23 UNK W  23      41.055  48.918  26.346  1.00  0.00           H
ATOM    574  H24 UNK W  23      38.973  47.706  29.933  1.00  0.00           H
ATOM    575  H25 UNK W  23      39.548  47.288  27.579  1.00  0.00           H
ATOM    576  O1  UNK X  24      52.627  28.283  77.042  1.00  0.00           O
ATOM    577  C2  UNK X  24      51.099  27.829  78.964  1.00  0.00           C
ATOM    578  C3  UNK X  24      49.733  28.167  78.330  1.00  0.00           C
ATOM    579  C4  UNK X  24      52.221  28.716  78.358  1.00  0.00           C
ATOM    580  C5  UNK X  24      48.693  27.485  79.241  1.00  0.00           C
ATOM    581  C6  UNK X  24      53.465  28.960  79.205  1.00  0.00           C
ATOM    582  C7  UNK X  24      48.292  28.132  80.414  1.00  0.00           C
ATOM    583  C8  UNK X  24      48.193  26.233  79.026  1.00  0.00           C
ATOM    584  C9  UNK X  24      47.305  27.646  81.255  1.00  0.00           C
ATOM    585  C10 UNK X  24      47.372  25.629  79.898  1.00  0.00           C
ATOM    586  C11 UNK X  24      46.985  26.297  81.125  1.00  0.00           C
ATOM    587  H12 UNK X  24      51.374  26.786  78.791  1.00  0.00           H
ATOM    588  H13 UNK X  24      51.201  28.005  79.962  1.00  0.00           H
ATOM    589  H14 UNK X  24      49.576  29.279  78.251  1.00  0.00           H
ATOM    590  H15 UNK X  24      49.720  27.792  77.309  1.00  0.00           H
ATOM    591  H16 UNK X  24      51.734  29.743  78.135  1.00  0.00           H
ATOM    592  H17 UNK X  24      54.318  29.187  78.585  1.00  0.00           H
ATOM    593  H18 UNK X  24      53.684  28.005  79.809  1.00  0.00           H
ATOM    594  H19 UNK X  24      53.375  29.809  79.825  1.00  0.00           H
ATOM    595  H20 UNK X  24      48.693  29.177  80.572  1.00  0.00           H
ATOM    596  H21 UNK X  24      48.474  25.675  78.113  1.00  0.00           H
ATOM    597  H22 UNK X  24      51.958  28.722  76.465  1.00  0.00           H
ATOM    598  H23 UNK X  24      47.000  28.205  82.149  1.00  0.00           H
ATOM    599  H24 UNK X  24      47.103  24.560  79.745  1.00  0.00           H
ATOM    600  H25 UNK X  24      46.337  25.807  81.843  1.00  0.00           H
ATOM    601  O1  UNK Y  25      27.058   6.406  55.856  1.00  0.00           O
ATOM    602  C2  UNK Y  25      28.623   7.544  54.618  1.00  0.00           C
ATOM    603  C3  UNK Y  25      28.309   6.848  53.213  1.00  0.00           C
ATOM    604  C4  UNK Y  25      28.434   6.597  55.767  1.00  0.00           C
ATOM    605  C5  UNK Y  25      27.898   7.821  52.164  1.00  0.00           C
ATOM    606  C6  UNK Y  25      28.988   7.160  57.125  1.00  0.00           C
ATOM    607  C7  UNK Y  25      28.837   8.760  51.786  1.00  0.00           C
ATOM    608  C8  UNK Y  25      26.653   7.748  51.533  1.00  0.00           C
ATOM    609  C9  UNK Y  25      28.561   9.713  50.778  1.00  0.00           C
ATOM    610  C10 UNK Y  25      26.371   8.715  50.522  1.00  0.00           C
ATOM    611  C11 UNK Y  25      27.312   9.710  50.159  1.00  0.00           C
ATOM    612  H12 UNK Y  25      28.148   8.487  54.695  1.00  0.00           H
ATOM    613  H13 UNK Y  25      29.671   7.803  54.566  1.00  0.00           H
ATOM    614  H14 UNK Y  25      29.078   6.159  52.855  1.00  0.00           H
ATOM    615  H15 UNK Y  25      27.513   6.104  53.386  1.00  0.00           H
ATOM    616  H16 UNK Y  25      28.879   5.575  55.563  1.00  0.00           H
ATOM    617  H17 UNK Y  25      28.581   8.049  57.714  1.00  0.00           H
ATOM    618  H18 UNK Y  25      30.040   7.578  56.898  1.00  0.00           H
ATOM    619  H19 UNK Y  25      28.976   6.358  57.842  1.00  0.00           H
ATOM    620  H20 UNK Y  25      29.805   8.758  52.287  1.00  0.00           H
ATOM    621  H21 UNK Y  25      26.002   6.944  51.722  1.00  0.00           H
ATOM    622  H22 UNK Y  25      26.771   7.295  56.139  1.00  0.00           H
ATOM    623  H23 UNK Y  25      29.256  10.464  50.640  1.00  0.00           H
ATOM    624  H24 UNK Y  25      25.398   8.773  50.067  1.00  0.00           H
ATOM    625  H25 UNK Y  25      27.084  10.334  49.323  1.00  0.00           H
ATOM    626  O1  UNK Z  26      41.501  16.044  16.189  1.00  0.00           O
ATOM    627  C2  UNK Z  26      41.950  18.477  15.933  1.00  0.00           C
ATOM    628  C3  UNK Z  26      41.970  19.756  16.800  1.00  0.00           C
ATOM    629  C4  UNK Z  26      40.963  17.336  16.548  1.00  0.00           C
ATOM    630  C5  UNK Z  26      42.920  20.856  16.207  1.00  0.00           C
ATOM    631  C6  UNK Z  26      39.571  17.522  15.895  1.00  0.00           C
ATOM    632  C7  UNK Z  26      42.583  21.557  15.044  1.00  0.00           C
ATOM    633  C8  UNK Z  26      44.103  21.139  16.927  1.00  0.00           C
ATOM    634  C9  UNK Z  26      43.390  22.562  14.512  1.00  0.00           C
ATOM    635  C10 UNK Z  26      44.891  22.173  16.389  1.00  0.00           C
ATOM    636  C11 UNK Z  26      44.612  22.834  15.193  1.00  0.00           C
ATOM    637  H12 UNK Z  26      43.020  18.099  15.709  1.00  0.00           H
ATOM    638  H13 UNK Z  26      41.516  18.748  14.940  1.00  0.00           H
ATOM    639  H14 UNK Z  26      40.934  20.171  17.036  1.00  0.00           H
ATOM    640  H15 UNK Z  26      42.405  19.525  17.740  1.00  0.00           H
ATOM    641  H16 UNK Z  26      40.805  17.352  17.640  1.00  0.00           H
ATOM    642  H17 UNK Z  26      38.864  16.687  16.111  1.00  0.00           H
ATOM    643  H18 UNK Z  26      39.639  17.539  14.774  1.00  0.00           H
ATOM    644  H19 UNK Z  26      39.097  18.485  16.166  1.00  0.00           H
ATOM    645  H20 UNK Z  26      41.591  21.312  14.611  1.00  0.00           H
ATOM    646  H21 UNK Z  26      44.288  20.883  17.961  1.00  0.00           H
ATOM    647  H22 UNK Z  26      42.082  15.716  16.953  1.00  0.00           H
ATOM    648  H23 UNK Z  26      43.263  23.043  13.609  1.00  0.00           H
ATOM    649  H24 UNK Z  26      45.700  22.569  16.906  1.00  0.00           H
ATOM    650  H25 UNK Z  26      45.285  23.583  14.841  1.00  0.00           H
ATOM    651  O1  UNK a  27      42.311  15.217  18.681  1.00  0.00           O
ATOM    652  C2  UNK a  27      40.641  14.243  20.201  1.00  0.00           C
ATOM    653  C3  UNK a  27      41.232  14.711  21.542  1.00  0.00           C
ATOM    654  C4  UNK a  27      41.670  14.014  19.112  1.00  0.00           C
ATOM    655  C5  UNK a  27      40.185  15.409  22.417  1.00  0.00           C
ATOM    656  C6  UNK a  27      40.933  13.334  17.947  1.00  0.00           C
ATOM    657  C7  UNK a  27      39.678  14.717  23.530  1.00  0.00           C
ATOM    658  C8  UNK a  27      39.793  16.707  22.137  1.00  0.00           C
ATOM    659  C9  UNK a  27      39.006  15.405  24.461  1.00  0.00           C
ATOM    660  C10 UNK a  27      38.954  17.368  23.105  1.00  0.00           C
ATOM    661  C11 UNK a  27      38.589  16.702  24.243  1.00  0.00           C
ATOM    662  H12 UNK a  27      39.853  14.928  19.885  1.00  0.00           H
ATOM    663  H13 UNK a  27      40.144  13.224  20.331  1.00  0.00           H
ATOM    664  H14 UNK a  27      41.730  13.910  22.046  1.00  0.00           H
ATOM    665  H15 UNK a  27      41.895  15.512  21.306  1.00  0.00           H
ATOM    666  H16 UNK a  27      42.439  13.318  19.464  1.00  0.00           H
ATOM    667  H17 UNK a  27      40.704  12.304  18.118  1.00  0.00           H
ATOM    668  H18 UNK a  27      41.393  13.433  17.012  1.00  0.00           H
ATOM    669  H19 UNK a  27      39.942  13.836  17.686  1.00  0.00           H
ATOM    670  H20 UNK a  27      39.959  13.653  23.854  1.00  0.00           H
ATOM    671  H21 UNK a  27      40.022  17.170  21.240  1.00  0.00           H
ATOM    672  H22 UNK a  27      43.048  15.532  19.344  1.00  0.00           H
ATOM    673  H23 UNK a  27      38.612  14.874  25.320  1.00  0.00           H
ATOM    674  H24 UNK a  27      38.482  18.298  22.828  1.00  0.00           H
ATOM    675  H25 UNK a  27      37.885  17.207  24.953  1.00  0.00           H
ATOM    676  O1  UNK b  28       0.462   3.301  51.073  1.00  0.00           O
ATOM    677  C2  UNK b  28       1.537   3.179  49.036  1.00  0.00           C
ATOM    678  C3  UNK b  28       2.838   3.542  48.228  1.00  0.00           C
ATOM    679  C4  UNK b  28       1.596   3.801  50.436  1.00  0.00           C
ATOM    680  C5  UNK b  28       2.595   3.529  46.711  1.00  0.00           C
ATOM    681  C6  UNK b  28       1.483   5.299  50.399  1.00  0.00           C
ATOM    682  C7  UNK b  28       1.905   4.583  45.999  1.00  0.00           C
ATOM    683  C8  UNK b  28       3.207   2.504  45.958  1.00  0.00           C
ATOM    684  C9  UNK b  28       1.661   4.523  44.638  1.00  0.00           C
ATOM    685  C10 UNK b  28       2.870   2.407  44.637  1.00  0.00           C
ATOM    686  C11 UNK b  28       2.094   3.362  43.939  1.00  0.00           C
ATOM    687  H12 UNK b  28       1.484   2.097  49.124  1.00  0.00           H
ATOM    688  H13 UNK b  28       0.692   3.553  48.478  1.00  0.00           H
ATOM    689  H14 UNK b  28       3.279   4.468  48.535  1.00  0.00           H
ATOM    690  H15 UNK b  28       3.646   2.834  48.473  1.00  0.00           H
ATOM    691  H16 UNK b  28       2.458   3.459  50.917  1.00  0.00           H
ATOM    692  H17 UNK b  28       0.495   5.506  49.998  1.00  0.00           H
ATOM    693  H18 UNK b  28       2.346   5.821  49.986  1.00  0.00           H
ATOM    694  H19 UNK b  28       1.366   5.578  51.490  1.00  0.00           H
ATOM    695  H20 UNK b  28       1.461   5.427  46.478  1.00  0.00           H
ATOM    696  H21 UNK b  28       3.807   1.681  46.414  1.00  0.00           H
ATOM    697  H22 UNK b  28      -0.388   3.690  50.729  1.00  0.00           H
ATOM    698  H23 UNK b  28       1.060   5.247  44.143  1.00  0.00           H
ATOM    699  H24 UNK b  28       3.303   1.563  44.129  1.00  0.00           H
ATOM    700  H25 UNK b  28       1.898   3.175  42.890  1.00  0.00           H
ATOM    701  O1  UNK c  29      53.407  40.840  68.141  1.00  0.00           O
ATOM    702  C2  UNK c  29      54.006  42.870  67.002  1.00  0.00           C
ATOM    703  C3  UNK c  29      55.052  43.277  68.063  1.00  0.00           C
ATOM    704  C4  UNK c  29      52.846  42.052  67.575  1.00  0.00           C
ATOM    705  C5  UNK c  29      55.866  42.138  68.666  1.00  0.00           C
ATOM    706  C6  UNK c  29      51.757  41.615  66.519  1.00  0.00           C
ATOM    707  C7  UNK c  29      55.688  41.741  69.976  1.00  0.00           C
ATOM    708  C8  UNK c  29      56.851  41.526  67.878  1.00  0.00           C
ATOM    709  C9  UNK c  29      56.334  40.604  70.501  1.00  0.00           C
ATOM    710  C10 UNK c  29      57.505  40.399  68.364  1.00  0.00           C
ATOM    711  C11 UNK c  29      57.290  39.936  69.684  1.00  0.00           C
ATOM    712  H12 UNK c  29      54.576  42.384  66.180  1.00  0.00           H
ATOM    713  H13 UNK c  29      53.520  43.791  66.706  1.00  0.00           H
ATOM    714  H14 UNK c  29      55.763  43.961  67.547  1.00  0.00           H
ATOM    715  H15 UNK c  29      54.539  43.796  68.905  1.00  0.00           H
ATOM    716  H16 UNK c  29      52.423  42.650  68.413  1.00  0.00           H
ATOM    717  H17 UNK c  29      51.550  42.475  65.801  1.00  0.00           H
ATOM    718  H18 UNK c  29      50.894  41.304  67.013  1.00  0.00           H
ATOM    719  H19 UNK c  29      51.992  40.789  65.903  1.00  0.00           H
ATOM    720  H20 UNK c  29      55.041  42.291  70.583  1.00  0.00           H
ATOM    721  H21 UNK c  29      57.039  41.829  66.890  1.00  0.00           H
ATOM    722  H22 UNK c  29      54.350  40.978  68.210  1.00  0.00           H
ATOM    723  H23 UNK c  29      56.121  40.200  71.558  1.00  0.00           H
ATOM    724  H24 UNK c  29      58.273  40.020  67.658  1.00  0.00           H
ATOM    725  H25 UNK c  29      58.004  39.205  70.079  1.00  0.00           H
ATOM    726  O1  UNK d  30      46.666  83.019  53.697  1.00  0.00           O
ATOM    727  C2  UNK d  30      46.491  80.636  54.004  1.00  0.00           C
ATOM    728  C3  UNK d  30      47.913  80.199  54.416  1.00  0.00           C
ATOM    729  C4  UNK d  30      46.439  81.799  52.996  1.00  0.00           C
ATOM    730  C5  UNK d  30      47.923  79.036  55.411  1.00  0.00           C
ATOM    731  C6  UNK d  30      45.176  81.996  52.230  1.00  0.00           C
ATOM    732  C7  UNK d  30      48.778  79.138  56.557  1.00  0.00           C
ATOM    733  C8  UNK d  30      47.182  77.805  55.145  1.00  0.00           C
ATOM    734  C9  UNK d  30      48.743  78.061  57.477  1.00  0.00           C
ATOM    735  C10 UNK d  30      47.323  76.697  55.926  1.00  0.00           C
ATOM    736  C11 UNK d  30      48.048  76.877  57.111  1.00  0.00           C
ATOM    737  H12 UNK d  30      45.936  80.920  54.902  1.00  0.00           H
ATOM    738  H13 UNK d  30      45.930  79.831  53.404  1.00  0.00           H
ATOM    739  H14 UNK d  30      48.486  79.963  53.457  1.00  0.00           H
ATOM    740  H15 UNK d  30      48.485  81.025  54.896  1.00  0.00           H
ATOM    741  H16 UNK d  30      47.203  81.729  52.220  1.00  0.00           H
ATOM    742  H17 UNK d  30      45.024  81.245  51.433  1.00  0.00           H
ATOM    743  H18 UNK d  30      45.314  82.915  51.617  1.00  0.00           H
ATOM    744  H19 UNK d  30      44.328  82.189  52.881  1.00  0.00           H
ATOM    745  H20 UNK d  30      49.360  79.983  56.708  1.00  0.00           H
ATOM    746  H21 UNK d  30      46.540  77.757  54.262  1.00  0.00           H
ATOM    747  H22 UNK d  30      47.592  83.358  53.694  1.00  0.00           H
ATOM    748  H23 UNK d  30      49.396  78.076  58.255  1.00  0.00           H
ATOM    749  H24 UNK d  30      46.943  75.709  55.596  1.00  0.00           H
ATOM    750  H25 UNK d  30      48.127  75.947  57.744  1.00  0.00           H
ATOM    751  O1  UNK e  31      61.176  18.275  15.642  1.00  0.00           O
ATOM    752  C2  UNK e  31      61.143  17.810  13.191  1.00  0.00           C
ATOM    753  C3  UNK e  31      61.289  16.316  12.904  1.00  0.00           C
ATOM    754  C4  UNK e  31      61.916  18.363  14.385  1.00  0.00           C
ATOM    755  C5  UNK e  31      61.253  15.516  14.176  1.00  0.00           C
ATOM    756  C6  UNK e  31      62.193  19.844  14.157  1.00  0.00           C
ATOM    757  C7  UNK e  31      62.451  15.181  14.827  1.00  0.00           C
ATOM    758  C8  UNK e  31      60.000  14.911  14.525  1.00  0.00           C
ATOM    759  C9  UNK e  31      62.352  14.375  15.970  1.00  0.00           C
ATOM    760  C10 UNK e  31      59.901  14.317  15.811  1.00  0.00           C
ATOM    761  C11 UNK e  31      61.120  14.022  16.490  1.00  0.00           C
ATOM    762  H12 UNK e  31      60.102  17.992  13.379  1.00  0.00           H
ATOM    763  H13 UNK e  31      61.275  18.401  12.341  1.00  0.00           H
ATOM    764  H14 UNK e  31      60.528  15.997  12.113  1.00  0.00           H
ATOM    765  H15 UNK e  31      62.182  16.199  12.365  1.00  0.00           H
ATOM    766  H16 UNK e  31      62.828  17.885  14.483  1.00  0.00           H
ATOM    767  H17 UNK e  31      61.236  20.331  13.970  1.00  0.00           H
ATOM    768  H18 UNK e  31      62.790  19.948  13.283  1.00  0.00           H
ATOM    769  H19 UNK e  31      62.719  20.347  14.980  1.00  0.00           H
ATOM    770  H20 UNK e  31      63.425  15.686  14.611  1.00  0.00           H
ATOM    771  H21 UNK e  31      59.083  15.106  13.942  1.00  0.00           H
ATOM    772  H22 UNK e  31      60.824  17.289  15.635  1.00  0.00           H
ATOM    773  H23 UNK e  31      63.273  14.131  16.632  1.00  0.00           H
ATOM    774  H24 UNK e  31      58.964  13.941  16.297  1.00  0.00           H
ATOM    775  H25 UNK e  31      60.986  13.490  17.402  1.00  0.00           H
ATOM    776  O1  UNK f  32      -1.433  11.320  22.871  1.00  0.00           O
ATOM    777  C2  UNK f  32       0.630  10.724  21.809  1.00  0.00           C
ATOM    778  C3  UNK f  32       1.421  10.387  23.115  1.00  0.00           C
ATOM    779  C4  UNK f  32      -0.871  10.519  21.853  1.00  0.00           C
ATOM    780  C5  UNK f  32       2.743  11.136  23.324  1.00  0.00           C
ATOM    781  C6  UNK f  32      -1.276   9.054  22.208  1.00  0.00           C
ATOM    782  C7  UNK f  32       2.977  12.122  24.277  1.00  0.00           C
ATOM    783  C8  UNK f  32       3.719  11.014  22.267  1.00  0.00           C
ATOM    784  C9  UNK f  32       4.103  12.978  24.174  1.00  0.00           C
ATOM    785  C10 UNK f  32       4.904  11.722  22.248  1.00  0.00           C
ATOM    786  C11 UNK f  32       5.065  12.779  23.116  1.00  0.00           C
ATOM    787  H12 UNK f  32       1.143  10.306  20.935  1.00  0.00           H
ATOM    788  H13 UNK f  32       0.900  11.783  21.665  1.00  0.00           H
ATOM    789  H14 UNK f  32       0.733  10.687  23.917  1.00  0.00           H
ATOM    790  H15 UNK f  32       1.559   9.337  23.199  1.00  0.00           H
ATOM    791  H16 UNK f  32      -1.326  10.746  20.854  1.00  0.00           H
ATOM    792  H17 UNK f  32      -2.296   8.940  22.438  1.00  0.00           H
ATOM    793  H18 UNK f  32      -0.751   8.733  23.175  1.00  0.00           H
ATOM    794  H19 UNK f  32      -0.870   8.337  21.472  1.00  0.00           H
ATOM    795  H20 UNK f  32       2.334  12.259  25.104  1.00  0.00           H
ATOM    796  H21 UNK f  32       3.562  10.200  21.594  1.00  0.00           H
ATOM    797  H22 UNK f  32      -1.181  12.275  22.614  1.00  0.00           H
ATOM    798  H23 UNK f  32       4.382  13.704  24.963  1.00  0.00           H
ATOM    799  H24 UNK f  32       5.570  11.578  21.432  1.00  0.00           H
ATOM    800  H25 UNK f  32       5.980  13.369  23.080  1.00  0.00           H
ATOM    801  O1  UNK g  33      59.971  34.819   0.433  1.00  0.00           O
ATOM    802  C2  UNK g  33      61.839  35.972  -0.473  1.00  0.00           C
ATOM    803  C3  UNK g  33      62.344  36.438   0.954  1.00  0.00           C
ATOM    804  C4  UNK g  33      60.353  35.812  -0.520  1.00  0.00           C
ATOM    805  C5  UNK g  33      61.951  37.879   1.289  1.00  0.00           C
ATOM    806  C6  UNK g  33      59.750  35.359  -1.916  1.00  0.00           C
ATOM    807  C7  UNK g  33      60.801  38.197   1.963  1.00  0.00           C
ATOM    808  C8  UNK g  33      62.735  38.873   0.663  1.00  0.00           C
ATOM    809  C9  UNK g  33      60.452  39.537   2.220  1.00  0.00           C
ATOM    810  C10 UNK g  33      62.338  40.203   0.880  1.00  0.00           C
ATOM    811  C11 UNK g  33      61.248  40.541   1.736  1.00  0.00           C
ATOM    812  H12 UNK g  33      62.363  35.011  -0.745  1.00  0.00           H
ATOM    813  H13 UNK g  33      62.064  36.704  -1.139  1.00  0.00           H
ATOM    814  H14 UNK g  33      62.031  35.688   1.778  1.00  0.00           H
ATOM    815  H15 UNK g  33      63.411  36.303   0.990  1.00  0.00           H
ATOM    816  H16 UNK g  33      59.930  36.811  -0.183  1.00  0.00           H
ATOM    817  H17 UNK g  33      59.945  34.289  -2.136  1.00  0.00           H
ATOM    818  H18 UNK g  33      60.080  36.004  -2.758  1.00  0.00           H
ATOM    819  H19 UNK g  33      58.686  35.555  -1.982  1.00  0.00           H
ATOM    820  H20 UNK g  33      60.224  37.380   2.309  1.00  0.00           H
ATOM    821  H21 UNK g  33      63.570  38.656   0.058  1.00  0.00           H
ATOM    822  H22 UNK g  33      59.046  34.544   0.361  1.00  0.00           H
ATOM    823  H23 UNK g  33      59.543  39.922   2.734  1.00  0.00           H
ATOM    824  H24 UNK g  33      62.757  41.064   0.374  1.00  0.00           H
ATOM    825  H25 UNK g  33      60.910  41.552   1.881  1.00  0.00           H
ATOM    826  O1  UNK h  34       3.386  48.058  19.866  1.00  0.00           O
ATOM    827  C2  UNK h  34       4.781  46.740  21.312  1.00  0.00           C
ATOM    828  C3  UNK h  34       4.144  46.911  22.682  1.00  0.00           C
ATOM    829  C4  UNK h  34       4.702  47.966  20.415  1.00  0.00           C
ATOM    830  C5  UNK h  34       5.006  47.865  23.567  1.00  0.00           C
ATOM    831  C6  UNK h  34       5.833  47.941  19.324  1.00  0.00           C
ATOM    832  C7  UNK h  34       4.745  49.224  23.673  1.00  0.00           C
ATOM    833  C8  UNK h  34       6.052  47.284  24.245  1.00  0.00           C
ATOM    834  C9  UNK h  34       5.487  50.093  24.478  1.00  0.00           C
ATOM    835  C10 UNK h  34       6.872  48.065  25.096  1.00  0.00           C
ATOM    836  C11 UNK h  34       6.541  49.497  25.239  1.00  0.00           C
ATOM    837  H12 UNK h  34       4.065  46.037  20.852  1.00  0.00           H
ATOM    838  H13 UNK h  34       5.841  46.453  21.413  1.00  0.00           H
ATOM    839  H14 UNK h  34       3.122  47.241  22.549  1.00  0.00           H
ATOM    840  H15 UNK h  34       4.000  45.968  23.193  1.00  0.00           H
ATOM    841  H16 UNK h  34       4.829  48.888  21.071  1.00  0.00           H
ATOM    842  H17 UNK h  34       6.028  48.962  18.925  1.00  0.00           H
ATOM    843  H18 UNK h  34       5.548  47.163  18.530  1.00  0.00           H
ATOM    844  H19 UNK h  34       6.782  47.643  19.773  1.00  0.00           H
ATOM    845  H20 UNK h  34       3.895  49.657  23.070  1.00  0.00           H
ATOM    846  H21 UNK h  34       6.092  46.218  24.291  1.00  0.00           H
ATOM    847  H22 UNK h  34       2.765  48.263  20.646  1.00  0.00           H
ATOM    848  H23 UNK h  34       5.312  51.076  24.680  1.00  0.00           H
ATOM    849  H24 UNK h  34       7.616  47.601  25.758  1.00  0.00           H
ATOM    850  H25 UNK h  34       7.142  50.126  25.954  1.00  0.00           H
ATOM    851  O1  UNK i  35      34.294   9.502  35.745  1.00  0.00           O
ATOM    852  C2  UNK i  35      36.822   9.160  35.433  1.00  0.00           C
ATOM    853  C3  UNK i  35      36.993   7.637  35.611  1.00  0.00           C
ATOM    854  C4  UNK i  35      35.610   9.826  36.274  1.00  0.00           C
ATOM    855  C5  UNK i  35      38.104   7.078  34.681  1.00  0.00           C
ATOM    856  C6  UNK i  35      35.788  11.381  36.272  1.00  0.00           C
ATOM    857  C7  UNK i  35      37.821   6.670  33.348  1.00  0.00           C
ATOM    858  C8  UNK i  35      39.456   6.951  35.149  1.00  0.00           C
ATOM    859  C9  UNK i  35      38.908   6.247  32.501  1.00  0.00           C
ATOM    860  C10 UNK i  35      40.521   6.519  34.314  1.00  0.00           C
ATOM    861  C11 UNK i  35      40.236   6.230  32.985  1.00  0.00           C
ATOM    862  H12 UNK i  35      36.697   9.329  34.342  1.00  0.00           H
ATOM    863  H13 UNK i  35      37.823   9.622  35.674  1.00  0.00           H
ATOM    864  H14 UNK i  35      37.265   7.236  36.596  1.00  0.00           H
ATOM    865  H15 UNK i  35      36.042   7.127  35.341  1.00  0.00           H
ATOM    866  H16 UNK i  35      35.628   9.530  37.295  1.00  0.00           H
ATOM    867  H17 UNK i  35      36.700  11.624  36.758  1.00  0.00           H
ATOM    868  H18 UNK i  35      35.000  11.865  36.904  1.00  0.00           H
ATOM    869  H19 UNK i  35      35.773  11.823  35.254  1.00  0.00           H
ATOM    870  H20 UNK i  35      36.776   6.598  33.018  1.00  0.00           H
ATOM    871  H21 UNK i  35      39.773   7.216  36.142  1.00  0.00           H
ATOM    872  H22 UNK i  35      34.121   8.594  36.112  1.00  0.00           H
ATOM    873  H23 UNK i  35      38.680   5.806  31.540  1.00  0.00           H
ATOM    874  H24 UNK i  35      41.525   6.483  34.718  1.00  0.00           H
ATOM    875  H25 UNK i  35      40.954   5.896  32.276  1.00  0.00           H
ATOM    876  O1  UNK j  36      60.552  49.594   5.842  1.00  0.00           O
ATOM    877  C2  UNK j  36      62.109  49.986   4.134  1.00  0.00           C
ATOM    878  C3  UNK j  36      63.311  49.998   5.074  1.00  0.00           C
ATOM    879  C4  UNK j  36      60.775  50.324   4.691  1.00  0.00           C
ATOM    880  C5  UNK j  36      63.618  51.357   5.682  1.00  0.00           C
ATOM    881  C6  UNK j  36      59.639  49.962   3.702  1.00  0.00           C
ATOM    882  C7  UNK j  36      64.115  52.276   4.807  1.00  0.00           C
ATOM    883  C8  UNK j  36      63.370  51.647   7.035  1.00  0.00           C
ATOM    884  C9  UNK j  36      64.365  53.578   5.237  1.00  0.00           C
ATOM    885  C10 UNK j  36      63.577  52.956   7.418  1.00  0.00           C
ATOM    886  C11 UNK j  36      64.064  53.878   6.544  1.00  0.00           C
ATOM    887  H12 UNK j  36      62.029  49.010   3.705  1.00  0.00           H
ATOM    888  H13 UNK j  36      62.350  50.608   3.286  1.00  0.00           H
ATOM    889  H14 UNK j  36      63.141  49.194   5.814  1.00  0.00           H
ATOM    890  H15 UNK j  36      64.103  49.554   4.536  1.00  0.00           H
ATOM    891  H16 UNK j  36      60.890  51.398   4.915  1.00  0.00           H
ATOM    892  H17 UNK j  36      58.615  50.044   4.080  1.00  0.00           H
ATOM    893  H18 UNK j  36      59.841  48.890   3.444  1.00  0.00           H
ATOM    894  H19 UNK j  36      59.741  50.551   2.774  1.00  0.00           H
ATOM    895  H20 UNK j  36      64.409  51.998   3.786  1.00  0.00           H
ATOM    896  H21 UNK j  36      63.099  50.901   7.729  1.00  0.00           H
ATOM    897  H22 UNK j  36      60.279  48.657   5.545  1.00  0.00           H
ATOM    898  H23 UNK j  36      64.673  54.404   4.543  1.00  0.00           H
ATOM    899  H24 UNK j  36      63.416  53.292   8.447  1.00  0.00           H
ATOM    900  H25 UNK j  36      64.357  54.866   6.910  1.00  0.00           H
ATOM    901  O1  UNK k  37      42.194  77.996  61.963  1.00  0.00           O
ATOM    902  C2  UNK k  37      44.345  77.914  60.847  1.00  0.00           C
ATOM    903  C3  UNK k  37      45.265  77.762  62.084  1.00  0.00           C
ATOM    904  C4  UNK k  37      43.007  78.672  61.013  1.00  0.00           C
ATOM    905  C5  UNK k  37      46.613  77.065  61.789  1.00  0.00           C
ATOM    906  C6  UNK k  37      42.335  78.793  59.555  1.00  0.00           C
ATOM    907  C7  UNK k  37      47.838  77.773  61.606  1.00  0.00           C
ATOM    908  C8  UNK k  37      46.665  75.642  61.835  1.00  0.00           C
ATOM    909  C9  UNK k  37      49.044  77.101  61.254  1.00  0.00           C
ATOM    910  C10 UNK k  37      47.850  74.971  61.494  1.00  0.00           C
ATOM    911  C11 UNK k  37      49.025  75.721  61.161  1.00  0.00           C
ATOM    912  H12 UNK k  37      44.204  76.889  60.462  1.00  0.00           H
ATOM    913  H13 UNK k  37      44.881  78.412  59.982  1.00  0.00           H
ATOM    914  H14 UNK k  37      45.361  78.702  62.554  1.00  0.00           H
ATOM    915  H15 UNK k  37      44.684  77.188  62.726  1.00  0.00           H
ATOM    916  H16 UNK k  37      43.251  79.715  61.253  1.00  0.00           H
ATOM    917  H17 UNK k  37      43.015  79.201  58.804  1.00  0.00           H
ATOM    918  H18 UNK k  37      41.327  79.373  59.571  1.00  0.00           H
ATOM    919  H19 UNK k  37      41.885  77.809  59.206  1.00  0.00           H
ATOM    920  H20 UNK k  37      47.877  78.831  61.590  1.00  0.00           H
ATOM    921  H21 UNK k  37      45.764  75.004  62.033  1.00  0.00           H
ATOM    922  H22 UNK k  37      42.422  78.293  62.891  1.00  0.00           H
ATOM    923  H23 UNK k  37      49.960  77.679  61.001  1.00  0.00           H
ATOM    924  H24 UNK k  37      47.804  73.936  61.439  1.00  0.00           H
ATOM    925  H25 UNK k  37      49.867  75.161  60.798  1.00  0.00           H
ATOM    926  O1  UNK l  38      37.777  67.384  77.012  1.00  0.00           O
ATOM    927  C2  UNK l  38      36.592  65.718  78.269  1.00  0.00           C
ATOM    928  C3  UNK l  38      37.450  65.946  79.510  1.00  0.00           C
ATOM    929  C4  UNK l  38      37.439  66.003  76.953  1.00  0.00           C
ATOM    930  C5  UNK l  38      36.763  65.441  80.781  1.00  0.00           C
ATOM    931  C6  UNK l  38      36.602  65.799  75.636  1.00  0.00           C
ATOM    932  C7  UNK l  38      36.490  64.037  81.027  1.00  0.00           C
ATOM    933  C8  UNK l  38      36.325  66.412  81.727  1.00  0.00           C
ATOM    934  C9  UNK l  38      35.987  63.588  82.169  1.00  0.00           C
ATOM    935  C10 UNK l  38      35.753  65.921  82.931  1.00  0.00           C
ATOM    936  C11 UNK l  38      35.689  64.538  83.184  1.00  0.00           C
ATOM    937  H12 UNK l  38      35.722  66.354  78.406  1.00  0.00           H
ATOM    938  H13 UNK l  38      36.246  64.711  78.256  1.00  0.00           H
ATOM    939  H14 UNK l  38      38.483  65.569  79.421  1.00  0.00           H
ATOM    940  H15 UNK l  38      37.549  66.963  79.538  1.00  0.00           H
ATOM    941  H16 UNK l  38      38.312  65.383  76.879  1.00  0.00           H
ATOM    942  H17 UNK l  38      35.996  64.892  75.671  1.00  0.00           H
ATOM    943  H18 UNK l  38      37.245  65.760  74.785  1.00  0.00           H
ATOM    944  H19 UNK l  38      35.885  66.568  75.429  1.00  0.00           H
ATOM    945  H20 UNK l  38      36.751  63.394  80.198  1.00  0.00           H
ATOM    946  H21 UNK l  38      36.604  67.443  81.614  1.00  0.00           H
ATOM    947  H22 UNK l  38      37.005  67.814  77.461  1.00  0.00           H
ATOM    948  H23 UNK l  38      35.891  62.532  82.374  1.00  0.00           H
ATOM    949  H24 UNK l  38      35.317  66.536  83.652  1.00  0.00           H
ATOM    950  H25 UNK l  38      35.282  64.203  84.157  1.00  0.00           H
ATOM    951  O1  UNK m  39      45.036  34.877  72.705  1.00  0.00           O
ATOM    952  C2  UNK m  39      47.095  34.351  71.605  1.00  0.00           C
ATOM    953  C3  UNK m  39      48.498  35.008  71.196  1.00  0.00           C
ATOM    954  C4  UNK m  39      46.123  35.435  72.097  1.00  0.00           C
ATOM    955  C5  UNK m  39      49.426  35.509  72.310  1.00  0.00           C
ATOM    956  C6  UNK m  39      45.553  36.273  70.979  1.00  0.00           C
ATOM    957  C7  UNK m  39      49.356  36.814  72.637  1.00  0.00           C
ATOM    958  C8  UNK m  39      50.511  34.761  72.840  1.00  0.00           C
ATOM    959  C9  UNK m  39      50.268  37.429  73.494  1.00  0.00           C
ATOM    960  C10 UNK m  39      51.449  35.359  73.732  1.00  0.00           C
ATOM    961  C11 UNK m  39      51.362  36.719  74.085  1.00  0.00           C
ATOM    962  H12 UNK m  39      47.280  33.592  72.388  1.00  0.00           H
ATOM    963  H13 UNK m  39      46.641  33.851  70.739  1.00  0.00           H
ATOM    964  H14 UNK m  39      49.042  34.263  70.674  1.00  0.00           H
ATOM    965  H15 UNK m  39      48.307  35.791  70.463  1.00  0.00           H
ATOM    966  H16 UNK m  39      46.638  36.055  72.779  1.00  0.00           H
ATOM    967  H17 UNK m  39      46.325  36.809  70.462  1.00  0.00           H
ATOM    968  H18 UNK m  39      44.867  37.025  71.430  1.00  0.00           H
ATOM    969  H19 UNK m  39      44.986  35.673  70.261  1.00  0.00           H
ATOM    970  H20 UNK m  39      48.561  37.524  72.153  1.00  0.00           H
ATOM    971  H21 UNK m  39      50.690  33.713  72.488  1.00  0.00           H
ATOM    972  H22 UNK m  39      44.341  35.640  72.772  1.00  0.00           H
ATOM    973  H23 UNK m  39      50.260  38.472  73.699  1.00  0.00           H
ATOM    974  H24 UNK m  39      52.317  34.786  74.067  1.00  0.00           H
ATOM    975  H25 UNK m  39      52.059  37.274  74.713  1.00  0.00           H
ATOM    976  O1  UNK n  40      76.768  61.817  39.906  1.00  0.00           O
ATOM    977  C2  UNK n  40      77.222  62.537  37.563  1.00  0.00           C
ATOM    978  C3  UNK n  40      78.422  63.463  37.599  1.00  0.00           C
ATOM    979  C4  UNK n  40      76.294  62.628  38.808  1.00  0.00           C
ATOM    980  C5  UNK n  40      79.433  63.194  36.450  1.00  0.00           C
ATOM    981  C6  UNK n  40      74.844  62.187  38.373  1.00  0.00           C
ATOM    982  C7  UNK n  40      79.629  64.202  35.490  1.00  0.00           C
ATOM    983  C8  UNK n  40      80.075  61.968  36.321  1.00  0.00           C
ATOM    984  C9  UNK n  40      80.451  63.987  34.403  1.00  0.00           C
ATOM    985  C10 UNK n  40      80.975  61.768  35.187  1.00  0.00           C
ATOM    986  C11 UNK n  40      81.128  62.778  34.226  1.00  0.00           C
ATOM    987  H12 UNK n  40      77.689  61.525  37.485  1.00  0.00           H
ATOM    988  H13 UNK n  40      76.710  62.731  36.576  1.00  0.00           H
ATOM    989  H14 UNK n  40      77.897  64.465  37.507  1.00  0.00           H
ATOM    990  H15 UNK n  40      79.001  63.386  38.513  1.00  0.00           H
ATOM    991  H16 UNK n  40      76.327  63.681  39.041  1.00  0.00           H
ATOM    992  H17 UNK n  40      74.219  62.101  39.331  1.00  0.00           H
ATOM    993  H18 UNK n  40      74.913  61.245  37.860  1.00  0.00           H
ATOM    994  H19 UNK n  40      74.334  62.948  37.739  1.00  0.00           H
ATOM    995  H20 UNK n  40      78.984  65.026  35.578  1.00  0.00           H
ATOM    996  H21 UNK n  40      79.940  61.177  37.129  1.00  0.00           H
ATOM    997  H22 UNK n  40      76.683  60.838  39.708  1.00  0.00           H
ATOM    998  H23 UNK n  40      80.515  64.748  33.584  1.00  0.00           H
ATOM    999  H24 UNK n  40      81.575  60.939  35.026  1.00  0.00           H
ATOM   1000  H25 UNK n  40      81.768  62.580  33.380  1.00  0.00           H
ATOM   1001  O1  UNK o  41       4.165  23.109  18.323  1.00  0.00           O
ATOM   1002  C2  UNK o  41       5.665  24.690  17.354  1.00  0.00           C
ATOM   1003  C3  UNK o  41       5.941  25.634  16.039  1.00  0.00           C
ATOM   1004  C4  UNK o  41       4.448  23.830  17.122  1.00  0.00           C
ATOM   1005  C5  UNK o  41       7.105  26.650  16.137  1.00  0.00           C
ATOM   1006  C6  UNK o  41       4.658  22.860  15.948  1.00  0.00           C
ATOM   1007  C7  UNK o  41       8.475  26.198  16.131  1.00  0.00           C
ATOM   1008  C8  UNK o  41       6.903  28.051  16.184  1.00  0.00           C
ATOM   1009  C9  UNK o  41       9.529  27.157  16.362  1.00  0.00           C
ATOM   1010  C10 UNK o  41       7.931  28.983  16.229  1.00  0.00           C
ATOM   1011  C11 UNK o  41       9.323  28.534  16.265  1.00  0.00           C
ATOM   1012  H12 UNK o  41       5.411  25.331  18.194  1.00  0.00           H
ATOM   1013  H13 UNK o  41       6.465  23.986  17.563  1.00  0.00           H
ATOM   1014  H14 UNK o  41       6.091  24.986  15.170  1.00  0.00           H
ATOM   1015  H15 UNK o  41       5.025  26.172  15.849  1.00  0.00           H
ATOM   1016  H16 UNK o  41       3.572  24.484  16.929  1.00  0.00           H
ATOM   1017  H17 UNK o  41       5.691  22.646  15.763  1.00  0.00           H
ATOM   1018  H18 UNK o  41       4.170  23.222  15.011  1.00  0.00           H
ATOM   1019  H19 UNK o  41       4.155  21.959  16.314  1.00  0.00           H
ATOM   1020  H20 UNK o  41       8.685  25.134  16.003  1.00  0.00           H
ATOM   1021  H21 UNK o  41       5.888  28.388  16.112  1.00  0.00           H
ATOM   1022  H22 UNK o  41       5.053  22.807  18.573  1.00  0.00           H
ATOM   1023  H23 UNK o  41      10.606  26.831  16.488  1.00  0.00           H
ATOM   1024  H24 UNK o  41       7.814  29.984  16.044  1.00  0.00           H
ATOM   1025  H25 UNK o  41      10.076  29.288  16.287  1.00  0.00           H
ATOM   1026  O1  UNK p  42       5.356  62.571  26.930  1.00  0.00           O
ATOM   1027  C2  UNK p  42       6.856  63.751  28.534  1.00  0.00           C
ATOM   1028  C3  UNK p  42       8.097  63.875  27.548  1.00  0.00           C
ATOM   1029  C4  UNK p  42       5.454  63.732  27.773  1.00  0.00           C
ATOM   1030  C5  UNK p  42       8.781  65.256  27.610  1.00  0.00           C
ATOM   1031  C6  UNK p  42       5.076  65.086  27.014  1.00  0.00           C
ATOM   1032  C7  UNK p  42       9.121  65.813  28.862  1.00  0.00           C
ATOM   1033  C8  UNK p  42       9.177  65.927  26.490  1.00  0.00           C
ATOM   1034  C9  UNK p  42       9.803  67.013  29.030  1.00  0.00           C
ATOM   1035  C10 UNK p  42       9.880  67.155  26.592  1.00  0.00           C
ATOM   1036  C11 UNK p  42      10.286  67.625  27.853  1.00  0.00           C
ATOM   1037  H12 UNK p  42       6.775  64.572  29.231  1.00  0.00           H
ATOM   1038  H13 UNK p  42       6.941  62.835  29.176  1.00  0.00           H
ATOM   1039  H14 UNK p  42       8.846  63.134  27.804  1.00  0.00           H
ATOM   1040  H15 UNK p  42       7.823  63.589  26.521  1.00  0.00           H
ATOM   1041  H16 UNK p  42       4.707  63.648  28.591  1.00  0.00           H
ATOM   1042  H17 UNK p  42       3.993  64.910  26.879  1.00  0.00           H
ATOM   1043  H18 UNK p  42       5.720  65.212  26.092  1.00  0.00           H
ATOM   1044  H19 UNK p  42       5.068  65.955  27.597  1.00  0.00           H
ATOM   1045  H20 UNK p  42       8.908  65.248  29.821  1.00  0.00           H
ATOM   1046  H21 UNK p  42       8.940  65.530  25.491  1.00  0.00           H
ATOM   1047  H22 UNK p  42       4.322  62.346  26.925  1.00  0.00           H
ATOM   1048  H23 UNK p  42      10.071  67.390  30.011  1.00  0.00           H
ATOM   1049  H24 UNK p  42      10.125  67.645  25.678  1.00  0.00           H
ATOM   1050  H25 UNK p  42      10.824  68.531  27.991  1.00  0.00           H
ATOM   1051  O1  UNK q  43       6.149  70.575   7.515  1.00  0.00           O
ATOM   1052  C2  UNK q  43       4.789  70.281   9.619  1.00  0.00           C
ATOM   1053  C3  UNK q  43       3.918  69.233   8.888  1.00  0.00           C
ATOM   1054  C4  UNK q  43       5.513  71.242   8.640  1.00  0.00           C
ATOM   1055  C5  UNK q  43       2.979  68.439   9.746  1.00  0.00           C
ATOM   1056  C6  UNK q  43       6.585  72.067   9.371  1.00  0.00           C
ATOM   1057  C7  UNK q  43       3.155  68.432  11.172  1.00  0.00           C
ATOM   1058  C8  UNK q  43       2.100  67.486   9.201  1.00  0.00           C
ATOM   1059  C9  UNK q  43       2.464  67.583  11.977  1.00  0.00           C
ATOM   1060  C10 UNK q  43       1.308  66.645  10.018  1.00  0.00           C
ATOM   1061  C11 UNK q  43       1.503  66.744  11.441  1.00  0.00           C
ATOM   1062  H12 UNK q  43       5.571  69.819  10.285  1.00  0.00           H
ATOM   1063  H13 UNK q  43       4.076  70.833  10.268  1.00  0.00           H
ATOM   1064  H14 UNK q  43       3.248  69.657   8.121  1.00  0.00           H
ATOM   1065  H15 UNK q  43       4.558  68.436   8.438  1.00  0.00           H
ATOM   1066  H16 UNK q  43       4.772  72.008   8.164  1.00  0.00           H
ATOM   1067  H17 UNK q  43       6.331  72.576  10.314  1.00  0.00           H
ATOM   1068  H18 UNK q  43       7.022  72.768   8.729  1.00  0.00           H
ATOM   1069  H19 UNK q  43       7.403  71.448   9.639  1.00  0.00           H
ATOM   1070  H20 UNK q  43       3.856  69.099  11.572  1.00  0.00           H
ATOM   1071  H21 UNK q  43       1.997  67.489   8.117  1.00  0.00           H
ATOM   1072  H22 UNK q  43       5.487  70.015   7.089  1.00  0.00           H
ATOM   1073  H23 UNK q  43       2.619  67.523  13.051  1.00  0.00           H
ATOM   1074  H24 UNK q  43       0.422  66.088   9.624  1.00  0.00           H
ATOM   1075  H25 UNK q  43       0.841  66.304  12.125  1.00  0.00           H
ATOM   1076  O1  UNK r  44      43.917  33.191  25.979  1.00  0.00           O
ATOM   1077  C2  UNK r  44      43.137  33.526  28.209  1.00  0.00           C
ATOM   1078  C3  UNK r  44      44.327  34.502  28.480  1.00  0.00           C
ATOM   1079  C4  UNK r  44      43.404  32.531  27.135  1.00  0.00           C
ATOM   1080  C5  UNK r  44      44.064  35.462  29.651  1.00  0.00           C
ATOM   1081  C6  UNK r  44      42.120  31.720  26.720  1.00  0.00           C
ATOM   1082  C7  UNK r  44      43.235  36.549  29.465  1.00  0.00           C
ATOM   1083  C8  UNK r  44      44.560  35.236  30.939  1.00  0.00           C
ATOM   1084  C9  UNK r  44      42.899  37.421  30.501  1.00  0.00           C
ATOM   1085  C10 UNK r  44      44.194  36.076  31.970  1.00  0.00           C
ATOM   1086  C11 UNK r  44      43.330  37.088  31.766  1.00  0.00           C
ATOM   1087  H12 UNK r  44      42.178  34.145  28.021  1.00  0.00           H
ATOM   1088  H13 UNK r  44      42.947  32.955  29.150  1.00  0.00           H
ATOM   1089  H14 UNK r  44      45.223  33.848  28.675  1.00  0.00           H
ATOM   1090  H15 UNK r  44      44.569  35.123  27.641  1.00  0.00           H
ATOM   1091  H16 UNK r  44      44.158  31.860  27.528  1.00  0.00           H
ATOM   1092  H17 UNK r  44      41.388  32.416  26.295  1.00  0.00           H
ATOM   1093  H18 UNK r  44      41.816  31.028  27.510  1.00  0.00           H
ATOM   1094  H19 UNK r  44      42.509  31.004  25.959  1.00  0.00           H
ATOM   1095  H20 UNK r  44      42.856  36.755  28.512  1.00  0.00           H
ATOM   1096  H21 UNK r  44      45.226  34.440  31.177  1.00  0.00           H
ATOM   1097  H22 UNK r  44      43.219  33.557  25.395  1.00  0.00           H
ATOM   1098  H23 UNK r  44      42.181  38.166  30.372  1.00  0.00           H
ATOM   1099  H24 UNK r  44      44.647  35.897  32.900  1.00  0.00           H
ATOM   1100  H25 UNK r  44      42.915  37.702  32.558  1.00  0.00           H
ATOM   1101  O1  UNK s  45      52.515  56.010  53.732  1.00  0.00           O
ATOM   1102  C2  UNK s  45      54.952  55.740  54.246  1.00  0.00           C
ATOM   1103  C3  UNK s  45      55.188  54.481  53.460  1.00  0.00           C
ATOM   1104  C4  UNK s  45      53.438  55.819  54.831  1.00  0.00           C
ATOM   1105  C5  UNK s  45      56.651  54.472  52.935  1.00  0.00           C
ATOM   1106  C6  UNK s  45      53.325  57.123  55.680  1.00  0.00           C
ATOM   1107  C7  UNK s  45      56.969  55.137  51.736  1.00  0.00           C
ATOM   1108  C8  UNK s  45      57.591  53.632  53.605  1.00  0.00           C
ATOM   1109  C9  UNK s  45      58.308  55.109  51.238  1.00  0.00           C
ATOM   1110  C10 UNK s  45      58.826  53.429  53.003  1.00  0.00           C
ATOM   1111  C11 UNK s  45      59.200  54.238  51.878  1.00  0.00           C
ATOM   1112  H12 UNK s  45      55.239  56.604  53.576  1.00  0.00           H
ATOM   1113  H13 UNK s  45      55.533  55.704  55.200  1.00  0.00           H
ATOM   1114  H14 UNK s  45      54.955  53.526  54.025  1.00  0.00           H
ATOM   1115  H15 UNK s  45      54.503  54.482  52.613  1.00  0.00           H
ATOM   1116  H16 UNK s  45      53.216  54.953  55.426  1.00  0.00           H
ATOM   1117  H17 UNK s  45      53.908  57.207  56.576  1.00  0.00           H
ATOM   1118  H18 UNK s  45      52.302  57.012  55.936  1.00  0.00           H
ATOM   1119  H19 UNK s  45      53.413  58.035  55.133  1.00  0.00           H
ATOM   1120  H20 UNK s  45      56.127  55.550  51.131  1.00  0.00           H
ATOM   1121  H21 UNK s  45      57.272  53.092  54.506  1.00  0.00           H
ATOM   1122  H22 UNK s  45      51.565  55.875  53.994  1.00  0.00           H
ATOM   1123  H23 UNK s  45      58.597  55.627  50.356  1.00  0.00           H
ATOM   1124  H24 UNK s  45      59.466  52.630  53.358  1.00  0.00           H
ATOM   1125  H25 UNK s  45      60.161  54.120  51.308  1.00  0.00           H
ATOM   1126  O1  UNK t  46      71.121  51.298  10.985  1.00  0.00           O
ATOM   1127  C2  UNK t  46      71.495  49.582   9.212  1.00  0.00           C
ATOM   1128  C3  UNK t  46      72.261  48.486   9.945  1.00  0.00           C
ATOM   1129  C4  UNK t  46      71.694  51.025   9.723  1.00  0.00           C
ATOM   1130  C5  UNK t  46      73.766  48.736  10.122  1.00  0.00           C
ATOM   1131  C6  UNK t  46      71.312  52.069   8.715  1.00  0.00           C
ATOM   1132  C7  UNK t  46      74.332  49.613  11.085  1.00  0.00           C
ATOM   1133  C8  UNK t  46      74.698  48.149   9.234  1.00  0.00           C
ATOM   1134  C9  UNK t  46      75.747  49.685  11.206  1.00  0.00           C
ATOM   1135  C10 UNK t  46      76.084  48.230   9.344  1.00  0.00           C
ATOM   1136  C11 UNK t  46      76.614  49.091  10.334  1.00  0.00           C
ATOM   1137  H12 UNK t  46      70.360  49.356   9.171  1.00  0.00           H
ATOM   1138  H13 UNK t  46      71.888  49.446   8.198  1.00  0.00           H
ATOM   1139  H14 UNK t  46      71.794  48.442  10.934  1.00  0.00           H
ATOM   1140  H15 UNK t  46      72.152  47.502   9.485  1.00  0.00           H
ATOM   1141  H16 UNK t  46      72.761  51.156   9.931  1.00  0.00           H
ATOM   1142  H17 UNK t  46      70.311  51.955   8.391  1.00  0.00           H
ATOM   1143  H18 UNK t  46      71.964  52.062   7.809  1.00  0.00           H
ATOM   1144  H19 UNK t  46      71.317  52.997   9.259  1.00  0.00           H
ATOM   1145  H20 UNK t  46      73.764  50.006  11.894  1.00  0.00           H
ATOM   1146  H21 UNK t  46      74.390  47.459   8.403  1.00  0.00           H
ATOM   1147  H22 UNK t  46      70.405  51.976  10.846  1.00  0.00           H
ATOM   1148  H23 UNK t  46      76.190  50.278  11.989  1.00  0.00           H
ATOM   1149  H24 UNK t  46      76.688  47.684   8.634  1.00  0.00           H
ATOM   1150  H25 UNK t  46      77.719  49.101  10.498  1.00  0.00           H
ATOM   1151  O1  UNK u  47      24.282  32.477  34.172  1.00  0.00           O
ATOM   1152  C2  UNK u  47      26.143  31.702  35.545  1.00  0.00           C
ATOM   1153  C3  UNK u  47      25.264  30.964  36.521  1.00  0.00           C
ATOM   1154  C4  UNK u  47      25.457  32.948  34.768  1.00  0.00           C
ATOM   1155  C5  UNK u  47      26.048  30.156  37.535  1.00  0.00           C
ATOM   1156  C6  UNK u  47      26.349  33.426  33.669  1.00  0.00           C
ATOM   1157  C7  UNK u  47      26.474  30.664  38.736  1.00  0.00           C
ATOM   1158  C8  UNK u  47      26.493  28.939  37.100  1.00  0.00           C
ATOM   1159  C9  UNK u  47      27.287  29.913  39.605  1.00  0.00           C
ATOM   1160  C10 UNK u  47      27.332  28.174  37.958  1.00  0.00           C
ATOM   1161  C11 UNK u  47      27.672  28.646  39.205  1.00  0.00           C
ATOM   1162  H12 UNK u  47      26.560  31.044  34.801  1.00  0.00           H
ATOM   1163  H13 UNK u  47      27.073  31.961  36.039  1.00  0.00           H
ATOM   1164  H14 UNK u  47      24.622  31.740  37.048  1.00  0.00           H
ATOM   1165  H15 UNK u  47      24.558  30.411  35.950  1.00  0.00           H
ATOM   1166  H16 UNK u  47      25.271  33.709  35.494  1.00  0.00           H
ATOM   1167  H17 UNK u  47      25.848  34.152  33.026  1.00  0.00           H
ATOM   1168  H18 UNK u  47      26.713  32.563  33.072  1.00  0.00           H
ATOM   1169  H19 UNK u  47      27.197  33.956  34.222  1.00  0.00           H
ATOM   1170  H20 UNK u  47      26.201  31.692  39.068  1.00  0.00           H
ATOM   1171  H21 UNK u  47      26.129  28.576  36.102  1.00  0.00           H
ATOM   1172  H22 UNK u  47      23.706  32.141  34.921  1.00  0.00           H
ATOM   1173  H23 UNK u  47      27.505  30.197  40.637  1.00  0.00           H
ATOM   1174  H24 UNK u  47      27.697  27.196  37.680  1.00  0.00           H
ATOM   1175  H25 UNK u  47      28.362  28.031  39.774  1.00  0.00           H
ATOM   1176  O1  UNK v  48      21.037   1.767   6.774  1.00  0.00           O
ATOM   1177  C2  UNK v  48      19.865   1.972   4.614  1.00  0.00           C
ATOM   1178  C3  UNK v  48      19.819   0.445   4.383  1.00  0.00           C
ATOM   1179  C4  UNK v  48      21.034   2.483   5.526  1.00  0.00           C
ATOM   1180  C5  UNK v  48      20.309   0.102   2.985  1.00  0.00           C
ATOM   1181  C6  UNK v  48      21.023   3.955   5.816  1.00  0.00           C
ATOM   1182  C7  UNK v  48      19.598   0.668   1.947  1.00  0.00           C
ATOM   1183  C8  UNK v  48      21.288  -0.879   2.789  1.00  0.00           C
ATOM   1184  C9  UNK v  48      19.851   0.190   0.670  1.00  0.00           C
ATOM   1185  C10 UNK v  48      21.658  -1.240   1.455  1.00  0.00           C
ATOM   1186  C11 UNK v  48      20.845  -0.745   0.423  1.00  0.00           C
ATOM   1187  H12 UNK v  48      18.936   2.281   5.099  1.00  0.00           H
ATOM   1188  H13 UNK v  48      19.843   2.420   3.676  1.00  0.00           H
ATOM   1189  H14 UNK v  48      20.413   0.000   5.104  1.00  0.00           H
ATOM   1190  H15 UNK v  48      18.748   0.091   4.512  1.00  0.00           H
ATOM   1191  H16 UNK v  48      21.984   2.389   5.026  1.00  0.00           H
ATOM   1192  H17 UNK v  48      21.877   4.284   6.432  1.00  0.00           H
ATOM   1193  H18 UNK v  48      20.129   4.354   6.452  1.00  0.00           H
ATOM   1194  H19 UNK v  48      20.984   4.444   4.818  1.00  0.00           H
ATOM   1195  H20 UNK v  48      18.864   1.455   2.111  1.00  0.00           H
ATOM   1196  H21 UNK v  48      21.892  -1.256   3.603  1.00  0.00           H
ATOM   1197  H22 UNK v  48      20.108   1.722   7.005  1.00  0.00           H
ATOM   1198  H23 UNK v  48      19.268   0.575  -0.114  1.00  0.00           H
ATOM   1199  H24 UNK v  48      22.368  -2.030   1.213  1.00  0.00           H
ATOM   1200  H25 UNK v  48      21.094  -1.113  -0.568  1.00  0.00           H
ATOM   1201  O1  UNK w  49      29.374   5.115  34.844  1.00  0.00           O
ATOM   1202  C2  UNK w  49      27.920   3.742  36.068  1.00  0.00           C
ATOM   1203  C3  UNK w  49      27.431   4.847  36.960  1.00  0.00           C
ATOM   1204  C4  UNK w  49      29.370   3.984  35.587  1.00  0.00           C
ATOM   1205  C5  UNK w  49      25.988   4.490  37.373  1.00  0.00           C
ATOM   1206  C6  UNK w  49      29.986   2.834  34.779  1.00  0.00           C
ATOM   1207  C7  UNK w  49      25.006   4.118  36.402  1.00  0.00           C
ATOM   1208  C8  UNK w  49      25.562   4.508  38.716  1.00  0.00           C
ATOM   1209  C9  UNK w  49      23.640   3.940  36.689  1.00  0.00           C
ATOM   1210  C10 UNK w  49      24.244   4.150  39.037  1.00  0.00           C
ATOM   1211  C11 UNK w  49      23.276   3.925  38.045  1.00  0.00           C
ATOM   1212  H12 UNK w  49      27.275   3.564  35.181  1.00  0.00           H
ATOM   1213  H13 UNK w  49      27.941   2.797  36.733  1.00  0.00           H
ATOM   1214  H14 UNK w  49      28.132   4.946  37.858  1.00  0.00           H
ATOM   1215  H15 UNK w  49      27.313   5.848  36.468  1.00  0.00           H
ATOM   1216  H16 UNK w  49      30.027   4.060  36.433  1.00  0.00           H
ATOM   1217  H17 UNK w  49      29.302   2.407  34.011  1.00  0.00           H
ATOM   1218  H18 UNK w  49      30.335   1.990  35.369  1.00  0.00           H
ATOM   1219  H19 UNK w  49      30.890   3.133  34.317  1.00  0.00           H
ATOM   1220  H20 UNK w  49      25.303   4.137  35.356  1.00  0.00           H
ATOM   1221  H21 UNK w  49      26.337   4.557  39.418  1.00  0.00           H
ATOM   1222  H22 UNK w  49      30.030   5.792  35.151  1.00  0.00           H
ATOM   1223  H23 UNK w  49      22.888   3.839  35.938  1.00  0.00           H
ATOM   1224  H24 UNK w  49      23.964   4.092  40.057  1.00  0.00           H
ATOM   1225  H25 UNK w  49      22.206   3.857  38.309  1.00  0.00           H
ATOM   1226  O1  UNK x  50      45.169  73.586  54.146  1.00  0.00           O
ATOM   1227  C2  UNK x  50      44.370  72.641  51.983  1.00  0.00           C
ATOM   1228  C3  UNK x  50      44.445  73.733  50.909  1.00  0.00           C
ATOM   1229  C4  UNK x  50      45.459  72.620  53.096  1.00  0.00           C
ATOM   1230  C5  UNK x  50      43.935  75.071  51.424  1.00  0.00           C
ATOM   1231  C6  UNK x  50      46.893  72.884  52.518  1.00  0.00           C
ATOM   1232  C7  UNK x  50      44.811  76.218  51.510  1.00  0.00           C
ATOM   1233  C8  UNK x  50      42.586  75.190  51.718  1.00  0.00           C
ATOM   1234  C9  UNK x  50      44.230  77.455  51.764  1.00  0.00           C
ATOM   1235  C10 UNK x  50      41.982  76.401  52.022  1.00  0.00           C
ATOM   1236  C11 UNK x  50      42.845  77.505  52.044  1.00  0.00           C
ATOM   1237  H12 UNK x  50      44.452  71.699  51.554  1.00  0.00           H
ATOM   1238  H13 UNK x  50      43.422  72.691  52.600  1.00  0.00           H
ATOM   1239  H14 UNK x  50      45.390  73.811  50.428  1.00  0.00           H
ATOM   1240  H15 UNK x  50      43.689  73.428  50.155  1.00  0.00           H
ATOM   1241  H16 UNK x  50      45.396  71.617  53.578  1.00  0.00           H
ATOM   1242  H17 UNK x  50      47.638  73.040  53.286  1.00  0.00           H
ATOM   1243  H18 UNK x  50      46.949  73.794  51.886  1.00  0.00           H
ATOM   1244  H19 UNK x  50      47.203  72.024  51.860  1.00  0.00           H
ATOM   1245  H20 UNK x  50      45.858  76.182  51.457  1.00  0.00           H
ATOM   1246  H21 UNK x  50      41.913  74.388  51.694  1.00  0.00           H
ATOM   1247  H22 UNK x  50      44.820  74.402  53.668  1.00  0.00           H
ATOM   1248  H23 UNK x  50      44.845  78.372  51.783  1.00  0.00           H
ATOM   1249  H24 UNK x  50      40.938  76.333  52.344  1.00  0.00           H
ATOM   1250  H25 UNK x  50      42.368  78.456  52.210  1.00  0.00           H
ATOM   1251  O1  UNK y  51      17.352  43.511  71.324  1.00  0.00           O
ATOM   1252  C2  UNK y  51      18.540  42.472  69.587  1.00  0.00           C
ATOM   1253  C3  UNK y  51      19.573  41.460  69.076  1.00  0.00           C
ATOM   1254  C4  UNK y  51      18.253  42.462  71.123  1.00  0.00           C
ATOM   1255  C5  UNK y  51      19.775  41.435  67.575  1.00  0.00           C
ATOM   1256  C6  UNK y  51      19.504  42.775  71.977  1.00  0.00           C
ATOM   1257  C7  UNK y  51      20.775  42.218  67.023  1.00  0.00           C
ATOM   1258  C8  UNK y  51      18.855  40.786  66.709  1.00  0.00           C
ATOM   1259  C9  UNK y  51      20.954  42.283  65.611  1.00  0.00           C
ATOM   1260  C10 UNK y  51      19.036  40.863  65.288  1.00  0.00           C
ATOM   1261  C11 UNK y  51      20.051  41.690  64.746  1.00  0.00           C
ATOM   1262  H12 UNK y  51      17.677  42.287  68.980  1.00  0.00           H
ATOM   1263  H13 UNK y  51      18.878  43.490  69.389  1.00  0.00           H
ATOM   1264  H14 UNK y  51      20.416  41.772  69.674  1.00  0.00           H
ATOM   1265  H15 UNK y  51      19.233  40.437  69.483  1.00  0.00           H
ATOM   1266  H16 UNK y  51      17.704  41.535  71.389  1.00  0.00           H
ATOM   1267  H17 UNK y  51      20.327  43.091  71.371  1.00  0.00           H
ATOM   1268  H18 UNK y  51      19.869  41.921  72.536  1.00  0.00           H
ATOM   1269  H19 UNK y  51      19.378  43.609  72.667  1.00  0.00           H
ATOM   1270  H20 UNK y  51      21.485  42.734  67.668  1.00  0.00           H
ATOM   1271  H21 UNK y  51      18.135  40.130  67.144  1.00  0.00           H
ATOM   1272  H22 UNK y  51      17.052  43.553  72.251  1.00  0.00           H
ATOM   1273  H23 UNK y  51      21.790  42.973  65.336  1.00  0.00           H
ATOM   1274  H24 UNK y  51      18.455  40.335  64.545  1.00  0.00           H
ATOM   1275  H25 UNK y  51      20.200  41.776  63.656  1.00  0.00           H
ATOM   1276  O1  UNK z  52      46.712  10.609  46.002  1.00  0.00           O
ATOM   1277  C2  UNK z  52      46.682  11.782  43.874  1.00  0.00           C
ATOM   1278  C3  UNK z  52      46.930  13.135  44.567  1.00  0.00           C
ATOM   1279  C4  UNK z  52      45.914  10.819  44.791  1.00  0.00           C
ATOM   1280  C5  UNK z  52      47.576  14.144  43.679  1.00  0.00           C
ATOM   1281  C6  UNK z  52      45.726   9.495  44.082  1.00  0.00           C
ATOM   1282  C7  UNK z  52      48.974  14.123  43.554  1.00  0.00           C
ATOM   1283  C8  UNK z  52      46.873  15.223  43.182  1.00  0.00           C
ATOM   1284  C9  UNK z  52      49.613  15.143  42.817  1.00  0.00           C
ATOM   1285  C10 UNK z  52      47.534  16.245  42.389  1.00  0.00           C
ATOM   1286  C11 UNK z  52      48.928  16.153  42.177  1.00  0.00           C
ATOM   1287  H12 UNK z  52      47.617  11.294  43.560  1.00  0.00           H
ATOM   1288  H13 UNK z  52      46.114  11.957  42.981  1.00  0.00           H
ATOM   1289  H14 UNK z  52      45.929  13.507  44.841  1.00  0.00           H
ATOM   1290  H15 UNK z  52      47.510  13.080  45.519  1.00  0.00           H
ATOM   1291  H16 UNK z  52      44.925  11.298  44.991  1.00  0.00           H
ATOM   1292  H17 UNK z  52      45.184   9.638  43.151  1.00  0.00           H
ATOM   1293  H18 UNK z  52      45.035   8.758  44.531  1.00  0.00           H
ATOM   1294  H19 UNK z  52      46.724   9.012  43.836  1.00  0.00           H
ATOM   1295  H20 UNK z  52      49.518  13.325  44.040  1.00  0.00           H
ATOM   1296  H21 UNK z  52      45.796  15.272  43.375  1.00  0.00           H
ATOM   1297  H22 UNK z  52      46.162  10.250  46.762  1.00  0.00           H
ATOM   1298  H23 UNK z  52      50.612  15.196  42.903  1.00  0.00           H
ATOM   1299  H24 UNK z  52      46.893  17.098  42.250  1.00  0.00           H
ATOM   1300  H25 UNK z  52      49.523  16.947  41.694  1.00  0.00           H
ATOM   1301  O1  UNK 0  53      71.330  25.098  55.342  1.00  0.00           O
ATOM   1302  C2  UNK 0  53      69.000  25.059  56.303  1.00  0.00           C
ATOM   1303  C3  UNK 0  53      69.282  24.480  57.728  1.00  0.00           C
ATOM   1304  C4  UNK 0  53      70.167  25.856  55.636  1.00  0.00           C
ATOM   1305  C5  UNK 0  53      68.005  23.794  58.238  1.00  0.00           C
ATOM   1306  C6  UNK 0  53      70.587  27.096  56.512  1.00  0.00           C
ATOM   1307  C7  UNK 0  53      66.866  24.577  58.629  1.00  0.00           C
ATOM   1308  C8  UNK 0  53      67.813  22.383  58.219  1.00  0.00           C
ATOM   1309  C9  UNK 0  53      65.643  23.966  59.045  1.00  0.00           C
ATOM   1310  C10 UNK 0  53      66.540  21.800  58.551  1.00  0.00           C
ATOM   1311  C11 UNK 0  53      65.536  22.574  59.057  1.00  0.00           C
ATOM   1312  H12 UNK 0  53      68.081  25.652  56.313  1.00  0.00           H
ATOM   1313  H13 UNK 0  53      68.659  24.301  55.634  1.00  0.00           H
ATOM   1314  H14 UNK 0  53      70.224  23.863  57.740  1.00  0.00           H
ATOM   1315  H15 UNK 0  53      69.349  25.344  58.440  1.00  0.00           H
ATOM   1316  H16 UNK 0  53      69.780  26.246  54.689  1.00  0.00           H
ATOM   1317  H17 UNK 0  53      69.765  27.797  56.725  1.00  0.00           H
ATOM   1318  H18 UNK 0  53      71.334  27.739  56.011  1.00  0.00           H
ATOM   1319  H19 UNK 0  53      70.999  26.780  57.458  1.00  0.00           H
ATOM   1320  H20 UNK 0  53      66.864  25.634  58.378  1.00  0.00           H
ATOM   1321  H21 UNK 0  53      68.589  21.739  57.834  1.00  0.00           H
ATOM   1322  H22 UNK 0  53      71.788  25.606  54.699  1.00  0.00           H
ATOM   1323  H23 UNK 0  53      64.829  24.548  59.320  1.00  0.00           H
ATOM   1324  H24 UNK 0  53      66.388  20.750  58.482  1.00  0.00           H
ATOM   1325  H25 UNK 0  53      64.615  22.266  59.465  1.00  0.00           H
ATOM   1326  O1  UNK 1  54      12.066  29.099  28.803  1.00  0.00           O
ATOM   1327  C2  UNK 1  54      10.178  27.502  29.535  1.00  0.00           C
ATOM   1328  C3  UNK 1  54       8.683  27.460  29.916  1.00  0.00           C
ATOM   1329  C4  UNK 1  54      10.767  28.959  29.465  1.00  0.00           C
ATOM   1330  C5  UNK 1  54       8.504  27.150  31.439  1.00  0.00           C
ATOM   1331  C6  UNK 1  54      10.886  29.676  30.829  1.00  0.00           C
ATOM   1332  C7  UNK 1  54       7.724  27.986  32.239  1.00  0.00           C
ATOM   1333  C8  UNK 1  54       9.001  25.965  31.985  1.00  0.00           C
ATOM   1334  C9  UNK 1  54       7.535  27.762  33.624  1.00  0.00           C
ATOM   1335  C10 UNK 1  54       8.739  25.630  33.334  1.00  0.00           C
ATOM   1336  C11 UNK 1  54       8.002  26.542  34.133  1.00  0.00           C
ATOM   1337  H12 UNK 1  54      10.321  27.167  28.519  1.00  0.00           H
ATOM   1338  H13 UNK 1  54      10.788  26.759  30.066  1.00  0.00           H
ATOM   1339  H14 UNK 1  54       8.280  28.423  29.624  1.00  0.00           H
ATOM   1340  H15 UNK 1  54       8.287  26.523  29.465  1.00  0.00           H
ATOM   1341  H16 UNK 1  54      10.048  29.588  28.932  1.00  0.00           H
ATOM   1342  H17 UNK 1  54      11.405  29.041  31.586  1.00  0.00           H
ATOM   1343  H18 UNK 1  54       9.939  29.919  31.313  1.00  0.00           H
ATOM   1344  H19 UNK 1  54      11.453  30.590  30.747  1.00  0.00           H
ATOM   1345  H20 UNK 1  54       7.243  28.829  31.845  1.00  0.00           H
ATOM   1346  H21 UNK 1  54       9.525  25.323  31.289  1.00  0.00           H
ATOM   1347  H22 UNK 1  54      12.397  30.029  28.980  1.00  0.00           H
ATOM   1348  H23 UNK 1  54       6.820  28.352  34.145  1.00  0.00           H
ATOM   1349  H24 UNK 1  54       9.174  24.764  33.807  1.00  0.00           H
ATOM   1350  H25 UNK 1  54       7.965  26.342  35.202  1.00  0.00           H
ATOM   1351  O1  UNK 2  55      42.859  13.550  75.801  1.00  0.00           O
ATOM   1352  C2  UNK 2  55      42.687  15.876  74.992  1.00  0.00           C
ATOM   1353  C3  UNK 2  55      41.139  16.027  75.076  1.00  0.00           C
ATOM   1354  C4  UNK 2  55      43.119  14.427  74.771  1.00  0.00           C
ATOM   1355  C5  UNK 2  55      40.704  17.365  75.597  1.00  0.00           C
ATOM   1356  C6  UNK 2  55      44.635  14.339  74.692  1.00  0.00           C
ATOM   1357  C7  UNK 2  55      40.215  17.521  76.900  1.00  0.00           C
ATOM   1358  C8  UNK 2  55      40.633  18.432  74.682  1.00  0.00           C
ATOM   1359  C9  UNK 2  55      39.573  18.741  77.306  1.00  0.00           C
ATOM   1360  C10 UNK 2  55      40.065  19.623  75.116  1.00  0.00           C
ATOM   1361  C11 UNK 2  55      39.550  19.796  76.419  1.00  0.00           C
ATOM   1362  H12 UNK 2  55      43.263  16.377  75.781  1.00  0.00           H
ATOM   1363  H13 UNK 2  55      43.027  16.458  74.134  1.00  0.00           H
ATOM   1364  H14 UNK 2  55      40.743  15.825  74.068  1.00  0.00           H
ATOM   1365  H15 UNK 2  55      40.637  15.185  75.725  1.00  0.00           H
ATOM   1366  H16 UNK 2  55      42.581  14.119  73.864  1.00  0.00           H
ATOM   1367  H17 UNK 2  55      45.109  14.819  73.814  1.00  0.00           H
ATOM   1368  H18 UNK 2  55      45.018  13.322  74.639  1.00  0.00           H
ATOM   1369  H19 UNK 2  55      45.093  14.937  75.525  1.00  0.00           H
ATOM   1370  H20 UNK 2  55      40.148  16.584  77.559  1.00  0.00           H
ATOM   1371  H21 UNK 2  55      40.987  18.368  73.713  1.00  0.00           H
ATOM   1372  H22 UNK 2  55      43.710  13.433  76.242  1.00  0.00           H
ATOM   1373  H23 UNK 2  55      39.065  18.769  78.262  1.00  0.00           H
ATOM   1374  H24 UNK 2  55      40.164  20.507  74.492  1.00  0.00           H
ATOM   1375  H25 UNK 2  55      39.090  20.736  76.739  1.00  0.00           H
ATOM   1376  O1  UNK 3  56      77.831  74.013  63.117  1.00  0.00           O
ATOM   1377  C2  UNK 3  56      77.769  76.358  62.249  1.00  0.00           C
ATOM   1378  C3  UNK 3  56      76.392  76.363  61.688  1.00  0.00           C
ATOM   1379  C4  UNK 3  56      78.483  75.017  62.218  1.00  0.00           C
ATOM   1380  C5  UNK 3  56      75.758  77.705  61.402  1.00  0.00           C
ATOM   1381  C6  UNK 3  56      80.007  75.131  62.627  1.00  0.00           C
ATOM   1382  C7  UNK 3  56      75.815  78.784  62.376  1.00  0.00           C
ATOM   1383  C8  UNK 3  56      75.000  77.941  60.247  1.00  0.00           C
ATOM   1384  C9  UNK 3  56      75.300  80.061  62.031  1.00  0.00           C
ATOM   1385  C10 UNK 3  56      74.417  79.168  59.953  1.00  0.00           C
ATOM   1386  C11 UNK 3  56      74.615  80.231  60.810  1.00  0.00           C
ATOM   1387  H12 UNK 3  56      77.763  76.822  63.271  1.00  0.00           H
ATOM   1388  H13 UNK 3  56      78.344  77.107  61.725  1.00  0.00           H
ATOM   1389  H14 UNK 3  56      76.411  75.748  60.722  1.00  0.00           H
ATOM   1390  H15 UNK 3  56      75.715  75.792  62.383  1.00  0.00           H
ATOM   1391  H16 UNK 3  56      78.452  74.643  61.181  1.00  0.00           H
ATOM   1392  H17 UNK 3  56      80.546  74.184  62.933  1.00  0.00           H
ATOM   1393  H18 UNK 3  56      80.107  75.738  63.545  1.00  0.00           H
ATOM   1394  H19 UNK 3  56      80.457  75.627  61.745  1.00  0.00           H
ATOM   1395  H20 UNK 3  56      76.231  78.634  63.385  1.00  0.00           H
ATOM   1396  H21 UNK 3  56      75.073  77.191  59.446  1.00  0.00           H
ATOM   1397  H22 UNK 3  56      77.303  73.405  62.536  1.00  0.00           H
ATOM   1398  H23 UNK 3  56      75.314  80.836  62.768  1.00  0.00           H
ATOM   1399  H24 UNK 3  56      73.780  79.219  59.070  1.00  0.00           H
ATOM   1400  H25 UNK 3  56      74.188  81.178  60.569  1.00  0.00           H
ATOM   1401  O1  UNK 4  57      40.050  18.910  61.315  1.00  0.00           O
ATOM   1402  C2  UNK 4  57      41.852  20.322  62.033  1.00  0.00           C
ATOM   1403  C3  UNK 4  57      41.039  21.027  63.179  1.00  0.00           C
ATOM   1404  C4  UNK 4  57      40.944  19.974  60.887  1.00  0.00           C
ATOM   1405  C5  UNK 4  57      41.847  21.358  64.437  1.00  0.00           C
ATOM   1406  C6  UNK 4  57      41.708  19.418  59.699  1.00  0.00           C
ATOM   1407  C7  UNK 4  57      42.086  20.306  65.372  1.00  0.00           C
ATOM   1408  C8  UNK 4  57      41.934  22.676  64.929  1.00  0.00           C
ATOM   1409  C9  UNK 4  57      42.533  20.618  66.620  1.00  0.00           C
ATOM   1410  C10 UNK 4  57      42.452  22.975  66.167  1.00  0.00           C
ATOM   1411  C11 UNK 4  57      42.727  21.932  67.020  1.00  0.00           C
ATOM   1412  H12 UNK 4  57      42.197  19.380  62.426  1.00  0.00           H
ATOM   1413  H13 UNK 4  57      42.636  20.913  61.594  1.00  0.00           H
ATOM   1414  H14 UNK 4  57      40.548  21.907  62.763  1.00  0.00           H
ATOM   1415  H15 UNK 4  57      40.126  20.470  63.471  1.00  0.00           H
ATOM   1416  H16 UNK 4  57      40.354  20.841  60.474  1.00  0.00           H
ATOM   1417  H17 UNK 4  57      41.063  19.270  58.899  1.00  0.00           H
ATOM   1418  H18 UNK 4  57      42.327  18.528  59.797  1.00  0.00           H
ATOM   1419  H19 UNK 4  57      42.374  20.258  59.403  1.00  0.00           H
ATOM   1420  H20 UNK 4  57      41.994  19.220  65.080  1.00  0.00           H
ATOM   1421  H21 UNK 4  57      41.769  23.476  64.180  1.00  0.00           H
ATOM   1422  H22 UNK 4  57      39.198  19.121  60.808  1.00  0.00           H
ATOM   1423  H23 UNK 4  57      42.798  19.767  67.271  1.00  0.00           H
ATOM   1424  H24 UNK 4  57      42.472  24.076  66.526  1.00  0.00           H
ATOM   1425  H25 UNK 4  57      43.154  22.122  68.059  1.00  0.00           H
ATOM   1426  O1  UNK 5  58      42.691  75.895  69.561  1.00  0.00           O
ATOM   1427  C2  UNK 5  58      42.191  74.325  71.385  1.00  0.00           C
ATOM   1428  C3  UNK 5  58      41.272  73.302  72.025  1.00  0.00           C
ATOM   1429  C4  UNK 5  58      41.978  74.688  69.861  1.00  0.00           C
ATOM   1430  C5  UNK 5  58      41.404  73.081  73.573  1.00  0.00           C
ATOM   1431  C6  UNK 5  58      40.571  74.780  69.317  1.00  0.00           C
ATOM   1432  C7  UNK 5  58      42.117  73.885  74.466  1.00  0.00           C
ATOM   1433  C8  UNK 5  58      41.014  71.821  74.078  1.00  0.00           C
ATOM   1434  C9  UNK 5  58      42.507  73.409  75.758  1.00  0.00           C
ATOM   1435  C10 UNK 5  58      41.422  71.330  75.302  1.00  0.00           C
ATOM   1436  C11 UNK 5  58      42.253  72.062  76.110  1.00  0.00           C
ATOM   1437  H12 UNK 5  58      43.239  73.996  71.550  1.00  0.00           H
ATOM   1438  H13 UNK 5  58      42.034  75.268  71.977  1.00  0.00           H
ATOM   1439  H14 UNK 5  58      40.265  73.753  71.791  1.00  0.00           H
ATOM   1440  H15 UNK 5  58      41.325  72.352  71.485  1.00  0.00           H
ATOM   1441  H16 UNK 5  58      42.364  73.879  69.216  1.00  0.00           H
ATOM   1442  H17 UNK 5  58      39.995  73.867  69.499  1.00  0.00           H
ATOM   1443  H18 UNK 5  58      40.632  74.986  68.241  1.00  0.00           H
ATOM   1444  H19 UNK 5  58      39.949  75.604  69.706  1.00  0.00           H
ATOM   1445  H20 UNK 5  58      42.378  74.867  74.182  1.00  0.00           H
ATOM   1446  H21 UNK 5  58      40.447  71.191  73.486  1.00  0.00           H
ATOM   1447  H22 UNK 5  58      43.639  75.687  69.587  1.00  0.00           H
ATOM   1448  H23 UNK 5  58      43.026  74.066  76.476  1.00  0.00           H
ATOM   1449  H24 UNK 5  58      41.158  70.271  75.685  1.00  0.00           H
ATOM   1450  H25 UNK 5  58      42.556  71.651  77.096  1.00  0.00           H
ATOM   1451  O1  UNK 6  59       2.842  61.401  26.959  1.00  0.00           O
ATOM   1452  C2  UNK 6  59       2.591  61.122  29.379  1.00  0.00           C
ATOM   1453  C3  UNK 6  59       4.096  60.847  29.675  1.00  0.00           C
ATOM   1454  C4  UNK 6  59       2.103  60.715  27.991  1.00  0.00           C
ATOM   1455  C5  UNK 6  59       4.609  59.408  29.375  1.00  0.00           C
ATOM   1456  C6  UNK 6  59       0.614  60.886  27.779  1.00  0.00           C
ATOM   1457  C7  UNK 6  59       4.581  58.410  30.372  1.00  0.00           C
ATOM   1458  C8  UNK 6  59       5.384  59.168  28.262  1.00  0.00           C
ATOM   1459  C9  UNK 6  59       5.127  57.180  30.110  1.00  0.00           C
ATOM   1460  C10 UNK 6  59       6.016  57.924  28.029  1.00  0.00           C
ATOM   1461  C11 UNK 6  59       5.763  56.888  28.911  1.00  0.00           C
ATOM   1462  H12 UNK 6  59       2.250  62.183  29.557  1.00  0.00           H
ATOM   1463  H13 UNK 6  59       2.096  60.502  30.192  1.00  0.00           H
ATOM   1464  H14 UNK 6  59       4.710  61.502  28.989  1.00  0.00           H
ATOM   1465  H15 UNK 6  59       4.381  61.172  30.658  1.00  0.00           H
ATOM   1466  H16 UNK 6  59       2.277  59.613  27.933  1.00  0.00           H
ATOM   1467  H17 UNK 6  59       0.374  60.928  26.746  1.00  0.00           H
ATOM   1468  H18 UNK 6  59       0.341  61.852  28.243  1.00  0.00           H
ATOM   1469  H19 UNK 6  59       0.025  60.064  28.281  1.00  0.00           H
ATOM   1470  H20 UNK 6  59       4.168  58.597  31.388  1.00  0.00           H
ATOM   1471  H21 UNK 6  59       5.424  59.954  27.469  1.00  0.00           H
ATOM   1472  H22 UNK 6  59       2.501  60.991  26.082  1.00  0.00           H
ATOM   1473  H23 UNK 6  59       5.012  56.422  30.836  1.00  0.00           H
ATOM   1474  H24 UNK 6  59       6.732  57.721  27.173  1.00  0.00           H
ATOM   1475  H25 UNK 6  59       6.218  55.930  28.790  1.00  0.00           H
ATOM   1476  O1  UNK 7  60       7.120  19.431  73.498  1.00  0.00           O
ATOM   1477  C2  UNK 7  60       6.449  17.125  73.866  1.00  0.00           C
ATOM   1478  C3  UNK 7  60       7.415  16.629  72.701  1.00  0.00           C
ATOM   1479  C4  UNK 7  60       6.012  18.550  73.679  1.00  0.00           C
ATOM   1480  C5  UNK 7  60       7.912  15.168  72.976  1.00  0.00           C
ATOM   1481  C6  UNK 7  60       5.074  19.045  74.720  1.00  0.00           C
ATOM   1482  C7  UNK 7  60       7.031  14.067  73.078  1.00  0.00           C
ATOM   1483  C8  UNK 7  60       9.276  14.934  73.113  1.00  0.00           C
ATOM   1484  C9  UNK 7  60       7.473  12.772  73.270  1.00  0.00           C
ATOM   1485  C10 UNK 7  60       9.735  13.597  73.379  1.00  0.00           C
ATOM   1486  C11 UNK 7  60       8.820  12.505  73.430  1.00  0.00           C
ATOM   1487  H12 UNK 7  60       6.867  16.987  74.882  1.00  0.00           H
ATOM   1488  H13 UNK 7  60       5.623  16.395  73.893  1.00  0.00           H
ATOM   1489  H14 UNK 7  60       7.075  16.686  71.687  1.00  0.00           H
ATOM   1490  H15 UNK 7  60       8.287  17.333  72.577  1.00  0.00           H
ATOM   1491  H16 UNK 7  60       5.405  18.536  72.813  1.00  0.00           H
ATOM   1492  H17 UNK 7  60       4.338  19.840  74.443  1.00  0.00           H
ATOM   1493  H18 UNK 7  60       5.679  19.393  75.599  1.00  0.00           H
ATOM   1494  H19 UNK 7  60       4.358  18.301  75.021  1.00  0.00           H
ATOM   1495  H20 UNK 7  60       5.967  14.172  72.935  1.00  0.00           H
ATOM   1496  H21 UNK 7  60       9.959  15.748  72.973  1.00  0.00           H
ATOM   1497  H22 UNK 7  60       6.793  20.274  73.111  1.00  0.00           H
ATOM   1498  H23 UNK 7  60       6.781  11.943  73.055  1.00  0.00           H
ATOM   1499  H24 UNK 7  60      10.788  13.417  73.593  1.00  0.00           H
ATOM   1500  H25 UNK 7  60       9.058  11.491  73.719  1.00  0.00           H
ATOM   1501  O1  UNK 8  61      32.963  57.598  41.196  1.00  0.00           O
ATOM   1502  C2  UNK 8  61      34.447  57.375  43.132  1.00  0.00           C
ATOM   1503  C3  UNK 8  61      35.302  58.574  42.755  1.00  0.00           C
ATOM   1504  C4  UNK 8  61      33.663  56.645  42.011  1.00  0.00           C
ATOM   1505  C5  UNK 8  61      36.285  58.313  41.659  1.00  0.00           C
ATOM   1506  C6  UNK 8  61      32.761  55.480  42.443  1.00  0.00           C
ATOM   1507  C7  UNK 8  61      35.812  58.360  40.382  1.00  0.00           C
ATOM   1508  C8  UNK 8  61      37.684  58.186  41.867  1.00  0.00           C
ATOM   1509  C9  UNK 8  61      36.694  58.197  39.303  1.00  0.00           C
ATOM   1510  C10 UNK 8  61      38.618  58.165  40.804  1.00  0.00           C
ATOM   1511  C11 UNK 8  61      38.098  58.094  39.499  1.00  0.00           C
ATOM   1512  H12 UNK 8  61      33.731  57.699  43.896  1.00  0.00           H
ATOM   1513  H13 UNK 8  61      35.169  56.662  43.551  1.00  0.00           H
ATOM   1514  H14 UNK 8  61      34.606  59.353  42.493  1.00  0.00           H
ATOM   1515  H15 UNK 8  61      35.809  58.956  43.629  1.00  0.00           H
ATOM   1516  H16 UNK 8  61      34.460  56.222  41.410  1.00  0.00           H
ATOM   1517  H17 UNK 8  61      32.199  55.072  41.538  1.00  0.00           H
ATOM   1518  H18 UNK 8  61      32.052  55.756  43.172  1.00  0.00           H
ATOM   1519  H19 UNK 8  61      33.320  54.665  42.835  1.00  0.00           H
ATOM   1520  H20 UNK 8  61      34.759  58.549  40.150  1.00  0.00           H
ATOM   1521  H21 UNK 8  61      38.020  58.267  42.872  1.00  0.00           H
ATOM   1522  H22 UNK 8  61      32.595  56.933  40.492  1.00  0.00           H
ATOM   1523  H23 UNK 8  61      36.369  58.152  38.254  1.00  0.00           H
ATOM   1524  H24 UNK 8  61      39.642  58.141  40.919  1.00  0.00           H
ATOM   1525  H25 UNK 8  61      38.829  58.037  38.699  1.00  0.00           H
ATOM   1526  O1  UNK 9  62      48.254  52.731  18.861  1.00  0.00           O
ATOM   1527  C2  UNK 9  62      49.588  54.627  19.043  1.00  0.00           C
ATOM   1528  C3  UNK 9  62      48.752  55.217  20.207  1.00  0.00           C
ATOM   1529  C4  UNK 9  62      48.746  53.805  18.053  1.00  0.00           C
ATOM   1530  C5  UNK 9  62      49.132  56.664  20.461  1.00  0.00           C
ATOM   1531  C6  UNK 9  62      49.674  53.292  16.864  1.00  0.00           C
ATOM   1532  C7  UNK 9  62      48.440  57.702  19.870  1.00  0.00           C
ATOM   1533  C8  UNK 9  62      50.093  56.981  21.407  1.00  0.00           C
ATOM   1534  C9  UNK 9  62      48.778  59.020  20.037  1.00  0.00           C
ATOM   1535  C10 UNK 9  62      50.474  58.348  21.574  1.00  0.00           C
ATOM   1536  C11 UNK 9  62      49.820  59.369  20.879  1.00  0.00           C
ATOM   1537  H12 UNK 9  62      50.433  53.920  19.369  1.00  0.00           H
ATOM   1538  H13 UNK 9  62      50.082  55.402  18.443  1.00  0.00           H
ATOM   1539  H14 UNK 9  62      47.715  55.173  19.955  1.00  0.00           H
ATOM   1540  H15 UNK 9  62      48.751  54.709  21.138  1.00  0.00           H
ATOM   1541  H16 UNK 9  62      47.945  54.310  17.620  1.00  0.00           H
ATOM   1542  H17 UNK 9  62      50.160  52.329  17.210  1.00  0.00           H
ATOM   1543  H18 UNK 9  62      50.389  53.982  16.587  1.00  0.00           H
ATOM   1544  H19 UNK 9  62      49.162  53.097  16.012  1.00  0.00           H
ATOM   1545  H20 UNK 9  62      47.521  57.504  19.220  1.00  0.00           H
ATOM   1546  H21 UNK 9  62      50.640  56.250  21.935  1.00  0.00           H
ATOM   1547  H22 UNK 9  62      47.918  51.959  18.248  1.00  0.00           H
ATOM   1548  H23 UNK 9  62      48.177  59.779  19.523  1.00  0.00           H
ATOM   1549  H24 UNK 9  62      51.253  58.752  22.289  1.00  0.00           H
ATOM   1550  H25 UNK 9  62      50.026  60.409  21.141  1.00  0.00           H
ATOM   1551  O1  UNK    63      30.459  32.874  42.724  1.00  0.00           O
ATOM   1552  C2  UNK    63      32.106  33.910  44.130  1.00  0.00           C
ATOM   1553  C3  UNK    63      31.143  35.081  44.459  1.00  0.00           C
ATOM   1554  C4  UNK    63      31.858  33.187  42.780  1.00  0.00           C
ATOM   1555  C5  UNK    63      31.446  35.791  45.755  1.00  0.00           C
ATOM   1556  C6  UNK    63      32.550  31.729  42.713  1.00  0.00           C
ATOM   1557  C7  UNK    63      31.191  35.056  46.966  1.00  0.00           C
ATOM   1558  C8  UNK    63      31.866  37.121  45.857  1.00  0.00           C
ATOM   1559  C9  UNK    63      31.373  35.665  48.182  1.00  0.00           C
ATOM   1560  C10 UNK    63      32.078  37.678  47.110  1.00  0.00           C
ATOM   1561  C11 UNK    63      31.864  36.980  48.333  1.00  0.00           C
ATOM   1562  H12 UNK    63      31.937  33.202  44.947  1.00  0.00           H
ATOM   1563  H13 UNK    63      33.104  34.211  44.142  1.00  0.00           H
ATOM   1564  H14 UNK    63      31.168  35.920  43.661  1.00  0.00           H
ATOM   1565  H15 UNK    63      30.121  34.818  44.618  1.00  0.00           H
ATOM   1566  H16 UNK    63      32.193  33.810  41.957  1.00  0.00           H
ATOM   1567  H17 UNK    63      32.429  31.208  41.793  1.00  0.00           H
ATOM   1568  H18 UNK    63      32.252  31.106  43.602  1.00  0.00           H
ATOM   1569  H19 UNK    63      33.701  31.828  42.859  1.00  0.00           H
ATOM   1570  H20 UNK    63      30.707  34.097  46.834  1.00  0.00           H
ATOM   1571  H21 UNK    63      32.020  37.752  44.982  1.00  0.00           H
ATOM   1572  H22 UNK    63      30.031  33.635  42.212  1.00  0.00           H
ATOM   1573  H23 UNK    63      31.246  35.103  49.022  1.00  0.00           H
ATOM   1574  H24 UNK    63      32.262  38.711  47.114  1.00  0.00           H
ATOM   1575  H25 UNK    63      32.014  37.613  49.252  1.00  0.00           H
ATOM   1576  O1  UNK    64      38.829  20.071  44.002  1.00  0.00           O
ATOM   1577  C2  UNK    64      39.991  17.938  44.109  1.00  0.00           C
ATOM   1578  C3  UNK    64      40.022  17.871  42.605  1.00  0.00           C
ATOM   1579  C4  UNK    64      38.966  18.931  44.767  1.00  0.00           C
ATOM   1580  C5  UNK    64      40.821  16.732  42.030  1.00  0.00           C
ATOM   1581  C6  UNK    64      39.530  19.483  46.090  1.00  0.00           C
ATOM   1582  C7  UNK    64      40.400  15.392  42.166  1.00  0.00           C
ATOM   1583  C8  UNK    64      41.790  17.023  41.040  1.00  0.00           C
ATOM   1584  C9  UNK    64      40.986  14.348  41.446  1.00  0.00           C
ATOM   1585  C10 UNK    64      42.381  15.954  40.320  1.00  0.00           C
ATOM   1586  C11 UNK    64      42.017  14.638  40.568  1.00  0.00           C
ATOM   1587  H12 UNK    64      40.968  18.235  44.404  1.00  0.00           H
ATOM   1588  H13 UNK    64      39.870  16.915  44.450  1.00  0.00           H
ATOM   1589  H14 UNK    64      39.024  17.721  42.168  1.00  0.00           H
ATOM   1590  H15 UNK    64      40.281  18.835  42.107  1.00  0.00           H
ATOM   1591  H16 UNK    64      38.054  18.323  44.948  1.00  0.00           H
ATOM   1592  H17 UNK    64      39.903  18.707  46.760  1.00  0.00           H
ATOM   1593  H18 UNK    64      38.874  20.116  46.674  1.00  0.00           H
ATOM   1594  H19 UNK    64      40.289  20.247  45.899  1.00  0.00           H
ATOM   1595  H20 UNK    64      39.543  15.238  42.838  1.00  0.00           H
ATOM   1596  H21 UNK    64      42.027  18.035  40.813  1.00  0.00           H
ATOM   1597  H22 UNK    64      37.929  20.098  43.675  1.00  0.00           H
ATOM   1598  H23 UNK    64      40.589  13.386  41.468  1.00  0.00           H
ATOM   1599  H24 UNK    64      43.070  16.163  39.460  1.00  0.00           H
ATOM   1600  H25 UNK    64      42.339  13.810  39.963  1.00  0.00           H
ATOM   1601  O1  UNK    65      65.156  10.750  70.232  1.00  0.00           O
ATOM   1602  C2  UNK    65      62.941  10.274  69.827  1.00  0.00           C
ATOM   1603  C3  UNK    65      62.893   9.244  70.998  1.00  0.00           C
ATOM   1604  C4  UNK    65      64.299  10.442  69.225  1.00  0.00           C
ATOM   1605  C5  UNK    65      61.513   9.390  71.636  1.00  0.00           C
ATOM   1606  C6  UNK    65      64.388  11.602  68.201  1.00  0.00           C
ATOM   1607  C7  UNK    65      61.356   9.793  72.950  1.00  0.00           C
ATOM   1608  C8  UNK    65      60.363   8.995  70.938  1.00  0.00           C
ATOM   1609  C9  UNK    65      60.049   9.879  73.584  1.00  0.00           C
ATOM   1610  C10 UNK    65      59.100   9.093  71.516  1.00  0.00           C
ATOM   1611  C11 UNK    65      58.898   9.516  72.849  1.00  0.00           C
ATOM   1612  H12 UNK    65      62.568  11.278  70.139  1.00  0.00           H
ATOM   1613  H13 UNK    65      62.313   9.928  68.955  1.00  0.00           H
ATOM   1614  H14 UNK    65      63.093   8.275  70.577  1.00  0.00           H
ATOM   1615  H15 UNK    65      63.701   9.423  71.751  1.00  0.00           H
ATOM   1616  H16 UNK    65      64.603   9.427  68.786  1.00  0.00           H
ATOM   1617  H17 UNK    65      64.273  12.602  68.700  1.00  0.00           H
ATOM   1618  H18 UNK    65      63.676  11.503  67.388  1.00  0.00           H
ATOM   1619  H19 UNK    65      65.352  11.566  67.771  1.00  0.00           H
ATOM   1620  H20 UNK    65      62.289  10.036  73.531  1.00  0.00           H
ATOM   1621  H21 UNK    65      60.513   8.711  69.903  1.00  0.00           H
ATOM   1622  H22 UNK    65      64.931  11.580  70.652  1.00  0.00           H
ATOM   1623  H23 UNK    65      59.973  10.271  74.585  1.00  0.00           H
ATOM   1624  H24 UNK    65      58.205   8.993  70.854  1.00  0.00           H
ATOM   1625  H25 UNK    65      57.909   9.681  73.237  1.00  0.00           H
ATOM   1626  O1  UNK    66      36.178  67.157   8.454  1.00  0.00           O
ATOM   1627  C2  UNK    66      33.755  66.929   8.622  1.00  0.00           C
ATOM   1628  C3  UNK    66      33.481  67.917   9.727  1.00  0.00           C
ATOM   1629  C4  UNK    66      35.087  66.207   8.606  1.00  0.00           C
ATOM   1630  C5  UNK    66      32.117  68.649   9.546  1.00  0.00           C
ATOM   1631  C6  UNK    66      35.167  65.118   7.492  1.00  0.00           C
ATOM   1632  C7  UNK    66      32.075  70.044   9.308  1.00  0.00           C
ATOM   1633  C8  UNK    66      30.884  68.020   9.825  1.00  0.00           C
ATOM   1634  C9  UNK    66      30.865  70.745   9.291  1.00  0.00           C
ATOM   1635  C10 UNK    66      29.696  68.738   9.954  1.00  0.00           C
ATOM   1636  C11 UNK    66      29.668  70.138   9.658  1.00  0.00           C
ATOM   1637  H12 UNK    66      33.731  67.500   7.671  1.00  0.00           H
ATOM   1638  H13 UNK    66      32.969  66.154   8.558  1.00  0.00           H
ATOM   1639  H14 UNK    66      33.664  67.461  10.708  1.00  0.00           H
ATOM   1640  H15 UNK    66      34.267  68.680   9.651  1.00  0.00           H
ATOM   1641  H16 UNK    66      35.151  65.674   9.578  1.00  0.00           H
ATOM   1642  H17 UNK    66      34.206  65.152   6.843  1.00  0.00           H
ATOM   1643  H18 UNK    66      35.097  64.115   7.968  1.00  0.00           H
ATOM   1644  H19 UNK    66      36.095  65.008   6.855  1.00  0.00           H
ATOM   1645  H20 UNK    66      32.976  70.516   8.990  1.00  0.00           H
ATOM   1646  H21 UNK    66      30.865  66.933   9.995  1.00  0.00           H
ATOM   1647  H22 UNK    66      36.171  67.813   9.218  1.00  0.00           H
ATOM   1648  H23 UNK    66      30.929  71.833   8.916  1.00  0.00           H
ATOM   1649  H24 UNK    66      28.749  68.193  10.166  1.00  0.00           H
ATOM   1650  H25 UNK    66      28.693  70.724   9.623  1.00  0.00           H
ATOM   1651  O1  UNK    67      54.160  44.993  38.052  1.00  0.00           O
ATOM   1652  C2  UNK    67      53.856  43.091  36.529  1.00  0.00           C
ATOM   1653  C3  UNK    67      52.335  42.919  36.836  1.00  0.00           C
ATOM   1654  C4  UNK    67      54.661  43.696  37.652  1.00  0.00           C
ATOM   1655  C5  UNK    67      51.561  42.646  35.465  1.00  0.00           C
ATOM   1656  C6  UNK    67      56.120  43.764  37.190  1.00  0.00           C
ATOM   1657  C7  UNK    67      51.026  43.744  34.731  1.00  0.00           C
ATOM   1658  C8  UNK    67      51.327  41.348  35.060  1.00  0.00           C
ATOM   1659  C9  UNK    67      50.154  43.436  33.643  1.00  0.00           C
ATOM   1660  C10 UNK    67      50.577  41.033  33.964  1.00  0.00           C
ATOM   1661  C11 UNK    67      49.957  42.127  33.245  1.00  0.00           C
ATOM   1662  H12 UNK    67      53.973  43.713  35.662  1.00  0.00           H
ATOM   1663  H13 UNK    67      54.304  42.125  36.281  1.00  0.00           H
ATOM   1664  H14 UNK    67      52.038  42.069  37.555  1.00  0.00           H
ATOM   1665  H15 UNK    67      51.844  43.832  37.218  1.00  0.00           H
ATOM   1666  H16 UNK    67      54.452  42.986  38.425  1.00  0.00           H
ATOM   1667  H17 UNK    67      56.201  44.482  36.263  1.00  0.00           H
ATOM   1668  H18 UNK    67      56.547  42.773  36.930  1.00  0.00           H
ATOM   1669  H19 UNK    67      56.786  44.148  37.979  1.00  0.00           H
ATOM   1670  H20 UNK    67      51.189  44.731  35.055  1.00  0.00           H
ATOM   1671  H21 UNK    67      51.834  40.564  35.625  1.00  0.00           H
ATOM   1672  H22 UNK    67      54.907  45.607  37.812  1.00  0.00           H
ATOM   1673  H23 UNK    67      49.742  44.190  32.956  1.00  0.00           H
ATOM   1674  H24 UNK    67      50.359  40.023  33.668  1.00  0.00           H
ATOM   1675  H25 UNK    67      49.384  41.809  32.349  1.00  0.00           H
ATOM   1676  O1  UNK    68      23.646  58.252  75.983  1.00  0.00           O
ATOM   1677  C2  UNK    68      26.091  58.023  75.974  1.00  0.00           C
ATOM   1678  C3  UNK    68      26.161  56.744  76.858  1.00  0.00           C
ATOM   1679  C4  UNK    68      24.841  58.874  76.219  1.00  0.00           C
ATOM   1680  C5  UNK    68      27.565  56.130  76.631  1.00  0.00           C
ATOM   1681  C6  UNK    68      24.881  60.097  75.329  1.00  0.00           C
ATOM   1682  C7  UNK    68      27.850  55.419  75.457  1.00  0.00           C
ATOM   1683  C8  UNK    68      28.555  56.276  77.642  1.00  0.00           C
ATOM   1684  C9  UNK    68      29.105  54.801  75.308  1.00  0.00           C
ATOM   1685  C10 UNK    68      29.797  55.685  77.470  1.00  0.00           C
ATOM   1686  C11 UNK    68      30.070  54.931  76.299  1.00  0.00           C
ATOM   1687  H12 UNK    68      26.161  57.843  74.921  1.00  0.00           H
ATOM   1688  H13 UNK    68      26.995  58.629  76.192  1.00  0.00           H
ATOM   1689  H14 UNK    68      26.119  57.184  77.882  1.00  0.00           H
ATOM   1690  H15 UNK    68      25.302  56.054  76.611  1.00  0.00           H
ATOM   1691  H16 UNK    68      24.887  59.256  77.236  1.00  0.00           H
ATOM   1692  H17 UNK    68      24.928  59.859  74.290  1.00  0.00           H
ATOM   1693  H18 UNK    68      25.874  60.574  75.586  1.00  0.00           H
ATOM   1694  H19 UNK    68      24.011  60.754  75.400  1.00  0.00           H
ATOM   1695  H20 UNK    68      27.050  55.146  74.731  1.00  0.00           H
ATOM   1696  H21 UNK    68      28.383  56.893  78.436  1.00  0.00           H
ATOM   1697  H22 UNK    68      22.986  58.320  76.715  1.00  0.00           H
ATOM   1698  H23 UNK    68      29.343  54.174  74.411  1.00  0.00           H
ATOM   1699  H24 UNK    68      30.567  56.036  78.165  1.00  0.00           H
ATOM   1700  H25 UNK    68      31.073  54.632  76.055  1.00  0.00           H
ATOM   1701  O1  UNK    69      23.129  64.118  14.769  1.00  0.00           O
ATOM   1702  C2  UNK    69      21.841  63.584  12.695  1.00  0.00           C
ATOM   1703  C3  UNK    69      23.030  62.828  12.101  1.00  0.00           C
ATOM   1704  C4  UNK    69      22.396  64.678  13.614  1.00  0.00           C
ATOM   1705  C5  UNK    69      23.659  63.581  10.896  1.00  0.00           C
ATOM   1706  C6  UNK    69      21.265  65.528  14.183  1.00  0.00           C
ATOM   1707  C7  UNK    69      24.670  64.526  11.156  1.00  0.00           C
ATOM   1708  C8  UNK    69      23.190  63.402   9.550  1.00  0.00           C
ATOM   1709  C9  UNK    69      25.156  65.339  10.083  1.00  0.00           C
ATOM   1710  C10 UNK    69      23.697  64.178   8.547  1.00  0.00           C
ATOM   1711  C11 UNK    69      24.657  65.166   8.757  1.00  0.00           C
ATOM   1712  H12 UNK    69      21.274  62.801  13.260  1.00  0.00           H
ATOM   1713  H13 UNK    69      21.345  64.013  11.783  1.00  0.00           H
ATOM   1714  H14 UNK    69      23.798  62.620  12.899  1.00  0.00           H
ATOM   1715  H15 UNK    69      22.736  61.839  11.712  1.00  0.00           H
ATOM   1716  H16 UNK    69      23.100  65.340  13.092  1.00  0.00           H
ATOM   1717  H17 UNK    69      20.559  64.836  14.648  1.00  0.00           H
ATOM   1718  H18 UNK    69      20.737  66.108  13.408  1.00  0.00           H
ATOM   1719  H19 UNK    69      21.459  66.231  14.966  1.00  0.00           H
ATOM   1720  H20 UNK    69      25.028  64.759  12.135  1.00  0.00           H
ATOM   1721  H21 UNK    69      22.375  62.703   9.386  1.00  0.00           H
ATOM   1722  H22 UNK    69      23.323  64.943  15.293  1.00  0.00           H
ATOM   1723  H23 UNK    69      25.875  66.048  10.297  1.00  0.00           H
ATOM   1724  H24 UNK    69      23.279  64.091   7.538  1.00  0.00           H
ATOM   1725  H25 UNK    69      24.803  65.794   7.935  1.00  0.00           H
ATOM   1726  O1  UNK    70      11.070  77.248  81.541  1.00  0.00           O
ATOM   1727  C2  UNK    70      11.469  78.095  79.288  1.00  0.00           C
ATOM   1728  C3  UNK    70      12.981  78.459  79.293  1.00  0.00           C
ATOM   1729  C4  UNK    70      11.130  76.850  80.173  1.00  0.00           C
ATOM   1730  C5  UNK    70      13.302  79.784  78.644  1.00  0.00           C
ATOM   1731  C6  UNK    70      12.085  75.667  80.048  1.00  0.00           C
ATOM   1732  C7  UNK    70      13.704  79.835  77.285  1.00  0.00           C
ATOM   1733  C8  UNK    70      13.173  80.934  79.453  1.00  0.00           C
ATOM   1734  C9  UNK    70      13.832  81.091  76.708  1.00  0.00           C
ATOM   1735  C10 UNK    70      13.391  82.151  78.855  1.00  0.00           C
ATOM   1736  C11 UNK    70      13.624  82.242  77.454  1.00  0.00           C
ATOM   1737  H12 UNK    70      11.179  77.985  78.292  1.00  0.00           H
ATOM   1738  H13 UNK    70      10.909  78.880  79.659  1.00  0.00           H
ATOM   1739  H14 UNK    70      13.435  78.298  80.240  1.00  0.00           H
ATOM   1740  H15 UNK    70      13.537  77.745  78.750  1.00  0.00           H
ATOM   1741  H16 UNK    70      10.120  76.492  79.980  1.00  0.00           H
ATOM   1742  H17 UNK    70      12.065  75.312  79.040  1.00  0.00           H
ATOM   1743  H18 UNK    70      11.773  74.885  80.660  1.00  0.00           H
ATOM   1744  H19 UNK    70      13.080  75.892  80.301  1.00  0.00           H
ATOM   1745  H20 UNK    70      13.837  78.896  76.704  1.00  0.00           H
ATOM   1746  H21 UNK    70      13.019  80.787  80.544  1.00  0.00           H
ATOM   1747  H22 UNK    70      10.585  76.554  82.082  1.00  0.00           H
ATOM   1748  H23 UNK    70      13.972  81.195  75.636  1.00  0.00           H
ATOM   1749  H24 UNK    70      13.236  83.048  79.453  1.00  0.00           H
ATOM   1750  H25 UNK    70      13.731  83.131  76.876  1.00  0.00           H
ATOM   1751  O1  UNK    71      73.767  76.740  72.715  1.00  0.00           O
ATOM   1752  C2  UNK    71      72.105  77.601  71.282  1.00  0.00           C
ATOM   1753  C3  UNK    71      71.753  78.362  69.993  1.00  0.00           C
ATOM   1754  C4  UNK    71      73.503  77.838  71.819  1.00  0.00           C
ATOM   1755  C5  UNK    71      70.717  77.721  69.168  1.00  0.00           C
ATOM   1756  C6  UNK    71      73.508  79.296  72.393  1.00  0.00           C
ATOM   1757  C7  UNK    71      69.662  76.986  69.714  1.00  0.00           C
ATOM   1758  C8  UNK    71      70.844  77.762  67.769  1.00  0.00           C
ATOM   1759  C9  UNK    71      68.796  76.311  68.860  1.00  0.00           C
ATOM   1760  C10 UNK    71      70.071  76.992  66.905  1.00  0.00           C
ATOM   1761  C11 UNK    71      69.037  76.231  67.455  1.00  0.00           C
ATOM   1762  H12 UNK    71      72.058  76.540  71.034  1.00  0.00           H
ATOM   1763  H13 UNK    71      71.361  77.779  72.023  1.00  0.00           H
ATOM   1764  H14 UNK    71      71.687  79.424  70.046  1.00  0.00           H
ATOM   1765  H15 UNK    71      72.704  78.222  69.475  1.00  0.00           H
ATOM   1766  H16 UNK    71      74.214  77.810  70.979  1.00  0.00           H
ATOM   1767  H17 UNK    71      74.390  79.465  73.098  1.00  0.00           H
ATOM   1768  H18 UNK    71      72.584  79.619  72.903  1.00  0.00           H
ATOM   1769  H19 UNK    71      73.595  79.991  71.559  1.00  0.00           H
ATOM   1770  H20 UNK    71      69.498  76.907  70.776  1.00  0.00           H
ATOM   1771  H21 UNK    71      71.769  78.149  67.375  1.00  0.00           H
ATOM   1772  H22 UNK    71      74.746  76.614  72.647  1.00  0.00           H
ATOM   1773  H23 UNK    71      67.817  75.933  69.210  1.00  0.00           H
ATOM   1774  H24 UNK    71      70.310  76.967  65.882  1.00  0.00           H
ATOM   1775  H25 UNK    71      68.382  75.600  66.814  1.00  0.00           H
ATOM   1776  O1  UNK    72      10.752  33.930  29.388  1.00  0.00           O
ATOM   1777  C2  UNK    72       9.026  33.735  31.152  1.00  0.00           C
ATOM   1778  C3  UNK    72       8.048  34.419  32.169  1.00  0.00           C
ATOM   1779  C4  UNK    72       9.895  34.721  30.191  1.00  0.00           C
ATOM   1780  C5  UNK    72       6.754  35.034  31.624  1.00  0.00           C
ATOM   1781  C6  UNK    72      10.613  35.753  31.059  1.00  0.00           C
ATOM   1782  C7  UNK    72       5.911  34.316  30.748  1.00  0.00           C
ATOM   1783  C8  UNK    72       6.501  36.415  31.919  1.00  0.00           C
ATOM   1784  C9  UNK    72       4.779  34.934  30.194  1.00  0.00           C
ATOM   1785  C10 UNK    72       5.371  37.064  31.418  1.00  0.00           C
ATOM   1786  C11 UNK    72       4.554  36.277  30.503  1.00  0.00           C
ATOM   1787  H12 UNK    72       8.404  33.117  30.511  1.00  0.00           H
ATOM   1788  H13 UNK    72       9.693  33.048  31.662  1.00  0.00           H
ATOM   1789  H14 UNK    72       7.735  33.646  32.872  1.00  0.00           H
ATOM   1790  H15 UNK    72       8.618  35.076  32.891  1.00  0.00           H
ATOM   1791  H16 UNK    72       9.262  35.232  29.448  1.00  0.00           H
ATOM   1792  H17 UNK    72       9.835  36.543  31.301  1.00  0.00           H
ATOM   1793  H18 UNK    72      11.374  36.293  30.508  1.00  0.00           H
ATOM   1794  H19 UNK    72      11.060  35.305  31.953  1.00  0.00           H
ATOM   1795  H20 UNK    72       6.169  33.277  30.504  1.00  0.00           H
ATOM   1796  H21 UNK    72       7.203  37.044  32.540  1.00  0.00           H
ATOM   1797  H22 UNK    72      10.613  34.244  28.415  1.00  0.00           H
ATOM   1798  H23 UNK    72       3.985  34.383  29.611  1.00  0.00           H
ATOM   1799  H24 UNK    72       5.112  38.073  31.590  1.00  0.00           H
ATOM   1800  H25 UNK    72       3.620  36.776  30.092  1.00  0.00           H
ATOM   1801  O1  UNK    73      61.041  17.353  74.007  1.00  0.00           O
ATOM   1802  C2  UNK    73      62.508  18.473  75.586  1.00  0.00           C
ATOM   1803  C3  UNK    73      62.679  17.358  76.652  1.00  0.00           C
ATOM   1804  C4  UNK    73      61.147  18.461  74.851  1.00  0.00           C
ATOM   1805  C5  UNK    73      64.005  17.489  77.412  1.00  0.00           C
ATOM   1806  C6  UNK    73      60.947  19.749  74.059  1.00  0.00           C
ATOM   1807  C7  UNK    73      65.205  17.281  76.722  1.00  0.00           C
ATOM   1808  C8  UNK    73      63.998  18.017  78.702  1.00  0.00           C
ATOM   1809  C9  UNK    73      66.392  17.586  77.405  1.00  0.00           C
ATOM   1810  C10 UNK    73      65.177  18.304  79.382  1.00  0.00           C
ATOM   1811  C11 UNK    73      66.395  18.009  78.769  1.00  0.00           C
ATOM   1812  H12 UNK    73      63.258  18.440  74.851  1.00  0.00           H
ATOM   1813  H13 UNK    73      62.532  19.450  76.019  1.00  0.00           H
ATOM   1814  H14 UNK    73      61.730  17.283  77.295  1.00  0.00           H
ATOM   1815  H15 UNK    73      62.673  16.385  76.140  1.00  0.00           H
ATOM   1816  H16 UNK    73      60.394  18.484  75.583  1.00  0.00           H
ATOM   1817  H17 UNK    73      59.992  19.455  73.506  1.00  0.00           H
ATOM   1818  H18 UNK    73      61.746  20.034  73.364  1.00  0.00           H
ATOM   1819  H19 UNK    73      60.638  20.553  74.762  1.00  0.00           H
ATOM   1820  H20 UNK    73      65.192  16.927  75.693  1.00  0.00           H
ATOM   1821  H21 UNK    73      63.052  18.279  79.185  1.00  0.00           H
ATOM   1822  H22 UNK    73      60.700  16.596  74.604  1.00  0.00           H
ATOM   1823  H23 UNK    73      67.379  17.445  76.748  1.00  0.00           H
ATOM   1824  H24 UNK    73      65.122  18.799  80.394  1.00  0.00           H
ATOM   1825  H25 UNK    73      67.286  18.250  79.325  1.00  0.00           H
ATOM   1826  O1  UNK    74      67.875  28.020  48.171  1.00  0.00           O
ATOM   1827  C2  UNK    74      68.756  28.409  45.995  1.00  0.00           C
ATOM   1828  C3  UNK    74      68.353  27.098  45.190  1.00  0.00           C
ATOM   1829  C4  UNK    74      69.042  28.110  47.465  1.00  0.00           C
ATOM   1830  C5  UNK    74      69.321  25.920  45.180  1.00  0.00           C
ATOM   1831  C6  UNK    74      69.942  29.173  48.110  1.00  0.00           C
ATOM   1832  C7  UNK    74      69.129  24.837  46.018  1.00  0.00           C
ATOM   1833  C8  UNK    74      70.422  25.949  44.336  1.00  0.00           C
ATOM   1834  C9  UNK    74      69.899  23.674  45.963  1.00  0.00           C
ATOM   1835  C10 UNK    74      71.264  24.787  44.156  1.00  0.00           C
ATOM   1836  C11 UNK    74      70.987  23.688  45.019  1.00  0.00           C
ATOM   1837  H12 UNK    74      67.856  29.037  45.959  1.00  0.00           H
ATOM   1838  H13 UNK    74      69.583  28.915  45.470  1.00  0.00           H
ATOM   1839  H14 UNK    74      67.420  26.809  45.724  1.00  0.00           H
ATOM   1840  H15 UNK    74      68.082  27.344  44.147  1.00  0.00           H
ATOM   1841  H16 UNK    74      69.621  27.190  47.412  1.00  0.00           H
ATOM   1842  H17 UNK    74      70.949  29.298  47.552  1.00  0.00           H
ATOM   1843  H18 UNK    74      70.092  28.739  49.104  1.00  0.00           H
ATOM   1844  H19 UNK    74      69.394  30.143  48.239  1.00  0.00           H
ATOM   1845  H20 UNK    74      68.323  24.866  46.743  1.00  0.00           H
ATOM   1846  H21 UNK    74      70.593  26.796  43.693  1.00  0.00           H
ATOM   1847  H22 UNK    74      67.698  27.060  48.115  1.00  0.00           H
ATOM   1848  H23 UNK    74      69.635  22.759  46.522  1.00  0.00           H
ATOM   1849  H24 UNK    74      72.058  24.786  43.453  1.00  0.00           H
ATOM   1850  H25 UNK    74      71.499  22.720  44.799  1.00  0.00           H
ATOM   1851  O1  UNK    75      47.722  71.660  66.100  1.00  0.00           O
ATOM   1852  C2  UNK    75      45.988  70.242  65.154  1.00  0.00           C
ATOM   1853  C3  UNK    75      46.240  69.045  66.126  1.00  0.00           C
ATOM   1854  C4  UNK    75      47.312  70.970  64.937  1.00  0.00           C
ATOM   1855  C5  UNK    75      45.044  68.072  66.158  1.00  0.00           C
ATOM   1856  C6  UNK    75      46.914  72.169  64.037  1.00  0.00           C
ATOM   1857  C7  UNK    75      44.393  67.721  67.363  1.00  0.00           C
ATOM   1858  C8  UNK    75      44.535  67.455  65.030  1.00  0.00           C
ATOM   1859  C9  UNK    75      43.401  66.823  67.458  1.00  0.00           C
ATOM   1860  C10 UNK    75      43.501  66.524  65.062  1.00  0.00           C
ATOM   1861  C11 UNK    75      42.930  66.225  66.317  1.00  0.00           C
ATOM   1862  H12 UNK    75      45.217  70.845  65.669  1.00  0.00           H
ATOM   1863  H13 UNK    75      45.577  69.899  64.205  1.00  0.00           H
ATOM   1864  H14 UNK    75      47.089  68.416  65.845  1.00  0.00           H
ATOM   1865  H15 UNK    75      46.402  69.434  67.059  1.00  0.00           H
ATOM   1866  H16 UNK    75      48.023  70.265  64.497  1.00  0.00           H
ATOM   1867  H17 UNK    75      47.693  72.933  63.903  1.00  0.00           H
ATOM   1868  H18 UNK    75      45.964  72.623  64.332  1.00  0.00           H
ATOM   1869  H19 UNK    75      46.800  71.808  62.973  1.00  0.00           H
ATOM   1870  H20 UNK    75      44.749  68.120  68.325  1.00  0.00           H
ATOM   1871  H21 UNK    75      44.887  67.800  64.070  1.00  0.00           H
ATOM   1872  H22 UNK    75      48.340  71.139  66.635  1.00  0.00           H
ATOM   1873  H23 UNK    75      42.796  66.592  68.384  1.00  0.00           H
ATOM   1874  H24 UNK    75      43.102  66.157  64.145  1.00  0.00           H
ATOM   1875  H25 UNK    75      42.124  65.552  66.435  1.00  0.00           H
ATOM   1876  O1  UNK    76      56.944  12.788   8.689  1.00  0.00           O
ATOM   1877  C2  UNK    76      58.743  11.963  10.094  1.00  0.00           C
ATOM   1878  C3  UNK    76      59.454  13.319  10.290  1.00  0.00           C
ATOM   1879  C4  UNK    76      57.218  12.077   9.829  1.00  0.00           C
ATOM   1880  C5  UNK    76      60.935  13.160  10.215  1.00  0.00           C
ATOM   1881  C6  UNK    76      56.512  12.588  11.091  1.00  0.00           C
ATOM   1882  C7  UNK    76      61.681  13.235  11.352  1.00  0.00           C
ATOM   1883  C8  UNK    76      61.598  13.196   8.995  1.00  0.00           C
ATOM   1884  C9  UNK    76      63.057  13.387  11.308  1.00  0.00           C
ATOM   1885  C10 UNK    76      62.993  13.194   8.892  1.00  0.00           C
ATOM   1886  C11 UNK    76      63.739  13.272  10.104  1.00  0.00           C
ATOM   1887  H12 UNK    76      58.768  11.478  11.106  1.00  0.00           H
ATOM   1888  H13 UNK    76      59.065  11.436   9.204  1.00  0.00           H
ATOM   1889  H14 UNK    76      59.115  13.959   9.467  1.00  0.00           H
ATOM   1890  H15 UNK    76      59.185  13.847  11.216  1.00  0.00           H
ATOM   1891  H16 UNK    76      56.817  11.080   9.657  1.00  0.00           H
ATOM   1892  H17 UNK    76      56.659  13.643  11.319  1.00  0.00           H
ATOM   1893  H18 UNK    76      56.785  12.015  11.991  1.00  0.00           H
ATOM   1894  H19 UNK    76      55.399  12.553  11.054  1.00  0.00           H
ATOM   1895  H20 UNK    76      61.131  13.264  12.325  1.00  0.00           H
ATOM   1896  H21 UNK    76      61.017  13.220   8.147  1.00  0.00           H
ATOM   1897  H22 UNK    76      57.479  13.568   8.853  1.00  0.00           H
ATOM   1898  H23 UNK    76      63.562  13.461  12.319  1.00  0.00           H
ATOM   1899  H24 UNK    76      63.545  13.019   7.942  1.00  0.00           H
ATOM   1900  H25 UNK    76      64.824  13.128  10.081  1.00  0.00           H
ATOM   1901  O1  UNK    77      23.514  41.225  45.727  1.00  0.00           O
ATOM   1902  C2  UNK    77      25.034  40.643  47.519  1.00  0.00           C
ATOM   1903  C3  UNK    77      26.268  40.958  46.671  1.00  0.00           C
ATOM   1904  C4  UNK    77      23.735  40.219  46.731  1.00  0.00           C
ATOM   1905  C5  UNK    77      26.866  39.761  45.990  1.00  0.00           C
ATOM   1906  C6  UNK    77      22.557  40.024  47.740  1.00  0.00           C
ATOM   1907  C7  UNK    77      26.512  39.420  44.682  1.00  0.00           C
ATOM   1908  C8  UNK    77      27.794  38.966  46.663  1.00  0.00           C
ATOM   1909  C9  UNK    77      26.964  38.219  44.084  1.00  0.00           C
ATOM   1910  C10 UNK    77      28.335  37.798  46.102  1.00  0.00           C
ATOM   1911  C11 UNK    77      27.974  37.467  44.795  1.00  0.00           C
ATOM   1912  H12 UNK    77      24.822  41.482  48.131  1.00  0.00           H
ATOM   1913  H13 UNK    77      25.309  39.866  48.271  1.00  0.00           H
ATOM   1914  H14 UNK    77      26.044  41.896  46.079  1.00  0.00           H
ATOM   1915  H15 UNK    77      26.954  41.349  47.436  1.00  0.00           H
ATOM   1916  H16 UNK    77      23.940  39.277  46.320  1.00  0.00           H
ATOM   1917  H17 UNK    77      22.778  39.174  48.329  1.00  0.00           H
ATOM   1918  H18 UNK    77      21.482  39.880  47.413  1.00  0.00           H
ATOM   1919  H19 UNK    77      22.579  40.922  48.314  1.00  0.00           H
ATOM   1920  H20 UNK    77      25.759  40.070  44.112  1.00  0.00           H
ATOM   1921  H21 UNK    77      27.989  39.101  47.748  1.00  0.00           H
ATOM   1922  H22 UNK    77      22.914  40.859  45.020  1.00  0.00           H
ATOM   1923  H23 UNK    77      26.482  37.995  43.169  1.00  0.00           H
ATOM   1924  H24 UNK    77      29.020  37.152  46.616  1.00  0.00           H
ATOM   1925  H25 UNK    77      28.363  36.592  44.236  1.00  0.00           H
ATOM   1926  O1  UNK    78      75.172   4.954  23.747  1.00  0.00           O
ATOM   1927  C2  UNK    78      73.463   6.442  24.725  1.00  0.00           C
ATOM   1928  C3  UNK    78      74.276   7.763  24.379  1.00  0.00           C
ATOM   1929  C4  UNK    78      74.306   5.200  24.922  1.00  0.00           C
ATOM   1930  C5  UNK    78      73.374   8.999  24.398  1.00  0.00           C
ATOM   1931  C6  UNK    78      73.474   3.883  25.139  1.00  0.00           C
ATOM   1932  C7  UNK    78      72.844   9.443  23.156  1.00  0.00           C
ATOM   1933  C8  UNK    78      73.075   9.646  25.600  1.00  0.00           C
ATOM   1934  C9  UNK    78      72.046  10.574  23.203  1.00  0.00           C
ATOM   1935  C10 UNK    78      72.174  10.741  25.646  1.00  0.00           C
ATOM   1936  C11 UNK    78      71.672  11.194  24.406  1.00  0.00           C
ATOM   1937  H12 UNK    78      72.755   6.240  23.999  1.00  0.00           H
ATOM   1938  H13 UNK    78      72.933   6.500  25.731  1.00  0.00           H
ATOM   1939  H14 UNK    78      75.089   7.766  25.132  1.00  0.00           H
ATOM   1940  H15 UNK    78      74.695   7.569  23.396  1.00  0.00           H
ATOM   1941  H16 UNK    78      74.868   5.262  25.873  1.00  0.00           H
ATOM   1942  H17 UNK    78      74.023   3.077  25.525  1.00  0.00           H
ATOM   1943  H18 UNK    78      72.874   3.523  24.300  1.00  0.00           H
ATOM   1944  H19 UNK    78      72.625   4.161  25.848  1.00  0.00           H
ATOM   1945  H20 UNK    78      73.149   9.016  22.209  1.00  0.00           H
ATOM   1946  H21 UNK    78      73.334   9.214  26.527  1.00  0.00           H
ATOM   1947  H22 UNK    78      74.782   5.289  22.934  1.00  0.00           H
ATOM   1948  H23 UNK    78      71.617  10.834  22.291  1.00  0.00           H
ATOM   1949  H24 UNK    78      71.811  11.036  26.555  1.00  0.00           H
ATOM   1950  H25 UNK    78      70.998  12.016  24.593  1.00  0.00           H
ATOM   1951  O1  UNK    79       3.013  20.185  61.565  1.00  0.00           O
ATOM   1952  C2  UNK    79       3.800  22.506  62.429  1.00  0.00           C
ATOM   1953  C3  UNK    79       3.204  23.111  61.138  1.00  0.00           C
ATOM   1954  C4  UNK    79       4.122  20.961  62.086  1.00  0.00           C
ATOM   1955  C5  UNK    79       3.310  24.624  61.096  1.00  0.00           C
ATOM   1956  C6  UNK    79       4.671  20.215  63.375  1.00  0.00           C
ATOM   1957  C7  UNK    79       2.456  25.433  61.911  1.00  0.00           C
ATOM   1958  C8  UNK    79       4.221  25.265  60.214  1.00  0.00           C
ATOM   1959  C9  UNK    79       2.711  26.833  61.883  1.00  0.00           C
ATOM   1960  C10 UNK    79       4.391  26.678  60.204  1.00  0.00           C
ATOM   1961  C11 UNK    79       3.623  27.495  60.999  1.00  0.00           C
ATOM   1962  H12 UNK    79       3.063  22.676  63.255  1.00  0.00           H
ATOM   1963  H13 UNK    79       4.741  23.009  62.697  1.00  0.00           H
ATOM   1964  H14 UNK    79       3.733  22.760  60.235  1.00  0.00           H
ATOM   1965  H15 UNK    79       2.177  22.706  61.024  1.00  0.00           H
ATOM   1966  H16 UNK    79       4.884  20.844  61.348  1.00  0.00           H
ATOM   1967  H17 UNK    79       4.510  19.078  63.205  1.00  0.00           H
ATOM   1968  H18 UNK    79       4.229  20.615  64.336  1.00  0.00           H
ATOM   1969  H19 UNK    79       5.747  20.379  63.504  1.00  0.00           H
ATOM   1970  H20 UNK    79       1.693  24.932  62.519  1.00  0.00           H
ATOM   1971  H21 UNK    79       4.836  24.700  59.602  1.00  0.00           H
ATOM   1972  H22 UNK    79       2.180  20.495  62.100  1.00  0.00           H
ATOM   1973  H23 UNK    79       2.152  27.368  62.499  1.00  0.00           H
ATOM   1974  H24 UNK    79       5.115  27.122  59.578  1.00  0.00           H
ATOM   1975  H25 UNK    79       3.714  28.610  60.990  1.00  0.00           H
ATOM   1976  O1  UNK    80      51.465  12.975  36.741  1.00  0.00           O
ATOM   1977  C2  UNK    80      52.602  11.268  35.305  1.00  0.00           C
ATOM   1978  C3  UNK    80      53.886  11.366  36.093  1.00  0.00           C
ATOM   1979  C4  UNK    80      51.816  12.594  35.419  1.00  0.00           C
ATOM   1980  C5  UNK    80      54.684  10.070  36.058  1.00  0.00           C
ATOM   1981  C6  UNK    80      50.497  12.419  34.596  1.00  0.00           C
ATOM   1982  C7  UNK    80      54.543   9.282  37.174  1.00  0.00           C
ATOM   1983  C8  UNK    80      55.593   9.761  35.009  1.00  0.00           C
ATOM   1984  C9  UNK    80      55.312   8.110  37.256  1.00  0.00           C
ATOM   1985  C10 UNK    80      56.397   8.574  35.146  1.00  0.00           C
ATOM   1986  C11 UNK    80      56.267   7.766  36.286  1.00  0.00           C
ATOM   1987  H12 UNK    80      52.084  10.461  35.823  1.00  0.00           H
ATOM   1988  H13 UNK    80      52.780  10.969  34.269  1.00  0.00           H
ATOM   1989  H14 UNK    80      54.521  12.177  35.704  1.00  0.00           H
ATOM   1990  H15 UNK    80      53.643  11.691  37.086  1.00  0.00           H
ATOM   1991  H16 UNK    80      52.434  13.411  35.006  1.00  0.00           H
ATOM   1992  H17 UNK    80      49.934  11.536  34.916  1.00  0.00           H
ATOM   1993  H18 UNK    80      50.854  12.469  33.559  1.00  0.00           H
ATOM   1994  H19 UNK    80      50.025  13.375  34.740  1.00  0.00           H
ATOM   1995  H20 UNK    80      53.881   9.490  38.053  1.00  0.00           H
ATOM   1996  H21 UNK    80      55.618  10.377  34.175  1.00  0.00           H
ATOM   1997  H22 UNK    80      51.043  13.866  36.772  1.00  0.00           H
ATOM   1998  H23 UNK    80      55.242   7.536  38.168  1.00  0.00           H
ATOM   1999  H24 UNK    80      57.122   8.260  34.394  1.00  0.00           H
ATOM   2000  H25 UNK    80      56.973   6.881  36.374  1.00  0.00           H
ATOM   2001  O1  UNK    81       1.850  43.644   7.932  1.00  0.00           O
ATOM   2002  C2  UNK    81       2.383  43.131   5.619  1.00  0.00           C
ATOM   2003  C3  UNK    81       1.660  44.313   4.956  1.00  0.00           C
ATOM   2004  C4  UNK    81       1.669  42.711   6.872  1.00  0.00           C
ATOM   2005  C5  UNK    81       2.465  45.192   3.989  1.00  0.00           C
ATOM   2006  C6  UNK    81       2.231  41.369   7.413  1.00  0.00           C
ATOM   2007  C7  UNK    81       2.631  46.514   4.319  1.00  0.00           C
ATOM   2008  C8  UNK    81       3.050  44.731   2.788  1.00  0.00           C
ATOM   2009  C9  UNK    81       3.372  47.444   3.582  1.00  0.00           C
ATOM   2010  C10 UNK    81       3.766  45.665   1.995  1.00  0.00           C
ATOM   2011  C11 UNK    81       3.941  46.993   2.382  1.00  0.00           C
ATOM   2012  H12 UNK    81       3.393  43.378   6.053  1.00  0.00           H
ATOM   2013  H13 UNK    81       2.497  42.348   4.836  1.00  0.00           H
ATOM   2014  H14 UNK    81       0.785  43.908   4.444  1.00  0.00           H
ATOM   2015  H15 UNK    81       1.371  44.939   5.780  1.00  0.00           H
ATOM   2016  H16 UNK    81       0.622  42.564   6.625  1.00  0.00           H
ATOM   2017  H17 UNK    81       3.353  41.342   7.265  1.00  0.00           H
ATOM   2018  H18 UNK    81       1.792  40.532   6.907  1.00  0.00           H
ATOM   2019  H19 UNK    81       1.963  41.244   8.503  1.00  0.00           H
ATOM   2020  H20 UNK    81       2.108  46.889   5.228  1.00  0.00           H
ATOM   2021  H21 UNK    81       2.823  43.751   2.399  1.00  0.00           H
ATOM   2022  H22 UNK    81       2.692  43.596   8.294  1.00  0.00           H
ATOM   2023  H23 UNK    81       3.440  48.453   3.860  1.00  0.00           H
ATOM   2024  H24 UNK    81       4.203  45.369   1.098  1.00  0.00           H
ATOM   2025  H25 UNK    81       4.571  47.695   1.797  1.00  0.00           H
ATOM   2026  O1  UNK    82      35.872  64.781  14.672  1.00  0.00           O
ATOM   2027  C2  UNK    82      35.952  62.829  15.935  1.00  0.00           C
ATOM   2028  C3  UNK    82      35.790  61.827  14.679  1.00  0.00           C
ATOM   2029  C4  UNK    82      35.281  64.193  15.827  1.00  0.00           C
ATOM   2030  C5  UNK    82      36.322  62.267  13.264  1.00  0.00           C
ATOM   2031  C6  UNK    82      35.455  65.068  17.063  1.00  0.00           C
ATOM   2032  C7  UNK    82      37.595  62.910  13.211  1.00  0.00           C
ATOM   2033  C8  UNK    82      35.577  62.105  12.086  1.00  0.00           C
ATOM   2034  C9  UNK    82      37.948  63.486  11.963  1.00  0.00           C
ATOM   2035  C10 UNK    82      35.909  62.679  10.885  1.00  0.00           C
ATOM   2036  C11 UNK    82      37.137  63.354  10.827  1.00  0.00           C
ATOM   2037  H12 UNK    82      37.004  62.991  16.043  1.00  0.00           H
ATOM   2038  H13 UNK    82      35.636  62.263  16.844  1.00  0.00           H
ATOM   2039  H14 UNK    82      36.347  60.869  14.826  1.00  0.00           H
ATOM   2040  H15 UNK    82      34.639  61.686  14.607  1.00  0.00           H
ATOM   2041  H16 UNK    82      34.195  64.167  15.711  1.00  0.00           H
ATOM   2042  H17 UNK    82      35.176  64.474  17.974  1.00  0.00           H
ATOM   2043  H18 UNK    82      34.795  65.927  17.043  1.00  0.00           H
ATOM   2044  H19 UNK    82      36.510  65.331  17.149  1.00  0.00           H
ATOM   2045  H20 UNK    82      38.299  62.980  14.059  1.00  0.00           H
ATOM   2046  H21 UNK    82      34.696  61.551  12.182  1.00  0.00           H
ATOM   2047  H22 UNK    82      35.989  64.117  13.895  1.00  0.00           H
ATOM   2048  H23 UNK    82      38.847  64.098  11.966  1.00  0.00           H
ATOM   2049  H24 UNK    82      35.181  62.584  10.052  1.00  0.00           H
ATOM   2050  H25 UNK    82      37.358  63.897   9.910  1.00  0.00           H
ATOM   2051  O1  UNK    83      61.715  48.001   9.745  1.00  0.00           O
ATOM   2052  C2  UNK    83      63.344  48.278  11.504  1.00  0.00           C
ATOM   2053  C3  UNK    83      62.734  49.491  12.283  1.00  0.00           C
ATOM   2054  C4  UNK    83      63.099  48.266  10.001  1.00  0.00           C
ATOM   2055  C5  UNK    83      63.482  50.875  12.007  1.00  0.00           C
ATOM   2056  C6  UNK    83      64.018  47.242   9.326  1.00  0.00           C
ATOM   2057  C7  UNK    83      64.721  51.147  12.558  1.00  0.00           C
ATOM   2058  C8  UNK    83      62.923  51.820  11.181  1.00  0.00           C
ATOM   2059  C9  UNK    83      65.317  52.402  12.532  1.00  0.00           C
ATOM   2060  C10 UNK    83      63.593  53.072  11.045  1.00  0.00           C
ATOM   2061  C11 UNK    83      64.729  53.400  11.767  1.00  0.00           C
ATOM   2062  H12 UNK    83      62.948  47.361  11.885  1.00  0.00           H
ATOM   2063  H13 UNK    83      64.406  48.310  11.721  1.00  0.00           H
ATOM   2064  H14 UNK    83      61.626  49.598  11.956  1.00  0.00           H
ATOM   2065  H15 UNK    83      62.604  49.302  13.349  1.00  0.00           H
ATOM   2066  H16 UNK    83      63.275  49.232   9.720  1.00  0.00           H
ATOM   2067  H17 UNK    83      65.068  47.665   9.296  1.00  0.00           H
ATOM   2068  H18 UNK    83      63.728  47.021   8.298  1.00  0.00           H
ATOM   2069  H19 UNK    83      64.129  46.302   9.881  1.00  0.00           H
ATOM   2070  H20 UNK    83      65.223  50.423  13.068  1.00  0.00           H
ATOM   2071  H21 UNK    83      62.070  51.709  10.604  1.00  0.00           H
ATOM   2072  H22 UNK    83      61.308  48.828   9.252  1.00  0.00           H
ATOM   2073  H23 UNK    83      66.346  52.501  12.993  1.00  0.00           H
ATOM   2074  H24 UNK    83      63.144  53.839  10.432  1.00  0.00           H
ATOM   2075  H25 UNK    83      65.185  54.401  11.705  1.00  0.00           H
ATOM   2076  O1  UNK    84      23.347  29.713  12.575  1.00  0.00           O
ATOM   2077  C2  UNK    84      21.541  28.719  13.899  1.00  0.00           C
ATOM   2078  C3  UNK    84      20.106  28.679  14.486  1.00  0.00           C
ATOM   2079  C4  UNK    84      22.011  29.908  13.092  1.00  0.00           C
ATOM   2080  C5  UNK    84      19.136  27.829  13.635  1.00  0.00           C
ATOM   2081  C6  UNK    84      22.067  31.174  13.927  1.00  0.00           C
ATOM   2082  C7  UNK    84      18.601  28.364  12.505  1.00  0.00           C
ATOM   2083  C8  UNK    84      18.808  26.537  14.067  1.00  0.00           C
ATOM   2084  C9  UNK    84      17.819  27.534  11.673  1.00  0.00           C
ATOM   2085  C10 UNK    84      17.993  25.767  13.309  1.00  0.00           C
ATOM   2086  C11 UNK    84      17.490  26.254  12.052  1.00  0.00           C
ATOM   2087  H12 UNK    84      21.663  27.766  13.281  1.00  0.00           H
ATOM   2088  H13 UNK    84      22.263  28.537  14.761  1.00  0.00           H
ATOM   2089  H14 UNK    84      20.204  28.109  15.417  1.00  0.00           H
ATOM   2090  H15 UNK    84      19.675  29.709  14.721  1.00  0.00           H
ATOM   2091  H16 UNK    84      21.280  30.091  12.295  1.00  0.00           H
ATOM   2092  H17 UNK    84      22.357  32.115  13.346  1.00  0.00           H
ATOM   2093  H18 UNK    84      22.787  31.079  14.820  1.00  0.00           H
ATOM   2094  H19 UNK    84      21.063  31.386  14.371  1.00  0.00           H
ATOM   2095  H20 UNK    84      18.760  29.337  12.230  1.00  0.00           H
ATOM   2096  H21 UNK    84      19.296  26.033  14.883  1.00  0.00           H
ATOM   2097  H22 UNK    84      23.841  30.633  12.588  1.00  0.00           H
ATOM   2098  H23 UNK    84      17.380  28.016  10.709  1.00  0.00           H
ATOM   2099  H24 UNK    84      17.795  24.751  13.584  1.00  0.00           H
ATOM   2100  H25 UNK    84      16.904  25.570  11.430  1.00  0.00           H
ATOM   2101  O1  UNK    85      19.731   7.558  68.123  1.00  0.00           O
ATOM   2102  C2  UNK    85      17.441   6.763  68.748  1.00  0.00           C
ATOM   2103  C3  UNK    85      17.519   5.493  67.970  1.00  0.00           C
ATOM   2104  C4  UNK    85      18.324   7.886  68.224  1.00  0.00           C
ATOM   2105  C5  UNK    85      16.584   4.375  68.421  1.00  0.00           C
ATOM   2106  C6  UNK    85      18.181   9.161  69.010  1.00  0.00           C
ATOM   2107  C7  UNK    85      17.015   3.149  68.941  1.00  0.00           C
ATOM   2108  C8  UNK    85      15.165   4.630  68.312  1.00  0.00           C
ATOM   2109  C9  UNK    85      16.058   2.214  69.409  1.00  0.00           C
ATOM   2110  C10 UNK    85      14.221   3.636  68.706  1.00  0.00           C
ATOM   2111  C11 UNK    85      14.714   2.466  69.239  1.00  0.00           C
ATOM   2112  H12 UNK    85      17.772   6.634  69.838  1.00  0.00           H
ATOM   2113  H13 UNK    85      16.383   7.109  68.730  1.00  0.00           H
ATOM   2114  H14 UNK    85      17.273   5.746  66.963  1.00  0.00           H
ATOM   2115  H15 UNK    85      18.604   5.129  68.025  1.00  0.00           H
ATOM   2116  H16 UNK    85      17.875   8.254  67.317  1.00  0.00           H
ATOM   2117  H17 UNK    85      18.407   8.951  70.048  1.00  0.00           H
ATOM   2118  H18 UNK    85      17.205   9.554  68.991  1.00  0.00           H
ATOM   2119  H19 UNK    85      18.915   9.870  68.599  1.00  0.00           H
ATOM   2120  H20 UNK    85      18.083   3.003  69.112  1.00  0.00           H
ATOM   2121  H21 UNK    85      14.774   5.516  67.892  1.00  0.00           H
ATOM   2122  H22 UNK    85      20.284   7.843  68.914  1.00  0.00           H
ATOM   2123  H23 UNK    85      16.374   1.221  69.819  1.00  0.00           H
ATOM   2124  H24 UNK    85      13.171   3.785  68.737  1.00  0.00           H
ATOM   2125  H25 UNK    85      14.102   1.749  69.693  1.00  0.00           H
ATOM   2126  O1  UNK    86      64.177   8.472  50.639  1.00  0.00           O
ATOM   2127  C2  UNK    86      61.731   9.019  50.878  1.00  0.00           C
ATOM   2128  C3  UNK    86      60.527   9.699  50.151  1.00  0.00           C
ATOM   2129  C4  UNK    86      63.106   9.419  50.284  1.00  0.00           C
ATOM   2130  C5  UNK    86      59.148   9.217  50.585  1.00  0.00           C
ATOM   2131  C6  UNK    86      63.357  10.876  50.652  1.00  0.00           C
ATOM   2132  C7  UNK    86      58.958   8.597  51.813  1.00  0.00           C
ATOM   2133  C8  UNK    86      58.103   9.238  49.677  1.00  0.00           C
ATOM   2134  C9  UNK    86      57.755   7.968  52.049  1.00  0.00           C
ATOM   2135  C10 UNK    86      56.822   8.834  49.971  1.00  0.00           C
ATOM   2136  C11 UNK    86      56.654   8.205  51.227  1.00  0.00           C
ATOM   2137  H12 UNK    86      61.703   7.923  50.768  1.00  0.00           H
ATOM   2138  H13 UNK    86      61.850   9.268  51.977  1.00  0.00           H
ATOM   2139  H14 UNK    86      60.515  10.825  50.343  1.00  0.00           H
ATOM   2140  H15 UNK    86      60.681   9.518  49.078  1.00  0.00           H
ATOM   2141  H16 UNK    86      62.963   9.375  49.145  1.00  0.00           H
ATOM   2142  H17 UNK    86      64.311  11.119  50.276  1.00  0.00           H
ATOM   2143  H18 UNK    86      63.354  11.032  51.748  1.00  0.00           H
ATOM   2144  H19 UNK    86      62.586  11.448  50.281  1.00  0.00           H
ATOM   2145  H20 UNK    86      59.736   8.598  52.495  1.00  0.00           H
ATOM   2146  H21 UNK    86      58.341   9.502  48.653  1.00  0.00           H
ATOM   2147  H22 UNK    86      63.754   7.575  50.539  1.00  0.00           H
ATOM   2148  H23 UNK    86      57.624   7.460  53.004  1.00  0.00           H
ATOM   2149  H24 UNK    86      55.979   8.892  49.271  1.00  0.00           H
ATOM   2150  H25 UNK    86      55.669   7.871  51.498  1.00  0.00           H
ATOM   2151  O1  UNK    87      76.194  28.842  34.787  1.00  0.00           O
ATOM   2152  C2  UNK    87      74.393  29.964  36.007  1.00  0.00           C
ATOM   2153  C3  UNK    87      73.563  29.880  34.717  1.00  0.00           C
ATOM   2154  C4  UNK    87      75.899  29.884  35.714  1.00  0.00           C
ATOM   2155  C5  UNK    87      73.422  31.162  34.023  1.00  0.00           C
ATOM   2156  C6  UNK    87      76.716  29.601  36.980  1.00  0.00           C
ATOM   2157  C7  UNK    87      72.683  32.285  34.512  1.00  0.00           C
ATOM   2158  C8  UNK    87      74.223  31.283  32.863  1.00  0.00           C
ATOM   2159  C9  UNK    87      72.704  33.487  33.752  1.00  0.00           C
ATOM   2160  C10 UNK    87      74.374  32.529  32.225  1.00  0.00           C
ATOM   2161  C11 UNK    87      73.557  33.604  32.688  1.00  0.00           C
ATOM   2162  H12 UNK    87      74.101  29.110  36.620  1.00  0.00           H
ATOM   2163  H13 UNK    87      74.163  30.841  36.633  1.00  0.00           H
ATOM   2164  H14 UNK    87      73.837  29.091  34.006  1.00  0.00           H
ATOM   2165  H15 UNK    87      72.630  29.567  35.111  1.00  0.00           H
ATOM   2166  H16 UNK    87      76.243  30.885  35.446  1.00  0.00           H
ATOM   2167  H17 UNK    87      76.610  28.556  37.369  1.00  0.00           H
ATOM   2168  H18 UNK    87      76.387  30.244  37.829  1.00  0.00           H
ATOM   2169  H19 UNK    87      77.815  29.708  36.770  1.00  0.00           H
ATOM   2170  H20 UNK    87      72.166  32.325  35.451  1.00  0.00           H
ATOM   2171  H21 UNK    87      74.772  30.337  32.506  1.00  0.00           H
ATOM   2172  H22 UNK    87      77.119  29.096  34.480  1.00  0.00           H
ATOM   2173  H23 UNK    87      72.307  34.428  34.187  1.00  0.00           H
ATOM   2174  H24 UNK    87      74.985  32.601  31.340  1.00  0.00           H
ATOM   2175  H25 UNK    87      73.645  34.571  32.254  1.00  0.00           H
ATOM   2176  O1  UNK    88      13.967  32.721  40.258  1.00  0.00           O
ATOM   2177  C2  UNK    88      15.089  30.692  40.847  1.00  0.00           C
ATOM   2178  C3  UNK    88      14.838  29.303  41.480  1.00  0.00           C
ATOM   2179  C4  UNK    88      13.786  31.496  40.908  1.00  0.00           C
ATOM   2180  C5  UNK    88      15.704  28.259  40.821  1.00  0.00           C
ATOM   2181  C6  UNK    88      13.325  31.728  42.341  1.00  0.00           C
ATOM   2182  C7  UNK    88      16.971  28.079  41.384  1.00  0.00           C
ATOM   2183  C8  UNK    88      15.280  27.548  39.733  1.00  0.00           C
ATOM   2184  C9  UNK    88      17.760  27.064  40.965  1.00  0.00           C
ATOM   2185  C10 UNK    88      16.129  26.565  39.222  1.00  0.00           C
ATOM   2186  C11 UNK    88      17.268  26.257  39.933  1.00  0.00           C
ATOM   2187  H12 UNK    88      15.437  30.540  39.853  1.00  0.00           H
ATOM   2188  H13 UNK    88      15.875  31.190  41.404  1.00  0.00           H
ATOM   2189  H14 UNK    88      15.036  29.338  42.571  1.00  0.00           H
ATOM   2190  H15 UNK    88      13.820  29.033  41.222  1.00  0.00           H
ATOM   2191  H16 UNK    88      13.061  30.903  40.392  1.00  0.00           H
ATOM   2192  H17 UNK    88      12.336  32.258  42.285  1.00  0.00           H
ATOM   2193  H18 UNK    88      14.085  32.223  42.937  1.00  0.00           H
ATOM   2194  H19 UNK    88      13.116  30.790  42.883  1.00  0.00           H
ATOM   2195  H20 UNK    88      17.364  28.656  42.232  1.00  0.00           H
ATOM   2196  H21 UNK    88      14.317  27.700  39.188  1.00  0.00           H
ATOM   2197  H22 UNK    88      14.213  32.529  39.332  1.00  0.00           H
ATOM   2198  H23 UNK    88      18.774  26.936  41.261  1.00  0.00           H
ATOM   2199  H24 UNK    88      15.876  26.064  38.274  1.00  0.00           H
ATOM   2200  H25 UNK    88      17.819  25.356  39.545  1.00  0.00           H
ATOM   2201  O1  UNK    89      65.961   4.730  40.373  1.00  0.00           O
ATOM   2202  C2  UNK    89      63.879   4.563  39.265  1.00  0.00           C
ATOM   2203  C3  UNK    89      63.476   6.056  39.313  1.00  0.00           C
ATOM   2204  C4  UNK    89      64.672   4.171  40.475  1.00  0.00           C
ATOM   2205  C5  UNK    89      62.535   6.422  38.225  1.00  0.00           C
ATOM   2206  C6  UNK    89      64.945   2.625  40.525  1.00  0.00           C
ATOM   2207  C7  UNK    89      61.151   6.372  38.523  1.00  0.00           C
ATOM   2208  C8  UNK    89      63.045   6.577  36.940  1.00  0.00           C
ATOM   2209  C9  UNK    89      60.230   6.549  37.492  1.00  0.00           C
ATOM   2210  C10 UNK    89      62.120   6.817  35.901  1.00  0.00           C
ATOM   2211  C11 UNK    89      60.745   6.703  36.164  1.00  0.00           C
ATOM   2212  H12 UNK    89      64.536   4.327  38.381  1.00  0.00           H
ATOM   2213  H13 UNK    89      63.041   3.855  39.265  1.00  0.00           H
ATOM   2214  H14 UNK    89      63.079   6.229  40.319  1.00  0.00           H
ATOM   2215  H15 UNK    89      64.270   6.817  39.202  1.00  0.00           H
ATOM   2216  H16 UNK    89      64.132   4.540  41.347  1.00  0.00           H
ATOM   2217  H17 UNK    89      65.755   2.420  39.775  1.00  0.00           H
ATOM   2218  H18 UNK    89      63.971   2.125  40.260  1.00  0.00           H
ATOM   2219  H19 UNK    89      65.355   2.443  41.541  1.00  0.00           H
ATOM   2220  H20 UNK    89      60.791   6.330  39.592  1.00  0.00           H
ATOM   2221  H21 UNK    89      64.093   6.684  36.748  1.00  0.00           H
ATOM   2222  H22 UNK    89      65.922   5.635  40.918  1.00  0.00           H
ATOM   2223  H23 UNK    89      59.173   6.454  37.735  1.00  0.00           H
ATOM   2224  H24 UNK    89      62.462   6.851  34.814  1.00  0.00           H
ATOM   2225  H25 UNK    89      59.944   6.747  35.445  1.00  0.00           H
ATOM   2226  O1  UNK    90      74.505   7.384  52.868  1.00  0.00           O
ATOM   2227  C2  UNK    90      74.177   9.836  52.990  1.00  0.00           C
ATOM   2228  C3  UNK    90      74.725  10.339  51.644  1.00  0.00           C
ATOM   2229  C4  UNK    90      73.546   8.416  52.986  1.00  0.00           C
ATOM   2230  C5  UNK    90      76.005   9.575  51.219  1.00  0.00           C
ATOM   2231  C6  UNK    90      72.504   8.246  51.856  1.00  0.00           C
ATOM   2232  C7  UNK    90      76.005   8.468  50.422  1.00  0.00           C
ATOM   2233  C8  UNK    90      77.219  10.147  51.590  1.00  0.00           C
ATOM   2234  C9  UNK    90      77.190   7.807  50.103  1.00  0.00           C
ATOM   2235  C10 UNK    90      78.436   9.550  51.312  1.00  0.00           C
ATOM   2236  C11 UNK    90      78.428   8.345  50.606  1.00  0.00           C
ATOM   2237  H12 UNK    90      73.437  10.528  53.316  1.00  0.00           H
ATOM   2238  H13 UNK    90      74.938   9.880  53.765  1.00  0.00           H
ATOM   2239  H14 UNK    90      74.010  10.415  50.846  1.00  0.00           H
ATOM   2240  H15 UNK    90      75.002  11.351  51.894  1.00  0.00           H
ATOM   2241  H16 UNK    90      73.037   8.337  53.957  1.00  0.00           H
ATOM   2242  H17 UNK    90      73.028   7.919  50.988  1.00  0.00           H
ATOM   2243  H18 UNK    90      72.044   9.126  51.640  1.00  0.00           H
ATOM   2244  H19 UNK    90      71.784   7.483  52.124  1.00  0.00           H
ATOM   2245  H20 UNK    90      75.077   8.079  50.068  1.00  0.00           H
ATOM   2246  H21 UNK    90      77.223  11.031  52.250  1.00  0.00           H
ATOM   2247  H22 UNK    90      75.318   7.588  53.348  1.00  0.00           H
ATOM   2248  H23 UNK    90      77.158   6.830  49.670  1.00  0.00           H
ATOM   2249  H24 UNK    90      79.324   9.918  51.777  1.00  0.00           H
ATOM   2250  H25 UNK    90      79.308   7.746  50.415  1.00  0.00           H
ATOM   2251  O1  UNK    91      74.582  39.600   8.366  1.00  0.00           O
ATOM   2252  C2  UNK    91      76.889  40.187   8.471  1.00  0.00           C
ATOM   2253  C3  UNK    91      77.162  39.720   9.939  1.00  0.00           C
ATOM   2254  C4  UNK    91      75.484  40.681   8.244  1.00  0.00           C
ATOM   2255  C5  UNK    91      77.329  40.801  11.009  1.00  0.00           C
ATOM   2256  C6  UNK    91      75.303  41.174   6.778  1.00  0.00           C
ATOM   2257  C7  UNK    91      76.371  41.054  11.990  1.00  0.00           C
ATOM   2258  C8  UNK    91      78.574  41.422  10.975  1.00  0.00           C
ATOM   2259  C9  UNK    91      76.794  41.924  13.017  1.00  0.00           C
ATOM   2260  C10 UNK    91      78.937  42.333  11.919  1.00  0.00           C
ATOM   2261  C11 UNK    91      78.015  42.608  12.955  1.00  0.00           C
ATOM   2262  H12 UNK    91      77.045  39.328   7.772  1.00  0.00           H
ATOM   2263  H13 UNK    91      77.666  40.877   8.074  1.00  0.00           H
ATOM   2264  H14 UNK    91      76.321  39.085  10.277  1.00  0.00           H
ATOM   2265  H15 UNK    91      78.100  39.111   9.902  1.00  0.00           H
ATOM   2266  H16 UNK    91      75.239  41.583   8.835  1.00  0.00           H
ATOM   2267  H17 UNK    91      74.582  42.037   6.738  1.00  0.00           H
ATOM   2268  H18 UNK    91      75.103  40.316   6.114  1.00  0.00           H
ATOM   2269  H19 UNK    91      76.241  41.519   6.418  1.00  0.00           H
ATOM   2270  H20 UNK    91      75.506  40.456  12.072  1.00  0.00           H
ATOM   2271  H21 UNK    91      79.242  41.162  10.136  1.00  0.00           H
ATOM   2272  H22 UNK    91      73.682  39.956   8.235  1.00  0.00           H
ATOM   2273  H23 UNK    91      76.253  42.088  13.891  1.00  0.00           H
ATOM   2274  H24 UNK    91      79.960  42.777  11.950  1.00  0.00           H
ATOM   2275  H25 UNK    91      78.373  43.204  13.846  1.00  0.00           H
ATOM   2276  O1  UNK    92      21.117  21.850  38.249  1.00  0.00           O
ATOM   2277  C2  UNK    92      21.653  23.189  36.384  1.00  0.00           C
ATOM   2278  C3  UNK    92      22.561  22.417  35.406  1.00  0.00           C
ATOM   2279  C4  UNK    92      21.839  23.002  37.929  1.00  0.00           C
ATOM   2280  C5  UNK    92      22.754  23.180  34.145  1.00  0.00           C
ATOM   2281  C6  UNK    92      21.535  24.212  38.720  1.00  0.00           C
ATOM   2282  C7  UNK    92      23.764  24.134  34.098  1.00  0.00           C
ATOM   2283  C8  UNK    92      21.816  23.032  33.093  1.00  0.00           C
ATOM   2284  C9  UNK    92      23.960  24.900  32.924  1.00  0.00           C
ATOM   2285  C10 UNK    92      21.961  23.817  31.968  1.00  0.00           C
ATOM   2286  C11 UNK    92      23.019  24.767  31.917  1.00  0.00           C
ATOM   2287  H12 UNK    92      20.578  23.093  36.167  1.00  0.00           H
ATOM   2288  H13 UNK    92      21.867  24.294  36.202  1.00  0.00           H
ATOM   2289  H14 UNK    92      23.557  22.214  35.778  1.00  0.00           H
ATOM   2290  H15 UNK    92      22.110  21.463  35.212  1.00  0.00           H
ATOM   2291  H16 UNK    92      22.879  22.805  38.194  1.00  0.00           H
ATOM   2292  H17 UNK    92      20.515  24.476  38.539  1.00  0.00           H
ATOM   2293  H18 UNK    92      22.117  25.037  38.359  1.00  0.00           H
ATOM   2294  H19 UNK    92      21.733  23.999  39.812  1.00  0.00           H
ATOM   2295  H20 UNK    92      24.442  24.244  34.885  1.00  0.00           H
ATOM   2296  H21 UNK    92      21.001  22.298  33.230  1.00  0.00           H
ATOM   2297  H22 UNK    92      21.488  21.691  39.145  1.00  0.00           H
ATOM   2298  H23 UNK    92      24.824  25.521  32.900  1.00  0.00           H
ATOM   2299  H24 UNK    92      21.190  23.699  31.199  1.00  0.00           H
ATOM   2300  H25 UNK    92      23.164  25.231  30.903  1.00  0.00           H
ATOM   2301  O1  UNK    93       4.933  41.551  56.720  1.00  0.00           O
ATOM   2302  C2  UNK    93       4.179  40.555  54.501  1.00  0.00           C
ATOM   2303  C3  UNK    93       5.337  39.541  54.328  1.00  0.00           C
ATOM   2304  C4  UNK    93       4.485  41.807  55.427  1.00  0.00           C
ATOM   2305  C5  UNK    93       5.019  38.288  53.468  1.00  0.00           C
ATOM   2306  C6  UNK    93       3.180  42.629  55.570  1.00  0.00           C
ATOM   2307  C7  UNK    93       5.299  36.980  53.945  1.00  0.00           C
ATOM   2308  C8  UNK    93       4.569  38.466  52.166  1.00  0.00           C
ATOM   2309  C9  UNK    93       5.083  35.817  53.114  1.00  0.00           C
ATOM   2310  C10 UNK    93       4.424  37.327  51.385  1.00  0.00           C
ATOM   2311  C11 UNK    93       4.795  36.043  51.764  1.00  0.00           C
ATOM   2312  H12 UNK    93       3.221  40.089  54.800  1.00  0.00           H
ATOM   2313  H13 UNK    93       3.943  41.011  53.514  1.00  0.00           H
ATOM   2314  H14 UNK    93       6.195  40.131  54.072  1.00  0.00           H
ATOM   2315  H15 UNK    93       5.531  39.150  55.363  1.00  0.00           H
ATOM   2316  H16 UNK    93       5.219  42.437  54.916  1.00  0.00           H
ATOM   2317  H17 UNK    93       3.402  43.504  56.245  1.00  0.00           H
ATOM   2318  H18 UNK    93       2.393  42.049  56.083  1.00  0.00           H
ATOM   2319  H19 UNK    93       2.713  42.920  54.613  1.00  0.00           H
ATOM   2320  H20 UNK    93       5.556  36.869  55.035  1.00  0.00           H
ATOM   2321  H21 UNK    93       4.239  39.436  51.804  1.00  0.00           H
ATOM   2322  H22 UNK    93       4.385  40.857  57.146  1.00  0.00           H
ATOM   2323  H23 UNK    93       5.274  34.806  53.447  1.00  0.00           H
ATOM   2324  H24 UNK    93       3.840  37.557  50.436  1.00  0.00           H
ATOM   2325  H25 UNK    93       4.613  35.240  51.083  1.00  0.00           H
ATOM   2326  O1  UNK    94      65.540  61.074   8.339  1.00  0.00           O
ATOM   2327  C2  UNK    94      65.824  62.490  10.361  1.00  0.00           C
ATOM   2328  C3  UNK    94      66.336  61.191  11.063  1.00  0.00           C
ATOM   2329  C4  UNK    94      65.062  62.191   9.060  1.00  0.00           C
ATOM   2330  C5  UNK    94      66.982  61.521  12.382  1.00  0.00           C
ATOM   2331  C6  UNK    94      64.970  63.389   8.083  1.00  0.00           C
ATOM   2332  C7  UNK    94      68.023  62.381  12.493  1.00  0.00           C
ATOM   2333  C8  UNK    94      66.559  60.847  13.551  1.00  0.00           C
ATOM   2334  C9  UNK    94      68.579  62.813  13.704  1.00  0.00           C
ATOM   2335  C10 UNK    94      67.158  61.082  14.806  1.00  0.00           C
ATOM   2336  C11 UNK    94      68.114  62.138  14.829  1.00  0.00           C
ATOM   2337  H12 UNK    94      66.658  63.144  10.135  1.00  0.00           H
ATOM   2338  H13 UNK    94      65.211  63.035  11.072  1.00  0.00           H
ATOM   2339  H14 UNK    94      65.483  60.575  11.337  1.00  0.00           H
ATOM   2340  H15 UNK    94      66.960  60.567  10.430  1.00  0.00           H
ATOM   2341  H16 UNK    94      64.022  61.969   9.373  1.00  0.00           H
ATOM   2342  H17 UNK    94      65.981  63.691   7.879  1.00  0.00           H
ATOM   2343  H18 UNK    94      64.298  64.160   8.412  1.00  0.00           H
ATOM   2344  H19 UNK    94      64.505  63.017   7.158  1.00  0.00           H
ATOM   2345  H20 UNK    94      68.394  62.880  11.534  1.00  0.00           H
ATOM   2346  H21 UNK    94      65.725  60.162  13.514  1.00  0.00           H
ATOM   2347  H22 UNK    94      64.713  60.815   7.813  1.00  0.00           H
ATOM   2348  H23 UNK    94      69.305  63.691  13.776  1.00  0.00           H
ATOM   2349  H24 UNK    94      66.762  60.583  15.696  1.00  0.00           H
ATOM   2350  H25 UNK    94      68.489  62.500  15.846  1.00  0.00           H
ATOM   2351  O1  UNK    95      58.523  60.352  74.536  1.00  0.00           O
ATOM   2352  C2  UNK    95      56.756  59.614  75.997  1.00  0.00           C
ATOM   2353  C3  UNK    95      56.509  58.443  75.021  1.00  0.00           C
ATOM   2354  C4  UNK    95      58.210  60.175  75.891  1.00  0.00           C
ATOM   2355  C5  UNK    95      55.082  57.826  75.249  1.00  0.00           C
ATOM   2356  C6  UNK    95      59.350  59.267  76.532  1.00  0.00           C
ATOM   2357  C7  UNK    95      53.871  58.641  75.127  1.00  0.00           C
ATOM   2358  C8  UNK    95      54.890  56.537  75.628  1.00  0.00           C
ATOM   2359  C9  UNK    95      52.594  58.137  75.469  1.00  0.00           C
ATOM   2360  C10 UNK    95      53.637  55.998  75.963  1.00  0.00           C
ATOM   2361  C11 UNK    95      52.516  56.804  75.912  1.00  0.00           C
ATOM   2362  H12 UNK    95      56.569  59.272  77.066  1.00  0.00           H
ATOM   2363  H13 UNK    95      56.154  60.475  75.802  1.00  0.00           H
ATOM   2364  H14 UNK    95      56.568  58.873  74.014  1.00  0.00           H
ATOM   2365  H15 UNK    95      57.297  57.712  75.101  1.00  0.00           H
ATOM   2366  H16 UNK    95      58.189  61.152  76.399  1.00  0.00           H
ATOM   2367  H17 UNK    95      60.336  59.739  76.487  1.00  0.00           H
ATOM   2368  H18 UNK    95      59.502  58.251  76.157  1.00  0.00           H
ATOM   2369  H19 UNK    95      59.056  59.054  77.632  1.00  0.00           H
ATOM   2370  H20 UNK    95      54.005  59.666  74.810  1.00  0.00           H
ATOM   2371  H21 UNK    95      55.746  55.892  75.722  1.00  0.00           H
ATOM   2372  H22 UNK    95      59.380  59.918  74.550  1.00  0.00           H
ATOM   2373  H23 UNK    95      51.676  58.658  75.408  1.00  0.00           H
ATOM   2374  H24 UNK    95      53.571  55.031  76.342  1.00  0.00           H
ATOM   2375  H25 UNK    95      51.477  56.335  75.996  1.00  0.00           H
ATOM   2376  O1  UNK    96      14.683  35.125  73.773  1.00  0.00           O
ATOM   2377  C2  UNK    96      12.939  33.423  73.733  1.00  0.00           C
ATOM   2378  C3  UNK    96      11.782  34.334  73.102  1.00  0.00           C
ATOM   2379  C4  UNK    96      14.001  34.126  74.526  1.00  0.00           C
ATOM   2380  C5  UNK    96      10.789  33.427  72.412  1.00  0.00           C
ATOM   2381  C6  UNK    96      14.950  33.121  75.194  1.00  0.00           C
ATOM   2382  C7  UNK    96       9.462  33.272  72.705  1.00  0.00           C
ATOM   2383  C8  UNK    96      11.195  32.820  71.193  1.00  0.00           C
ATOM   2384  C9  UNK    96       8.697  32.284  72.052  1.00  0.00           C
ATOM   2385  C10 UNK    96      10.381  31.975  70.399  1.00  0.00           C
ATOM   2386  C11 UNK    96       9.145  31.601  70.915  1.00  0.00           C
ATOM   2387  H12 UNK    96      13.531  32.896  72.944  1.00  0.00           H
ATOM   2388  H13 UNK    96      12.460  32.549  74.304  1.00  0.00           H
ATOM   2389  H14 UNK    96      11.254  34.861  73.921  1.00  0.00           H
ATOM   2390  H15 UNK    96      12.080  35.069  72.388  1.00  0.00           H
ATOM   2391  H16 UNK    96      13.631  34.637  75.336  1.00  0.00           H
ATOM   2392  H17 UNK    96      14.420  32.497  75.919  1.00  0.00           H
ATOM   2393  H18 UNK    96      15.689  33.621  75.762  1.00  0.00           H
ATOM   2394  H19 UNK    96      15.478  32.415  74.499  1.00  0.00           H
ATOM   2395  H20 UNK    96       9.000  33.875  73.626  1.00  0.00           H
ATOM   2396  H21 UNK    96      12.233  33.029  70.868  1.00  0.00           H
ATOM   2397  H22 UNK    96      14.565  36.024  74.138  1.00  0.00           H
ATOM   2398  H23 UNK    96       7.686  32.142  72.337  1.00  0.00           H
ATOM   2399  H24 UNK    96      10.740  31.509  69.507  1.00  0.00           H
ATOM   2400  H25 UNK    96       8.533  30.846  70.448  1.00  0.00           H
ATOM   2401  O1  UNK    97      49.701  36.364  52.466  1.00  0.00           O
ATOM   2402  C2  UNK    97      50.751  37.758  50.847  1.00  0.00           C
ATOM   2403  C3  UNK    97      50.436  39.073  51.643  1.00  0.00           C
ATOM   2404  C4  UNK    97      49.651  36.693  51.102  1.00  0.00           C
ATOM   2405  C5  UNK    97      51.422  40.197  51.159  1.00  0.00           C
ATOM   2406  C6  UNK    97      49.947  35.357  50.361  1.00  0.00           C
ATOM   2407  C7  UNK    97      51.108  41.050  50.074  1.00  0.00           C
ATOM   2408  C8  UNK    97      52.655  40.238  51.790  1.00  0.00           C
ATOM   2409  C9  UNK    97      52.099  41.979  49.664  1.00  0.00           C
ATOM   2410  C10 UNK    97      53.649  41.143  51.334  1.00  0.00           C
ATOM   2411  C11 UNK    97      53.344  42.051  50.308  1.00  0.00           C
ATOM   2412  H12 UNK    97      51.743  37.397  51.072  1.00  0.00           H
ATOM   2413  H13 UNK    97      50.827  37.954  49.803  1.00  0.00           H
ATOM   2414  H14 UNK    97      49.390  39.447  51.463  1.00  0.00           H
ATOM   2415  H15 UNK    97      50.487  38.838  52.714  1.00  0.00           H
ATOM   2416  H16 UNK    97      48.786  37.181  50.707  1.00  0.00           H
ATOM   2417  H17 UNK    97      50.670  34.736  50.873  1.00  0.00           H
ATOM   2418  H18 UNK    97      50.203  35.541  49.287  1.00  0.00           H
ATOM   2419  H19 UNK    97      48.964  34.893  50.346  1.00  0.00           H
ATOM   2420  H20 UNK    97      50.197  41.000  49.544  1.00  0.00           H
ATOM   2421  H21 UNK    97      52.942  39.521  52.569  1.00  0.00           H
ATOM   2422  H22 UNK    97      49.089  36.897  53.065  1.00  0.00           H
ATOM   2423  H23 UNK    97      51.827  42.602  48.831  1.00  0.00           H
ATOM   2424  H24 UNK    97      54.575  41.233  51.792  1.00  0.00           H
ATOM   2425  H25 UNK    97      53.972  42.948  50.018  1.00  0.00           H
ATOM   2426  O1  UNK    98      60.329  65.391  69.940  1.00  0.00           O
ATOM   2427  C2  UNK    98      58.199  65.918  69.120  1.00  0.00           C
ATOM   2428  C3  UNK    98      57.977  67.392  69.431  1.00  0.00           C
ATOM   2429  C4  UNK    98      59.623  65.449  68.726  1.00  0.00           C
ATOM   2430  C5  UNK    98      56.488  67.743  69.578  1.00  0.00           C
ATOM   2431  C6  UNK    98      60.424  66.259  67.640  1.00  0.00           C
ATOM   2432  C7  UNK    98      55.667  68.013  68.444  1.00  0.00           C
ATOM   2433  C8  UNK    98      55.893  67.748  70.869  1.00  0.00           C
ATOM   2434  C9  UNK    98      54.243  68.097  68.596  1.00  0.00           C
ATOM   2435  C10 UNK    98      54.463  68.026  70.991  1.00  0.00           C
ATOM   2436  C11 UNK    98      53.646  68.025  69.847  1.00  0.00           C
ATOM   2437  H12 UNK    98      57.458  65.742  68.312  1.00  0.00           H
ATOM   2438  H13 UNK    98      57.921  65.338  69.984  1.00  0.00           H
ATOM   2439  H14 UNK    98      58.500  67.478  70.391  1.00  0.00           H
ATOM   2440  H15 UNK    98      58.557  68.046  68.791  1.00  0.00           H
ATOM   2441  H16 UNK    98      59.584  64.398  68.382  1.00  0.00           H
ATOM   2442  H17 UNK    98      60.685  67.297  67.912  1.00  0.00           H
ATOM   2443  H18 UNK    98      59.675  66.246  66.839  1.00  0.00           H
ATOM   2444  H19 UNK    98      61.262  65.647  67.429  1.00  0.00           H
ATOM   2445  H20 UNK    98      56.156  68.071  67.473  1.00  0.00           H
ATOM   2446  H21 UNK    98      56.480  67.476  71.708  1.00  0.00           H
ATOM   2447  H22 UNK    98      59.760  65.014  70.633  1.00  0.00           H
ATOM   2448  H23 UNK    98      53.659  68.091  67.660  1.00  0.00           H
ATOM   2449  H24 UNK    98      53.979  67.914  71.975  1.00  0.00           H
ATOM   2450  H25 UNK    98      52.518  67.992  69.969  1.00  0.00           H
ATOM   2451  O1  UNK    99      30.991  59.677  41.325  1.00  0.00           O
ATOM   2452  C2  UNK    99      31.055  60.610  38.941  1.00  0.00           C
ATOM   2453  C3  UNK    99      31.697  59.357  38.248  1.00  0.00           C
ATOM   2454  C4  UNK    99      31.313  60.801  40.452  1.00  0.00           C
ATOM   2455  C5  UNK    99      31.617  59.445  36.722  1.00  0.00           C
ATOM   2456  C6  UNK    99      30.548  62.027  41.017  1.00  0.00           C
ATOM   2457  C7  UNK    99      32.666  58.901  35.925  1.00  0.00           C
ATOM   2458  C8  UNK    99      30.431  59.875  36.051  1.00  0.00           C
ATOM   2459  C9  UNK    99      32.643  58.976  34.529  1.00  0.00           C
ATOM   2460  C10 UNK    99      30.381  59.943  34.656  1.00  0.00           C
ATOM   2461  C11 UNK    99      31.496  59.467  33.928  1.00  0.00           C
ATOM   2462  H12 UNK    99      29.990  60.546  38.722  1.00  0.00           H
ATOM   2463  H13 UNK    99      31.420  61.460  38.370  1.00  0.00           H
ATOM   2464  H14 UNK    99      32.765  59.187  38.502  1.00  0.00           H
ATOM   2465  H15 UNK    99      31.289  58.404  38.620  1.00  0.00           H
ATOM   2466  H16 UNK    99      32.400  60.913  40.549  1.00  0.00           H
ATOM   2467  H17 UNK    99      29.566  62.127  40.518  1.00  0.00           H
ATOM   2468  H18 UNK    99      31.085  62.916  40.959  1.00  0.00           H
ATOM   2469  H19 UNK    99      30.424  61.872  42.085  1.00  0.00           H
ATOM   2470  H20 UNK    99      33.558  58.551  36.388  1.00  0.00           H
ATOM   2471  H21 UNK    99      29.653  60.324  36.634  1.00  0.00           H
ATOM   2472  H22 UNK    99      31.655  58.915  41.202  1.00  0.00           H
ATOM   2473  H23 UNK    99      33.486  58.615  33.922  1.00  0.00           H
ATOM   2474  H24 UNK    99      29.501  60.367  34.240  1.00  0.00           H
ATOM   2475  H25 UNK    99      31.454  59.538  32.866  1.00  0.00           H
ATOM   2476  O1  UNK   100      56.393  36.308  55.259  1.00  0.00           O
ATOM   2477  C2  UNK   100      56.763  38.204  53.894  1.00  0.00           C
ATOM   2478  C3  UNK   100      55.436  38.688  53.379  1.00  0.00           C
ATOM   2479  C4  UNK   100      56.984  36.675  54.060  1.00  0.00           C
ATOM   2480  C5  UNK   100      54.256  38.013  54.177  1.00  0.00           C
ATOM   2481  C6  UNK   100      58.489  36.407  54.107  1.00  0.00           C
ATOM   2482  C7  UNK   100      53.484  36.991  53.631  1.00  0.00           C
ATOM   2483  C8  UNK   100      54.175  38.305  55.548  1.00  0.00           C
ATOM   2484  C9  UNK   100      52.717  36.078  54.408  1.00  0.00           C
ATOM   2485  C10 UNK   100      53.431  37.392  56.360  1.00  0.00           C
ATOM   2486  C11 UNK   100      52.747  36.282  55.796  1.00  0.00           C
ATOM   2487  H12 UNK   100      57.074  38.713  54.898  1.00  0.00           H
ATOM   2488  H13 UNK   100      57.402  38.654  53.030  1.00  0.00           H
ATOM   2489  H14 UNK   100      55.378  39.789  53.536  1.00  0.00           H
ATOM   2490  H15 UNK   100      55.271  38.381  52.314  1.00  0.00           H
ATOM   2491  H16 UNK   100      56.486  36.239  53.127  1.00  0.00           H
ATOM   2492  H17 UNK   100      58.954  37.179  54.769  1.00  0.00           H
ATOM   2493  H18 UNK   100      58.895  36.608  53.085  1.00  0.00           H
ATOM   2494  H19 UNK   100      58.739  35.422  54.431  1.00  0.00           H
ATOM   2495  H20 UNK   100      53.543  36.726  52.606  1.00  0.00           H
ATOM   2496  H21 UNK   100      54.803  39.045  56.009  1.00  0.00           H
ATOM   2497  H22 UNK   100      55.421  36.357  55.033  1.00  0.00           H
ATOM   2498  H23 UNK   100      52.142  35.253  53.967  1.00  0.00           H
ATOM   2499  H24 UNK   100      53.340  37.655  57.436  1.00  0.00           H
ATOM   2500  H25 UNK   100      52.045  35.723  56.485  1.00  0.00           H
ATOM   2501  O1  UNK   101      35.264  74.574  27.922  1.00  0.00           O
ATOM   2502  C2  UNK   101      33.222  73.537  28.779  1.00  0.00           C
ATOM   2503  C3  UNK   101      32.558  74.740  29.460  1.00  0.00           C
ATOM   2504  C4  UNK   101      34.737  73.499  28.754  1.00  0.00           C
ATOM   2505  C5  UNK   101      31.193  75.080  28.808  1.00  0.00           C
ATOM   2506  C6  UNK   101      35.295  72.158  28.298  1.00  0.00           C
ATOM   2507  C7  UNK   101      30.086  74.325  29.209  1.00  0.00           C
ATOM   2508  C8  UNK   101      31.014  76.187  27.988  1.00  0.00           C
ATOM   2509  C9  UNK   101      28.816  74.619  28.750  1.00  0.00           C
ATOM   2510  C10 UNK   101      29.743  76.521  27.491  1.00  0.00           C
ATOM   2511  C11 UNK   101      28.637  75.710  27.909  1.00  0.00           C
ATOM   2512  H12 UNK   101      32.896  73.480  27.817  1.00  0.00           H
ATOM   2513  H13 UNK   101      32.887  72.661  29.293  1.00  0.00           H
ATOM   2514  H14 UNK   101      32.537  74.618  30.518  1.00  0.00           H
ATOM   2515  H15 UNK   101      33.170  75.618  29.248  1.00  0.00           H
ATOM   2516  H16 UNK   101      34.996  73.649  29.791  1.00  0.00           H
ATOM   2517  H17 UNK   101      35.081  71.345  29.019  1.00  0.00           H
ATOM   2518  H18 UNK   101      36.407  72.160  28.295  1.00  0.00           H
ATOM   2519  H19 UNK   101      34.917  71.940  27.297  1.00  0.00           H
ATOM   2520  H20 UNK   101      30.263  73.466  29.874  1.00  0.00           H
ATOM   2521  H21 UNK   101      31.881  76.819  27.699  1.00  0.00           H
ATOM   2522  H22 UNK   101      34.969  74.359  27.016  1.00  0.00           H
ATOM   2523  H23 UNK   101      27.947  74.060  29.001  1.00  0.00           H
ATOM   2524  H24 UNK   101      29.677  77.462  26.911  1.00  0.00           H
ATOM   2525  H25 UNK   101      27.675  75.942  27.558  1.00  0.00           H
ATOM   2526  O1  UNK   102       7.265  18.182  37.206  1.00  0.00           O
ATOM   2527  C2  UNK   102       5.543  17.022  38.253  1.00  0.00           C
ATOM   2528  C3  UNK   102       5.090  16.049  39.261  1.00  0.00           C
ATOM   2529  C4  UNK   102       7.054  17.036  37.976  1.00  0.00           C
ATOM   2530  C5  UNK   102       3.554  15.940  39.422  1.00  0.00           C
ATOM   2531  C6  UNK   102       7.487  15.806  37.155  1.00  0.00           C
ATOM   2532  C7  UNK   102       2.771  15.289  38.477  1.00  0.00           C
ATOM   2533  C8  UNK   102       2.913  16.324  40.624  1.00  0.00           C
ATOM   2534  C9  UNK   102       1.384  15.273  38.639  1.00  0.00           C
ATOM   2535  C10 UNK   102       1.562  16.290  40.814  1.00  0.00           C
ATOM   2536  C11 UNK   102       0.789  15.762  39.824  1.00  0.00           C
ATOM   2537  H12 UNK   102       5.128  18.001  38.572  1.00  0.00           H
ATOM   2538  H13 UNK   102       5.092  16.670  37.282  1.00  0.00           H
ATOM   2539  H14 UNK   102       5.509  15.032  39.056  1.00  0.00           H
ATOM   2540  H15 UNK   102       5.561  16.379  40.181  1.00  0.00           H
ATOM   2541  H16 UNK   102       7.493  17.004  38.911  1.00  0.00           H
ATOM   2542  H17 UNK   102       6.908  15.731  36.160  1.00  0.00           H
ATOM   2543  H18 UNK   102       7.316  14.903  37.735  1.00  0.00           H
ATOM   2544  H19 UNK   102       8.509  15.904  37.035  1.00  0.00           H
ATOM   2545  H20 UNK   102       3.284  14.878  37.570  1.00  0.00           H
ATOM   2546  H21 UNK   102       3.476  16.705  41.503  1.00  0.00           H
ATOM   2547  H22 UNK   102       6.455  18.714  37.358  1.00  0.00           H
ATOM   2548  H23 UNK   102       0.696  14.884  37.892  1.00  0.00           H
ATOM   2549  H24 UNK   102       1.022  16.470  41.779  1.00  0.00           H
ATOM   2550  H25 UNK   102      -0.299  15.666  39.979  1.00  0.00           H
ATOM   2551  O1  UNK   103      74.961   2.980  35.284  1.00  0.00           O
ATOM   2552  C2  UNK   103      72.806   3.288  33.993  1.00  0.00           C
ATOM   2553  C3  UNK   103      71.974   2.049  34.566  1.00  0.00           C
ATOM   2554  C4  UNK   103      74.386   3.150  33.946  1.00  0.00           C
ATOM   2555  C5  UNK   103      72.415   1.508  35.951  1.00  0.00           C
ATOM   2556  C6  UNK   103      74.986   4.385  33.308  1.00  0.00           C
ATOM   2557  C7  UNK   103      72.919   0.164  36.143  1.00  0.00           C
ATOM   2558  C8  UNK   103      72.395   2.363  37.067  1.00  0.00           C
ATOM   2559  C9  UNK   103      73.527  -0.246  37.359  1.00  0.00           C
ATOM   2560  C10 UNK   103      72.803   1.966  38.349  1.00  0.00           C
ATOM   2561  C11 UNK   103      73.408   0.662  38.427  1.00  0.00           C
ATOM   2562  H12 UNK   103      72.639   4.127  34.673  1.00  0.00           H
ATOM   2563  H13 UNK   103      72.523   3.711  33.023  1.00  0.00           H
ATOM   2564  H14 UNK   103      70.998   2.560  34.698  1.00  0.00           H
ATOM   2565  H15 UNK   103      71.859   1.254  33.821  1.00  0.00           H
ATOM   2566  H16 UNK   103      74.678   2.277  33.373  1.00  0.00           H
ATOM   2567  H17 UNK   103      74.541   5.358  33.657  1.00  0.00           H
ATOM   2568  H18 UNK   103      74.988   4.339  32.207  1.00  0.00           H
ATOM   2569  H19 UNK   103      75.982   4.493  33.537  1.00  0.00           H
ATOM   2570  H20 UNK   103      72.840  -0.475  35.267  1.00  0.00           H
ATOM   2571  H21 UNK   103      72.111   3.405  36.937  1.00  0.00           H
ATOM   2572  H22 UNK   103      74.353   2.469  35.802  1.00  0.00           H
ATOM   2573  H23 UNK   103      73.906  -1.253  37.468  1.00  0.00           H
ATOM   2574  H24 UNK   103      72.608   2.507  39.215  1.00  0.00           H
ATOM   2575  H25 UNK   103      73.671   0.319  39.448  1.00  0.00           H
ATOM   2576  O1  UNK   104      -2.740   9.624  63.981  1.00  0.00           O
ATOM   2577  C2  UNK   104      -1.336   7.672  63.681  1.00  0.00           C
ATOM   2578  C3  UNK   104      -0.567   8.298  62.471  1.00  0.00           C
ATOM   2579  C4  UNK   104      -2.782   8.252  63.711  1.00  0.00           C
ATOM   2580  C5  UNK   104       0.970   8.096  62.451  1.00  0.00           C
ATOM   2581  C6  UNK   104      -3.581   7.681  64.910  1.00  0.00           C
ATOM   2582  C7  UNK   104       1.739   8.661  63.489  1.00  0.00           C
ATOM   2583  C8  UNK   104       1.563   7.417  61.395  1.00  0.00           C
ATOM   2584  C9  UNK   104       3.173   8.524  63.401  1.00  0.00           C
ATOM   2585  C10 UNK   104       2.956   7.210  61.397  1.00  0.00           C
ATOM   2586  C11 UNK   104       3.778   7.684  62.444  1.00  0.00           C
ATOM   2587  H12 UNK   104      -0.788   7.836  64.653  1.00  0.00           H
ATOM   2588  H13 UNK   104      -1.410   6.556  63.533  1.00  0.00           H
ATOM   2589  H14 UNK   104      -1.098   7.889  61.610  1.00  0.00           H
ATOM   2590  H15 UNK   104      -0.711   9.365  62.425  1.00  0.00           H
ATOM   2591  H16 UNK   104      -3.349   8.057  62.775  1.00  0.00           H
ATOM   2592  H17 UNK   104      -4.592   8.180  64.901  1.00  0.00           H
ATOM   2593  H18 UNK   104      -2.996   7.957  65.833  1.00  0.00           H
ATOM   2594  H19 UNK   104      -3.715   6.579  64.949  1.00  0.00           H
ATOM   2595  H20 UNK   104       1.332   9.289  64.233  1.00  0.00           H
ATOM   2596  H21 UNK   104       1.003   7.001  60.598  1.00  0.00           H
ATOM   2597  H22 UNK   104      -3.751   9.808  64.039  1.00  0.00           H
ATOM   2598  H23 UNK   104       3.792   8.938  64.163  1.00  0.00           H
ATOM   2599  H24 UNK   104       3.418   6.581  60.643  1.00  0.00           H
ATOM   2600  H25 UNK   104       4.852   7.471  62.426  1.00  0.00           H
ATOM   2601  O1  UNK   105      36.714   4.687  81.522  1.00  0.00           O
ATOM   2602  C2  UNK   105      36.152   4.329  79.118  1.00  0.00           C
ATOM   2603  C3  UNK   105      34.799   3.604  79.473  1.00  0.00           C
ATOM   2604  C4  UNK   105      37.266   4.307  80.222  1.00  0.00           C
ATOM   2605  C5  UNK   105      33.749   3.509  78.397  1.00  0.00           C
ATOM   2606  C6  UNK   105      38.411   5.320  79.888  1.00  0.00           C
ATOM   2607  C7  UNK   105      34.090   2.937  77.157  1.00  0.00           C
ATOM   2608  C8  UNK   105      32.411   3.791  78.696  1.00  0.00           C
ATOM   2609  C9  UNK   105      33.047   2.872  76.215  1.00  0.00           C
ATOM   2610  C10 UNK   105      31.408   3.768  77.708  1.00  0.00           C
ATOM   2611  C11 UNK   105      31.742   3.416  76.446  1.00  0.00           C
ATOM   2612  H12 UNK   105      35.930   5.330  78.789  1.00  0.00           H
ATOM   2613  H13 UNK   105      36.476   3.838  78.166  1.00  0.00           H
ATOM   2614  H14 UNK   105      35.048   2.681  79.989  1.00  0.00           H
ATOM   2615  H15 UNK   105      34.463   4.265  80.226  1.00  0.00           H
ATOM   2616  H16 UNK   105      37.603   3.276  80.189  1.00  0.00           H
ATOM   2617  H17 UNK   105      39.168   5.441  80.752  1.00  0.00           H
ATOM   2618  H18 UNK   105      37.916   6.254  79.780  1.00  0.00           H
ATOM   2619  H19 UNK   105      38.920   5.059  78.924  1.00  0.00           H
ATOM   2620  H20 UNK   105      35.093   2.699  76.947  1.00  0.00           H
ATOM   2621  H21 UNK   105      32.047   4.063  79.630  1.00  0.00           H
ATOM   2622  H22 UNK   105      37.362   4.528  82.299  1.00  0.00           H
ATOM   2623  H23 UNK   105      33.306   2.424  75.243  1.00  0.00           H
ATOM   2624  H24 UNK   105      30.406   4.104  77.897  1.00  0.00           H
ATOM   2625  H25 UNK   105      30.944   3.377  75.596  1.00  0.00           H
ATOM   2626  O1  UNK   106      16.410   6.992  34.306  1.00  0.00           O
ATOM   2627  C2  UNK   106      17.555   6.262  36.337  1.00  0.00           C
ATOM   2628  C3  UNK   106      18.796   7.182  36.362  1.00  0.00           C
ATOM   2629  C4  UNK   106      17.009   5.923  34.937  1.00  0.00           C
ATOM   2630  C5  UNK   106      19.198   7.502  37.758  1.00  0.00           C
ATOM   2631  C6  UNK   106      16.157   4.652  34.784  1.00  0.00           C
ATOM   2632  C7  UNK   106      20.204   6.647  38.296  1.00  0.00           C
ATOM   2633  C8  UNK   106      18.565   8.404  38.637  1.00  0.00           C
ATOM   2634  C9  UNK   106      20.779   6.842  39.624  1.00  0.00           C
ATOM   2635  C10 UNK   106      19.097   8.570  39.970  1.00  0.00           C
ATOM   2636  C11 UNK   106      20.175   7.837  40.380  1.00  0.00           C
ATOM   2637  H12 UNK   106      16.681   6.849  36.691  1.00  0.00           H
ATOM   2638  H13 UNK   106      17.791   5.353  36.947  1.00  0.00           H
ATOM   2639  H14 UNK   106      19.693   6.787  35.873  1.00  0.00           H
ATOM   2640  H15 UNK   106      18.389   8.026  35.761  1.00  0.00           H
ATOM   2641  H16 UNK   106      17.887   5.726  34.286  1.00  0.00           H
ATOM   2642  H17 UNK   106      15.909   4.325  33.749  1.00  0.00           H
ATOM   2643  H18 UNK   106      15.277   4.579  35.419  1.00  0.00           H
ATOM   2644  H19 UNK   106      16.718   3.846  35.184  1.00  0.00           H
ATOM   2645  H20 UNK   106      20.704   5.957  37.690  1.00  0.00           H
ATOM   2646  H21 UNK   106      17.768   9.022  38.256  1.00  0.00           H
ATOM   2647  H22 UNK   106      16.032   6.720  33.424  1.00  0.00           H
ATOM   2648  H23 UNK   106      21.700   6.343  39.877  1.00  0.00           H
ATOM   2649  H24 UNK   106      18.557   9.254  40.595  1.00  0.00           H
ATOM   2650  H25 UNK   106      20.625   8.058  41.381  1.00  0.00           H
ATOM   2651  O1  UNK   107      10.130  35.848  64.054  1.00  0.00           O
ATOM   2652  C2  UNK   107      12.299  36.445  63.091  1.00  0.00           C
ATOM   2653  C3  UNK   107      12.585  37.626  63.973  1.00  0.00           C
ATOM   2654  C4  UNK   107      10.771  36.230  62.876  1.00  0.00           C
ATOM   2655  C5  UNK   107      14.048  37.554  64.286  1.00  0.00           C
ATOM   2656  C6  UNK   107      10.496  35.194  61.790  1.00  0.00           C
ATOM   2657  C7  UNK   107      15.044  38.240  63.573  1.00  0.00           C
ATOM   2658  C8  UNK   107      14.330  36.899  65.440  1.00  0.00           C
ATOM   2659  C9  UNK   107      16.374  38.251  63.976  1.00  0.00           C
ATOM   2660  C10 UNK   107      15.715  36.865  65.878  1.00  0.00           C
ATOM   2661  C11 UNK   107      16.675  37.583  65.154  1.00  0.00           C
ATOM   2662  H12 UNK   107      12.775  35.480  63.421  1.00  0.00           H
ATOM   2663  H13 UNK   107      12.697  36.539  62.114  1.00  0.00           H
ATOM   2664  H14 UNK   107      12.401  38.579  63.453  1.00  0.00           H
ATOM   2665  H15 UNK   107      11.994  37.556  64.896  1.00  0.00           H
ATOM   2666  H16 UNK   107      10.423  37.232  62.571  1.00  0.00           H
ATOM   2667  H17 UNK   107      10.484  34.190  62.235  1.00  0.00           H
ATOM   2668  H18 UNK   107      11.312  35.175  61.038  1.00  0.00           H
ATOM   2669  H19 UNK   107       9.553  35.453  61.213  1.00  0.00           H
ATOM   2670  H20 UNK   107      14.836  38.768  62.639  1.00  0.00           H
ATOM   2671  H21 UNK   107      13.566  36.413  66.086  1.00  0.00           H
ATOM   2672  H22 UNK   107       9.611  36.662  64.198  1.00  0.00           H
ATOM   2673  H23 UNK   107      17.193  38.775  63.353  1.00  0.00           H
ATOM   2674  H24 UNK   107      16.071  36.346  66.748  1.00  0.00           H
ATOM   2675  H25 UNK   107      17.703  37.580  65.567  1.00  0.00           H
ATOM   2676  O1  UNK   108      60.420  39.510  71.831  1.00  0.00           O
ATOM   2677  C2  UNK   108      61.368  41.607  71.076  1.00  0.00           C
ATOM   2678  C3  UNK   108      60.430  41.727  69.912  1.00  0.00           C
ATOM   2679  C4  UNK   108      61.608  40.198  71.488  1.00  0.00           C
ATOM   2680  C5  UNK   108      60.307  43.139  69.391  1.00  0.00           C
ATOM   2681  C6  UNK   108      62.710  40.101  72.641  1.00  0.00           C
ATOM   2682  C7  UNK   108      59.436  44.020  70.016  1.00  0.00           C
ATOM   2683  C8  UNK   108      61.195  43.561  68.376  1.00  0.00           C
ATOM   2684  C9  UNK   108      59.407  45.364  69.612  1.00  0.00           C
ATOM   2685  C10 UNK   108      61.152  44.956  68.003  1.00  0.00           C
ATOM   2686  C11 UNK   108      60.335  45.860  68.709  1.00  0.00           C
ATOM   2687  H12 UNK   108      60.976  42.178  71.947  1.00  0.00           H
ATOM   2688  H13 UNK   108      62.307  42.070  70.745  1.00  0.00           H
ATOM   2689  H14 UNK   108      60.746  41.127  69.023  1.00  0.00           H
ATOM   2690  H15 UNK   108      59.515  41.380  70.235  1.00  0.00           H
ATOM   2691  H16 UNK   108      61.958  39.702  70.563  1.00  0.00           H
ATOM   2692  H17 UNK   108      63.711  40.413  72.269  1.00  0.00           H
ATOM   2693  H18 UNK   108      62.742  39.048  72.966  1.00  0.00           H
ATOM   2694  H19 UNK   108      62.297  40.710  73.494  1.00  0.00           H
ATOM   2695  H20 UNK   108      58.764  43.636  70.816  1.00  0.00           H
ATOM   2696  H21 UNK   108      61.990  42.861  67.982  1.00  0.00           H
ATOM   2697  H22 UNK   108      60.149  38.909  71.024  1.00  0.00           H
ATOM   2698  H23 UNK   108      58.709  46.046  70.076  1.00  0.00           H
ATOM   2699  H24 UNK   108      61.797  45.284  67.261  1.00  0.00           H
ATOM   2700  H25 UNK   108      60.433  46.929  68.531  1.00  0.00           H
ATOM   2701  O1  UNK   109      54.048  35.919  49.277  1.00  0.00           O
ATOM   2702  C2  UNK   109      54.174  33.652  50.139  1.00  0.00           C
ATOM   2703  C3  UNK   109      55.088  34.157  51.291  1.00  0.00           C
ATOM   2704  C4  UNK   109      54.408  34.606  48.899  1.00  0.00           C
ATOM   2705  C5  UNK   109      56.516  34.401  50.923  1.00  0.00           C
ATOM   2706  C6  UNK   109      53.557  34.231  47.626  1.00  0.00           C
ATOM   2707  C7  UNK   109      56.958  35.742  50.744  1.00  0.00           C
ATOM   2708  C8  UNK   109      57.357  33.311  50.530  1.00  0.00           C
ATOM   2709  C9  UNK   109      58.325  35.957  50.455  1.00  0.00           C
ATOM   2710  C10 UNK   109      58.673  33.554  50.203  1.00  0.00           C
ATOM   2711  C11 UNK   109      59.154  34.858  50.070  1.00  0.00           C
ATOM   2712  H12 UNK   109      53.158  33.631  50.494  1.00  0.00           H
ATOM   2713  H13 UNK   109      54.285  32.625  49.761  1.00  0.00           H
ATOM   2714  H14 UNK   109      54.613  35.065  51.718  1.00  0.00           H
ATOM   2715  H15 UNK   109      55.035  33.374  52.108  1.00  0.00           H
ATOM   2716  H16 UNK   109      55.365  34.495  48.506  1.00  0.00           H
ATOM   2717  H17 UNK   109      53.896  34.795  46.725  1.00  0.00           H
ATOM   2718  H18 UNK   109      52.559  34.470  47.836  1.00  0.00           H
ATOM   2719  H19 UNK   109      53.605  33.158  47.366  1.00  0.00           H
ATOM   2720  H20 UNK   109      56.286  36.615  50.862  1.00  0.00           H
ATOM   2721  H21 UNK   109      56.921  32.285  50.587  1.00  0.00           H
ATOM   2722  H22 UNK   109      54.692  36.522  48.790  1.00  0.00           H
ATOM   2723  H23 UNK   109      58.685  36.969  50.359  1.00  0.00           H
ATOM   2724  H24 UNK   109      59.181  32.678  49.839  1.00  0.00           H
ATOM   2725  H25 UNK   109      60.186  35.094  49.672  1.00  0.00           H
ATOM   2726  O1  UNK   110      15.859  17.791  47.664  1.00  0.00           O
ATOM   2727  C2  UNK   110      15.978  20.265  47.496  1.00  0.00           C
ATOM   2728  C3  UNK   110      14.525  20.831  47.401  1.00  0.00           C
ATOM   2729  C4  UNK   110      16.176  18.871  46.753  1.00  0.00           C
ATOM   2730  C5  UNK   110      14.222  22.175  48.054  1.00  0.00           C
ATOM   2731  C6  UNK   110      17.543  18.644  46.203  1.00  0.00           C
ATOM   2732  C7  UNK   110      14.876  23.321  47.566  1.00  0.00           C
ATOM   2733  C8  UNK   110      13.400  22.274  49.176  1.00  0.00           C
ATOM   2734  C9  UNK   110      14.782  24.487  48.335  1.00  0.00           C
ATOM   2735  C10 UNK   110      13.379  23.389  50.002  1.00  0.00           C
ATOM   2736  C11 UNK   110      14.139  24.475  49.567  1.00  0.00           C
ATOM   2737  H12 UNK   110      16.226  20.198  48.525  1.00  0.00           H
ATOM   2738  H13 UNK   110      16.771  20.963  47.075  1.00  0.00           H
ATOM   2739  H14 UNK   110      14.309  20.877  46.282  1.00  0.00           H
ATOM   2740  H15 UNK   110      13.802  20.099  47.804  1.00  0.00           H
ATOM   2741  H16 UNK   110      15.523  18.851  45.888  1.00  0.00           H
ATOM   2742  H17 UNK   110      18.375  19.029  46.779  1.00  0.00           H
ATOM   2743  H18 UNK   110      17.585  19.090  45.181  1.00  0.00           H
ATOM   2744  H19 UNK   110      17.593  17.549  46.121  1.00  0.00           H
ATOM   2745  H20 UNK   110      15.486  23.275  46.654  1.00  0.00           H
ATOM   2746  H21 UNK   110      12.970  21.322  49.515  1.00  0.00           H
ATOM   2747  H22 UNK   110      15.653  16.928  47.186  1.00  0.00           H
ATOM   2748  H23 UNK   110      15.173  25.490  48.113  1.00  0.00           H
ATOM   2749  H24 UNK   110      12.890  23.493  50.961  1.00  0.00           H
ATOM   2750  H25 UNK   110      14.073  25.366  50.211  1.00  0.00           H
ATOM   2751  O1  UNK   111       7.826  77.452  17.454  1.00  0.00           O
ATOM   2752  C2  UNK   111       9.763  76.911  18.809  1.00  0.00           C
ATOM   2753  C3  UNK   111       9.160  75.681  19.520  1.00  0.00           C
ATOM   2754  C4  UNK   111       8.669  77.979  18.485  1.00  0.00           C
ATOM   2755  C5  UNK   111      10.236  75.070  20.409  1.00  0.00           C
ATOM   2756  C6  UNK   111       9.336  79.218  17.873  1.00  0.00           C
ATOM   2757  C7  UNK   111      10.410  75.568  21.685  1.00  0.00           C
ATOM   2758  C8  UNK   111      11.221  74.195  19.876  1.00  0.00           C
ATOM   2759  C9  UNK   111      11.552  75.242  22.439  1.00  0.00           C
ATOM   2760  C10 UNK   111      12.350  73.792  20.681  1.00  0.00           C
ATOM   2761  C11 UNK   111      12.545  74.374  21.920  1.00  0.00           C
ATOM   2762  H12 UNK   111      10.159  76.429  17.890  1.00  0.00           H
ATOM   2763  H13 UNK   111      10.655  77.265  19.328  1.00  0.00           H
ATOM   2764  H14 UNK   111       8.250  76.005  20.061  1.00  0.00           H
ATOM   2765  H15 UNK   111       8.743  75.006  18.847  1.00  0.00           H
ATOM   2766  H16 UNK   111       8.102  78.381  19.431  1.00  0.00           H
ATOM   2767  H17 UNK   111       9.935  78.993  17.014  1.00  0.00           H
ATOM   2768  H18 UNK   111      10.011  79.720  18.562  1.00  0.00           H
ATOM   2769  H19 UNK   111       8.517  79.944  17.666  1.00  0.00           H
ATOM   2770  H20 UNK   111       9.589  76.241  22.030  1.00  0.00           H
ATOM   2771  H21 UNK   111      11.219  73.922  18.830  1.00  0.00           H
ATOM   2772  H22 UNK   111       7.176  76.727  17.730  1.00  0.00           H
ATOM   2773  H23 UNK   111      11.711  75.743  23.394  1.00  0.00           H
ATOM   2774  H24 UNK   111      13.154  73.200  20.360  1.00  0.00           H
ATOM   2775  H25 UNK   111      13.368  74.090  22.535  1.00  0.00           H
ATOM   2776  O1  UNK   112      28.285  10.403  22.737  1.00  0.00           O
ATOM   2777  C2  UNK   112      26.433   9.308  21.578  1.00  0.00           C
ATOM   2778  C3  UNK   112      25.634   9.631  20.260  1.00  0.00           C
ATOM   2779  C4  UNK   112      27.114  10.585  21.985  1.00  0.00           C
ATOM   2780  C5  UNK   112      24.682   8.563  19.763  1.00  0.00           C
ATOM   2781  C6  UNK   112      26.162  11.416  22.878  1.00  0.00           C
ATOM   2782  C7  UNK   112      23.365   8.942  19.494  1.00  0.00           C
ATOM   2783  C8  UNK   112      25.109   7.222  19.498  1.00  0.00           C
ATOM   2784  C9  UNK   112      22.490   8.018  18.884  1.00  0.00           C
ATOM   2785  C10 UNK   112      24.164   6.305  18.818  1.00  0.00           C
ATOM   2786  C11 UNK   112      22.879   6.717  18.471  1.00  0.00           C
ATOM   2787  H12 UNK   112      27.165   8.579  21.299  1.00  0.00           H
ATOM   2788  H13 UNK   112      25.736   9.027  22.412  1.00  0.00           H
ATOM   2789  H14 UNK   112      25.186  10.653  20.262  1.00  0.00           H
ATOM   2790  H15 UNK   112      26.389   9.791  19.488  1.00  0.00           H
ATOM   2791  H16 UNK   112      27.385  11.168  21.077  1.00  0.00           H
ATOM   2792  H17 UNK   112      26.660  12.355  23.184  1.00  0.00           H
ATOM   2793  H18 UNK   112      25.986  10.814  23.812  1.00  0.00           H
ATOM   2794  H19 UNK   112      25.157  11.648  22.378  1.00  0.00           H
ATOM   2795  H20 UNK   112      23.086   9.938  19.778  1.00  0.00           H
ATOM   2796  H21 UNK   112      26.148   6.877  19.752  1.00  0.00           H
ATOM   2797  H22 UNK   112      28.065  10.549  23.699  1.00  0.00           H
ATOM   2798  H23 UNK   112      21.483   8.358  18.668  1.00  0.00           H
ATOM   2799  H24 UNK   112      24.436   5.271  18.532  1.00  0.00           H
ATOM   2800  H25 UNK   112      22.129   6.096  17.938  1.00  0.00           H
ATOM   2801  O1  UNK   113      65.470  50.115  41.066  1.00  0.00           O
ATOM   2802  C2  UNK   113      65.832  52.182  42.218  1.00  0.00           C
ATOM   2803  C3  UNK   113      67.183  51.826  42.853  1.00  0.00           C
ATOM   2804  C4  UNK   113      64.870  51.009  41.996  1.00  0.00           C
ATOM   2805  C5  UNK   113      67.896  53.005  43.481  1.00  0.00           C
ATOM   2806  C6  UNK   113      63.471  51.347  41.376  1.00  0.00           C
ATOM   2807  C7  UNK   113      68.185  54.070  42.622  1.00  0.00           C
ATOM   2808  C8  UNK   113      68.127  53.147  44.837  1.00  0.00           C
ATOM   2809  C9  UNK   113      68.679  55.274  43.119  1.00  0.00           C
ATOM   2810  C10 UNK   113      68.657  54.316  45.378  1.00  0.00           C
ATOM   2811  C11 UNK   113      68.953  55.379  44.521  1.00  0.00           C
ATOM   2812  H12 UNK   113      65.978  52.722  41.195  1.00  0.00           H
ATOM   2813  H13 UNK   113      65.255  52.836  42.945  1.00  0.00           H
ATOM   2814  H14 UNK   113      67.005  50.933  43.499  1.00  0.00           H
ATOM   2815  H15 UNK   113      67.743  51.392  42.056  1.00  0.00           H
ATOM   2816  H16 UNK   113      64.681  50.558  42.991  1.00  0.00           H
ATOM   2817  H17 UNK   113      63.502  51.467  40.273  1.00  0.00           H
ATOM   2818  H18 UNK   113      63.119  52.204  41.859  1.00  0.00           H
ATOM   2819  H19 UNK   113      62.758  50.591  41.584  1.00  0.00           H
ATOM   2820  H20 UNK   113      67.843  53.993  41.570  1.00  0.00           H
ATOM   2821  H21 UNK   113      67.965  52.265  45.473  1.00  0.00           H
ATOM   2822  H22 UNK   113      65.834  50.786  40.327  1.00  0.00           H
ATOM   2823  H23 UNK   113      68.798  56.156  42.472  1.00  0.00           H
ATOM   2824  H24 UNK   113      68.906  54.361  46.430  1.00  0.00           H
ATOM   2825  H25 UNK   113      69.409  56.325  44.889  1.00  0.00           H
ATOM   2826  O1  UNK   114      24.411  10.833  77.184  1.00  0.00           O
ATOM   2827  C2  UNK   114      22.894  10.057  75.516  1.00  0.00           C
ATOM   2828  C3  UNK   114      23.227  11.170  74.484  1.00  0.00           C
ATOM   2829  C4  UNK   114      24.103   9.706  76.386  1.00  0.00           C
ATOM   2830  C5  UNK   114      22.039  11.400  73.545  1.00  0.00           C
ATOM   2831  C6  UNK   114      25.293   9.156  75.577  1.00  0.00           C
ATOM   2832  C7  UNK   114      21.091  12.384  73.999  1.00  0.00           C
ATOM   2833  C8  UNK   114      21.783  10.802  72.321  1.00  0.00           C
ATOM   2834  C9  UNK   114      19.921  12.661  73.298  1.00  0.00           C
ATOM   2835  C10 UNK   114      20.599  11.084  71.579  1.00  0.00           C
ATOM   2836  C11 UNK   114      19.725  12.117  71.984  1.00  0.00           C
ATOM   2837  H12 UNK   114      22.537   9.147  75.044  1.00  0.00           H
ATOM   2838  H13 UNK   114      22.070  10.385  76.104  1.00  0.00           H
ATOM   2839  H14 UNK   114      23.606  12.047  74.975  1.00  0.00           H
ATOM   2840  H15 UNK   114      23.947  10.862  73.757  1.00  0.00           H
ATOM   2841  H16 UNK   114      23.749   8.907  77.092  1.00  0.00           H
ATOM   2842  H17 UNK   114      26.053   8.927  76.302  1.00  0.00           H
ATOM   2843  H18 UNK   114      25.625   9.943  74.827  1.00  0.00           H
ATOM   2844  H19 UNK   114      24.950   8.301  74.904  1.00  0.00           H
ATOM   2845  H20 UNK   114      21.184  12.844  74.987  1.00  0.00           H
ATOM   2846  H21 UNK   114      22.522  10.090  71.905  1.00  0.00           H
ATOM   2847  H22 UNK   114      23.771  10.968  77.976  1.00  0.00           H
ATOM   2848  H23 UNK   114      19.241  13.492  73.608  1.00  0.00           H
ATOM   2849  H24 UNK   114      20.400  10.644  70.635  1.00  0.00           H
ATOM   2850  H25 UNK   114      18.967  12.483  71.315  1.00  0.00           H
ATOM   2851  O1  UNK   115      23.989  31.126  72.296  1.00  0.00           O
ATOM   2852  C2  UNK   115      24.410  28.850  71.759  1.00  0.00           C
ATOM   2853  C3  UNK   115      23.912  27.437  72.044  1.00  0.00           C
ATOM   2854  C4  UNK   115      23.976  29.870  72.870  1.00  0.00           C
ATOM   2855  C5  UNK   115      22.361  27.322  71.860  1.00  0.00           C
ATOM   2856  C6  UNK   115      24.889  29.792  74.096  1.00  0.00           C
ATOM   2857  C7  UNK   115      21.538  27.208  72.949  1.00  0.00           C
ATOM   2858  C8  UNK   115      21.892  27.252  70.554  1.00  0.00           C
ATOM   2859  C9  UNK   115      20.162  27.106  72.813  1.00  0.00           C
ATOM   2860  C10 UNK   115      20.510  27.030  70.405  1.00  0.00           C
ATOM   2861  C11 UNK   115      19.620  26.867  71.545  1.00  0.00           C
ATOM   2862  H12 UNK   115      23.998  29.128  70.826  1.00  0.00           H
ATOM   2863  H13 UNK   115      25.493  28.785  71.794  1.00  0.00           H
ATOM   2864  H14 UNK   115      24.416  26.612  71.486  1.00  0.00           H
ATOM   2865  H15 UNK   115      24.145  27.249  73.142  1.00  0.00           H
ATOM   2866  H16 UNK   115      22.920  29.682  73.238  1.00  0.00           H
ATOM   2867  H17 UNK   115      24.404  29.269  74.937  1.00  0.00           H
ATOM   2868  H18 UNK   115      25.078  30.753  74.580  1.00  0.00           H
ATOM   2869  H19 UNK   115      25.831  29.391  73.711  1.00  0.00           H
ATOM   2870  H20 UNK   115      22.084  27.262  73.899  1.00  0.00           H
ATOM   2871  H21 UNK   115      22.544  27.374  69.639  1.00  0.00           H
ATOM   2872  H22 UNK   115      23.088  31.340  71.944  1.00  0.00           H
ATOM   2873  H23 UNK   115      19.439  27.124  73.607  1.00  0.00           H
ATOM   2874  H24 UNK   115      20.054  26.938  69.449  1.00  0.00           H
ATOM   2875  H25 UNK   115      18.538  26.666  71.361  1.00  0.00           H
ATOM   2876  O1  UNK   116      17.559  58.478   1.016  1.00  0.00           O
ATOM   2877  C2  UNK   116      15.311  58.125   1.942  1.00  0.00           C
ATOM   2878  C3  UNK   116      13.777  58.302   1.573  1.00  0.00           C
ATOM   2879  C4  UNK   116      16.194  58.798   0.842  1.00  0.00           C
ATOM   2880  C5  UNK   116      12.868  57.670   2.624  1.00  0.00           C
ATOM   2881  C6  UNK   116      16.112  60.306   1.042  1.00  0.00           C
ATOM   2882  C7  UNK   116      13.053  58.042   3.916  1.00  0.00           C
ATOM   2883  C8  UNK   116      11.924  56.672   2.389  1.00  0.00           C
ATOM   2884  C9  UNK   116      12.276  57.568   4.932  1.00  0.00           C
ATOM   2885  C10 UNK   116      11.106  56.098   3.400  1.00  0.00           C
ATOM   2886  C11 UNK   116      11.316  56.560   4.687  1.00  0.00           C
ATOM   2887  H12 UNK   116      15.513  57.031   2.072  1.00  0.00           H
ATOM   2888  H13 UNK   116      15.521  58.690   2.859  1.00  0.00           H
ATOM   2889  H14 UNK   116      13.452  59.361   1.502  1.00  0.00           H
ATOM   2890  H15 UNK   116      13.624  57.912   0.589  1.00  0.00           H
ATOM   2891  H16 UNK   116      15.936  58.588  -0.124  1.00  0.00           H
ATOM   2892  H17 UNK   116      16.085  60.624   2.085  1.00  0.00           H
ATOM   2893  H18 UNK   116      15.132  60.699   0.630  1.00  0.00           H
ATOM   2894  H19 UNK   116      16.869  60.804   0.465  1.00  0.00           H
ATOM   2895  H20 UNK   116      13.721  58.792   4.174  1.00  0.00           H
ATOM   2896  H21 UNK   116      11.681  56.424   1.326  1.00  0.00           H
ATOM   2897  H22 UNK   116      17.648  57.486   0.675  1.00  0.00           H
ATOM   2898  H23 UNK   116      12.442  57.835   5.937  1.00  0.00           H
ATOM   2899  H24 UNK   116      10.410  55.366   3.113  1.00  0.00           H
ATOM   2900  H25 UNK   116      10.825  56.092   5.498  1.00  0.00           H
ATOM   2901  O1  UNK   117       6.422  14.256  46.307  1.00  0.00           O
ATOM   2902  C2  UNK   117       5.877  16.112  44.953  1.00  0.00           C
ATOM   2903  C3  UNK   117       6.163  16.981  43.680  1.00  0.00           C
ATOM   2904  C4  UNK   117       6.801  14.948  45.126  1.00  0.00           C
ATOM   2905  C5  UNK   117       5.275  18.185  43.521  1.00  0.00           C
ATOM   2906  C6  UNK   117       8.308  15.295  45.267  1.00  0.00           C
ATOM   2907  C7  UNK   117       5.615  19.159  42.589  1.00  0.00           C
ATOM   2908  C8  UNK   117       4.147  18.426  44.373  1.00  0.00           C
ATOM   2909  C9  UNK   117       4.825  20.282  42.380  1.00  0.00           C
ATOM   2910  C10 UNK   117       3.535  19.663  44.289  1.00  0.00           C
ATOM   2911  C11 UNK   117       3.761  20.585  43.248  1.00  0.00           C
ATOM   2912  H12 UNK   117       4.837  15.712  44.939  1.00  0.00           H
ATOM   2913  H13 UNK   117       5.901  16.861  45.803  1.00  0.00           H
ATOM   2914  H14 UNK   117       7.216  17.342  43.763  1.00  0.00           H
ATOM   2915  H15 UNK   117       6.072  16.367  42.740  1.00  0.00           H
ATOM   2916  H16 UNK   117       6.680  14.237  44.335  1.00  0.00           H
ATOM   2917  H17 UNK   117       8.607  16.053  45.941  1.00  0.00           H
ATOM   2918  H18 UNK   117       8.626  15.694  44.338  1.00  0.00           H
ATOM   2919  H19 UNK   117       8.904  14.416  45.521  1.00  0.00           H
ATOM   2920  H20 UNK   117       6.436  18.914  41.812  1.00  0.00           H
ATOM   2921  H21 UNK   117       3.822  17.819  45.169  1.00  0.00           H
ATOM   2922  H22 UNK   117       6.718  13.331  46.164  1.00  0.00           H
ATOM   2923  H23 UNK   117       5.046  21.071  41.577  1.00  0.00           H
ATOM   2924  H24 UNK   117       2.756  19.925  44.989  1.00  0.00           H
ATOM   2925  H25 UNK   117       3.197  21.477  43.088  1.00  0.00           H
ATOM   2926  O1  UNK   118      -1.918  28.933  71.429  1.00  0.00           O
ATOM   2927  C2  UNK   118      -0.276  29.806  72.865  1.00  0.00           C
ATOM   2928  C3  UNK   118      -0.386  28.468  73.689  1.00  0.00           C
ATOM   2929  C4  UNK   118      -0.713  29.737  71.435  1.00  0.00           C
ATOM   2930  C5  UNK   118       0.218  28.629  75.061  1.00  0.00           C
ATOM   2931  C6  UNK   118       0.323  28.966  70.559  1.00  0.00           C
ATOM   2932  C7  UNK   118      -0.550  28.964  76.189  1.00  0.00           C
ATOM   2933  C8  UNK   118       1.643  28.464  75.214  1.00  0.00           C
ATOM   2934  C9  UNK   118       0.164  29.113  77.416  1.00  0.00           C
ATOM   2935  C10 UNK   118       2.353  28.573  76.415  1.00  0.00           C
ATOM   2936  C11 UNK   118       1.576  28.950  77.520  1.00  0.00           C
ATOM   2937  H12 UNK   118       0.836  30.106  73.000  1.00  0.00           H
ATOM   2938  H13 UNK   118      -0.975  30.589  73.361  1.00  0.00           H
ATOM   2939  H14 UNK   118      -1.460  28.303  73.893  1.00  0.00           H
ATOM   2940  H15 UNK   118      -0.030  27.608  73.105  1.00  0.00           H
ATOM   2941  H16 UNK   118      -0.958  30.751  71.085  1.00  0.00           H
ATOM   2942  H17 UNK   118       0.186  29.041  69.517  1.00  0.00           H
ATOM   2943  H18 UNK   118       0.246  27.928  70.823  1.00  0.00           H
ATOM   2944  H19 UNK   118       1.327  29.257  70.722  1.00  0.00           H
ATOM   2945  H20 UNK   118      -1.612  28.981  76.147  1.00  0.00           H
ATOM   2946  H21 UNK   118       2.252  28.374  74.265  1.00  0.00           H
ATOM   2947  H22 UNK   118      -2.056  29.023  70.458  1.00  0.00           H
ATOM   2948  H23 UNK   118      -0.299  29.306  78.358  1.00  0.00           H
ATOM   2949  H24 UNK   118       3.479  28.477  76.452  1.00  0.00           H
ATOM   2950  H25 UNK   118       1.954  29.122  78.502  1.00  0.00           H
ATOM   2951  O1  UNK   119      62.813  33.774  63.580  1.00  0.00           O
ATOM   2952  C2  UNK   119      60.346  33.945  63.608  1.00  0.00           C
ATOM   2953  C3  UNK   119      59.803  32.603  62.937  1.00  0.00           C
ATOM   2954  C4  UNK   119      61.700  34.486  63.001  1.00  0.00           C
ATOM   2955  C5  UNK   119      60.888  31.616  62.673  1.00  0.00           C
ATOM   2956  C6  UNK   119      61.877  36.065  63.279  1.00  0.00           C
ATOM   2957  C7  UNK   119      61.309  31.405  61.354  1.00  0.00           C
ATOM   2958  C8  UNK   119      61.433  30.873  63.755  1.00  0.00           C
ATOM   2959  C9  UNK   119      62.359  30.556  61.114  1.00  0.00           C
ATOM   2960  C10 UNK   119      62.482  30.010  63.460  1.00  0.00           C
ATOM   2961  C11 UNK   119      62.953  29.821  62.151  1.00  0.00           C
ATOM   2962  H12 UNK   119      60.563  33.706  64.607  1.00  0.00           H
ATOM   2963  H13 UNK   119      59.634  34.757  63.553  1.00  0.00           H
ATOM   2964  H14 UNK   119      59.087  32.077  63.570  1.00  0.00           H
ATOM   2965  H15 UNK   119      59.349  32.841  61.942  1.00  0.00           H
ATOM   2966  H16 UNK   119      61.678  34.291  61.920  1.00  0.00           H
ATOM   2967  H17 UNK   119      62.644  36.365  62.637  1.00  0.00           H
ATOM   2968  H18 UNK   119      62.248  36.265  64.284  1.00  0.00           H
ATOM   2969  H19 UNK   119      61.010  36.671  63.020  1.00  0.00           H
ATOM   2970  H20 UNK   119      60.835  31.881  60.491  1.00  0.00           H
ATOM   2971  H21 UNK   119      61.016  30.979  64.776  1.00  0.00           H
ATOM   2972  H22 UNK   119      62.819  32.893  63.174  1.00  0.00           H
ATOM   2973  H23 UNK   119      62.847  30.369  60.162  1.00  0.00           H
ATOM   2974  H24 UNK   119      62.945  29.456  64.232  1.00  0.00           H
ATOM   2975  H25 UNK   119      63.838  29.202  61.878  1.00  0.00           H
ATOM   2976  O1  UNK   120      13.419  12.347  35.145  1.00  0.00           O
ATOM   2977  C2  UNK   120      14.868  10.512  34.569  1.00  0.00           C
ATOM   2978  C3  UNK   120      15.577  10.500  35.963  1.00  0.00           C
ATOM   2979  C4  UNK   120      14.280  11.838  34.113  1.00  0.00           C
ATOM   2980  C5  UNK   120      16.650  11.610  36.022  1.00  0.00           C
ATOM   2981  C6  UNK   120      13.433  11.507  32.823  1.00  0.00           C
ATOM   2982  C7  UNK   120      17.843  11.667  35.266  1.00  0.00           C
ATOM   2983  C8  UNK   120      16.401  12.674  36.988  1.00  0.00           C
ATOM   2984  C9  UNK   120      18.741  12.692  35.493  1.00  0.00           C
ATOM   2985  C10 UNK   120      17.398  13.588  37.228  1.00  0.00           C
ATOM   2986  C11 UNK   120      18.582  13.605  36.541  1.00  0.00           C
ATOM   2987  H12 UNK   120      14.176   9.684  34.503  1.00  0.00           H
ATOM   2988  H13 UNK   120      15.697  10.143  33.949  1.00  0.00           H
ATOM   2989  H14 UNK   120      14.864  10.674  36.862  1.00  0.00           H
ATOM   2990  H15 UNK   120      15.974   9.516  36.153  1.00  0.00           H
ATOM   2991  H16 UNK   120      15.051  12.533  33.795  1.00  0.00           H
ATOM   2992  H17 UNK   120      14.124  11.016  32.183  1.00  0.00           H
ATOM   2993  H18 UNK   120      13.176  12.432  32.280  1.00  0.00           H
ATOM   2994  H19 UNK   120      12.608  10.866  33.102  1.00  0.00           H
ATOM   2995  H20 UNK   120      18.114  10.915  34.521  1.00  0.00           H
ATOM   2996  H21 UNK   120      15.518  12.578  37.628  1.00  0.00           H
ATOM   2997  H22 UNK   120      13.078  13.245  34.740  1.00  0.00           H
ATOM   2998  H23 UNK   120      19.661  12.711  34.869  1.00  0.00           H
ATOM   2999  H24 UNK   120      17.323  14.324  38.053  1.00  0.00           H
ATOM   3000  H25 UNK   120      19.238  14.288  36.923  1.00  0.00           H
ATOM   3001  O1  UNK   121       1.572  39.497  19.500  1.00  0.00           O
ATOM   3002  C2  UNK   121       3.434  37.982  19.662  1.00  0.00           C
ATOM   3003  C3  UNK   121       4.131  38.067  18.300  1.00  0.00           C
ATOM   3004  C4  UNK   121       1.903  38.135  19.582  1.00  0.00           C
ATOM   3005  C5  UNK   121       5.596  38.198  18.328  1.00  0.00           C
ATOM   3006  C6  UNK   121       1.236  37.586  20.819  1.00  0.00           C
ATOM   3007  C7  UNK   121       6.319  36.981  18.546  1.00  0.00           C
ATOM   3008  C8  UNK   121       6.297  39.365  18.001  1.00  0.00           C
ATOM   3009  C9  UNK   121       7.712  36.995  18.447  1.00  0.00           C
ATOM   3010  C10 UNK   121       7.673  39.380  18.038  1.00  0.00           C
ATOM   3011  C11 UNK   121       8.392  38.198  18.194  1.00  0.00           C
ATOM   3012  H12 UNK   121       3.944  38.591  20.400  1.00  0.00           H
ATOM   3013  H13 UNK   121       3.574  36.922  20.083  1.00  0.00           H
ATOM   3014  H14 UNK   121       3.834  37.238  17.770  1.00  0.00           H
ATOM   3015  H15 UNK   121       3.818  38.881  17.682  1.00  0.00           H
ATOM   3016  H16 UNK   121       1.482  37.642  18.665  1.00  0.00           H
ATOM   3017  H17 UNK   121       1.756  37.897  21.719  1.00  0.00           H
ATOM   3018  H18 UNK   121       1.251  36.497  20.809  1.00  0.00           H
ATOM   3019  H19 UNK   121       0.215  37.818  20.872  1.00  0.00           H
ATOM   3020  H20 UNK   121       5.805  36.017  18.638  1.00  0.00           H
ATOM   3021  H21 UNK   121       5.685  40.205  17.912  1.00  0.00           H
ATOM   3022  H22 UNK   121       1.636  39.845  18.563  1.00  0.00           H
ATOM   3023  H23 UNK   121       8.186  35.979  18.490  1.00  0.00           H
ATOM   3024  H24 UNK   121       8.207  40.348  17.928  1.00  0.00           H
ATOM   3025  H25 UNK   121       9.439  38.160  18.221  1.00  0.00           H
ATOM   3026  O1  UNK   122      71.837  22.366  77.892  1.00  0.00           O
ATOM   3027  C2  UNK   122      71.270  23.732  76.063  1.00  0.00           C
ATOM   3028  C3  UNK   122      69.982  22.960  75.689  1.00  0.00           C
ATOM   3029  C4  UNK   122      71.643  23.745  77.564  1.00  0.00           C
ATOM   3030  C5  UNK   122      69.818  22.883  74.186  1.00  0.00           C
ATOM   3031  C6  UNK   122      70.615  24.394  78.539  1.00  0.00           C
ATOM   3032  C7  UNK   122      69.226  23.933  73.450  1.00  0.00           C
ATOM   3033  C8  UNK   122      70.252  21.710  73.495  1.00  0.00           C
ATOM   3034  C9  UNK   122      68.991  23.830  72.085  1.00  0.00           C
ATOM   3035  C10 UNK   122      70.002  21.623  72.115  1.00  0.00           C
ATOM   3036  C11 UNK   122      69.335  22.636  71.417  1.00  0.00           C
ATOM   3037  H12 UNK   122      71.200  24.758  75.654  1.00  0.00           H
ATOM   3038  H13 UNK   122      72.015  23.115  75.480  1.00  0.00           H
ATOM   3039  H14 UNK   122      69.990  21.916  76.121  1.00  0.00           H
ATOM   3040  H15 UNK   122      69.108  23.312  76.178  1.00  0.00           H
ATOM   3041  H16 UNK   122      72.582  24.307  77.693  1.00  0.00           H
ATOM   3042  H17 UNK   122      69.704  23.771  78.432  1.00  0.00           H
ATOM   3043  H18 UNK   122      70.301  25.400  78.269  1.00  0.00           H
ATOM   3044  H19 UNK   122      71.079  24.447  79.554  1.00  0.00           H
ATOM   3045  H20 UNK   122      68.865  24.845  73.991  1.00  0.00           H
ATOM   3046  H21 UNK   122      70.745  20.981  74.073  1.00  0.00           H
ATOM   3047  H22 UNK   122      72.693  22.164  77.570  1.00  0.00           H
ATOM   3048  H23 UNK   122      68.490  24.627  71.496  1.00  0.00           H
ATOM   3049  H24 UNK   122      70.439  20.825  71.564  1.00  0.00           H
ATOM   3050  H25 UNK   122      69.128  22.651  70.361  1.00  0.00           H
ATOM   3051  O1  UNK   123      13.434  66.572  16.534  1.00  0.00           O
ATOM   3052  C2  UNK   123      14.278  66.947  18.787  1.00  0.00           C
ATOM   3053  C3  UNK   123      15.002  68.224  18.374  1.00  0.00           C
ATOM   3054  C4  UNK   123      14.073  65.937  17.647  1.00  0.00           C
ATOM   3055  C5  UNK   123      15.213  69.203  19.522  1.00  0.00           C
ATOM   3056  C6  UNK   123      13.149  64.754  17.991  1.00  0.00           C
ATOM   3057  C7  UNK   123      14.119  69.711  20.282  1.00  0.00           C
ATOM   3058  C8  UNK   123      16.495  69.805  19.709  1.00  0.00           C
ATOM   3059  C9  UNK   123      14.273  70.858  21.094  1.00  0.00           C
ATOM   3060  C10 UNK   123      16.601  70.979  20.468  1.00  0.00           C
ATOM   3061  C11 UNK   123      15.500  71.479  21.179  1.00  0.00           C
ATOM   3062  H12 UNK   123      13.213  67.167  19.024  1.00  0.00           H
ATOM   3063  H13 UNK   123      14.735  66.513  19.754  1.00  0.00           H
ATOM   3064  H14 UNK   123      16.029  67.924  18.018  1.00  0.00           H
ATOM   3065  H15 UNK   123      14.471  68.695  17.663  1.00  0.00           H
ATOM   3066  H16 UNK   123      15.046  65.495  17.334  1.00  0.00           H
ATOM   3067  H17 UNK   123      13.493  64.195  18.901  1.00  0.00           H
ATOM   3068  H18 UNK   123      13.250  64.093  17.121  1.00  0.00           H
ATOM   3069  H19 UNK   123      12.184  65.153  18.049  1.00  0.00           H
ATOM   3070  H20 UNK   123      13.155  69.369  20.076  1.00  0.00           H
ATOM   3071  H21 UNK   123      17.325  69.438  19.167  1.00  0.00           H
ATOM   3072  H22 UNK   123      12.849  67.263  16.843  1.00  0.00           H
ATOM   3073  H23 UNK   123      13.339  71.273  21.617  1.00  0.00           H
ATOM   3074  H24 UNK   123      17.506  71.526  20.396  1.00  0.00           H
ATOM   3075  H25 UNK   123      15.727  72.359  21.813  1.00  0.00           H
ATOM   3076  O1  UNK   124      23.874  11.080  14.906  1.00  0.00           O
ATOM   3077  C2  UNK   124      23.196   8.813  14.336  1.00  0.00           C
ATOM   3078  C3  UNK   124      22.783   7.446  14.922  1.00  0.00           C
ATOM   3079  C4  UNK   124      23.589   9.804  15.390  1.00  0.00           C
ATOM   3080  C5  UNK   124      22.346   6.547  13.723  1.00  0.00           C
ATOM   3081  C6  UNK   124      24.797   9.296  16.166  1.00  0.00           C
ATOM   3082  C7  UNK   124      23.239   6.036  12.809  1.00  0.00           C
ATOM   3083  C8  UNK   124      20.985   6.232  13.660  1.00  0.00           C
ATOM   3084  C9  UNK   124      22.744   5.215  11.728  1.00  0.00           C
ATOM   3085  C10 UNK   124      20.545   5.384  12.619  1.00  0.00           C
ATOM   3086  C11 UNK   124      21.425   4.878  11.637  1.00  0.00           C
ATOM   3087  H12 UNK   124      22.309   9.219  13.811  1.00  0.00           H
ATOM   3088  H13 UNK   124      23.969   8.709  13.574  1.00  0.00           H
ATOM   3089  H14 UNK   124      23.594   6.982  15.433  1.00  0.00           H
ATOM   3090  H15 UNK   124      21.938   7.528  15.607  1.00  0.00           H
ATOM   3091  H16 UNK   124      22.742   9.875  16.022  1.00  0.00           H
ATOM   3092  H17 UNK   124      24.516   8.473  16.829  1.00  0.00           H
ATOM   3093  H18 UNK   124      24.963  10.156  16.898  1.00  0.00           H
ATOM   3094  H19 UNK   124      25.666   9.055  15.574  1.00  0.00           H
ATOM   3095  H20 UNK   124      24.312   6.291  12.819  1.00  0.00           H
ATOM   3096  H21 UNK   124      20.325   6.467  14.503  1.00  0.00           H
ATOM   3097  H22 UNK   124      24.600  11.033  14.227  1.00  0.00           H
ATOM   3098  H23 UNK   124      23.485   4.824  11.035  1.00  0.00           H
ATOM   3099  H24 UNK   124      19.482   5.147  12.585  1.00  0.00           H
ATOM   3100  H25 UNK   124      21.169   4.255  10.794  1.00  0.00           H
ATOM   3101  O1  UNK   125      64.946  47.499  40.875  1.00  0.00           O
ATOM   3102  C2  UNK   125      62.906  46.411  40.015  1.00  0.00           C
ATOM   3103  C3  UNK   125      61.568  46.654  39.321  1.00  0.00           C
ATOM   3104  C4  UNK   125      63.482  47.617  40.791  1.00  0.00           C
ATOM   3105  C5  UNK   125      61.126  45.619  38.302  1.00  0.00           C
ATOM   3106  C6  UNK   125      62.940  47.840  42.183  1.00  0.00           C
ATOM   3107  C7  UNK   125      60.386  44.532  38.756  1.00  0.00           C
ATOM   3108  C8  UNK   125      61.588  45.783  37.007  1.00  0.00           C
ATOM   3109  C9  UNK   125      60.048  43.539  37.806  1.00  0.00           C
ATOM   3110  C10 UNK   125      61.315  44.791  36.068  1.00  0.00           C
ATOM   3111  C11 UNK   125      60.587  43.637  36.499  1.00  0.00           C
ATOM   3112  H12 UNK   125      63.601  46.061  39.191  1.00  0.00           H
ATOM   3113  H13 UNK   125      62.746  45.586  40.694  1.00  0.00           H
ATOM   3114  H14 UNK   125      60.706  46.870  39.978  1.00  0.00           H
ATOM   3115  H15 UNK   125      61.640  47.637  38.748  1.00  0.00           H
ATOM   3116  H16 UNK   125      63.161  48.467  40.193  1.00  0.00           H
ATOM   3117  H17 UNK   125      62.938  46.843  42.680  1.00  0.00           H
ATOM   3118  H18 UNK   125      61.949  48.323  42.232  1.00  0.00           H
ATOM   3119  H19 UNK   125      63.570  48.523  42.859  1.00  0.00           H
ATOM   3120  H20 UNK   125      60.112  44.391  39.796  1.00  0.00           H
ATOM   3121  H21 UNK   125      62.213  46.601  36.768  1.00  0.00           H
ATOM   3122  H22 UNK   125      65.345  48.303  41.261  1.00  0.00           H
ATOM   3123  H23 UNK   125      59.531  42.668  38.094  1.00  0.00           H
ATOM   3124  H24 UNK   125      61.687  44.756  35.070  1.00  0.00           H
ATOM   3125  H25 UNK   125      60.329  42.902  35.745  1.00  0.00           H
ATOM   3126  O1  UNK   126      49.931  12.954  58.225  1.00  0.00           O
ATOM   3127  C2  UNK   126      49.079  14.772  59.570  1.00  0.00           C
ATOM   3128  C3  UNK   126      47.865  14.970  58.601  1.00  0.00           C
ATOM   3129  C4  UNK   126      49.678  13.380  59.561  1.00  0.00           C
ATOM   3130  C5  UNK   126      47.117  16.280  58.837  1.00  0.00           C
ATOM   3131  C6  UNK   126      48.757  12.278  60.212  1.00  0.00           C
ATOM   3132  C7  UNK   126      46.378  16.492  59.993  1.00  0.00           C
ATOM   3133  C8  UNK   126      47.300  17.333  57.931  1.00  0.00           C
ATOM   3134  C9  UNK   126      45.586  17.629  60.177  1.00  0.00           C
ATOM   3135  C10 UNK   126      46.737  18.617  58.234  1.00  0.00           C
ATOM   3136  C11 UNK   126      45.760  18.669  59.243  1.00  0.00           C
ATOM   3137  H12 UNK   126      48.861  15.041  60.660  1.00  0.00           H
ATOM   3138  H13 UNK   126      49.778  15.559  59.176  1.00  0.00           H
ATOM   3139  H14 UNK   126      48.190  14.933  57.520  1.00  0.00           H
ATOM   3140  H15 UNK   126      47.168  14.126  58.730  1.00  0.00           H
ATOM   3141  H16 UNK   126      50.582  13.467  60.145  1.00  0.00           H
ATOM   3142  H17 UNK   126      49.148  11.241  59.979  1.00  0.00           H
ATOM   3143  H18 UNK   126      47.729  12.351  59.892  1.00  0.00           H
ATOM   3144  H19 UNK   126      48.782  12.486  61.306  1.00  0.00           H
ATOM   3145  H20 UNK   126      46.350  15.627  60.706  1.00  0.00           H
ATOM   3146  H21 UNK   126      47.901  17.231  57.076  1.00  0.00           H
ATOM   3147  H22 UNK   126      50.760  12.429  58.163  1.00  0.00           H
ATOM   3148  H23 UNK   126      44.792  17.718  60.952  1.00  0.00           H
ATOM   3149  H24 UNK   126      46.913  19.544  57.656  1.00  0.00           H
ATOM   3150  H25 UNK   126      45.176  19.556  59.466  1.00  0.00           H
ATOM   3151  O1  UNK   127      33.021  48.710  42.753  1.00  0.00           O
ATOM   3152  C2  UNK   127      33.035  51.238  42.640  1.00  0.00           C
ATOM   3153  C3  UNK   127      34.559  51.317  42.890  1.00  0.00           C
ATOM   3154  C4  UNK   127      32.458  49.947  43.296  1.00  0.00           C
ATOM   3155  C5  UNK   127      35.422  52.477  42.274  1.00  0.00           C
ATOM   3156  C6  UNK   127      30.916  49.775  43.169  1.00  0.00           C
ATOM   3157  C7  UNK   127      35.528  52.555  40.881  1.00  0.00           C
ATOM   3158  C8  UNK   127      36.166  53.363  43.087  1.00  0.00           C
ATOM   3159  C9  UNK   127      36.441  53.430  40.370  1.00  0.00           C
ATOM   3160  C10 UNK   127      36.919  54.356  42.553  1.00  0.00           C
ATOM   3161  C11 UNK   127      37.066  54.378  41.161  1.00  0.00           C
ATOM   3162  H12 UNK   127      32.845  51.076  41.571  1.00  0.00           H
ATOM   3163  H13 UNK   127      32.516  52.207  42.929  1.00  0.00           H
ATOM   3164  H14 UNK   127      34.575  51.431  43.999  1.00  0.00           H
ATOM   3165  H15 UNK   127      35.127  50.418  42.605  1.00  0.00           H
ATOM   3166  H16 UNK   127      32.669  49.987  44.393  1.00  0.00           H
ATOM   3167  H17 UNK   127      30.741  49.340  42.133  1.00  0.00           H
ATOM   3168  H18 UNK   127      30.349  50.688  43.431  1.00  0.00           H
ATOM   3169  H19 UNK   127      30.642  48.940  43.844  1.00  0.00           H
ATOM   3170  H20 UNK   127      34.939  51.902  40.277  1.00  0.00           H
ATOM   3171  H21 UNK   127      36.094  53.407  44.182  1.00  0.00           H
ATOM   3172  H22 UNK   127      33.062  48.830  41.772  1.00  0.00           H
ATOM   3173  H23 UNK   127      36.510  53.588  39.309  1.00  0.00           H
ATOM   3174  H24 UNK   127      37.306  55.224  43.093  1.00  0.00           H
ATOM   3175  H25 UNK   127      37.615  55.143  40.615  1.00  0.00           H
ATOM   3176  O1  UNK   128      19.689  67.852  29.739  1.00  0.00           O
ATOM   3177  C2  UNK   128      19.131  68.661  27.545  1.00  0.00           C
ATOM   3178  C3  UNK   128      19.417  69.752  26.519  1.00  0.00           C
ATOM   3179  C4  UNK   128      19.399  69.089  29.030  1.00  0.00           C
ATOM   3180  C5  UNK   128      19.221  69.213  25.098  1.00  0.00           C
ATOM   3181  C6  UNK   128      18.192  69.869  29.609  1.00  0.00           C
ATOM   3182  C7  UNK   128      17.955  69.204  24.452  1.00  0.00           C
ATOM   3183  C8  UNK   128      20.292  68.685  24.415  1.00  0.00           C
ATOM   3184  C9  UNK   128      17.783  68.555  23.229  1.00  0.00           C
ATOM   3185  C10 UNK   128      20.149  68.114  23.118  1.00  0.00           C
ATOM   3186  C11 UNK   128      18.869  68.011  22.549  1.00  0.00           C
ATOM   3187  H12 UNK   128      19.778  67.889  27.349  1.00  0.00           H
ATOM   3188  H13 UNK   128      18.148  68.242  27.449  1.00  0.00           H
ATOM   3189  H14 UNK   128      18.745  70.609  26.701  1.00  0.00           H
ATOM   3190  H15 UNK   128      20.446  70.011  26.651  1.00  0.00           H
ATOM   3191  H16 UNK   128      20.278  69.816  28.970  1.00  0.00           H
ATOM   3192  H17 UNK   128      18.560  70.841  29.839  1.00  0.00           H
ATOM   3193  H18 UNK   128      17.893  69.428  30.531  1.00  0.00           H
ATOM   3194  H19 UNK   128      17.394  70.034  28.958  1.00  0.00           H
ATOM   3195  H20 UNK   128      17.020  69.469  24.957  1.00  0.00           H
ATOM   3196  H21 UNK   128      21.307  68.754  24.814  1.00  0.00           H
ATOM   3197  H22 UNK   128      20.298  68.066  30.464  1.00  0.00           H
ATOM   3198  H23 UNK   128      16.736  68.491  22.793  1.00  0.00           H
ATOM   3199  H24 UNK   128      21.032  67.611  22.678  1.00  0.00           H
ATOM   3200  H25 UNK   128      18.700  67.566  21.484  1.00  0.00           H
ATOM   3201  O1  UNK   129      68.815  69.296  11.374  1.00  0.00           O
ATOM   3202  C2  UNK   129      68.696  66.836  10.910  1.00  0.00           C
ATOM   3203  C3  UNK   129      70.206  66.669  10.573  1.00  0.00           C
ATOM   3204  C4  UNK   129      68.069  68.250  10.807  1.00  0.00           C
ATOM   3205  C5  UNK   129      70.529  66.815   9.111  1.00  0.00           C
ATOM   3206  C6  UNK   129      66.689  68.275  11.470  1.00  0.00           C
ATOM   3207  C7  UNK   129      70.451  65.697   8.276  1.00  0.00           C
ATOM   3208  C8  UNK   129      71.001  68.062   8.612  1.00  0.00           C
ATOM   3209  C9  UNK   129      70.890  65.858   6.974  1.00  0.00           C
ATOM   3210  C10 UNK   129      71.425  68.220   7.300  1.00  0.00           C
ATOM   3211  C11 UNK   129      71.236  67.096   6.474  1.00  0.00           C
ATOM   3212  H12 UNK   129      68.526  66.419  11.917  1.00  0.00           H
ATOM   3213  H13 UNK   129      67.997  66.184  10.293  1.00  0.00           H
ATOM   3214  H14 UNK   129      70.784  67.398  11.126  1.00  0.00           H
ATOM   3215  H15 UNK   129      70.621  65.649  10.915  1.00  0.00           H
ATOM   3216  H16 UNK   129      67.882  68.450   9.749  1.00  0.00           H
ATOM   3217  H17 UNK   129      66.362  69.333  11.291  1.00  0.00           H
ATOM   3218  H18 UNK   129      66.845  68.299  12.556  1.00  0.00           H
ATOM   3219  H19 UNK   129      66.022  67.382  11.115  1.00  0.00           H
ATOM   3220  H20 UNK   129      69.998  64.740   8.616  1.00  0.00           H
ATOM   3221  H21 UNK   129      71.225  68.863   9.309  1.00  0.00           H
ATOM   3222  H22 UNK   129      69.732  69.388  10.948  1.00  0.00           H
ATOM   3223  H23 UNK   129      70.824  64.999   6.304  1.00  0.00           H
ATOM   3224  H24 UNK   129      71.796  69.241   6.991  1.00  0.00           H
ATOM   3225  H25 UNK   129      71.539  67.215   5.457  1.00  0.00           H
ATOM   3226  O1  UNK   130       2.891  60.618   6.789  1.00  0.00           O
ATOM   3227  C2  UNK   130       0.627  60.776   7.725  1.00  0.00           C
ATOM   3228  C3  UNK   130       0.099  61.498   6.477  1.00  0.00           C
ATOM   3229  C4  UNK   130       2.115  61.023   7.906  1.00  0.00           C
ATOM   3230  C5  UNK   130      -0.048  62.988   6.521  1.00  0.00           C
ATOM   3231  C6  UNK   130       2.677  60.320   9.168  1.00  0.00           C
ATOM   3232  C7  UNK   130       1.053  63.873   6.382  1.00  0.00           C
ATOM   3233  C8  UNK   130      -1.283  63.477   6.920  1.00  0.00           C
ATOM   3234  C9  UNK   130       0.831  65.293   6.511  1.00  0.00           C
ATOM   3235  C10 UNK   130      -1.527  64.852   7.008  1.00  0.00           C
ATOM   3236  C11 UNK   130      -0.445  65.776   6.875  1.00  0.00           C
ATOM   3237  H12 UNK   130       0.501  59.639   7.694  1.00  0.00           H
ATOM   3238  H13 UNK   130       0.023  61.114   8.639  1.00  0.00           H
ATOM   3239  H14 UNK   130       0.687  61.132   5.677  1.00  0.00           H
ATOM   3240  H15 UNK   130      -0.888  61.160   6.262  1.00  0.00           H
ATOM   3241  H16 UNK   130       2.294  62.086   8.136  1.00  0.00           H
ATOM   3242  H17 UNK   130       3.712  60.634   9.338  1.00  0.00           H
ATOM   3243  H18 UNK   130       2.661  59.184   9.032  1.00  0.00           H
ATOM   3244  H19 UNK   130       1.943  60.498   9.981  1.00  0.00           H
ATOM   3245  H20 UNK   130       2.036  63.414   6.140  1.00  0.00           H
ATOM   3246  H21 UNK   130      -2.060  62.810   7.264  1.00  0.00           H
ATOM   3247  H22 UNK   130       3.081  61.413   6.284  1.00  0.00           H
ATOM   3248  H23 UNK   130       1.702  65.999   6.484  1.00  0.00           H
ATOM   3249  H24 UNK   130      -2.554  65.155   7.178  1.00  0.00           H
ATOM   3250  H25 UNK   130      -0.691  66.820   6.918  1.00  0.00           H
ATOM   3251  O1  UNK   131      19.930  76.232  28.866  1.00  0.00           O
ATOM   3252  C2  UNK   131      18.361  74.795  30.094  1.00  0.00           C
ATOM   3253  C3  UNK   131      18.120  74.109  31.400  1.00  0.00           C
ATOM   3254  C4  UNK   131      19.839  75.198  29.782  1.00  0.00           C
ATOM   3255  C5  UNK   131      16.696  73.677  31.510  1.00  0.00           C
ATOM   3256  C6  UNK   131      20.682  73.982  29.109  1.00  0.00           C
ATOM   3257  C7  UNK   131      16.347  72.318  31.514  1.00  0.00           C
ATOM   3258  C8  UNK   131      15.666  74.621  31.540  1.00  0.00           C
ATOM   3259  C9  UNK   131      15.035  71.853  31.516  1.00  0.00           C
ATOM   3260  C10 UNK   131      14.355  74.207  31.442  1.00  0.00           C
ATOM   3261  C11 UNK   131      14.025  72.862  31.520  1.00  0.00           C
ATOM   3262  H12 UNK   131      17.700  75.682  30.081  1.00  0.00           H
ATOM   3263  H13 UNK   131      18.008  74.054  29.331  1.00  0.00           H
ATOM   3264  H14 UNK   131      18.740  73.210  31.329  1.00  0.00           H
ATOM   3265  H15 UNK   131      18.503  74.648  32.376  1.00  0.00           H
ATOM   3266  H16 UNK   131      20.380  75.470  30.717  1.00  0.00           H
ATOM   3267  H17 UNK   131      21.742  74.280  29.070  1.00  0.00           H
ATOM   3268  H18 UNK   131      20.260  73.694  28.131  1.00  0.00           H
ATOM   3269  H19 UNK   131      20.435  73.059  29.660  1.00  0.00           H
ATOM   3270  H20 UNK   131      17.136  71.520  31.497  1.00  0.00           H
ATOM   3271  H21 UNK   131      15.831  75.662  31.518  1.00  0.00           H
ATOM   3272  H22 UNK   131      20.467  75.903  28.161  1.00  0.00           H
ATOM   3273  H23 UNK   131      14.828  70.800  31.719  1.00  0.00           H
ATOM   3274  H24 UNK   131      13.544  74.925  31.408  1.00  0.00           H
ATOM   3275  H25 UNK   131      13.006  72.550  31.646  1.00  0.00           H
ATOM   3276  O1  UNK   132      74.012  20.866  39.257  1.00  0.00           O
ATOM   3277  C2  UNK   132      73.356  22.548  40.810  1.00  0.00           C
ATOM   3278  C3  UNK   132      72.796  23.790  40.142  1.00  0.00           C
ATOM   3279  C4  UNK   132      74.552  21.853  40.112  1.00  0.00           C
ATOM   3280  C5  UNK   132      73.798  24.960  39.998  1.00  0.00           C
ATOM   3281  C6  UNK   132      75.474  21.157  41.114  1.00  0.00           C
ATOM   3282  C7  UNK   132      73.853  25.612  38.762  1.00  0.00           C
ATOM   3283  C8  UNK   132      74.699  25.249  41.000  1.00  0.00           C
ATOM   3284  C9  UNK   132      74.863  26.625  38.546  1.00  0.00           C
ATOM   3285  C10 UNK   132      75.681  26.276  40.740  1.00  0.00           C
ATOM   3286  C11 UNK   132      75.736  26.997  39.546  1.00  0.00           C
ATOM   3287  H12 UNK   132      72.573  21.798  41.070  1.00  0.00           H
ATOM   3288  H13 UNK   132      73.736  22.822  41.826  1.00  0.00           H
ATOM   3289  H14 UNK   132      72.377  23.477  39.163  1.00  0.00           H
ATOM   3290  H15 UNK   132      71.976  24.168  40.691  1.00  0.00           H
ATOM   3291  H16 UNK   132      75.069  22.630  39.565  1.00  0.00           H
ATOM   3292  H17 UNK   132      76.415  20.984  40.652  1.00  0.00           H
ATOM   3293  H18 UNK   132      75.209  20.159  41.363  1.00  0.00           H
ATOM   3294  H19 UNK   132      75.615  21.793  41.992  1.00  0.00           H
ATOM   3295  H20 UNK   132      73.061  25.455  37.972  1.00  0.00           H
ATOM   3296  H21 UNK   132      74.553  24.808  42.003  1.00  0.00           H
ATOM   3297  H22 UNK   132      74.835  20.343  38.860  1.00  0.00           H
ATOM   3298  H23 UNK   132      74.843  27.172  37.597  1.00  0.00           H
ATOM   3299  H24 UNK   132      76.494  26.431  41.530  1.00  0.00           H
ATOM   3300  H25 UNK   132      76.340  27.820  39.430  1.00  0.00           H
ATOM   3301  O1  UNK   133      44.642  22.768  55.354  1.00  0.00           O
ATOM   3302  C2  UNK   133      44.424  24.308  57.206  1.00  0.00           C
ATOM   3303  C3  UNK   133      42.972  23.848  57.485  1.00  0.00           C
ATOM   3304  C4  UNK   133      45.385  23.235  56.532  1.00  0.00           C
ATOM   3305  C5  UNK   133      42.326  24.381  58.804  1.00  0.00           C
ATOM   3306  C6  UNK   133      45.843  22.031  57.377  1.00  0.00           C
ATOM   3307  C7  UNK   133      41.721  25.652  58.799  1.00  0.00           C
ATOM   3308  C8  UNK   133      42.450  23.614  59.954  1.00  0.00           C
ATOM   3309  C9  UNK   133      41.439  26.316  60.028  1.00  0.00           C
ATOM   3310  C10 UNK   133      42.019  24.215  61.185  1.00  0.00           C
ATOM   3311  C11 UNK   133      41.539  25.522  61.224  1.00  0.00           C
ATOM   3312  H12 UNK   133      44.850  24.676  58.177  1.00  0.00           H
ATOM   3313  H13 UNK   133      44.422  25.229  56.585  1.00  0.00           H
ATOM   3314  H14 UNK   133      42.513  24.257  56.589  1.00  0.00           H
ATOM   3315  H15 UNK   133      42.835  22.735  57.344  1.00  0.00           H
ATOM   3316  H16 UNK   133      46.340  23.766  56.199  1.00  0.00           H
ATOM   3317  H17 UNK   133      46.680  21.538  56.818  1.00  0.00           H
ATOM   3318  H18 UNK   133      45.039  21.277  57.572  1.00  0.00           H
ATOM   3319  H19 UNK   133      46.280  22.407  58.352  1.00  0.00           H
ATOM   3320  H20 UNK   133      41.642  26.169  57.839  1.00  0.00           H
ATOM   3321  H21 UNK   133      42.880  22.634  59.959  1.00  0.00           H
ATOM   3322  H22 UNK   133      45.178  22.956  54.575  1.00  0.00           H
ATOM   3323  H23 UNK   133      41.045  27.285  60.046  1.00  0.00           H
ATOM   3324  H24 UNK   133      42.122  23.736  62.157  1.00  0.00           H
ATOM   3325  H25 UNK   133      41.258  26.004  62.061  1.00  0.00           H
ATOM   3326  O1  UNK   134      53.558  75.235   3.971  1.00  0.00           O
ATOM   3327  C2  UNK   134      51.729  75.053   2.235  1.00  0.00           C
ATOM   3328  C3  UNK   134      51.858  73.499   2.456  1.00  0.00           C
ATOM   3329  C4  UNK   134      52.736  75.990   3.039  1.00  0.00           C
ATOM   3330  C5  UNK   134      50.963  72.562   1.678  1.00  0.00           C
ATOM   3331  C6  UNK   134      51.960  77.174   3.749  1.00  0.00           C
ATOM   3332  C7  UNK   134      51.040  71.184   1.902  1.00  0.00           C
ATOM   3333  C8  UNK   134      50.124  72.994   0.644  1.00  0.00           C
ATOM   3334  C9  UNK   134      50.259  70.356   1.206  1.00  0.00           C
ATOM   3335  C10 UNK   134      49.296  72.159  -0.078  1.00  0.00           C
ATOM   3336  C11 UNK   134      49.324  70.795   0.229  1.00  0.00           C
ATOM   3337  H12 UNK   134      50.692  75.375   2.428  1.00  0.00           H
ATOM   3338  H13 UNK   134      51.793  75.219   1.122  1.00  0.00           H
ATOM   3339  H14 UNK   134      52.912  73.150   2.161  1.00  0.00           H
ATOM   3340  H15 UNK   134      51.770  73.400   3.522  1.00  0.00           H
ATOM   3341  H16 UNK   134      53.457  76.442   2.358  1.00  0.00           H
ATOM   3342  H17 UNK   134      51.772  78.060   3.105  1.00  0.00           H
ATOM   3343  H18 UNK   134      52.557  77.449   4.591  1.00  0.00           H
ATOM   3344  H19 UNK   134      50.990  76.848   4.247  1.00  0.00           H
ATOM   3345  H20 UNK   134      51.766  70.912   2.669  1.00  0.00           H
ATOM   3346  H21 UNK   134      50.035  74.018   0.441  1.00  0.00           H
ATOM   3347  H22 UNK   134      53.008  74.935   4.733  1.00  0.00           H
ATOM   3348  H23 UNK   134      50.302  69.296   1.383  1.00  0.00           H
ATOM   3349  H24 UNK   134      48.764  72.511  -0.938  1.00  0.00           H
ATOM   3350  H25 UNK   134      48.706  70.178  -0.368  1.00  0.00           H
ATOM   3351  O1  UNK   135       1.827   1.447  52.904  1.00  0.00           O
ATOM   3352  C2  UNK   135       3.395   2.877  54.192  1.00  0.00           C
ATOM   3353  C3  UNK   135       4.073   2.881  55.568  1.00  0.00           C
ATOM   3354  C4  UNK   135       2.068   2.012  54.142  1.00  0.00           C
ATOM   3355  C5  UNK   135       5.116   3.986  55.796  1.00  0.00           C
ATOM   3356  C6  UNK   135       0.798   2.829  54.410  1.00  0.00           C
ATOM   3357  C7  UNK   135       5.408   4.433  57.057  1.00  0.00           C
ATOM   3358  C8  UNK   135       5.850   4.557  54.728  1.00  0.00           C
ATOM   3359  C9  UNK   135       6.330   5.422  57.309  1.00  0.00           C
ATOM   3360  C10 UNK   135       6.824   5.563  54.934  1.00  0.00           C
ATOM   3361  C11 UNK   135       7.053   6.067  56.260  1.00  0.00           C
ATOM   3362  H12 UNK   135       4.099   2.367  53.553  1.00  0.00           H
ATOM   3363  H13 UNK   135       3.095   3.905  53.887  1.00  0.00           H
ATOM   3364  H14 UNK   135       3.280   2.918  56.240  1.00  0.00           H
ATOM   3365  H15 UNK   135       4.572   1.920  55.664  1.00  0.00           H
ATOM   3366  H16 UNK   135       2.089   1.236  54.905  1.00  0.00           H
ATOM   3367  H17 UNK   135       0.714   3.142  55.481  1.00  0.00           H
ATOM   3368  H18 UNK   135      -0.162   2.347  54.183  1.00  0.00           H
ATOM   3369  H19 UNK   135       0.855   3.695  53.798  1.00  0.00           H
ATOM   3370  H20 UNK   135       4.960   3.863  57.850  1.00  0.00           H
ATOM   3371  H21 UNK   135       5.798   4.159  53.717  1.00  0.00           H
ATOM   3372  H22 UNK   135       1.028   1.925  52.419  1.00  0.00           H
ATOM   3373  H23 UNK   135       6.670   5.560  58.337  1.00  0.00           H
ATOM   3374  H24 UNK   135       7.329   5.827  54.020  1.00  0.00           H
ATOM   3375  H25 UNK   135       7.835   6.775  56.418  1.00  0.00           H
ATOM   3376  O1  UNK   136       4.557  27.412   3.830  1.00  0.00           O
ATOM   3377  C2  UNK   136       2.416  28.706   3.788  1.00  0.00           C
ATOM   3378  C3  UNK   136       2.702  29.452   2.466  1.00  0.00           C
ATOM   3379  C4  UNK   136       3.682  28.261   4.568  1.00  0.00           C
ATOM   3380  C5  UNK   136       1.527  29.994   1.671  1.00  0.00           C
ATOM   3381  C6  UNK   136       3.465  27.620   5.993  1.00  0.00           C
ATOM   3382  C7  UNK   136       0.189  29.503   1.839  1.00  0.00           C
ATOM   3383  C8  UNK   136       1.743  31.159   0.922  1.00  0.00           C
ATOM   3384  C9  UNK   136      -0.894  30.111   1.226  1.00  0.00           C
ATOM   3385  C10 UNK   136       0.660  31.698   0.183  1.00  0.00           C
ATOM   3386  C11 UNK   136      -0.648  31.205   0.374  1.00  0.00           C
ATOM   3387  H12 UNK   136       1.801  27.816   3.610  1.00  0.00           H
ATOM   3388  H13 UNK   136       1.811  29.309   4.427  1.00  0.00           H
ATOM   3389  H14 UNK   136       3.394  30.346   2.692  1.00  0.00           H
ATOM   3390  H15 UNK   136       3.283  28.782   1.848  1.00  0.00           H
ATOM   3391  H16 UNK   136       4.184  29.264   4.801  1.00  0.00           H
ATOM   3392  H17 UNK   136       2.626  28.116   6.441  1.00  0.00           H
ATOM   3393  H18 UNK   136       4.382  27.659   6.672  1.00  0.00           H
ATOM   3394  H19 UNK   136       3.197  26.525   5.962  1.00  0.00           H
ATOM   3395  H20 UNK   136       0.006  28.662   2.461  1.00  0.00           H
ATOM   3396  H21 UNK   136       2.746  31.430   0.648  1.00  0.00           H
ATOM   3397  H22 UNK   136       5.215  28.033   3.377  1.00  0.00           H
ATOM   3398  H23 UNK   136      -1.881  29.744   1.443  1.00  0.00           H
ATOM   3399  H24 UNK   136       0.847  32.448  -0.586  1.00  0.00           H
ATOM   3400  H25 UNK   136      -1.428  31.753  -0.136  1.00  0.00           H
ATOM   3401  O1  UNK   137      33.673  37.381  25.247  1.00  0.00           O
ATOM   3402  C2  UNK   137      35.225  35.482  24.744  1.00  0.00           C
ATOM   3403  C3  UNK   137      34.275  34.412  25.391  1.00  0.00           C
ATOM   3404  C4  UNK   137      34.999  36.833  25.483  1.00  0.00           C
ATOM   3405  C5  UNK   137      34.512  33.127  24.594  1.00  0.00           C
ATOM   3406  C6  UNK   137      35.990  37.888  25.032  1.00  0.00           C
ATOM   3407  C7  UNK   137      33.537  32.455  23.755  1.00  0.00           C
ATOM   3408  C8  UNK   137      35.770  32.549  24.747  1.00  0.00           C
ATOM   3409  C9  UNK   137      34.045  31.411  22.886  1.00  0.00           C
ATOM   3410  C10 UNK   137      36.191  31.401  24.007  1.00  0.00           C
ATOM   3411  C11 UNK   137      35.359  30.846  23.045  1.00  0.00           C
ATOM   3412  H12 UNK   137      35.018  35.600  23.670  1.00  0.00           H
ATOM   3413  H13 UNK   137      36.269  35.186  24.911  1.00  0.00           H
ATOM   3414  H14 UNK   137      34.523  34.307  26.448  1.00  0.00           H
ATOM   3415  H15 UNK   137      33.284  34.831  25.325  1.00  0.00           H
ATOM   3416  H16 UNK   137      35.203  36.673  26.515  1.00  0.00           H
ATOM   3417  H17 UNK   137      37.063  37.600  25.245  1.00  0.00           H
ATOM   3418  H18 UNK   137      35.838  38.819  25.620  1.00  0.00           H
ATOM   3419  H19 UNK   137      35.935  38.110  23.973  1.00  0.00           H
ATOM   3420  H20 UNK   137      32.508  32.829  23.604  1.00  0.00           H
ATOM   3421  H21 UNK   137      36.422  33.043  25.441  1.00  0.00           H
ATOM   3422  H22 UNK   137      33.158  37.111  26.005  1.00  0.00           H
ATOM   3423  H23 UNK   137      33.359  31.004  22.140  1.00  0.00           H
ATOM   3424  H24 UNK   137      37.163  31.050  24.202  1.00  0.00           H
ATOM   3425  H25 UNK   137      35.724  30.114  22.311  1.00  0.00           H
ATOM   3426  O1  UNK   138      14.754  33.347  57.426  1.00  0.00           O
ATOM   3427  C2  UNK   138      14.213  31.691  55.847  1.00  0.00           C
ATOM   3428  C3  UNK   138      13.430  30.380  55.571  1.00  0.00           C
ATOM   3429  C4  UNK   138      14.491  31.973  57.329  1.00  0.00           C
ATOM   3430  C5  UNK   138      13.495  30.035  54.113  1.00  0.00           C
ATOM   3431  C6  UNK   138      15.572  31.115  57.940  1.00  0.00           C
ATOM   3432  C7  UNK   138      14.361  29.004  53.677  1.00  0.00           C
ATOM   3433  C8  UNK   138      12.895  30.808  53.155  1.00  0.00           C
ATOM   3434  C9  UNK   138      14.360  28.643  52.356  1.00  0.00           C
ATOM   3435  C10 UNK   138      12.967  30.461  51.781  1.00  0.00           C
ATOM   3436  C11 UNK   138      13.671  29.327  51.369  1.00  0.00           C
ATOM   3437  H12 UNK   138      13.488  32.467  55.445  1.00  0.00           H
ATOM   3438  H13 UNK   138      15.179  31.647  55.321  1.00  0.00           H
ATOM   3439  H14 UNK   138      13.826  29.556  56.202  1.00  0.00           H
ATOM   3440  H15 UNK   138      12.388  30.598  55.898  1.00  0.00           H
ATOM   3441  H16 UNK   138      13.675  31.823  57.974  1.00  0.00           H
ATOM   3442  H17 UNK   138      16.495  31.024  57.331  1.00  0.00           H
ATOM   3443  H18 UNK   138      15.104  30.140  58.186  1.00  0.00           H
ATOM   3444  H19 UNK   138      15.876  31.631  58.922  1.00  0.00           H
ATOM   3445  H20 UNK   138      15.060  28.517  54.346  1.00  0.00           H
ATOM   3446  H21 UNK   138      12.250  31.674  53.391  1.00  0.00           H
ATOM   3447  H22 UNK   138      14.934  33.616  56.509  1.00  0.00           H
ATOM   3448  H23 UNK   138      15.063  27.927  51.991  1.00  0.00           H
ATOM   3449  H24 UNK   138      12.480  31.074  51.042  1.00  0.00           H
ATOM   3450  H25 UNK   138      13.864  29.263  50.302  1.00  0.00           H
ATOM   3451  O1  UNK   139      28.610  24.151  37.398  1.00  0.00           O
ATOM   3452  C2  UNK   139      26.338  24.254  38.092  1.00  0.00           C
ATOM   3453  C3  UNK   139      26.776  24.565  39.550  1.00  0.00           C
ATOM   3454  C4  UNK   139      27.374  23.435  37.339  1.00  0.00           C
ATOM   3455  C5  UNK   139      25.638  24.877  40.543  1.00  0.00           C
ATOM   3456  C6  UNK   139      26.988  23.230  35.826  1.00  0.00           C
ATOM   3457  C7  UNK   139      25.502  24.082  41.645  1.00  0.00           C
ATOM   3458  C8  UNK   139      24.781  25.986  40.322  1.00  0.00           C
ATOM   3459  C9  UNK   139      24.606  24.530  42.622  1.00  0.00           C
ATOM   3460  C10 UNK   139      23.886  26.492  41.277  1.00  0.00           C
ATOM   3461  C11 UNK   139      23.786  25.645  42.432  1.00  0.00           C
ATOM   3462  H12 UNK   139      26.145  25.208  37.516  1.00  0.00           H
ATOM   3463  H13 UNK   139      25.311  23.779  37.971  1.00  0.00           H
ATOM   3464  H14 UNK   139      27.344  23.709  39.993  1.00  0.00           H
ATOM   3465  H15 UNK   139      27.484  25.425  39.416  1.00  0.00           H
ATOM   3466  H16 UNK   139      27.557  22.464  37.845  1.00  0.00           H
ATOM   3467  H17 UNK   139      26.938  24.156  35.276  1.00  0.00           H
ATOM   3468  H18 UNK   139      25.959  22.879  35.843  1.00  0.00           H
ATOM   3469  H19 UNK   139      27.618  22.406  35.322  1.00  0.00           H
ATOM   3470  H20 UNK   139      26.130  23.165  41.819  1.00  0.00           H
ATOM   3471  H21 UNK   139      24.847  26.496  39.345  1.00  0.00           H
ATOM   3472  H22 UNK   139      29.162  23.689  36.716  1.00  0.00           H
ATOM   3473  H23 UNK   139      24.696  24.138  43.567  1.00  0.00           H
ATOM   3474  H24 UNK   139      23.356  27.435  41.123  1.00  0.00           H
ATOM   3475  H25 UNK   139      23.133  25.982  43.206  1.00  0.00           H
ATOM   3476  O1  UNK   140      43.502  68.226  71.171  1.00  0.00           O
ATOM   3477  C2  UNK   140      43.973  70.668  71.489  1.00  0.00           C
ATOM   3478  C3  UNK   140      44.669  70.805  72.905  1.00  0.00           C
ATOM   3479  C4  UNK   140      42.960  69.507  71.261  1.00  0.00           C
ATOM   3480  C5  UNK   140      45.763  69.786  73.167  1.00  0.00           C
ATOM   3481  C6  UNK   140      42.243  69.802  69.911  1.00  0.00           C
ATOM   3482  C7  UNK   140      47.094  69.989  72.858  1.00  0.00           C
ATOM   3483  C8  UNK   140      45.358  68.668  73.907  1.00  0.00           C
ATOM   3484  C9  UNK   140      48.030  69.099  73.361  1.00  0.00           C
ATOM   3485  C10 UNK   140      46.289  67.712  74.328  1.00  0.00           C
ATOM   3486  C11 UNK   140      47.634  67.940  74.101  1.00  0.00           C
ATOM   3487  H12 UNK   140      44.708  70.568  70.716  1.00  0.00           H
ATOM   3488  H13 UNK   140      43.467  71.602  71.269  1.00  0.00           H
ATOM   3489  H14 UNK   140      45.142  71.738  72.833  1.00  0.00           H
ATOM   3490  H15 UNK   140      43.936  70.770  73.682  1.00  0.00           H
ATOM   3491  H16 UNK   140      42.154  69.611  71.987  1.00  0.00           H
ATOM   3492  H17 UNK   140      41.733  68.885  69.623  1.00  0.00           H
ATOM   3493  H18 UNK   140      42.801  70.212  69.073  1.00  0.00           H
ATOM   3494  H19 UNK   140      41.438  70.443  70.108  1.00  0.00           H
ATOM   3495  H20 UNK   140      47.394  70.919  72.288  1.00  0.00           H
ATOM   3496  H21 UNK   140      44.302  68.627  74.211  1.00  0.00           H
ATOM   3497  H22 UNK   140      44.319  68.245  71.774  1.00  0.00           H
ATOM   3498  H23 UNK   140      49.085  69.282  73.080  1.00  0.00           H
ATOM   3499  H24 UNK   140      45.924  66.891  74.916  1.00  0.00           H
ATOM   3500  H25 UNK   140      48.374  67.190  74.429  1.00  0.00           H
ATOM   3501  O1  UNK   141      61.223  71.042   5.249  1.00  0.00           O
ATOM   3502  C2  UNK   141      60.160  73.133   5.598  1.00  0.00           C
ATOM   3503  C3  UNK   141      58.723  72.747   5.928  1.00  0.00           C
ATOM   3504  C4  UNK   141      60.863  72.221   4.596  1.00  0.00           C
ATOM   3505  C5  UNK   141      57.999  73.865   6.782  1.00  0.00           C
ATOM   3506  C6  UNK   141      62.177  72.852   4.076  1.00  0.00           C
ATOM   3507  C7  UNK   141      58.253  74.067   8.200  1.00  0.00           C
ATOM   3508  C8  UNK   141      57.155  74.713   6.125  1.00  0.00           C
ATOM   3509  C9  UNK   141      57.616  75.134   8.887  1.00  0.00           C
ATOM   3510  C10 UNK   141      56.551  75.784   6.825  1.00  0.00           C
ATOM   3511  C11 UNK   141      56.725  75.947   8.204  1.00  0.00           C
ATOM   3512  H12 UNK   141      60.837  73.193   6.418  1.00  0.00           H
ATOM   3513  H13 UNK   141      60.016  74.191   5.263  1.00  0.00           H
ATOM   3514  H14 UNK   141      58.091  72.640   5.001  1.00  0.00           H
ATOM   3515  H15 UNK   141      58.794  71.818   6.538  1.00  0.00           H
ATOM   3516  H16 UNK   141      60.135  72.041   3.758  1.00  0.00           H
ATOM   3517  H17 UNK   141      61.910  73.834   3.594  1.00  0.00           H
ATOM   3518  H18 UNK   141      62.719  72.128   3.419  1.00  0.00           H
ATOM   3519  H19 UNK   141      62.931  73.078   4.927  1.00  0.00           H
ATOM   3520  H20 UNK   141      58.891  73.316   8.758  1.00  0.00           H
ATOM   3521  H21 UNK   141      56.912  74.623   5.057  1.00  0.00           H
ATOM   3522  H22 UNK   141      61.842  71.222   6.022  1.00  0.00           H
ATOM   3523  H23 UNK   141      57.790  75.242   9.954  1.00  0.00           H
ATOM   3524  H24 UNK   141      56.006  76.485   6.303  1.00  0.00           H
ATOM   3525  H25 UNK   141      56.304  76.845   8.674  1.00  0.00           H
ATOM   3526  O1  UNK   142      30.840  41.411  63.111  1.00  0.00           O
ATOM   3527  C2  UNK   142      33.135  41.548  64.190  1.00  0.00           C
ATOM   3528  C3  UNK   142      32.973  40.183  64.886  1.00  0.00           C
ATOM   3529  C4  UNK   142      31.789  42.243  63.832  1.00  0.00           C
ATOM   3530  C5  UNK   142      32.597  39.004  63.914  1.00  0.00           C
ATOM   3531  C6  UNK   142      32.128  43.476  62.983  1.00  0.00           C
ATOM   3532  C7  UNK   142      31.351  38.313  64.096  1.00  0.00           C
ATOM   3533  C8  UNK   142      33.521  38.509  62.984  1.00  0.00           C
ATOM   3534  C9  UNK   142      31.029  37.102  63.412  1.00  0.00           C
ATOM   3535  C10 UNK   142      33.253  37.261  62.366  1.00  0.00           C
ATOM   3536  C11 UNK   142      31.982  36.627  62.522  1.00  0.00           C
ATOM   3537  H12 UNK   142      33.603  41.397  63.236  1.00  0.00           H
ATOM   3538  H13 UNK   142      33.746  42.324  64.704  1.00  0.00           H
ATOM   3539  H14 UNK   142      34.021  39.938  65.269  1.00  0.00           H
ATOM   3540  H15 UNK   142      32.211  40.256  65.722  1.00  0.00           H
ATOM   3541  H16 UNK   142      31.364  42.618  64.845  1.00  0.00           H
ATOM   3542  H17 UNK   142      32.720  43.099  62.091  1.00  0.00           H
ATOM   3543  H18 UNK   142      32.625  44.154  63.639  1.00  0.00           H
ATOM   3544  H19 UNK   142      31.280  43.976  62.524  1.00  0.00           H
ATOM   3545  H20 UNK   142      30.594  38.621  64.876  1.00  0.00           H
ATOM   3546  H21 UNK   142      34.510  38.952  62.955  1.00  0.00           H
ATOM   3547  H22 UNK   142      31.192  40.527  63.204  1.00  0.00           H
ATOM   3548  H23 UNK   142      30.000  36.733  63.406  1.00  0.00           H
ATOM   3549  H24 UNK   142      33.990  36.961  61.713  1.00  0.00           H
ATOM   3550  H25 UNK   142      31.673  35.800  61.858  1.00  0.00           H
ATOM   3551  O1  UNK   143      67.295  36.520  16.492  1.00  0.00           O
ATOM   3552  C2  UNK   143      65.303  35.923  17.710  1.00  0.00           C
ATOM   3553  C3  UNK   143      64.655  37.246  18.085  1.00  0.00           C
ATOM   3554  C4  UNK   143      66.929  35.888  17.670  1.00  0.00           C
ATOM   3555  C5  UNK   143      63.112  37.230  18.204  1.00  0.00           C
ATOM   3556  C6  UNK   143      67.457  34.441  17.769  1.00  0.00           C
ATOM   3557  C7  UNK   143      62.286  36.429  17.370  1.00  0.00           C
ATOM   3558  C8  UNK   143      62.458  37.919  19.171  1.00  0.00           C
ATOM   3559  C9  UNK   143      60.891  36.517  17.381  1.00  0.00           C
ATOM   3560  C10 UNK   143      61.093  37.931  19.322  1.00  0.00           C
ATOM   3561  C11 UNK   143      60.251  37.350  18.372  1.00  0.00           C
ATOM   3562  H12 UNK   143      64.978  35.512  16.739  1.00  0.00           H
ATOM   3563  H13 UNK   143      64.980  35.172  18.478  1.00  0.00           H
ATOM   3564  H14 UNK   143      65.092  37.670  18.978  1.00  0.00           H
ATOM   3565  H15 UNK   143      64.974  37.863  17.207  1.00  0.00           H
ATOM   3566  H16 UNK   143      67.212  36.477  18.528  1.00  0.00           H
ATOM   3567  H17 UNK   143      68.474  34.430  18.210  1.00  0.00           H
ATOM   3568  H18 UNK   143      67.445  34.099  16.711  1.00  0.00           H
ATOM   3569  H19 UNK   143      66.812  33.697  18.308  1.00  0.00           H
ATOM   3570  H20 UNK   143      62.796  35.791  16.681  1.00  0.00           H
ATOM   3571  H21 UNK   143      63.076  38.399  19.897  1.00  0.00           H
ATOM   3572  H22 UNK   143      66.810  36.133  15.704  1.00  0.00           H
ATOM   3573  H23 UNK   143      60.325  35.926  16.611  1.00  0.00           H
ATOM   3574  H24 UNK   143      60.677  38.433  20.148  1.00  0.00           H
ATOM   3575  H25 UNK   143      59.173  37.397  18.282  1.00  0.00           H
ATOM   3576  O1  UNK   144      34.069  17.145  48.377  1.00  0.00           O
ATOM   3577  C2  UNK   144      34.216  15.173  49.768  1.00  0.00           C
ATOM   3578  C3  UNK   144      33.184  15.543  50.822  1.00  0.00           C
ATOM   3579  C4  UNK   144      34.999  16.340  49.073  1.00  0.00           C
ATOM   3580  C5  UNK   144      32.644  14.321  51.475  1.00  0.00           C
ATOM   3581  C6  UNK   144      36.057  15.881  48.005  1.00  0.00           C
ATOM   3582  C7  UNK   144      33.511  13.682  52.372  1.00  0.00           C
ATOM   3583  C8  UNK   144      31.332  13.844  51.336  1.00  0.00           C
ATOM   3584  C9  UNK   144      33.099  12.524  53.038  1.00  0.00           C
ATOM   3585  C10 UNK   144      30.956  12.726  52.032  1.00  0.00           C
ATOM   3586  C11 UNK   144      31.839  11.991  52.870  1.00  0.00           C
ATOM   3587  H12 UNK   144      33.769  14.551  49.020  1.00  0.00           H
ATOM   3588  H13 UNK   144      34.950  14.480  50.109  1.00  0.00           H
ATOM   3589  H14 UNK   144      33.665  16.134  51.504  1.00  0.00           H
ATOM   3590  H15 UNK   144      32.402  16.161  50.386  1.00  0.00           H
ATOM   3591  H16 UNK   144      35.519  16.956  49.875  1.00  0.00           H
ATOM   3592  H17 UNK   144      36.492  14.933  48.376  1.00  0.00           H
ATOM   3593  H18 UNK   144      36.815  16.628  47.845  1.00  0.00           H
ATOM   3594  H19 UNK   144      35.593  15.674  47.060  1.00  0.00           H
ATOM   3595  H20 UNK   144      34.517  14.164  52.510  1.00  0.00           H
ATOM   3596  H21 UNK   144      30.594  14.087  50.613  1.00  0.00           H
ATOM   3597  H22 UNK   144      34.167  18.078  48.746  1.00  0.00           H
ATOM   3598  H23 UNK   144      33.792  12.023  53.651  1.00  0.00           H
ATOM   3599  H24 UNK   144      29.947  12.237  51.931  1.00  0.00           H
ATOM   3600  H25 UNK   144      31.512  11.024  53.322  1.00  0.00           H
ATOM   3601  O1  UNK   145       1.898   1.771  77.003  1.00  0.00           O
ATOM   3602  C2  UNK   145       0.555   3.848  77.419  1.00  0.00           C
ATOM   3603  C3  UNK   145       0.497   3.617  78.926  1.00  0.00           C
ATOM   3604  C4  UNK   145       0.794   2.547  76.569  1.00  0.00           C
ATOM   3605  C5  UNK   145       0.077   4.832  79.704  1.00  0.00           C
ATOM   3606  C6  UNK   145       0.958   2.785  75.043  1.00  0.00           C
ATOM   3607  C7  UNK   145       0.974   5.522  80.511  1.00  0.00           C
ATOM   3608  C8  UNK   145      -1.245   5.341  79.618  1.00  0.00           C
ATOM   3609  C9  UNK   145       0.507   6.603  81.278  1.00  0.00           C
ATOM   3610  C10 UNK   145      -1.696   6.415  80.345  1.00  0.00           C
ATOM   3611  C11 UNK   145      -0.781   7.122  81.176  1.00  0.00           C
ATOM   3612  H12 UNK   145       1.407   4.456  77.155  1.00  0.00           H
ATOM   3613  H13 UNK   145      -0.394   4.283  77.011  1.00  0.00           H
ATOM   3614  H14 UNK   145      -0.314   2.904  79.077  1.00  0.00           H
ATOM   3615  H15 UNK   145       1.384   3.131  79.349  1.00  0.00           H
ATOM   3616  H16 UNK   145      -0.131   1.952  76.711  1.00  0.00           H
ATOM   3617  H17 UNK   145       1.093   1.751  74.611  1.00  0.00           H
ATOM   3618  H18 UNK   145       1.793   3.472  74.841  1.00  0.00           H
ATOM   3619  H19 UNK   145      -0.008   3.160  74.620  1.00  0.00           H
ATOM   3620  H20 UNK   145       1.997   5.144  80.650  1.00  0.00           H
ATOM   3621  H21 UNK   145      -1.928   4.806  78.959  1.00  0.00           H
ATOM   3622  H22 UNK   145       2.730   2.273  76.736  1.00  0.00           H
ATOM   3623  H23 UNK   145       1.222   7.008  81.916  1.00  0.00           H
ATOM   3624  H24 UNK   145      -2.668   6.882  80.306  1.00  0.00           H
ATOM   3625  H25 UNK   145      -0.997   8.025  81.713  1.00  0.00           H
ATOM   3626  O1  UNK   146      60.618  50.038   8.768  1.00  0.00           O
ATOM   3627  C2  UNK   146      59.638  52.248   8.745  1.00  0.00           C
ATOM   3628  C3  UNK   146      59.011  53.446   9.541  1.00  0.00           C
ATOM   3629  C4  UNK   146      59.612  50.816   9.357  1.00  0.00           C
ATOM   3630  C5  UNK   146      57.471  53.294   9.698  1.00  0.00           C
ATOM   3631  C6  UNK   146      58.251  50.122   9.114  1.00  0.00           C
ATOM   3632  C7  UNK   146      56.876  53.231  10.949  1.00  0.00           C
ATOM   3633  C8  UNK   146      56.671  53.355   8.564  1.00  0.00           C
ATOM   3634  C9  UNK   146      55.484  53.339  11.071  1.00  0.00           C
ATOM   3635  C10 UNK   146      55.253  53.357   8.715  1.00  0.00           C
ATOM   3636  C11 UNK   146      54.653  53.379   9.949  1.00  0.00           C
ATOM   3637  H12 UNK   146      60.662  52.457   8.526  1.00  0.00           H
ATOM   3638  H13 UNK   146      59.161  52.184   7.757  1.00  0.00           H
ATOM   3639  H14 UNK   146      59.545  53.532  10.464  1.00  0.00           H
ATOM   3640  H15 UNK   146      59.267  54.300   8.947  1.00  0.00           H
ATOM   3641  H16 UNK   146      59.835  50.866  10.386  1.00  0.00           H
ATOM   3642  H17 UNK   146      57.619  50.549   9.919  1.00  0.00           H
ATOM   3643  H18 UNK   146      58.274  49.051   9.299  1.00  0.00           H
ATOM   3644  H19 UNK   146      57.902  50.406   8.126  1.00  0.00           H
ATOM   3645  H20 UNK   146      57.398  53.120  11.920  1.00  0.00           H
ATOM   3646  H21 UNK   146      57.143  53.294   7.539  1.00  0.00           H
ATOM   3647  H22 UNK   146      60.541  50.208   7.762  1.00  0.00           H
ATOM   3648  H23 UNK   146      55.033  53.372  12.090  1.00  0.00           H
ATOM   3649  H24 UNK   146      54.623  53.471   7.803  1.00  0.00           H
ATOM   3650  H25 UNK   146      53.560  53.563  10.173  1.00  0.00           H
ATOM   3651  O1  UNK   147      68.757  62.486  61.601  1.00  0.00           O
ATOM   3652  C2  UNK   147      67.446  63.094  59.685  1.00  0.00           C
ATOM   3653  C3  UNK   147      66.555  62.626  58.511  1.00  0.00           C
ATOM   3654  C4  UNK   147      68.294  61.989  60.382  1.00  0.00           C
ATOM   3655  C5  UNK   147      65.996  63.652  57.567  1.00  0.00           C
ATOM   3656  C6  UNK   147      69.651  61.520  59.692  1.00  0.00           C
ATOM   3657  C7  UNK   147      64.769  64.197  57.872  1.00  0.00           C
ATOM   3658  C8  UNK   147      66.611  64.071  56.393  1.00  0.00           C
ATOM   3659  C9  UNK   147      64.133  65.175  57.141  1.00  0.00           C
ATOM   3660  C10 UNK   147      65.838  64.878  55.490  1.00  0.00           C
ATOM   3661  C11 UNK   147      64.638  65.502  55.897  1.00  0.00           C
ATOM   3662  H12 UNK   147      66.896  63.791  60.411  1.00  0.00           H
ATOM   3663  H13 UNK   147      68.186  63.763  59.131  1.00  0.00           H
ATOM   3664  H14 UNK   147      67.091  61.802  58.050  1.00  0.00           H
ATOM   3665  H15 UNK   147      65.600  62.214  58.937  1.00  0.00           H
ATOM   3666  H16 UNK   147      67.611  61.169  60.428  1.00  0.00           H
ATOM   3667  H17 UNK   147      70.013  60.608  60.145  1.00  0.00           H
ATOM   3668  H18 UNK   147      70.440  62.305  59.879  1.00  0.00           H
ATOM   3669  H19 UNK   147      69.437  61.360  58.645  1.00  0.00           H
ATOM   3670  H20 UNK   147      64.370  63.957  58.778  1.00  0.00           H
ATOM   3671  H21 UNK   147      67.531  63.630  56.091  1.00  0.00           H
ATOM   3672  H22 UNK   147      68.120  62.078  62.289  1.00  0.00           H
ATOM   3673  H23 UNK   147      63.154  65.494  57.525  1.00  0.00           H
ATOM   3674  H24 UNK   147      66.272  65.104  54.474  1.00  0.00           H
ATOM   3675  H25 UNK   147      64.037  66.244  55.332  1.00  0.00           H
ATOM   3676  O1  UNK   148      45.791  65.379  78.892  1.00  0.00           O
ATOM   3677  C2  UNK   148      45.902  62.985  78.843  1.00  0.00           C
ATOM   3678  C3  UNK   148      45.109  62.925  77.552  1.00  0.00           C
ATOM   3679  C4  UNK   148      45.480  64.279  79.619  1.00  0.00           C
ATOM   3680  C5  UNK   148      43.647  62.746  77.609  1.00  0.00           C
ATOM   3681  C6  UNK   148      45.938  64.425  81.129  1.00  0.00           C
ATOM   3682  C7  UNK   148      42.789  63.841  77.397  1.00  0.00           C
ATOM   3683  C8  UNK   148      43.151  61.449  77.849  1.00  0.00           C
ATOM   3684  C9  UNK   148      41.401  63.695  77.510  1.00  0.00           C
ATOM   3685  C10 UNK   148      41.753  61.342  78.103  1.00  0.00           C
ATOM   3686  C11 UNK   148      40.882  62.449  77.868  1.00  0.00           C
ATOM   3687  H12 UNK   148      46.963  62.958  78.662  1.00  0.00           H
ATOM   3688  H13 UNK   148      45.760  62.117  79.505  1.00  0.00           H
ATOM   3689  H14 UNK   148      45.525  63.717  76.921  1.00  0.00           H
ATOM   3690  H15 UNK   148      45.490  62.059  77.108  1.00  0.00           H
ATOM   3691  H16 UNK   148      44.416  64.167  79.630  1.00  0.00           H
ATOM   3692  H17 UNK   148      46.964  64.763  81.083  1.00  0.00           H
ATOM   3693  H18 UNK   148      45.725  63.470  81.625  1.00  0.00           H
ATOM   3694  H19 UNK   148      45.415  65.298  81.503  1.00  0.00           H
ATOM   3695  H20 UNK   148      43.235  64.733  77.041  1.00  0.00           H
ATOM   3696  H21 UNK   148      43.768  60.638  78.066  1.00  0.00           H
ATOM   3697  H22 UNK   148      45.106  66.089  79.238  1.00  0.00           H
ATOM   3698  H23 UNK   148      40.626  64.501  77.420  1.00  0.00           H
ATOM   3699  H24 UNK   148      41.390  60.395  78.493  1.00  0.00           H
ATOM   3700  H25 UNK   148      39.829  62.301  78.000  1.00  0.00           H
ATOM   3701  O1  UNK   149      44.948  -2.198  20.457  1.00  0.00           O
ATOM   3702  C2  UNK   149      46.695  -0.839  21.652  1.00  0.00           C
ATOM   3703  C3  UNK   149      46.251   0.407  20.962  1.00  0.00           C
ATOM   3704  C4  UNK   149      45.496  -1.849  21.749  1.00  0.00           C
ATOM   3705  C5  UNK   149      47.346   1.556  20.793  1.00  0.00           C
ATOM   3706  C6  UNK   149      44.357  -1.499  22.661  1.00  0.00           C
ATOM   3707  C7  UNK   149      48.548   1.235  20.164  1.00  0.00           C
ATOM   3708  C8  UNK   149      47.131   2.793  21.293  1.00  0.00           C
ATOM   3709  C9  UNK   149      49.525   2.219  20.022  1.00  0.00           C
ATOM   3710  C10 UNK   149      48.128   3.731  21.353  1.00  0.00           C
ATOM   3711  C11 UNK   149      49.310   3.516  20.551  1.00  0.00           C
ATOM   3712  H12 UNK   149      47.148  -0.549  22.601  1.00  0.00           H
ATOM   3713  H13 UNK   149      47.530  -1.305  21.146  1.00  0.00           H
ATOM   3714  H14 UNK   149      45.896   0.198  19.956  1.00  0.00           H
ATOM   3715  H15 UNK   149      45.338   0.742  21.491  1.00  0.00           H
ATOM   3716  H16 UNK   149      45.865  -2.783  22.171  1.00  0.00           H
ATOM   3717  H17 UNK   149      43.756  -0.609  22.352  1.00  0.00           H
ATOM   3718  H18 UNK   149      44.677  -1.188  23.635  1.00  0.00           H
ATOM   3719  H19 UNK   149      43.693  -2.355  22.705  1.00  0.00           H
ATOM   3720  H20 UNK   149      48.685   0.253  19.687  1.00  0.00           H
ATOM   3721  H21 UNK   149      46.205   3.061  21.726  1.00  0.00           H
ATOM   3722  H22 UNK   149      43.971  -1.861  20.367  1.00  0.00           H
ATOM   3723  H23 UNK   149      50.411   1.958  19.451  1.00  0.00           H
ATOM   3724  H24 UNK   149      47.949   4.651  21.854  1.00  0.00           H
ATOM   3725  H25 UNK   149      50.215   4.093  20.437  1.00  0.00           H
ATOM   3726  O1  UNK   150      58.624  38.984  43.710  1.00  0.00           O
ATOM   3727  C2  UNK   150      57.925  41.393  43.778  1.00  0.00           C
ATOM   3728  C3  UNK   150      57.312  41.241  45.154  1.00  0.00           C
ATOM   3729  C4  UNK   150      58.002  40.046  42.960  1.00  0.00           C
ATOM   3730  C5  UNK   150      57.326  42.548  45.861  1.00  0.00           C
ATOM   3731  C6  UNK   150      58.744  40.262  41.627  1.00  0.00           C
ATOM   3732  C7  UNK   150      56.212  43.468  45.780  1.00  0.00           C
ATOM   3733  C8  UNK   150      58.427  42.937  46.629  1.00  0.00           C
ATOM   3734  C9  UNK   150      56.285  44.768  46.275  1.00  0.00           C
ATOM   3735  C10 UNK   150      58.501  44.227  47.172  1.00  0.00           C
ATOM   3736  C11 UNK   150      57.463  45.157  46.978  1.00  0.00           C
ATOM   3737  H12 UNK   150      58.982  41.707  43.891  1.00  0.00           H
ATOM   3738  H13 UNK   150      57.371  42.115  43.150  1.00  0.00           H
ATOM   3739  H14 UNK   150      56.339  40.711  45.225  1.00  0.00           H
ATOM   3740  H15 UNK   150      57.965  40.628  45.700  1.00  0.00           H
ATOM   3741  H16 UNK   150      56.976  39.769  42.719  1.00  0.00           H
ATOM   3742  H17 UNK   150      58.397  41.149  41.155  1.00  0.00           H
ATOM   3743  H18 UNK   150      58.769  39.360  40.969  1.00  0.00           H
ATOM   3744  H19 UNK   150      59.774  40.548  41.837  1.00  0.00           H
ATOM   3745  H20 UNK   150      55.260  43.143  45.400  1.00  0.00           H
ATOM   3746  H21 UNK   150      59.189  42.217  46.750  1.00  0.00           H
ATOM   3747  H22 UNK   150      58.904  38.342  43.022  1.00  0.00           H
ATOM   3748  H23 UNK   150      55.419  45.439  46.184  1.00  0.00           H
ATOM   3749  H24 UNK   150      59.375  44.485  47.711  1.00  0.00           H
ATOM   3750  H25 UNK   150      57.494  46.176  47.297  1.00  0.00           H
ATOM   3751  O1  UNK   151      56.444  28.574  61.795  1.00  0.00           O
ATOM   3752  C2  UNK   151      58.767  27.739  61.975  1.00  0.00           C
ATOM   3753  C3  UNK   151      59.005  27.525  63.453  1.00  0.00           C
ATOM   3754  C4  UNK   151      57.801  28.913  61.635  1.00  0.00           C
ATOM   3755  C5  UNK   151      59.930  26.382  63.808  1.00  0.00           C
ATOM   3756  C6  UNK   151      57.915  29.339  60.161  1.00  0.00           C
ATOM   3757  C7  UNK   151      61.351  26.489  63.974  1.00  0.00           C
ATOM   3758  C8  UNK   151      59.289  25.226  64.297  1.00  0.00           C
ATOM   3759  C9  UNK   151      62.128  25.428  64.331  1.00  0.00           C
ATOM   3760  C10 UNK   151      60.090  24.153  64.782  1.00  0.00           C
ATOM   3761  C11 UNK   151      61.505  24.246  64.746  1.00  0.00           C
ATOM   3762  H12 UNK   151      58.372  26.794  61.437  1.00  0.00           H
ATOM   3763  H13 UNK   151      59.751  27.938  61.466  1.00  0.00           H
ATOM   3764  H14 UNK   151      59.391  28.514  63.803  1.00  0.00           H
ATOM   3765  H15 UNK   151      58.057  27.482  63.940  1.00  0.00           H
ATOM   3766  H16 UNK   151      57.979  29.816  62.240  1.00  0.00           H
ATOM   3767  H17 UNK   151      57.126  30.012  59.935  1.00  0.00           H
ATOM   3768  H18 UNK   151      57.876  28.460  59.515  1.00  0.00           H
ATOM   3769  H19 UNK   151      58.799  29.899  60.032  1.00  0.00           H
ATOM   3770  H20 UNK   151      61.816  27.434  63.641  1.00  0.00           H
ATOM   3771  H21 UNK   151      58.213  25.043  64.215  1.00  0.00           H
ATOM   3772  H22 UNK   151      56.276  28.629  62.813  1.00  0.00           H
ATOM   3773  H23 UNK   151      63.233  25.485  64.454  1.00  0.00           H
ATOM   3774  H24 UNK   151      59.600  23.205  65.120  1.00  0.00           H
ATOM   3775  H25 UNK   151      62.114  23.422  65.162  1.00  0.00           H
ATOM   3776  O1  UNK   152       7.470  71.197  35.881  1.00  0.00           O
ATOM   3777  C2  UNK   152       6.010  70.024  34.332  1.00  0.00           C
ATOM   3778  C3  UNK   152       5.307  70.129  32.973  1.00  0.00           C
ATOM   3779  C4  UNK   152       6.435  71.435  34.936  1.00  0.00           C
ATOM   3780  C5  UNK   152       5.073  68.809  32.271  1.00  0.00           C
ATOM   3781  C6  UNK   152       5.298  72.294  35.585  1.00  0.00           C
ATOM   3782  C7  UNK   152       5.933  68.366  31.309  1.00  0.00           C
ATOM   3783  C8  UNK   152       3.935  68.026  32.628  1.00  0.00           C
ATOM   3784  C9  UNK   152       5.697  67.138  30.651  1.00  0.00           C
ATOM   3785  C10 UNK   152       3.747  66.759  32.006  1.00  0.00           C
ATOM   3786  C11 UNK   152       4.656  66.276  31.071  1.00  0.00           C
ATOM   3787  H12 UNK   152       6.909  69.447  34.144  1.00  0.00           H
ATOM   3788  H13 UNK   152       5.518  69.436  35.074  1.00  0.00           H
ATOM   3789  H14 UNK   152       4.420  70.694  33.105  1.00  0.00           H
ATOM   3790  H15 UNK   152       5.940  70.761  32.265  1.00  0.00           H
ATOM   3791  H16 UNK   152       6.684  72.109  34.102  1.00  0.00           H
ATOM   3792  H17 UNK   152       5.683  73.237  35.917  1.00  0.00           H
ATOM   3793  H18 UNK   152       4.726  71.827  36.317  1.00  0.00           H
ATOM   3794  H19 UNK   152       4.627  72.579  34.808  1.00  0.00           H
ATOM   3795  H20 UNK   152       6.811  68.894  31.087  1.00  0.00           H
ATOM   3796  H21 UNK   152       3.223  68.300  33.503  1.00  0.00           H
ATOM   3797  H22 UNK   152       8.300  71.628  35.518  1.00  0.00           H
ATOM   3798  H23 UNK   152       6.503  66.675  30.077  1.00  0.00           H
ATOM   3799  H24 UNK   152       2.833  66.144  32.290  1.00  0.00           H
ATOM   3800  H25 UNK   152       4.543  65.284  30.676  1.00  0.00           H
ATOM   3801  O1  UNK   153      73.375  29.614  48.143  1.00  0.00           O
ATOM   3802  C2  UNK   153      73.709  31.896  48.832  1.00  0.00           C
ATOM   3803  C3  UNK   153      72.301  32.500  48.980  1.00  0.00           C
ATOM   3804  C4  UNK   153      73.781  30.895  47.682  1.00  0.00           C
ATOM   3805  C5  UNK   153      72.365  33.782  49.865  1.00  0.00           C
ATOM   3806  C6  UNK   153      75.188  30.684  47.184  1.00  0.00           C
ATOM   3807  C7  UNK   153      72.641  35.036  49.299  1.00  0.00           C
ATOM   3808  C8  UNK   153      72.124  33.645  51.236  1.00  0.00           C
ATOM   3809  C9  UNK   153      72.746  36.153  50.177  1.00  0.00           C
ATOM   3810  C10 UNK   153      72.260  34.737  52.083  1.00  0.00           C
ATOM   3811  C11 UNK   153      72.557  36.036  51.559  1.00  0.00           C
ATOM   3812  H12 UNK   153      74.154  31.572  49.807  1.00  0.00           H
ATOM   3813  H13 UNK   153      74.278  32.739  48.475  1.00  0.00           H
ATOM   3814  H14 UNK   153      71.871  32.667  47.996  1.00  0.00           H
ATOM   3815  H15 UNK   153      71.745  31.632  49.467  1.00  0.00           H
ATOM   3816  H16 UNK   153      73.216  31.157  46.797  1.00  0.00           H
ATOM   3817  H17 UNK   153      75.115  30.158  46.199  1.00  0.00           H
ATOM   3818  H18 UNK   153      75.946  30.244  47.849  1.00  0.00           H
ATOM   3819  H19 UNK   153      75.512  31.668  46.858  1.00  0.00           H
ATOM   3820  H20 UNK   153      72.704  35.174  48.266  1.00  0.00           H
ATOM   3821  H21 UNK   153      71.938  32.689  51.550  1.00  0.00           H
ATOM   3822  H22 UNK   153      73.229  29.117  47.310  1.00  0.00           H
ATOM   3823  H23 UNK   153      72.918  37.163  49.779  1.00  0.00           H
ATOM   3824  H24 UNK   153      72.117  34.598  53.170  1.00  0.00           H
ATOM   3825  H25 UNK   153      72.494  36.906  52.224  1.00  0.00           H
ATOM   3826  O1  UNK   154      16.380  38.362   3.163  1.00  0.00           O
ATOM   3827  C2  UNK   154      15.374  36.034   3.618  1.00  0.00           C
ATOM   3828  C3  UNK   154      16.265  35.598   4.829  1.00  0.00           C
ATOM   3829  C4  UNK   154      16.042  37.036   2.583  1.00  0.00           C
ATOM   3830  C5  UNK   154      17.619  34.999   4.473  1.00  0.00           C
ATOM   3831  C6  UNK   154      15.074  37.177   1.466  1.00  0.00           C
ATOM   3832  C7  UNK   154      17.810  33.598   4.450  1.00  0.00           C
ATOM   3833  C8  UNK   154      18.750  35.834   4.351  1.00  0.00           C
ATOM   3834  C9  UNK   154      19.110  33.121   4.108  1.00  0.00           C
ATOM   3835  C10 UNK   154      20.024  35.365   3.955  1.00  0.00           C
ATOM   3836  C11 UNK   154      20.164  33.988   3.816  1.00  0.00           C
ATOM   3837  H12 UNK   154      14.375  36.367   3.846  1.00  0.00           H
ATOM   3838  H13 UNK   154      15.215  35.056   3.063  1.00  0.00           H
ATOM   3839  H14 UNK   154      16.378  36.540   5.463  1.00  0.00           H
ATOM   3840  H15 UNK   154      15.680  34.991   5.511  1.00  0.00           H
ATOM   3841  H16 UNK   154      16.918  36.534   2.142  1.00  0.00           H
ATOM   3842  H17 UNK   154      14.717  36.210   1.187  1.00  0.00           H
ATOM   3843  H18 UNK   154      15.574  37.622   0.625  1.00  0.00           H
ATOM   3844  H19 UNK   154      14.232  37.699   1.765  1.00  0.00           H
ATOM   3845  H20 UNK   154      16.962  32.982   4.564  1.00  0.00           H
ATOM   3846  H21 UNK   154      18.701  36.892   4.490  1.00  0.00           H
ATOM   3847  H22 UNK   154      17.225  38.660   2.664  1.00  0.00           H
ATOM   3848  H23 UNK   154      19.345  32.028   4.108  1.00  0.00           H
ATOM   3849  H24 UNK   154      20.847  36.071   3.756  1.00  0.00           H
ATOM   3850  H25 UNK   154      21.126  33.596   3.334  1.00  0.00           H
ATOM   3851  O1  UNK   155      17.802  59.442  59.568  1.00  0.00           O
ATOM   3852  C2  UNK   155      18.207  61.000  57.752  1.00  0.00           C
ATOM   3853  C3  UNK   155      19.696  61.308  58.088  1.00  0.00           C
ATOM   3854  C4  UNK   155      17.530  60.722  59.122  1.00  0.00           C
ATOM   3855  C5  UNK   155      20.573  61.479  56.848  1.00  0.00           C
ATOM   3856  C6  UNK   155      16.014  60.878  59.008  1.00  0.00           C
ATOM   3857  C7  UNK   155      21.587  60.473  56.567  1.00  0.00           C
ATOM   3858  C8  UNK   155      20.438  62.524  55.928  1.00  0.00           C
ATOM   3859  C9  UNK   155      22.339  60.539  55.391  1.00  0.00           C
ATOM   3860  C10 UNK   155      21.236  62.603  54.779  1.00  0.00           C
ATOM   3861  C11 UNK   155      22.173  61.599  54.501  1.00  0.00           C
ATOM   3862  H12 UNK   155      18.058  60.134  57.100  1.00  0.00           H
ATOM   3863  H13 UNK   155      17.798  61.906  57.236  1.00  0.00           H
ATOM   3864  H14 UNK   155      19.680  62.187  58.726  1.00  0.00           H
ATOM   3865  H15 UNK   155      20.149  60.504  58.646  1.00  0.00           H
ATOM   3866  H16 UNK   155      17.761  61.465  59.829  1.00  0.00           H
ATOM   3867  H17 UNK   155      15.773  61.935  58.798  1.00  0.00           H
ATOM   3868  H18 UNK   155      15.468  60.566  59.903  1.00  0.00           H
ATOM   3869  H19 UNK   155      15.551  60.329  58.174  1.00  0.00           H
ATOM   3870  H20 UNK   155      21.614  59.569  57.179  1.00  0.00           H
ATOM   3871  H21 UNK   155      19.761  63.340  56.152  1.00  0.00           H
ATOM   3872  H22 UNK   155      17.488  58.790  58.888  1.00  0.00           H
ATOM   3873  H23 UNK   155      23.025  59.772  55.220  1.00  0.00           H
ATOM   3874  H24 UNK   155      20.997  63.356  54.057  1.00  0.00           H
ATOM   3875  H25 UNK   155      22.833  61.715  53.579  1.00  0.00           H
ATOM   3876  O1  UNK   156      35.908  67.922  14.520  1.00  0.00           O
ATOM   3877  C2  UNK   156      35.496  69.367  12.743  1.00  0.00           C
ATOM   3878  C3  UNK   156      34.067  69.867  13.158  1.00  0.00           C
ATOM   3879  C4  UNK   156      35.778  67.890  13.103  1.00  0.00           C
ATOM   3880  C5  UNK   156      33.963  71.336  13.372  1.00  0.00           C
ATOM   3881  C6  UNK   156      37.014  67.312  12.461  1.00  0.00           C
ATOM   3882  C7  UNK   156      34.600  71.933  14.436  1.00  0.00           C
ATOM   3883  C8  UNK   156      33.074  72.071  12.477  1.00  0.00           C
ATOM   3884  C9  UNK   156      34.525  73.362  14.544  1.00  0.00           C
ATOM   3885  C10 UNK   156      32.784  73.385  12.699  1.00  0.00           C
ATOM   3886  C11 UNK   156      33.597  74.044  13.745  1.00  0.00           C
ATOM   3887  H12 UNK   156      36.157  70.041  13.235  1.00  0.00           H
ATOM   3888  H13 UNK   156      35.600  69.603  11.640  1.00  0.00           H
ATOM   3889  H14 UNK   156      33.400  69.477  12.317  1.00  0.00           H
ATOM   3890  H15 UNK   156      33.749  69.224  14.028  1.00  0.00           H
ATOM   3891  H16 UNK   156      34.982  67.205  12.818  1.00  0.00           H
ATOM   3892  H17 UNK   156      37.631  66.773  13.133  1.00  0.00           H
ATOM   3893  H18 UNK   156      37.585  68.239  12.232  1.00  0.00           H
ATOM   3894  H19 UNK   156      36.774  66.714  11.566  1.00  0.00           H
ATOM   3895  H20 UNK   156      35.158  71.360  15.122  1.00  0.00           H
ATOM   3896  H21 UNK   156      32.759  71.551  11.615  1.00  0.00           H
ATOM   3897  H22 UNK   156      35.962  66.991  14.918  1.00  0.00           H
ATOM   3898  H23 UNK   156      35.152  73.862  15.285  1.00  0.00           H
ATOM   3899  H24 UNK   156      32.171  73.945  12.038  1.00  0.00           H
ATOM   3900  H25 UNK   156      33.562  75.157  13.931  1.00  0.00           H
ATOM   3901  O1  UNK   157      49.995  18.961   6.892  1.00  0.00           O
ATOM   3902  C2  UNK   157      49.268  19.181   4.581  1.00  0.00           C
ATOM   3903  C3  UNK   157      49.566  20.663   4.251  1.00  0.00           C
ATOM   3904  C4  UNK   157      50.183  18.505   5.558  1.00  0.00           C
ATOM   3905  C5  UNK   157      48.384  21.425   3.577  1.00  0.00           C
ATOM   3906  C6  UNK   157      51.643  18.776   5.247  1.00  0.00           C
ATOM   3907  C7  UNK   157      48.121  21.291   2.217  1.00  0.00           C
ATOM   3908  C8  UNK   157      47.609  22.264   4.371  1.00  0.00           C
ATOM   3909  C9  UNK   157      47.053  21.959   1.652  1.00  0.00           C
ATOM   3910  C10 UNK   157      46.544  22.995   3.796  1.00  0.00           C
ATOM   3911  C11 UNK   157      46.234  22.821   2.462  1.00  0.00           C
ATOM   3912  H12 UNK   157      49.150  18.570   3.638  1.00  0.00           H
ATOM   3913  H13 UNK   157      48.309  19.197   5.063  1.00  0.00           H
ATOM   3914  H14 UNK   157      49.688  21.071   5.276  1.00  0.00           H
ATOM   3915  H15 UNK   157      50.512  20.914   3.769  1.00  0.00           H
ATOM   3916  H16 UNK   157      49.902  17.474   5.606  1.00  0.00           H
ATOM   3917  H17 UNK   157      51.947  19.784   5.452  1.00  0.00           H
ATOM   3918  H18 UNK   157      51.929  18.599   4.222  1.00  0.00           H
ATOM   3919  H19 UNK   157      52.137  18.079   5.953  1.00  0.00           H
ATOM   3920  H20 UNK   157      48.883  20.720   1.562  1.00  0.00           H
ATOM   3921  H21 UNK   157      47.808  22.423   5.369  1.00  0.00           H
ATOM   3922  H22 UNK   157      49.323  18.357   7.291  1.00  0.00           H
ATOM   3923  H23 UNK   157      46.881  21.841   0.573  1.00  0.00           H
ATOM   3924  H24 UNK   157      46.061  23.715   4.387  1.00  0.00           H
ATOM   3925  H25 UNK   157      45.337  23.343   2.064  1.00  0.00           H
ATOM   3926  O1  UNK   158      60.554  75.971  49.685  1.00  0.00           O
ATOM   3927  C2  UNK   158      60.257  73.736  48.716  1.00  0.00           C
ATOM   3928  C3  UNK   158      60.060  74.199  47.267  1.00  0.00           C
ATOM   3929  C4  UNK   158      59.861  74.761  49.826  1.00  0.00           C
ATOM   3930  C5  UNK   158      60.050  72.902  46.370  1.00  0.00           C
ATOM   3931  C6  UNK   158      60.242  74.136  51.213  1.00  0.00           C
ATOM   3932  C7  UNK   158      61.184  72.530  45.619  1.00  0.00           C
ATOM   3933  C8  UNK   158      58.884  72.151  46.356  1.00  0.00           C
ATOM   3934  C9  UNK   158      61.095  71.357  44.864  1.00  0.00           C
ATOM   3935  C10 UNK   158      58.833  70.932  45.608  1.00  0.00           C
ATOM   3936  C11 UNK   158      59.920  70.529  44.820  1.00  0.00           C
ATOM   3937  H12 UNK   158      61.319  73.343  48.890  1.00  0.00           H
ATOM   3938  H13 UNK   158      59.713  72.841  48.754  1.00  0.00           H
ATOM   3939  H14 UNK   158      59.105  74.741  47.138  1.00  0.00           H
ATOM   3940  H15 UNK   158      60.910  74.899  46.905  1.00  0.00           H
ATOM   3941  H16 UNK   158      58.778  74.931  49.795  1.00  0.00           H
ATOM   3942  H17 UNK   158      61.291  73.792  51.192  1.00  0.00           H
ATOM   3943  H18 UNK   158      59.497  73.351  51.402  1.00  0.00           H
ATOM   3944  H19 UNK   158      60.135  74.875  51.942  1.00  0.00           H
ATOM   3945  H20 UNK   158      62.055  73.131  45.613  1.00  0.00           H
ATOM   3946  H21 UNK   158      58.032  72.343  46.966  1.00  0.00           H
ATOM   3947  H22 UNK   158      61.527  75.792  49.588  1.00  0.00           H
ATOM   3948  H23 UNK   158      61.907  71.032  44.225  1.00  0.00           H
ATOM   3949  H24 UNK   158      57.987  70.265  45.649  1.00  0.00           H
ATOM   3950  H25 UNK   158      59.896  69.604  44.286  1.00  0.00           H
ATOM   3951  O1  UNK   159      18.735  10.578  10.786  1.00  0.00           O
ATOM   3952  C2  UNK   159      20.007   9.623   8.977  1.00  0.00           C
ATOM   3953  C3  UNK   159      20.597   8.493   8.212  1.00  0.00           C
ATOM   3954  C4  UNK   159      19.322   9.324  10.305  1.00  0.00           C
ATOM   3955  C5  UNK   159      21.209   8.898   6.912  1.00  0.00           C
ATOM   3956  C6  UNK   159      20.247   8.753  11.373  1.00  0.00           C
ATOM   3957  C7  UNK   159      22.578   9.337   6.884  1.00  0.00           C
ATOM   3958  C8  UNK   159      20.439   8.725   5.757  1.00  0.00           C
ATOM   3959  C9  UNK   159      23.231   9.385   5.650  1.00  0.00           C
ATOM   3960  C10 UNK   159      21.070   8.982   4.529  1.00  0.00           C
ATOM   3961  C11 UNK   159      22.436   9.337   4.484  1.00  0.00           C
ATOM   3962  H12 UNK   159      19.360  10.241   8.313  1.00  0.00           H
ATOM   3963  H13 UNK   159      20.841  10.336   9.192  1.00  0.00           H
ATOM   3964  H14 UNK   159      21.419   8.074   8.873  1.00  0.00           H
ATOM   3965  H15 UNK   159      19.866   7.628   8.180  1.00  0.00           H
ATOM   3966  H16 UNK   159      18.551   8.588  10.218  1.00  0.00           H
ATOM   3967  H17 UNK   159      19.691   8.813  12.284  1.00  0.00           H
ATOM   3968  H18 UNK   159      21.253   9.190  11.470  1.00  0.00           H
ATOM   3969  H19 UNK   159      20.236   7.584  11.180  1.00  0.00           H
ATOM   3970  H20 UNK   159      23.164   9.471   7.761  1.00  0.00           H
ATOM   3971  H21 UNK   159      19.418   8.333   5.754  1.00  0.00           H
ATOM   3972  H22 UNK   159      19.412  10.820  11.505  1.00  0.00           H
ATOM   3973  H23 UNK   159      24.294   9.664   5.587  1.00  0.00           H
ATOM   3974  H24 UNK   159      20.353   8.967   3.627  1.00  0.00           H
ATOM   3975  H25 UNK   159      22.924   9.651   3.530  1.00  0.00           H
ATOM   3976  O1  UNK   160       8.490  32.327  62.946  1.00  0.00           O
ATOM   3977  C2  UNK   160       6.712  30.843  63.576  1.00  0.00           C
ATOM   3978  C3  UNK   160       5.647  29.839  63.104  1.00  0.00           C
ATOM   3979  C4  UNK   160       7.396  31.600  62.395  1.00  0.00           C
ATOM   3980  C5  UNK   160       4.443  29.698  64.100  1.00  0.00           C
ATOM   3981  C6  UNK   160       6.396  32.534  61.628  1.00  0.00           C
ATOM   3982  C7  UNK   160       3.219  30.138  63.686  1.00  0.00           C
ATOM   3983  C8  UNK   160       4.627  29.338  65.434  1.00  0.00           C
ATOM   3984  C9  UNK   160       2.132  30.069  64.631  1.00  0.00           C
ATOM   3985  C10 UNK   160       3.538  29.184  66.363  1.00  0.00           C
ATOM   3986  C11 UNK   160       2.256  29.510  65.932  1.00  0.00           C
ATOM   3987  H12 UNK   160       7.416  30.469  64.262  1.00  0.00           H
ATOM   3988  H13 UNK   160       6.130  31.678  64.049  1.00  0.00           H
ATOM   3989  H14 UNK   160       5.239  30.238  62.168  1.00  0.00           H
ATOM   3990  H15 UNK   160       6.183  28.950  62.800  1.00  0.00           H
ATOM   3991  H16 UNK   160       7.744  30.790  61.692  1.00  0.00           H
ATOM   3992  H17 UNK   160       6.206  33.521  62.119  1.00  0.00           H
ATOM   3993  H18 UNK   160       5.450  32.020  61.323  1.00  0.00           H
ATOM   3994  H19 UNK   160       7.012  32.834  60.720  1.00  0.00           H
ATOM   3995  H20 UNK   160       3.105  30.659  62.710  1.00  0.00           H
ATOM   3996  H21 UNK   160       5.595  29.163  65.939  1.00  0.00           H
ATOM   3997  H22 UNK   160       8.123  32.924  63.664  1.00  0.00           H
ATOM   3998  H23 UNK   160       1.158  30.532  64.490  1.00  0.00           H
ATOM   3999  H24 UNK   160       3.675  28.925  67.414  1.00  0.00           H
ATOM   4000  H25 UNK   160       1.474  29.721  66.633  1.00  0.00           H
ATOM   4001  O1  UNK   161      44.918  25.028   8.913  1.00  0.00           O
ATOM   4002  C2  UNK   161      47.076  25.080  10.136  1.00  0.00           C
ATOM   4003  C3  UNK   161      46.627  24.045  11.257  1.00  0.00           C
ATOM   4004  C4  UNK   161      45.865  25.894   9.551  1.00  0.00           C
ATOM   4005  C5  UNK   161      45.563  23.044  10.847  1.00  0.00           C
ATOM   4006  C6  UNK   161      46.433  26.847   8.505  1.00  0.00           C
ATOM   4007  C7  UNK   161      44.187  23.195  11.043  1.00  0.00           C
ATOM   4008  C8  UNK   161      46.073  21.794  10.520  1.00  0.00           C
ATOM   4009  C9  UNK   161      43.339  22.106  10.770  1.00  0.00           C
ATOM   4010  C10 UNK   161      45.220  20.721  10.123  1.00  0.00           C
ATOM   4011  C11 UNK   161      43.826  20.925  10.280  1.00  0.00           C
ATOM   4012  H12 UNK   161      47.574  24.571   9.290  1.00  0.00           H
ATOM   4013  H13 UNK   161      47.795  25.772  10.581  1.00  0.00           H
ATOM   4014  H14 UNK   161      47.519  23.434  11.635  1.00  0.00           H
ATOM   4015  H15 UNK   161      46.411  24.608  12.160  1.00  0.00           H
ATOM   4016  H16 UNK   161      45.482  26.483  10.417  1.00  0.00           H
ATOM   4017  H17 UNK   161      47.068  27.558   8.938  1.00  0.00           H
ATOM   4018  H18 UNK   161      45.580  27.370   8.028  1.00  0.00           H
ATOM   4019  H19 UNK   161      46.986  26.341   7.785  1.00  0.00           H
ATOM   4020  H20 UNK   161      43.829  24.122  11.438  1.00  0.00           H
ATOM   4021  H21 UNK   161      47.111  21.809  10.281  1.00  0.00           H
ATOM   4022  H22 UNK   161      44.908  24.220   9.457  1.00  0.00           H
ATOM   4023  H23 UNK   161      42.363  22.201  11.049  1.00  0.00           H
ATOM   4024  H24 UNK   161      45.680  19.858   9.646  1.00  0.00           H
ATOM   4025  H25 UNK   161      43.060  20.292   9.877  1.00  0.00           H
ATOM   4026  O1  UNK   162      24.776  74.009  11.873  1.00  0.00           O
ATOM   4027  C2  UNK   162      23.765  76.051  12.673  1.00  0.00           C
ATOM   4028  C3  UNK   162      24.125  76.242  14.177  1.00  0.00           C
ATOM   4029  C4  UNK   162      23.542  74.592  12.188  1.00  0.00           C
ATOM   4030  C5  UNK   162      23.226  75.449  15.094  1.00  0.00           C
ATOM   4031  C6  UNK   162      22.755  74.518  10.879  1.00  0.00           C
ATOM   4032  C7  UNK   162      23.752  74.502  16.057  1.00  0.00           C
ATOM   4033  C8  UNK   162      21.811  75.469  14.869  1.00  0.00           C
ATOM   4034  C9  UNK   162      22.771  73.719  16.772  1.00  0.00           C
ATOM   4035  C10 UNK   162      20.880  74.778  15.701  1.00  0.00           C
ATOM   4036  C11 UNK   162      21.346  73.864  16.679  1.00  0.00           C
ATOM   4037  H12 UNK   162      24.588  76.435  12.077  1.00  0.00           H
ATOM   4038  H13 UNK   162      22.902  76.653  12.366  1.00  0.00           H
ATOM   4039  H14 UNK   162      25.144  75.915  14.308  1.00  0.00           H
ATOM   4040  H15 UNK   162      24.034  77.272  14.418  1.00  0.00           H
ATOM   4041  H16 UNK   162      23.016  73.946  12.904  1.00  0.00           H
ATOM   4042  H17 UNK   162      22.638  73.546  10.436  1.00  0.00           H
ATOM   4043  H18 UNK   162      23.390  75.100  10.158  1.00  0.00           H
ATOM   4044  H19 UNK   162      21.798  75.036  10.963  1.00  0.00           H
ATOM   4045  H20 UNK   162      24.751  74.369  16.335  1.00  0.00           H
ATOM   4046  H21 UNK   162      21.357  76.132  14.219  1.00  0.00           H
ATOM   4047  H22 UNK   162      24.974  73.243  12.475  1.00  0.00           H
ATOM   4048  H23 UNK   162      23.240  73.138  17.571  1.00  0.00           H
ATOM   4049  H24 UNK   162      19.824  75.003  15.725  1.00  0.00           H
ATOM   4050  H25 UNK   162      20.682  73.294  17.324  1.00  0.00           H
ATOM   4051  O1  UNK   163      69.356   5.071  72.959  1.00  0.00           O
ATOM   4052  C2  UNK   163      69.629   3.911  70.726  1.00  0.00           C
ATOM   4053  C3  UNK   163      68.392   2.965  70.940  1.00  0.00           C
ATOM   4054  C4  UNK   163      70.288   4.463  72.022  1.00  0.00           C
ATOM   4055  C5  UNK   163      67.845   2.325  69.608  1.00  0.00           C
ATOM   4056  C6  UNK   163      71.399   5.539  71.782  1.00  0.00           C
ATOM   4057  C7  UNK   163      68.230   1.041  69.241  1.00  0.00           C
ATOM   4058  C8  UNK   163      66.916   3.045  68.855  1.00  0.00           C
ATOM   4059  C9  UNK   163      67.638   0.411  68.154  1.00  0.00           C
ATOM   4060  C10 UNK   163      66.164   2.398  67.896  1.00  0.00           C
ATOM   4061  C11 UNK   163      66.588   1.119  67.468  1.00  0.00           C
ATOM   4062  H12 UNK   163      69.313   4.700  70.091  1.00  0.00           H
ATOM   4063  H13 UNK   163      70.482   3.429  70.294  1.00  0.00           H
ATOM   4064  H14 UNK   163      68.761   2.246  71.624  1.00  0.00           H
ATOM   4065  H15 UNK   163      67.616   3.465  71.450  1.00  0.00           H
ATOM   4066  H16 UNK   163      70.721   3.586  72.505  1.00  0.00           H
ATOM   4067  H17 UNK   163      72.033   5.141  71.045  1.00  0.00           H
ATOM   4068  H18 UNK   163      72.009   5.751  72.716  1.00  0.00           H
ATOM   4069  H19 UNK   163      70.991   6.484  71.416  1.00  0.00           H
ATOM   4070  H20 UNK   163      68.989   0.541  69.926  1.00  0.00           H
ATOM   4071  H21 UNK   163      66.635   4.085  69.140  1.00  0.00           H
ATOM   4072  H22 UNK   163      68.813   5.783  72.518  1.00  0.00           H
ATOM   4073  H23 UNK   163      68.035  -0.510  67.852  1.00  0.00           H
ATOM   4074  H24 UNK   163      65.443   2.855  67.280  1.00  0.00           H
ATOM   4075  H25 UNK   163      66.169   0.587  66.652  1.00  0.00           H
ATOM   4076  O1  UNK   164      71.611  65.632  71.686  1.00  0.00           O
ATOM   4077  C2  UNK   164      73.822  66.351  71.019  1.00  0.00           C
ATOM   4078  C3  UNK   164      74.420  66.189  72.447  1.00  0.00           C
ATOM   4079  C4  UNK   164      72.306  66.568  70.894  1.00  0.00           C
ATOM   4080  C5  UNK   164      75.918  66.198  72.393  1.00  0.00           C
ATOM   4081  C6  UNK   164      71.688  66.501  69.520  1.00  0.00           C
ATOM   4082  C7  UNK   164      76.587  67.479  72.405  1.00  0.00           C
ATOM   4083  C8  UNK   164      76.680  65.039  72.062  1.00  0.00           C
ATOM   4084  C9  UNK   164      77.980  67.482  72.250  1.00  0.00           C
ATOM   4085  C10 UNK   164      78.063  65.068  71.944  1.00  0.00           C
ATOM   4086  C11 UNK   164      78.728  66.286  72.116  1.00  0.00           C
ATOM   4087  H12 UNK   164      74.297  65.606  70.446  1.00  0.00           H
ATOM   4088  H13 UNK   164      74.311  67.240  70.575  1.00  0.00           H
ATOM   4089  H14 UNK   164      74.062  67.066  73.068  1.00  0.00           H
ATOM   4090  H15 UNK   164      74.053  65.267  72.915  1.00  0.00           H
ATOM   4091  H16 UNK   164      72.143  67.591  71.284  1.00  0.00           H
ATOM   4092  H17 UNK   164      72.050  65.577  68.998  1.00  0.00           H
ATOM   4093  H18 UNK   164      71.954  67.438  68.963  1.00  0.00           H
ATOM   4094  H19 UNK   164      70.594  66.473  69.607  1.00  0.00           H
ATOM   4095  H20 UNK   164      76.076  68.434  72.537  1.00  0.00           H
ATOM   4096  H21 UNK   164      76.089  64.144  71.973  1.00  0.00           H
ATOM   4097  H22 UNK   164      71.567  64.839  71.145  1.00  0.00           H
ATOM   4098  H23 UNK   164      78.394  68.487  72.334  1.00  0.00           H
ATOM   4099  H24 UNK   164      78.577  64.089  71.723  1.00  0.00           H
ATOM   4100  H25 UNK   164      79.874  66.288  72.091  1.00  0.00           H
ATOM   4101  O1  UNK   165      61.073  16.391  -0.020  1.00  0.00           O
ATOM   4102  C2  UNK   165      62.184  14.355  -0.570  1.00  0.00           C
ATOM   4103  C3  UNK   165      63.623  14.596   0.062  1.00  0.00           C
ATOM   4104  C4  UNK   165      60.906  14.967   0.093  1.00  0.00           C
ATOM   4105  C5  UNK   165      64.114  13.571   1.108  1.00  0.00           C
ATOM   4106  C6  UNK   165      60.574  14.312   1.434  1.00  0.00           C
ATOM   4107  C7  UNK   165      64.457  12.294   0.643  1.00  0.00           C
ATOM   4108  C8  UNK   165      64.328  13.962   2.419  1.00  0.00           C
ATOM   4109  C9  UNK   165      65.060  11.356   1.538  1.00  0.00           C
ATOM   4110  C10 UNK   165      64.934  13.095   3.307  1.00  0.00           C
ATOM   4111  C11 UNK   165      65.225  11.767   2.916  1.00  0.00           C
ATOM   4112  H12 UNK   165      61.989  13.302  -0.834  1.00  0.00           H
ATOM   4113  H13 UNK   165      62.221  14.832  -1.521  1.00  0.00           H
ATOM   4114  H14 UNK   165      64.395  14.571  -0.694  1.00  0.00           H
ATOM   4115  H15 UNK   165      63.649  15.595   0.452  1.00  0.00           H
ATOM   4116  H16 UNK   165      59.976  14.897  -0.519  1.00  0.00           H
ATOM   4117  H17 UNK   165      60.618  13.248   1.269  1.00  0.00           H
ATOM   4118  H18 UNK   165      59.610  14.529   1.852  1.00  0.00           H
ATOM   4119  H19 UNK   165      61.388  14.567   2.151  1.00  0.00           H
ATOM   4120  H20 UNK   165      64.359  11.967  -0.362  1.00  0.00           H
ATOM   4121  H21 UNK   165      64.074  14.945   2.764  1.00  0.00           H
ATOM   4122  H22 UNK   165      61.634  16.763   0.754  1.00  0.00           H
ATOM   4123  H23 UNK   165      65.344  10.395   1.063  1.00  0.00           H
ATOM   4124  H24 UNK   165      65.074  13.302   4.394  1.00  0.00           H
ATOM   4125  H25 UNK   165      65.612  11.115   3.726  1.00  0.00           H
ATOM   4126  O1  UNK   166      74.773  74.102  64.058  1.00  0.00           O
ATOM   4127  C2  UNK   166      73.299  75.845  65.040  1.00  0.00           C
ATOM   4128  C3  UNK   166      74.436  76.872  65.306  1.00  0.00           C
ATOM   4129  C4  UNK   166      73.815  74.417  65.086  1.00  0.00           C
ATOM   4130  C5  UNK   166      73.949  78.326  65.305  1.00  0.00           C
ATOM   4131  C6  UNK   166      72.634  73.422  65.140  1.00  0.00           C
ATOM   4132  C7  UNK   166      73.141  78.792  64.229  1.00  0.00           C
ATOM   4133  C8  UNK   166      74.322  79.242  66.365  1.00  0.00           C
ATOM   4134  C9  UNK   166      72.981  80.185  64.113  1.00  0.00           C
ATOM   4135  C10 UNK   166      73.959  80.593  66.267  1.00  0.00           C
ATOM   4136  C11 UNK   166      73.304  81.036  65.177  1.00  0.00           C
ATOM   4137  H12 UNK   166      72.814  76.009  64.079  1.00  0.00           H
ATOM   4138  H13 UNK   166      72.585  76.009  65.835  1.00  0.00           H
ATOM   4139  H14 UNK   166      74.989  76.618  66.251  1.00  0.00           H
ATOM   4140  H15 UNK   166      75.127  76.701  64.485  1.00  0.00           H
ATOM   4141  H16 UNK   166      74.287  74.325  66.084  1.00  0.00           H
ATOM   4142  H17 UNK   166      72.024  73.431  64.230  1.00  0.00           H
ATOM   4143  H18 UNK   166      71.981  73.858  65.944  1.00  0.00           H
ATOM   4144  H19 UNK   166      72.933  72.355  65.396  1.00  0.00           H
ATOM   4145  H20 UNK   166      72.843  78.084  63.486  1.00  0.00           H
ATOM   4146  H21 UNK   166      74.877  78.893  67.264  1.00  0.00           H
ATOM   4147  H22 UNK   166      75.614  74.278  64.451  1.00  0.00           H
ATOM   4148  H23 UNK   166      72.531  80.596  63.215  1.00  0.00           H
ATOM   4149  H24 UNK   166      74.249  81.167  67.112  1.00  0.00           H
ATOM   4150  H25 UNK   166      73.074  82.070  65.105  1.00  0.00           H
ATOM   4151  O1  UNK   167      59.788  70.631  35.903  1.00  0.00           O
ATOM   4152  C2  UNK   167      59.772  73.001  36.418  1.00  0.00           C
ATOM   4153  C3  UNK   167      60.443  72.953  37.832  1.00  0.00           C
ATOM   4154  C4  UNK   167      58.959  71.724  35.960  1.00  0.00           C
ATOM   4155  C5  UNK   167      60.865  74.258  38.487  1.00  0.00           C
ATOM   4156  C6  UNK   167      58.098  72.013  34.739  1.00  0.00           C
ATOM   4157  C7  UNK   167      60.787  74.410  39.835  1.00  0.00           C
ATOM   4158  C8  UNK   167      61.493  75.311  37.751  1.00  0.00           C
ATOM   4159  C9  UNK   167      61.308  75.505  40.496  1.00  0.00           C
ATOM   4160  C10 UNK   167      61.889  76.514  38.377  1.00  0.00           C
ATOM   4161  C11 UNK   167      61.783  76.625  39.791  1.00  0.00           C
ATOM   4162  H12 UNK   167      60.529  73.137  35.593  1.00  0.00           H
ATOM   4163  H13 UNK   167      59.164  73.873  36.519  1.00  0.00           H
ATOM   4164  H14 UNK   167      59.714  72.488  38.505  1.00  0.00           H
ATOM   4165  H15 UNK   167      61.358  72.333  37.838  1.00  0.00           H
ATOM   4166  H16 UNK   167      58.257  71.603  36.799  1.00  0.00           H
ATOM   4167  H17 UNK   167      57.670  71.084  34.262  1.00  0.00           H
ATOM   4168  H18 UNK   167      58.742  72.581  34.054  1.00  0.00           H
ATOM   4169  H19 UNK   167      57.318  72.788  35.041  1.00  0.00           H
ATOM   4170  H20 UNK   167      60.330  73.634  40.417  1.00  0.00           H
ATOM   4171  H21 UNK   167      61.540  75.250  36.670  1.00  0.00           H
ATOM   4172  H22 UNK   167      59.240  69.815  35.766  1.00  0.00           H
ATOM   4173  H23 UNK   167      61.342  75.596  41.606  1.00  0.00           H
ATOM   4174  H24 UNK   167      62.272  77.295  37.710  1.00  0.00           H
ATOM   4175  H25 UNK   167      62.303  77.465  40.231  1.00  0.00           H
ATOM   4176  O1  UNK   168      44.666   5.602  36.972  1.00  0.00           O
ATOM   4177  C2  UNK   168      42.250   5.034  37.354  1.00  0.00           C
ATOM   4178  C3  UNK   168      42.296   5.024  38.849  1.00  0.00           C
ATOM   4179  C4  UNK   168      43.527   4.661  36.641  1.00  0.00           C
ATOM   4180  C5  UNK   168      43.069   6.103  39.601  1.00  0.00           C
ATOM   4181  C6  UNK   168      43.439   4.540  35.158  1.00  0.00           C
ATOM   4182  C7  UNK   168      42.730   7.458  39.377  1.00  0.00           C
ATOM   4183  C8  UNK   168      44.064   5.747  40.548  1.00  0.00           C
ATOM   4184  C9  UNK   168      43.444   8.498  40.045  1.00  0.00           C
ATOM   4185  C10 UNK   168      44.674   6.790  41.298  1.00  0.00           C
ATOM   4186  C11 UNK   168      44.451   8.162  40.924  1.00  0.00           C
ATOM   4187  H12 UNK   168      41.692   5.885  36.886  1.00  0.00           H
ATOM   4188  H13 UNK   168      41.607   4.178  37.211  1.00  0.00           H
ATOM   4189  H14 UNK   168      41.242   5.047  39.153  1.00  0.00           H
ATOM   4190  H15 UNK   168      42.637   4.030  39.203  1.00  0.00           H
ATOM   4191  H16 UNK   168      43.918   3.738  37.013  1.00  0.00           H
ATOM   4192  H17 UNK   168      44.078   3.788  34.726  1.00  0.00           H
ATOM   4193  H18 UNK   168      43.678   5.512  34.722  1.00  0.00           H
ATOM   4194  H19 UNK   168      42.408   4.288  34.891  1.00  0.00           H
ATOM   4195  H20 UNK   168      41.976   7.695  38.647  1.00  0.00           H
ATOM   4196  H21 UNK   168      44.236   4.695  40.754  1.00  0.00           H
ATOM   4197  H22 UNK   168      44.872   5.520  37.961  1.00  0.00           H
ATOM   4198  H23 UNK   168      43.254   9.527  39.771  1.00  0.00           H
ATOM   4199  H24 UNK   168      45.472   6.521  42.018  1.00  0.00           H
ATOM   4200  H25 UNK   168      45.016   8.921  41.399  1.00  0.00           H
ATOM   4201  O1  UNK   169      80.365  77.992   5.824  1.00  0.00           O
ATOM   4202  C2  UNK   169      78.301  79.025   4.936  1.00  0.00           C
ATOM   4203  C3  UNK   169      79.136  79.478   3.687  1.00  0.00           C
ATOM   4204  C4  UNK   169      79.220  78.736   6.154  1.00  0.00           C
ATOM   4205  C5  UNK   169      79.878  78.362   2.954  1.00  0.00           C
ATOM   4206  C6  UNK   169      78.501  77.959   7.296  1.00  0.00           C
ATOM   4207  C7  UNK   169      79.122  77.532   2.082  1.00  0.00           C
ATOM   4208  C8  UNK   169      81.283  78.111   3.089  1.00  0.00           C
ATOM   4209  C9  UNK   169      79.749  76.432   1.446  1.00  0.00           C
ATOM   4210  C10 UNK   169      81.834  77.025   2.412  1.00  0.00           C
ATOM   4211  C11 UNK   169      81.108  76.224   1.584  1.00  0.00           C
ATOM   4212  H12 UNK   169      77.727  78.199   4.650  1.00  0.00           H
ATOM   4213  H13 UNK   169      77.561  79.829   5.137  1.00  0.00           H
ATOM   4214  H14 UNK   169      78.467  79.901   2.929  1.00  0.00           H
ATOM   4215  H15 UNK   169      79.843  80.246   3.950  1.00  0.00           H
ATOM   4216  H16 UNK   169      79.607  79.690   6.491  1.00  0.00           H
ATOM   4217  H17 UNK   169      78.475  76.909   7.069  1.00  0.00           H
ATOM   4218  H18 UNK   169      77.487  78.374   7.382  1.00  0.00           H
ATOM   4219  H19 UNK   169      79.101  78.009   8.172  1.00  0.00           H
ATOM   4220  H20 UNK   169      78.022  77.589   1.895  1.00  0.00           H
ATOM   4221  H21 UNK   169      81.947  78.787   3.661  1.00  0.00           H
ATOM   4222  H22 UNK   169      80.336  77.824   4.852  1.00  0.00           H
ATOM   4223  H23 UNK   169      79.103  75.828   0.761  1.00  0.00           H
ATOM   4224  H24 UNK   169      82.924  76.890   2.564  1.00  0.00           H
ATOM   4225  H25 UNK   169      81.723  75.422   1.055  1.00  0.00           H
ATOM   4226  O1  UNK   170      14.008  19.379   0.299  1.00  0.00           O
ATOM   4227  C2  UNK   170      14.345  18.265   2.552  1.00  0.00           C
ATOM   4228  C3  UNK   170      15.892  18.247   2.427  1.00  0.00           C
ATOM   4229  C4  UNK   170      13.533  18.315   1.164  1.00  0.00           C
ATOM   4230  C5  UNK   170      16.715  18.159   3.800  1.00  0.00           C
ATOM   4231  C6  UNK   170      12.046  18.588   1.526  1.00  0.00           C
ATOM   4232  C7  UNK   170      17.123  19.368   4.432  1.00  0.00           C
ATOM   4233  C8  UNK   170      16.986  16.890   4.361  1.00  0.00           C
ATOM   4234  C9  UNK   170      17.753  19.304   5.703  1.00  0.00           C
ATOM   4235  C10 UNK   170      17.650  16.836   5.607  1.00  0.00           C
ATOM   4236  C11 UNK   170      18.002  18.028   6.261  1.00  0.00           C
ATOM   4237  H12 UNK   170      13.988  19.073   3.221  1.00  0.00           H
ATOM   4238  H13 UNK   170      14.004  17.349   2.979  1.00  0.00           H
ATOM   4239  H14 UNK   170      16.062  17.469   1.656  1.00  0.00           H
ATOM   4240  H15 UNK   170      16.368  19.147   1.964  1.00  0.00           H
ATOM   4241  H16 UNK   170      13.541  17.346   0.622  1.00  0.00           H
ATOM   4242  H17 UNK   170      11.665  17.860   2.200  1.00  0.00           H
ATOM   4243  H18 UNK   170      11.435  18.556   0.577  1.00  0.00           H
ATOM   4244  H19 UNK   170      11.940  19.557   1.989  1.00  0.00           H
ATOM   4245  H20 UNK   170      16.783  20.342   3.961  1.00  0.00           H
ATOM   4246  H21 UNK   170      16.686  16.002   3.838  1.00  0.00           H
ATOM   4247  H22 UNK   170      14.068  18.813  -0.452  1.00  0.00           H
ATOM   4248  H23 UNK   170      18.066  20.147   6.193  1.00  0.00           H
ATOM   4249  H24 UNK   170      17.850  15.899   6.070  1.00  0.00           H
ATOM   4250  H25 UNK   170      18.404  17.869   7.218  1.00  0.00           H
ATOM   4251  O1  UNK   171      69.677  53.994   3.437  1.00  0.00           O
ATOM   4252  C2  UNK   171      68.142  54.630   5.301  1.00  0.00           C
ATOM   4253  C3  UNK   171      68.510  53.989   6.638  1.00  0.00           C
ATOM   4254  C4  UNK   171      68.418  53.646   4.070  1.00  0.00           C
ATOM   4255  C5  UNK   171      68.015  54.967   7.752  1.00  0.00           C
ATOM   4256  C6  UNK   171      67.304  53.694   2.932  1.00  0.00           C
ATOM   4257  C7  UNK   171      66.777  54.802   8.342  1.00  0.00           C
ATOM   4258  C8  UNK   171      68.736  56.106   8.091  1.00  0.00           C
ATOM   4259  C9  UNK   171      66.223  55.756   9.119  1.00  0.00           C
ATOM   4260  C10 UNK   171      68.298  57.034   9.041  1.00  0.00           C
ATOM   4261  C11 UNK   171      66.962  56.958   9.490  1.00  0.00           C
ATOM   4262  H12 UNK   171      68.738  55.600   5.150  1.00  0.00           H
ATOM   4263  H13 UNK   171      67.104  54.987   5.359  1.00  0.00           H
ATOM   4264  H14 UNK   171      67.898  53.087   6.588  1.00  0.00           H
ATOM   4265  H15 UNK   171      69.523  53.603   6.683  1.00  0.00           H
ATOM   4266  H16 UNK   171      68.483  52.599   4.443  1.00  0.00           H
ATOM   4267  H17 UNK   171      67.132  54.704   2.467  1.00  0.00           H
ATOM   4268  H18 UNK   171      66.490  53.179   3.318  1.00  0.00           H
ATOM   4269  H19 UNK   171      67.580  53.021   2.042  1.00  0.00           H
ATOM   4270  H20 UNK   171      66.154  53.894   8.229  1.00  0.00           H
ATOM   4271  H21 UNK   171      69.770  56.195   7.827  1.00  0.00           H
ATOM   4272  H22 UNK   171      70.110  54.758   3.872  1.00  0.00           H
ATOM   4273  H23 UNK   171      65.192  55.583   9.540  1.00  0.00           H
ATOM   4274  H24 UNK   171      68.960  57.815   9.353  1.00  0.00           H
ATOM   4275  H25 UNK   171      66.540  57.693  10.263  1.00  0.00           H
ATOM   4276  O1  UNK   172      75.644  38.221  73.812  1.00  0.00           O
ATOM   4277  C2  UNK   172      76.973  38.381  75.828  1.00  0.00           C
ATOM   4278  C3  UNK   172      76.341  39.716  76.400  1.00  0.00           C
ATOM   4279  C4  UNK   172      76.978  38.380  74.335  1.00  0.00           C
ATOM   4280  C5  UNK   172      76.631  39.891  77.951  1.00  0.00           C
ATOM   4281  C6  UNK   172      77.895  37.276  73.696  1.00  0.00           C
ATOM   4282  C7  UNK   172      76.237  39.019  78.960  1.00  0.00           C
ATOM   4283  C8  UNK   172      77.519  40.925  78.333  1.00  0.00           C
ATOM   4284  C9  UNK   172      76.506  39.243  80.304  1.00  0.00           C
ATOM   4285  C10 UNK   172      77.763  41.245  79.640  1.00  0.00           C
ATOM   4286  C11 UNK   172      77.181  40.414  80.629  1.00  0.00           C
ATOM   4287  H12 UNK   172      76.396  37.547  76.238  1.00  0.00           H
ATOM   4288  H13 UNK   172      77.908  38.444  76.338  1.00  0.00           H
ATOM   4289  H14 UNK   172      76.855  40.588  75.905  1.00  0.00           H
ATOM   4290  H15 UNK   172      75.253  39.936  76.077  1.00  0.00           H
ATOM   4291  H16 UNK   172      77.357  39.412  74.038  1.00  0.00           H
ATOM   4292  H17 UNK   172      78.286  37.570  72.682  1.00  0.00           H
ATOM   4293  H18 UNK   172      77.212  36.421  73.568  1.00  0.00           H
ATOM   4294  H19 UNK   172      78.688  36.899  74.402  1.00  0.00           H
ATOM   4295  H20 UNK   172      75.728  38.129  78.659  1.00  0.00           H
ATOM   4296  H21 UNK   172      77.918  41.484  77.573  1.00  0.00           H
ATOM   4297  H22 UNK   172      75.735  38.379  72.788  1.00  0.00           H
ATOM   4298  H23 UNK   172      76.100  38.531  80.936  1.00  0.00           H
ATOM   4299  H24 UNK   172      78.461  42.049  79.834  1.00  0.00           H
ATOM   4300  H25 UNK   172      77.295  40.731  81.631  1.00  0.00           H
ATOM   4301  O1  UNK   173      43.022   0.309  36.795  1.00  0.00           O
ATOM   4302  C2  UNK   173      42.440  -0.562  34.572  1.00  0.00           C
ATOM   4303  C3  UNK   173      41.264   0.404  34.330  1.00  0.00           C
ATOM   4304  C4  UNK   173      42.730  -0.897  36.043  1.00  0.00           C
ATOM   4305  C5  UNK   173      41.020   0.750  32.910  1.00  0.00           C
ATOM   4306  C6  UNK   173      43.939  -1.883  36.257  1.00  0.00           C
ATOM   4307  C7  UNK   173      41.698   1.798  32.279  1.00  0.00           C
ATOM   4308  C8  UNK   173      40.129  -0.018  32.146  1.00  0.00           C
ATOM   4309  C9  UNK   173      41.538   2.098  30.893  1.00  0.00           C
ATOM   4310  C10 UNK   173      40.065   0.166  30.750  1.00  0.00           C
ATOM   4311  C11 UNK   173      40.694   1.266  30.158  1.00  0.00           C
ATOM   4312  H12 UNK   173      43.355  -0.100  34.308  1.00  0.00           H
ATOM   4313  H13 UNK   173      42.252  -1.469  33.970  1.00  0.00           H
ATOM   4314  H14 UNK   173      40.376  -0.147  34.685  1.00  0.00           H
ATOM   4315  H15 UNK   173      41.515   1.320  34.837  1.00  0.00           H
ATOM   4316  H16 UNK   173      41.906  -1.474  36.482  1.00  0.00           H
ATOM   4317  H17 UNK   173      43.622  -2.898  36.015  1.00  0.00           H
ATOM   4318  H18 UNK   173      44.351  -1.886  37.287  1.00  0.00           H
ATOM   4319  H19 UNK   173      44.848  -1.790  35.592  1.00  0.00           H
ATOM   4320  H20 UNK   173      42.342   2.384  32.885  1.00  0.00           H
ATOM   4321  H21 UNK   173      39.631  -0.802  32.737  1.00  0.00           H
ATOM   4322  H22 UNK   173      43.731   0.772  36.245  1.00  0.00           H
ATOM   4323  H23 UNK   173      42.039   2.963  30.371  1.00  0.00           H
ATOM   4324  H24 UNK   173      39.482  -0.527  30.097  1.00  0.00           H
ATOM   4325  H25 UNK   173      40.786   1.334  29.054  1.00  0.00           H
ATOM   4326  O1  UNK   174       7.662  19.011   9.171  1.00  0.00           O
ATOM   4327  C2  UNK   174       8.571  16.686   9.161  1.00  0.00           C
ATOM   4328  C3  UNK   174       9.584  17.084  10.267  1.00  0.00           C
ATOM   4329  C4  UNK   174       7.961  17.861   8.366  1.00  0.00           C
ATOM   4330  C5  UNK   174      10.446  15.958  10.839  1.00  0.00           C
ATOM   4331  C6  UNK   174       6.720  17.502   7.555  1.00  0.00           C
ATOM   4332  C7  UNK   174      10.236  15.405  12.127  1.00  0.00           C
ATOM   4333  C8  UNK   174      11.629  15.524  10.176  1.00  0.00           C
ATOM   4334  C9  UNK   174      11.128  14.487  12.710  1.00  0.00           C
ATOM   4335  C10 UNK   174      12.599  14.739  10.769  1.00  0.00           C
ATOM   4336  C11 UNK   174      12.335  14.179  12.080  1.00  0.00           C
ATOM   4337  H12 UNK   174       7.760  16.016   9.544  1.00  0.00           H
ATOM   4338  H13 UNK   174       9.074  15.983   8.464  1.00  0.00           H
ATOM   4339  H14 UNK   174      10.205  17.882   9.831  1.00  0.00           H
ATOM   4340  H15 UNK   174       8.946  17.588  11.010  1.00  0.00           H
ATOM   4341  H16 UNK   174       8.655  18.191   7.593  1.00  0.00           H
ATOM   4342  H17 UNK   174       6.212  18.448   7.221  1.00  0.00           H
ATOM   4343  H18 UNK   174       6.107  16.893   8.240  1.00  0.00           H
ATOM   4344  H19 UNK   174       7.069  16.977   6.643  1.00  0.00           H
ATOM   4345  H20 UNK   174       9.283  15.624  12.635  1.00  0.00           H
ATOM   4346  H21 UNK   174      11.943  15.879   9.226  1.00  0.00           H
ATOM   4347  H22 UNK   174       6.818  18.780   9.686  1.00  0.00           H
ATOM   4348  H23 UNK   174      10.983  14.050  13.707  1.00  0.00           H
ATOM   4349  H24 UNK   174      13.452  14.373  10.178  1.00  0.00           H
ATOM   4350  H25 UNK   174      13.098  13.503  12.536  1.00  0.00           H
ATOM   4351  O1  UNK   175      53.645  49.924  38.923  1.00  0.00           O
ATOM   4352  C2  UNK   175      51.313  49.733  39.585  1.00  0.00           C
ATOM   4353  C3  UNK   175      51.140  51.281  39.641  1.00  0.00           C
ATOM   4354  C4  UNK   175      52.761  49.180  39.693  1.00  0.00           C
ATOM   4355  C5  UNK   175      49.697  51.777  39.397  1.00  0.00           C
ATOM   4356  C6  UNK   175      52.862  47.714  39.373  1.00  0.00           C
ATOM   4357  C7  UNK   175      48.819  52.127  40.442  1.00  0.00           C
ATOM   4358  C8  UNK   175      49.212  51.782  38.044  1.00  0.00           C
ATOM   4359  C9  UNK   175      47.543  52.567  40.134  1.00  0.00           C
ATOM   4360  C10 UNK   175      47.942  52.202  37.689  1.00  0.00           C
ATOM   4361  C11 UNK   175      47.167  52.722  38.730  1.00  0.00           C
ATOM   4362  H12 UNK   175      50.790  49.356  38.686  1.00  0.00           H
ATOM   4363  H13 UNK   175      50.775  49.415  40.453  1.00  0.00           H
ATOM   4364  H14 UNK   175      51.559  51.810  40.541  1.00  0.00           H
ATOM   4365  H15 UNK   175      51.772  51.639  38.795  1.00  0.00           H
ATOM   4366  H16 UNK   175      52.984  49.104  40.718  1.00  0.00           H
ATOM   4367  H17 UNK   175      52.542  47.549  38.324  1.00  0.00           H
ATOM   4368  H18 UNK   175      52.135  47.234  40.009  1.00  0.00           H
ATOM   4369  H19 UNK   175      53.804  47.288  39.565  1.00  0.00           H
ATOM   4370  H20 UNK   175      49.182  52.149  41.433  1.00  0.00           H
ATOM   4371  H21 UNK   175      49.896  51.358  37.292  1.00  0.00           H
ATOM   4372  H22 UNK   175      53.769  50.811  39.461  1.00  0.00           H
ATOM   4373  H23 UNK   175      46.886  52.791  40.939  1.00  0.00           H
ATOM   4374  H24 UNK   175      47.711  52.141  36.668  1.00  0.00           H
ATOM   4375  H25 UNK   175      46.190  53.163  38.489  1.00  0.00           H
ATOM   4376  O1  UNK   176      58.071  17.488  48.931  1.00  0.00           O
ATOM   4377  C2  UNK   176      56.611  17.427  50.970  1.00  0.00           C
ATOM   4378  C3  UNK   176      57.374  18.401  51.830  1.00  0.00           C
ATOM   4379  C4  UNK   176      56.743  17.564  49.435  1.00  0.00           C
ATOM   4380  C5  UNK   176      56.987  18.263  53.255  1.00  0.00           C
ATOM   4381  C6  UNK   176      56.028  18.794  48.851  1.00  0.00           C
ATOM   4382  C7  UNK   176      55.827  18.827  53.685  1.00  0.00           C
ATOM   4383  C8  UNK   176      57.700  17.399  54.105  1.00  0.00           C
ATOM   4384  C9  UNK   176      55.373  18.670  55.015  1.00  0.00           C
ATOM   4385  C10 UNK   176      57.306  17.198  55.406  1.00  0.00           C
ATOM   4386  C11 UNK   176      56.169  17.889  55.934  1.00  0.00           C
ATOM   4387  H12 UNK   176      55.554  17.631  51.246  1.00  0.00           H
ATOM   4388  H13 UNK   176      56.812  16.397  51.350  1.00  0.00           H
ATOM   4389  H14 UNK   176      58.469  18.241  51.648  1.00  0.00           H
ATOM   4390  H15 UNK   176      57.185  19.451  51.659  1.00  0.00           H
ATOM   4391  H16 UNK   176      56.293  16.664  48.923  1.00  0.00           H
ATOM   4392  H17 UNK   176      56.059  18.770  47.770  1.00  0.00           H
ATOM   4393  H18 UNK   176      56.394  19.739  49.274  1.00  0.00           H
ATOM   4394  H19 UNK   176      54.954  18.704  49.110  1.00  0.00           H
ATOM   4395  H20 UNK   176      55.234  19.346  52.961  1.00  0.00           H
ATOM   4396  H21 UNK   176      58.571  16.904  53.682  1.00  0.00           H
ATOM   4397  H22 UNK   176      58.016  18.003  48.106  1.00  0.00           H
ATOM   4398  H23 UNK   176      54.415  19.104  55.308  1.00  0.00           H
ATOM   4399  H24 UNK   176      57.841  16.467  56.041  1.00  0.00           H
ATOM   4400  H25 UNK   176      55.877  17.801  56.924  1.00  0.00           H
ATOM   4401  O1  UNK   177      74.858  37.063   8.470  1.00  0.00           O
ATOM   4402  C2  UNK   177      74.339  35.895   6.399  1.00  0.00           C
ATOM   4403  C3  UNK   177      75.560  36.593   5.707  1.00  0.00           C
ATOM   4404  C4  UNK   177      73.819  36.741   7.507  1.00  0.00           C
ATOM   4405  C5  UNK   177      76.024  35.888   4.444  1.00  0.00           C
ATOM   4406  C6  UNK   177      72.675  36.050   8.312  1.00  0.00           C
ATOM   4407  C7  UNK   177      75.390  36.206   3.193  1.00  0.00           C
ATOM   4408  C8  UNK   177      76.789  34.700   4.509  1.00  0.00           C
ATOM   4409  C9  UNK   177      75.809  35.497   2.059  1.00  0.00           C
ATOM   4410  C10 UNK   177      77.201  34.048   3.375  1.00  0.00           C
ATOM   4411  C11 UNK   177      76.682  34.428   2.123  1.00  0.00           C
ATOM   4412  H12 UNK   177      74.644  34.942   6.882  1.00  0.00           H
ATOM   4413  H13 UNK   177      73.574  35.762   5.592  1.00  0.00           H
ATOM   4414  H14 UNK   177      75.423  37.641   5.470  1.00  0.00           H
ATOM   4415  H15 UNK   177      76.457  36.510   6.385  1.00  0.00           H
ATOM   4416  H16 UNK   177      73.508  37.599   6.969  1.00  0.00           H
ATOM   4417  H17 UNK   177      72.082  36.862   8.826  1.00  0.00           H
ATOM   4418  H18 UNK   177      73.188  35.479   9.109  1.00  0.00           H
ATOM   4419  H19 UNK   177      71.960  35.512   7.709  1.00  0.00           H
ATOM   4420  H20 UNK   177      74.564  36.912   3.162  1.00  0.00           H
ATOM   4421  H21 UNK   177      77.071  34.291   5.465  1.00  0.00           H
ATOM   4422  H22 UNK   177      74.814  38.061   8.695  1.00  0.00           H
ATOM   4423  H23 UNK   177      75.357  35.760   1.064  1.00  0.00           H
ATOM   4424  H24 UNK   177      77.939  33.246   3.401  1.00  0.00           H
ATOM   4425  H25 UNK   177      76.948  33.873   1.271  1.00  0.00           H
ATOM   4426  O1  UNK   178      34.098  37.238  50.617  1.00  0.00           O
ATOM   4427  C2  UNK   178      36.565  37.513  50.812  1.00  0.00           C
ATOM   4428  C3  UNK   178      36.636  36.935  52.301  1.00  0.00           C
ATOM   4429  C4  UNK   178      35.160  38.178  50.539  1.00  0.00           C
ATOM   4430  C5  UNK   178      36.471  37.889  53.430  1.00  0.00           C
ATOM   4431  C6  UNK   178      35.089  38.952  49.201  1.00  0.00           C
ATOM   4432  C7  UNK   178      35.411  37.573  54.316  1.00  0.00           C
ATOM   4433  C8  UNK   178      37.313  38.962  53.731  1.00  0.00           C
ATOM   4434  C9  UNK   178      35.065  38.421  55.398  1.00  0.00           C
ATOM   4435  C10 UNK   178      37.172  39.666  54.964  1.00  0.00           C
ATOM   4436  C11 UNK   178      35.989  39.462  55.713  1.00  0.00           C
ATOM   4437  H12 UNK   178      36.591  36.696  50.015  1.00  0.00           H
ATOM   4438  H13 UNK   178      37.408  38.224  50.752  1.00  0.00           H
ATOM   4439  H14 UNK   178      35.933  36.085  52.399  1.00  0.00           H
ATOM   4440  H15 UNK   178      37.630  36.412  52.328  1.00  0.00           H
ATOM   4441  H16 UNK   178      35.117  38.814  51.367  1.00  0.00           H
ATOM   4442  H17 UNK   178      35.990  39.611  48.998  1.00  0.00           H
ATOM   4443  H18 UNK   178      34.297  39.669  49.313  1.00  0.00           H
ATOM   4444  H19 UNK   178      34.888  38.281  48.373  1.00  0.00           H
ATOM   4445  H20 UNK   178      34.750  36.727  54.257  1.00  0.00           H
ATOM   4446  H21 UNK   178      38.093  39.182  53.059  1.00  0.00           H
ATOM   4447  H22 UNK   178      34.230  36.592  49.861  1.00  0.00           H
ATOM   4448  H23 UNK   178      34.195  38.271  56.066  1.00  0.00           H
ATOM   4449  H24 UNK   178      37.715  40.550  55.145  1.00  0.00           H
ATOM   4450  H25 UNK   178      35.808  40.121  56.590  1.00  0.00           H
ATOM   4451  O1  UNK   179      27.262  24.747  79.806  1.00  0.00           O
ATOM   4452  C2  UNK   179      28.078  22.871  78.603  1.00  0.00           C
ATOM   4453  C3  UNK   179      28.796  21.484  78.855  1.00  0.00           C
ATOM   4454  C4  UNK   179      27.311  23.343  79.857  1.00  0.00           C
ATOM   4455  C5  UNK   179      29.359  20.856  77.609  1.00  0.00           C
ATOM   4456  C6  UNK   179      27.813  23.004  81.308  1.00  0.00           C
ATOM   4457  C7  UNK   179      30.660  21.111  77.145  1.00  0.00           C
ATOM   4458  C8  UNK   179      28.424  20.153  76.801  1.00  0.00           C
ATOM   4459  C9  UNK   179      31.078  20.535  75.931  1.00  0.00           C
ATOM   4460  C10 UNK   179      28.825  19.656  75.516  1.00  0.00           C
ATOM   4461  C11 UNK   179      30.170  19.831  75.104  1.00  0.00           C
ATOM   4462  H12 UNK   179      27.444  22.858  77.758  1.00  0.00           H
ATOM   4463  H13 UNK   179      28.856  23.612  78.338  1.00  0.00           H
ATOM   4464  H14 UNK   179      29.532  21.818  79.592  1.00  0.00           H
ATOM   4465  H15 UNK   179      28.093  20.783  79.327  1.00  0.00           H
ATOM   4466  H16 UNK   179      26.291  22.943  79.601  1.00  0.00           H
ATOM   4467  H17 UNK   179      28.935  23.093  81.343  1.00  0.00           H
ATOM   4468  H18 UNK   179      27.519  21.994  81.561  1.00  0.00           H
ATOM   4469  H19 UNK   179      27.375  23.648  82.076  1.00  0.00           H
ATOM   4470  H20 UNK   179      31.390  21.638  77.738  1.00  0.00           H
ATOM   4471  H21 UNK   179      27.419  20.036  77.106  1.00  0.00           H
ATOM   4472  H22 UNK   179      26.578  25.056  79.102  1.00  0.00           H
ATOM   4473  H23 UNK   179      32.086  20.647  75.581  1.00  0.00           H
ATOM   4474  H24 UNK   179      28.135  19.239  74.828  1.00  0.00           H
ATOM   4475  H25 UNK   179      30.472  19.636  74.034  1.00  0.00           H
ATOM   4476  O1  UNK   180      29.318  40.684  60.598  1.00  0.00           O
ATOM   4477  C2  UNK   180      31.288  39.600  60.268  1.00  0.00           C
ATOM   4478  C3  UNK   180      32.424  39.122  59.246  1.00  0.00           C
ATOM   4479  C4  UNK   180      30.180  40.338  59.564  1.00  0.00           C
ATOM   4480  C5  UNK   180      33.104  40.249  58.461  1.00  0.00           C
ATOM   4481  C6  UNK   180      29.366  39.687  58.529  1.00  0.00           C
ATOM   4482  C7  UNK   180      33.962  41.150  59.109  1.00  0.00           C
ATOM   4483  C8  UNK   180      32.738  40.569  57.177  1.00  0.00           C
ATOM   4484  C9  UNK   180      34.523  42.262  58.488  1.00  0.00           C
ATOM   4485  C10 UNK   180      33.236  41.686  56.529  1.00  0.00           C
ATOM   4486  C11 UNK   180      34.112  42.525  57.156  1.00  0.00           C
ATOM   4487  H12 UNK   180      31.758  40.251  61.061  1.00  0.00           H
ATOM   4488  H13 UNK   180      30.863  38.712  60.806  1.00  0.00           H
ATOM   4489  H14 UNK   180      33.225  38.593  59.771  1.00  0.00           H
ATOM   4490  H15 UNK   180      32.032  38.447  58.486  1.00  0.00           H
ATOM   4491  H16 UNK   180      30.644  41.240  59.182  1.00  0.00           H
ATOM   4492  H17 UNK   180      30.043  39.358  57.697  1.00  0.00           H
ATOM   4493  H18 UNK   180      28.735  40.472  58.147  1.00  0.00           H
ATOM   4494  H19 UNK   180      28.719  38.881  58.961  1.00  0.00           H
ATOM   4495  H20 UNK   180      34.197  40.929  60.106  1.00  0.00           H
ATOM   4496  H21 UNK   180      32.104  39.900  56.648  1.00  0.00           H
ATOM   4497  H22 UNK   180      29.844  41.178  61.231  1.00  0.00           H
ATOM   4498  H23 UNK   180      35.266  42.944  58.958  1.00  0.00           H
ATOM   4499  H24 UNK   180      32.894  41.944  55.613  1.00  0.00           H
ATOM   4500  H25 UNK   180      34.388  43.422  56.645  1.00  0.00           H
ATOM   4501  O1  UNK   181      75.892  41.440  70.950  1.00  0.00           O
ATOM   4502  C2  UNK   181      76.369  43.068  72.546  1.00  0.00           C
ATOM   4503  C3  UNK   181      76.437  43.473  74.041  1.00  0.00           C
ATOM   4504  C4  UNK   181      75.796  41.703  72.327  1.00  0.00           C
ATOM   4505  C5  UNK   181      77.574  44.480  74.146  1.00  0.00           C
ATOM   4506  C6  UNK   181      74.397  41.457  72.850  1.00  0.00           C
ATOM   4507  C7  UNK   181      78.820  44.181  74.742  1.00  0.00           C
ATOM   4508  C8  UNK   181      77.404  45.824  73.656  1.00  0.00           C
ATOM   4509  C9  UNK   181      79.736  45.244  74.987  1.00  0.00           C
ATOM   4510  C10 UNK   181      78.293  46.895  74.020  1.00  0.00           C
ATOM   4511  C11 UNK   181      79.452  46.541  74.683  1.00  0.00           C
ATOM   4512  H12 UNK   181      77.419  42.996  72.163  1.00  0.00           H
ATOM   4513  H13 UNK   181      75.905  43.808  71.957  1.00  0.00           H
ATOM   4514  H14 UNK   181      75.523  44.008  74.338  1.00  0.00           H
ATOM   4515  H15 UNK   181      76.643  42.522  74.666  1.00  0.00           H
ATOM   4516  H16 UNK   181      76.459  40.909  72.762  1.00  0.00           H
ATOM   4517  H17 UNK   181      73.766  42.325  72.532  1.00  0.00           H
ATOM   4518  H18 UNK   181      74.223  41.461  73.940  1.00  0.00           H
ATOM   4519  H19 UNK   181      74.103  40.511  72.415  1.00  0.00           H
ATOM   4520  H20 UNK   181      78.921  43.271  75.190  1.00  0.00           H
ATOM   4521  H21 UNK   181      76.448  46.041  73.219  1.00  0.00           H
ATOM   4522  H22 UNK   181      75.901  40.461  70.778  1.00  0.00           H
ATOM   4523  H23 UNK   181      80.617  45.098  75.561  1.00  0.00           H
ATOM   4524  H24 UNK   181      78.024  47.998  73.938  1.00  0.00           H
ATOM   4525  H25 UNK   181      80.121  47.243  75.036  1.00  0.00           H
ATOM   4526  O1  UNK   182      25.854  18.837  13.351  1.00  0.00           O
ATOM   4527  C2  UNK   182      27.521  20.445  13.784  1.00  0.00           C
ATOM   4528  C3  UNK   182      28.866  21.214  13.440  1.00  0.00           C
ATOM   4529  C4  UNK   182      27.126  19.234  12.847  1.00  0.00           C
ATOM   4530  C5  UNK   182      29.274  22.342  14.373  1.00  0.00           C
ATOM   4531  C6  UNK   182      28.166  18.081  12.903  1.00  0.00           C
ATOM   4532  C7  UNK   182      30.461  22.200  15.046  1.00  0.00           C
ATOM   4533  C8  UNK   182      28.507  23.502  14.540  1.00  0.00           C
ATOM   4534  C9  UNK   182      31.009  23.244  15.818  1.00  0.00           C
ATOM   4535  C10 UNK   182      29.060  24.567  15.318  1.00  0.00           C
ATOM   4536  C11 UNK   182      30.262  24.464  15.905  1.00  0.00           C
ATOM   4537  H12 UNK   182      26.634  21.114  13.897  1.00  0.00           H
ATOM   4538  H13 UNK   182      27.786  20.065  14.773  1.00  0.00           H
ATOM   4539  H14 UNK   182      29.643  20.542  13.271  1.00  0.00           H
ATOM   4540  H15 UNK   182      28.720  21.769  12.478  1.00  0.00           H
ATOM   4541  H16 UNK   182      27.077  19.599  11.835  1.00  0.00           H
ATOM   4542  H17 UNK   182      29.252  18.398  12.858  1.00  0.00           H
ATOM   4543  H18 UNK   182      28.021  17.238  12.215  1.00  0.00           H
ATOM   4544  H19 UNK   182      28.171  17.727  13.955  1.00  0.00           H
ATOM   4545  H20 UNK   182      31.102  21.363  14.926  1.00  0.00           H
ATOM   4546  H21 UNK   182      27.562  23.590  14.015  1.00  0.00           H
ATOM   4547  H22 UNK   182      25.912  18.029  13.966  1.00  0.00           H
ATOM   4548  H23 UNK   182      31.971  23.093  16.296  1.00  0.00           H
ATOM   4549  H24 UNK   182      28.399  25.453  15.510  1.00  0.00           H
ATOM   4550  H25 UNK   182      30.649  25.179  16.616  1.00  0.00           H
ATOM   4551  O1  UNK   183      31.452  37.422  52.306  1.00  0.00           O
ATOM   4552  C2  UNK   183      32.408  39.592  52.794  1.00  0.00           C
ATOM   4553  C3  UNK   183      32.259  40.185  51.367  1.00  0.00           C
ATOM   4554  C4  UNK   183      31.541  38.457  53.270  1.00  0.00           C
ATOM   4555  C5  UNK   183      33.019  41.515  51.047  1.00  0.00           C
ATOM   4556  C6  UNK   183      30.086  38.962  53.507  1.00  0.00           C
ATOM   4557  C7  UNK   183      32.737  42.204  49.845  1.00  0.00           C
ATOM   4558  C8  UNK   183      34.188  41.902  51.793  1.00  0.00           C
ATOM   4559  C9  UNK   183      33.615  43.189  49.417  1.00  0.00           C
ATOM   4560  C10 UNK   183      35.006  42.978  51.405  1.00  0.00           C
ATOM   4561  C11 UNK   183      34.748  43.642  50.186  1.00  0.00           C
ATOM   4562  H12 UNK   183      32.252  40.379  53.547  1.00  0.00           H
ATOM   4563  H13 UNK   183      33.385  39.146  53.009  1.00  0.00           H
ATOM   4564  H14 UNK   183      32.710  39.424  50.663  1.00  0.00           H
ATOM   4565  H15 UNK   183      31.213  40.223  51.127  1.00  0.00           H
ATOM   4566  H16 UNK   183      32.101  38.161  54.201  1.00  0.00           H
ATOM   4567  H17 UNK   183      30.085  39.817  54.224  1.00  0.00           H
ATOM   4568  H18 UNK   183      29.471  38.212  54.021  1.00  0.00           H
ATOM   4569  H19 UNK   183      29.518  39.181  52.590  1.00  0.00           H
ATOM   4570  H20 UNK   183      31.845  41.911  49.182  1.00  0.00           H
ATOM   4571  H21 UNK   183      34.520  41.285  52.616  1.00  0.00           H
ATOM   4572  H22 UNK   183      32.375  37.348  51.928  1.00  0.00           H
ATOM   4573  H23 UNK   183      33.344  43.697  48.491  1.00  0.00           H
ATOM   4574  H24 UNK   183      35.887  43.340  51.937  1.00  0.00           H
ATOM   4575  H25 UNK   183      35.440  44.533  49.916  1.00  0.00           H
ATOM   4576  O1  UNK   184      16.946  80.269  44.602  1.00  0.00           O
ATOM   4577  C2  UNK   184      17.832  78.930  46.463  1.00  0.00           C
ATOM   4578  C3  UNK   184      17.391  79.741  47.697  1.00  0.00           C
ATOM   4579  C4  UNK   184      18.130  79.650  45.110  1.00  0.00           C
ATOM   4580  C5  UNK   184      16.935  78.878  48.838  1.00  0.00           C
ATOM   4581  C6  UNK   184      18.638  78.757  43.994  1.00  0.00           C
ATOM   4582  C7  UNK   184      15.919  77.960  48.599  1.00  0.00           C
ATOM   4583  C8  UNK   184      17.387  79.082  50.176  1.00  0.00           C
ATOM   4584  C9  UNK   184      15.326  77.196  49.586  1.00  0.00           C
ATOM   4585  C10 UNK   184      16.882  78.204  51.169  1.00  0.00           C
ATOM   4586  C11 UNK   184      15.843  77.293  50.921  1.00  0.00           C
ATOM   4587  H12 UNK   184      17.083  78.145  46.183  1.00  0.00           H
ATOM   4588  H13 UNK   184      18.679  78.282  46.787  1.00  0.00           H
ATOM   4589  H14 UNK   184      18.227  80.385  47.987  1.00  0.00           H
ATOM   4590  H15 UNK   184      16.635  80.474  47.416  1.00  0.00           H
ATOM   4591  H16 UNK   184      18.852  80.387  45.360  1.00  0.00           H
ATOM   4592  H17 UNK   184      19.116  79.354  43.178  1.00  0.00           H
ATOM   4593  H18 UNK   184      17.867  78.128  43.426  1.00  0.00           H
ATOM   4594  H19 UNK   184      19.328  77.999  44.399  1.00  0.00           H
ATOM   4595  H20 UNK   184      15.464  77.801  47.677  1.00  0.00           H
ATOM   4596  H21 UNK   184      18.098  79.796  50.363  1.00  0.00           H
ATOM   4597  H22 UNK   184      17.259  80.574  43.752  1.00  0.00           H
ATOM   4598  H23 UNK   184      14.553  76.452  49.354  1.00  0.00           H
ATOM   4599  H24 UNK   184      17.135  78.440  52.195  1.00  0.00           H
ATOM   4600  H25 UNK   184      15.443  76.763  51.726  1.00  0.00           H
ATOM   4601  O1  UNK   185      12.663   2.631  61.912  1.00  0.00           O
ATOM   4602  C2  UNK   185      11.616   3.071  64.057  1.00  0.00           C
ATOM   4603  C3  UNK   185      12.077   4.558  64.119  1.00  0.00           C
ATOM   4604  C4  UNK   185      12.432   2.084  63.204  1.00  0.00           C
ATOM   4605  C5  UNK   185      11.365   5.352  65.208  1.00  0.00           C
ATOM   4606  C6  UNK   185      11.652   0.724  63.050  1.00  0.00           C
ATOM   4607  C7  UNK   185      10.694   6.532  64.907  1.00  0.00           C
ATOM   4608  C8  UNK   185      11.481   4.986  66.572  1.00  0.00           C
ATOM   4609  C9  UNK   185      10.144   7.340  65.894  1.00  0.00           C
ATOM   4610  C10 UNK   185      11.048   5.899  67.581  1.00  0.00           C
ATOM   4611  C11 UNK   185      10.236   7.009  67.227  1.00  0.00           C
ATOM   4612  H12 UNK   185      10.580   3.131  63.712  1.00  0.00           H
ATOM   4613  H13 UNK   185      11.642   2.674  65.104  1.00  0.00           H
ATOM   4614  H14 UNK   185      13.150   4.561  64.361  1.00  0.00           H
ATOM   4615  H15 UNK   185      12.037   5.034  63.076  1.00  0.00           H
ATOM   4616  H16 UNK   185      13.381   1.714  63.560  1.00  0.00           H
ATOM   4617  H17 UNK   185      10.521   0.782  62.963  1.00  0.00           H
ATOM   4618  H18 UNK   185      11.820   0.100  63.910  1.00  0.00           H
ATOM   4619  H19 UNK   185      11.946   0.239  62.140  1.00  0.00           H
ATOM   4620  H20 UNK   185      10.566   6.845  63.917  1.00  0.00           H
ATOM   4621  H21 UNK   185      11.981   4.005  66.866  1.00  0.00           H
ATOM   4622  H22 UNK   185      11.803   2.399  61.438  1.00  0.00           H
ATOM   4623  H23 UNK   185       9.525   8.195  65.611  1.00  0.00           H
ATOM   4624  H24 UNK   185      11.319   5.715  68.675  1.00  0.00           H
ATOM   4625  H25 UNK   185       9.916   7.787  67.983  1.00  0.00           H
ATOM   4626  O1  UNK   186      18.171  36.976  46.317  1.00  0.00           O
ATOM   4627  C2  UNK   186      19.640  37.503  48.162  1.00  0.00           C
ATOM   4628  C3  UNK   186      18.602  38.209  49.102  1.00  0.00           C
ATOM   4629  C4  UNK   186      19.399  37.615  46.611  1.00  0.00           C
ATOM   4630  C5  UNK   186      18.379  39.613  48.785  1.00  0.00           C
ATOM   4631  C6  UNK   186      20.498  37.029  45.768  1.00  0.00           C
ATOM   4632  C7  UNK   186      17.256  40.068  48.099  1.00  0.00           C
ATOM   4633  C8  UNK   186      19.430  40.563  49.092  1.00  0.00           C
ATOM   4634  C9  UNK   186      17.247  41.399  47.569  1.00  0.00           C
ATOM   4635  C10 UNK   186      19.359  41.851  48.615  1.00  0.00           C
ATOM   4636  C11 UNK   186      18.343  42.227  47.673  1.00  0.00           C
ATOM   4637  H12 UNK   186      19.605  36.445  48.510  1.00  0.00           H
ATOM   4638  H13 UNK   186      20.655  37.902  48.457  1.00  0.00           H
ATOM   4639  H14 UNK   186      17.644  37.617  49.004  1.00  0.00           H
ATOM   4640  H15 UNK   186      18.854  38.150  50.130  1.00  0.00           H
ATOM   4641  H16 UNK   186      19.244  38.629  46.306  1.00  0.00           H
ATOM   4642  H17 UNK   186      20.802  36.024  46.065  1.00  0.00           H
ATOM   4643  H18 UNK   186      21.342  37.693  45.809  1.00  0.00           H
ATOM   4644  H19 UNK   186      20.171  36.906  44.752  1.00  0.00           H
ATOM   4645  H20 UNK   186      16.376  39.393  47.882  1.00  0.00           H
ATOM   4646  H21 UNK   186      20.275  40.190  49.565  1.00  0.00           H
ATOM   4647  H22 UNK   186      17.398  37.472  46.729  1.00  0.00           H
ATOM   4648  H23 UNK   186      16.412  41.683  46.985  1.00  0.00           H
ATOM   4649  H24 UNK   186      20.103  42.599  48.804  1.00  0.00           H
ATOM   4650  H25 UNK   186      18.326  43.178  47.083  1.00  0.00           H
ATOM   4651  O1  UNK   187      55.099  27.313  16.474  1.00  0.00           O
ATOM   4652  C2  UNK   187      54.145  26.229  14.411  1.00  0.00           C
ATOM   4653  C3  UNK   187      55.368  25.443  13.865  1.00  0.00           C
ATOM   4654  C4  UNK   187      54.497  27.513  15.190  1.00  0.00           C
ATOM   4655  C5  UNK   187      55.057  24.141  13.130  1.00  0.00           C
ATOM   4656  C6  UNK   187      53.226  28.305  15.400  1.00  0.00           C
ATOM   4657  C7  UNK   187      54.867  24.069  11.711  1.00  0.00           C
ATOM   4658  C8  UNK   187      55.170  22.895  13.938  1.00  0.00           C
ATOM   4659  C9  UNK   187      54.722  22.829  11.146  1.00  0.00           C
ATOM   4660  C10 UNK   187      55.031  21.678  13.273  1.00  0.00           C
ATOM   4661  C11 UNK   187      54.824  21.677  11.870  1.00  0.00           C
ATOM   4662  H12 UNK   187      53.550  25.551  15.012  1.00  0.00           H
ATOM   4663  H13 UNK   187      53.548  26.473  13.500  1.00  0.00           H
ATOM   4664  H14 UNK   187      55.793  26.025  13.099  1.00  0.00           H
ATOM   4665  H15 UNK   187      56.146  25.407  14.642  1.00  0.00           H
ATOM   4666  H16 UNK   187      55.160  28.136  14.520  1.00  0.00           H
ATOM   4667  H17 UNK   187      53.447  29.277  15.925  1.00  0.00           H
ATOM   4668  H18 UNK   187      52.538  27.760  16.051  1.00  0.00           H
ATOM   4669  H19 UNK   187      52.703  28.498  14.436  1.00  0.00           H
ATOM   4670  H20 UNK   187      54.512  24.956  11.119  1.00  0.00           H
ATOM   4671  H21 UNK   187      55.417  22.942  14.954  1.00  0.00           H
ATOM   4672  H22 UNK   187      55.247  28.196  16.928  1.00  0.00           H
ATOM   4673  H23 UNK   187      54.637  22.677  10.079  1.00  0.00           H
ATOM   4674  H24 UNK   187      55.026  20.798  13.875  1.00  0.00           H
ATOM   4675  H25 UNK   187      54.731  20.748  11.315  1.00  0.00           H
ATOM   4676  O1  UNK   188      61.703  53.425  31.238  1.00  0.00           O
ATOM   4677  C2  UNK   188      61.020  53.319  28.803  1.00  0.00           C
ATOM   4678  C3  UNK   188      62.342  53.888  28.173  1.00  0.00           C
ATOM   4679  C4  UNK   188      60.834  53.916  30.247  1.00  0.00           C
ATOM   4680  C5  UNK   188      62.463  53.511  26.709  1.00  0.00           C
ATOM   4681  C6  UNK   188      59.428  53.555  30.683  1.00  0.00           C
ATOM   4682  C7  UNK   188      62.494  54.610  25.768  1.00  0.00           C
ATOM   4683  C8  UNK   188      62.458  52.120  26.330  1.00  0.00           C
ATOM   4684  C9  UNK   188      62.450  54.297  24.347  1.00  0.00           C
ATOM   4685  C10 UNK   188      62.435  51.810  24.941  1.00  0.00           C
ATOM   4686  C11 UNK   188      62.504  52.920  24.034  1.00  0.00           C
ATOM   4687  H12 UNK   188      61.056  52.245  28.781  1.00  0.00           H
ATOM   4688  H13 UNK   188      60.195  53.629  28.170  1.00  0.00           H
ATOM   4689  H14 UNK   188      62.295  54.943  28.400  1.00  0.00           H
ATOM   4690  H15 UNK   188      63.181  53.657  28.708  1.00  0.00           H
ATOM   4691  H16 UNK   188      60.714  54.958  30.088  1.00  0.00           H
ATOM   4692  H17 UNK   188      59.156  54.022  31.621  1.00  0.00           H
ATOM   4693  H18 UNK   188      59.309  52.488  30.835  1.00  0.00           H
ATOM   4694  H19 UNK   188      58.595  53.761  30.023  1.00  0.00           H
ATOM   4695  H20 UNK   188      62.359  55.627  26.079  1.00  0.00           H
ATOM   4696  H21 UNK   188      62.644  51.225  27.007  1.00  0.00           H
ATOM   4697  H22 UNK   188      61.646  53.920  32.135  1.00  0.00           H
ATOM   4698  H23 UNK   188      62.432  55.030  23.558  1.00  0.00           H
ATOM   4699  H24 UNK   188      62.544  50.802  24.520  1.00  0.00           H
ATOM   4700  H25 UNK   188      62.731  52.601  23.025  1.00  0.00           H
ATOM   4701  O1  UNK   189      58.751  19.054  46.707  1.00  0.00           O
ATOM   4702  C2  UNK   189      59.105  18.316  44.519  1.00  0.00           C
ATOM   4703  C3  UNK   189      60.659  17.979  44.597  1.00  0.00           C
ATOM   4704  C4  UNK   189      58.690  19.508  45.375  1.00  0.00           C
ATOM   4705  C5  UNK   189      60.994  16.726  43.776  1.00  0.00           C
ATOM   4706  C6  UNK   189      57.240  19.845  44.965  1.00  0.00           C
ATOM   4707  C7  UNK   189      60.832  16.772  42.395  1.00  0.00           C
ATOM   4708  C8  UNK   189      61.314  15.507  44.445  1.00  0.00           C
ATOM   4709  C9  UNK   189      61.054  15.603  41.635  1.00  0.00           C
ATOM   4710  C10 UNK   189      61.669  14.385  43.708  1.00  0.00           C
ATOM   4711  C11 UNK   189      61.553  14.457  42.289  1.00  0.00           C
ATOM   4712  H12 UNK   189      58.503  17.403  44.810  1.00  0.00           H
ATOM   4713  H13 UNK   189      58.849  18.424  43.471  1.00  0.00           H
ATOM   4714  H14 UNK   189      61.196  18.818  44.216  1.00  0.00           H
ATOM   4715  H15 UNK   189      61.016  17.891  45.629  1.00  0.00           H
ATOM   4716  H16 UNK   189      59.392  20.305  45.108  1.00  0.00           H
ATOM   4717  H17 UNK   189      57.352  20.359  44.012  1.00  0.00           H
ATOM   4718  H18 UNK   189      56.752  20.511  45.688  1.00  0.00           H
ATOM   4719  H19 UNK   189      56.551  18.969  45.004  1.00  0.00           H
ATOM   4720  H20 UNK   189      60.597  17.719  41.851  1.00  0.00           H
ATOM   4721  H21 UNK   189      61.305  15.589  45.576  1.00  0.00           H
ATOM   4722  H22 UNK   189      59.639  19.315  46.961  1.00  0.00           H
ATOM   4723  H23 UNK   189      60.941  15.625  40.574  1.00  0.00           H
ATOM   4724  H24 UNK   189      62.107  13.446  44.234  1.00  0.00           H
ATOM   4725  H25 UNK   189      61.913  13.543  41.792  1.00  0.00           H
ATOM   4726  O1  UNK   190      62.320  35.460  21.269  1.00  0.00           O
ATOM   4727  C2  UNK   190      60.733  34.474  22.831  1.00  0.00           C
ATOM   4728  C3  UNK   190      59.629  33.420  23.031  1.00  0.00           C
ATOM   4729  C4  UNK   190      61.293  34.513  21.366  1.00  0.00           C
ATOM   4730  C5  UNK   190      60.018  32.008  22.668  1.00  0.00           C
ATOM   4731  C6  UNK   190      60.203  34.832  20.293  1.00  0.00           C
ATOM   4732  C7  UNK   190      59.224  31.305  21.731  1.00  0.00           C
ATOM   4733  C8  UNK   190      61.128  31.371  23.217  1.00  0.00           C
ATOM   4734  C9  UNK   190      59.706  30.030  21.294  1.00  0.00           C
ATOM   4735  C10 UNK   190      61.516  30.037  22.890  1.00  0.00           C
ATOM   4736  C11 UNK   190      60.755  29.387  21.925  1.00  0.00           C
ATOM   4737  H12 UNK   190      61.503  34.085  23.457  1.00  0.00           H
ATOM   4738  H13 UNK   190      60.552  35.458  23.183  1.00  0.00           H
ATOM   4739  H14 UNK   190      59.220  33.317  24.042  1.00  0.00           H
ATOM   4740  H15 UNK   190      58.689  33.684  22.521  1.00  0.00           H
ATOM   4741  H16 UNK   190      61.696  33.517  21.196  1.00  0.00           H
ATOM   4742  H17 UNK   190      60.617  34.868  19.326  1.00  0.00           H
ATOM   4743  H18 UNK   190      59.660  35.724  20.504  1.00  0.00           H
ATOM   4744  H19 UNK   190      59.447  34.044  20.133  1.00  0.00           H
ATOM   4745  H20 UNK   190      58.307  31.703  21.398  1.00  0.00           H
ATOM   4746  H21 UNK   190      61.877  31.998  23.752  1.00  0.00           H
ATOM   4747  H22 UNK   190      62.242  35.715  20.320  1.00  0.00           H
ATOM   4748  H23 UNK   190      59.229  29.481  20.474  1.00  0.00           H
ATOM   4749  H24 UNK   190      62.375  29.592  23.346  1.00  0.00           H
ATOM   4750  H25 UNK   190      61.030  28.475  21.543  1.00  0.00           H
ATOM   4751  O1  UNK   191       8.766  13.462  39.353  1.00  0.00           O
ATOM   4752  C2  UNK   191       9.217  12.219  41.471  1.00  0.00           C
ATOM   4753  C3  UNK   191       8.674  10.872  41.058  1.00  0.00           C
ATOM   4754  C4  UNK   191       8.537  13.400  40.802  1.00  0.00           C
ATOM   4755  C5  UNK   191       9.140   9.791  41.947  1.00  0.00           C
ATOM   4756  C6  UNK   191       8.954  14.728  41.490  1.00  0.00           C
ATOM   4757  C7  UNK   191       8.282   9.200  42.865  1.00  0.00           C
ATOM   4758  C8  UNK   191      10.472   9.446  41.854  1.00  0.00           C
ATOM   4759  C9  UNK   191       8.797   8.152  43.706  1.00  0.00           C
ATOM   4760  C10 UNK   191      11.000   8.490  42.777  1.00  0.00           C
ATOM   4761  C11 UNK   191      10.166   7.811  43.649  1.00  0.00           C
ATOM   4762  H12 UNK   191      10.233  12.305  41.173  1.00  0.00           H
ATOM   4763  H13 UNK   191       9.074  12.359  42.532  1.00  0.00           H
ATOM   4764  H14 UNK   191       7.537  10.893  40.899  1.00  0.00           H
ATOM   4765  H15 UNK   191       9.029  10.624  40.046  1.00  0.00           H
ATOM   4766  H16 UNK   191       7.501  13.202  40.980  1.00  0.00           H
ATOM   4767  H17 UNK   191      10.068  14.867  41.537  1.00  0.00           H
ATOM   4768  H18 UNK   191       8.612  14.730  42.548  1.00  0.00           H
ATOM   4769  H19 UNK   191       8.359  15.511  41.023  1.00  0.00           H
ATOM   4770  H20 UNK   191       7.235   9.406  42.802  1.00  0.00           H
ATOM   4771  H21 UNK   191      11.145   9.920  41.094  1.00  0.00           H
ATOM   4772  H22 UNK   191       9.774  13.508  39.279  1.00  0.00           H
ATOM   4773  H23 UNK   191       8.142   7.510  44.310  1.00  0.00           H
ATOM   4774  H24 UNK   191      12.059   8.202  42.830  1.00  0.00           H
ATOM   4775  H25 UNK   191      10.573   7.054  44.328  1.00  0.00           H
ATOM   4776  O1  UNK   192      73.572  37.288  75.561  1.00  0.00           O
ATOM   4777  C2  UNK   192      73.437  34.820  75.422  1.00  0.00           C
ATOM   4778  C3  UNK   192      73.089  33.515  74.668  1.00  0.00           C
ATOM   4779  C4  UNK   192      73.146  36.189  74.729  1.00  0.00           C
ATOM   4780  C5  UNK   192      73.640  33.455  73.211  1.00  0.00           C
ATOM   4781  C6  UNK   192      71.623  36.270  74.467  1.00  0.00           C
ATOM   4782  C7  UNK   192      74.982  33.162  73.009  1.00  0.00           C
ATOM   4783  C8  UNK   192      72.802  33.710  72.107  1.00  0.00           C
ATOM   4784  C9  UNK   192      75.474  33.004  71.721  1.00  0.00           C
ATOM   4785  C10 UNK   192      73.297  33.639  70.794  1.00  0.00           C
ATOM   4786  C11 UNK   192      74.635  33.235  70.608  1.00  0.00           C
ATOM   4787  H12 UNK   192      74.510  34.722  75.645  1.00  0.00           H
ATOM   4788  H13 UNK   192      73.036  34.805  76.454  1.00  0.00           H
ATOM   4789  H14 UNK   192      73.604  32.709  75.189  1.00  0.00           H
ATOM   4790  H15 UNK   192      71.996  33.329  74.701  1.00  0.00           H
ATOM   4791  H16 UNK   192      73.704  36.213  73.839  1.00  0.00           H
ATOM   4792  H17 UNK   192      71.258  35.567  73.704  1.00  0.00           H
ATOM   4793  H18 UNK   192      71.431  37.302  74.193  1.00  0.00           H
ATOM   4794  H19 UNK   192      71.109  36.248  75.470  1.00  0.00           H
ATOM   4795  H20 UNK   192      75.664  33.008  73.827  1.00  0.00           H
ATOM   4796  H21 UNK   192      71.734  33.942  72.290  1.00  0.00           H
ATOM   4797  H22 UNK   192      74.194  37.704  75.024  1.00  0.00           H
ATOM   4798  H23 UNK   192      76.531  32.800  71.492  1.00  0.00           H
ATOM   4799  H24 UNK   192      72.628  33.843  69.957  1.00  0.00           H
ATOM   4800  H25 UNK   192      74.972  33.254  69.630  1.00  0.00           H
ATOM   4801  O1  UNK   193      31.496  48.002  54.511  1.00  0.00           O
ATOM   4802  C2  UNK   193      30.373  49.505  52.848  1.00  0.00           C
ATOM   4803  C3  UNK   193      31.551  50.516  52.956  1.00  0.00           C
ATOM   4804  C4  UNK   193      30.290  48.641  54.188  1.00  0.00           C
ATOM   4805  C5  UNK   193      31.728  51.326  51.685  1.00  0.00           C
ATOM   4806  C6  UNK   193      29.254  47.419  53.996  1.00  0.00           C
ATOM   4807  C7  UNK   193      30.618  51.962  51.117  1.00  0.00           C
ATOM   4808  C8  UNK   193      32.987  51.532  51.113  1.00  0.00           C
ATOM   4809  C9  UNK   193      30.755  52.577  49.877  1.00  0.00           C
ATOM   4810  C10 UNK   193      33.168  52.321  49.998  1.00  0.00           C
ATOM   4811  C11 UNK   193      32.022  52.781  49.293  1.00  0.00           C
ATOM   4812  H12 UNK   193      30.523  48.872  51.917  1.00  0.00           H
ATOM   4813  H13 UNK   193      29.455  50.025  52.719  1.00  0.00           H
ATOM   4814  H14 UNK   193      31.372  51.159  53.792  1.00  0.00           H
ATOM   4815  H15 UNK   193      32.415  49.850  53.229  1.00  0.00           H
ATOM   4816  H16 UNK   193      29.905  49.136  55.123  1.00  0.00           H
ATOM   4817  H17 UNK   193      28.274  47.933  54.061  1.00  0.00           H
ATOM   4818  H18 UNK   193      29.271  46.675  54.815  1.00  0.00           H
ATOM   4819  H19 UNK   193      29.374  47.024  52.919  1.00  0.00           H
ATOM   4820  H20 UNK   193      29.644  51.972  51.558  1.00  0.00           H
ATOM   4821  H21 UNK   193      33.864  51.031  51.515  1.00  0.00           H
ATOM   4822  H22 UNK   193      31.572  48.251  55.465  1.00  0.00           H
ATOM   4823  H23 UNK   193      29.804  52.960  49.453  1.00  0.00           H
ATOM   4824  H24 UNK   193      34.174  52.442  49.651  1.00  0.00           H
ATOM   4825  H25 UNK   193      32.166  53.510  48.482  1.00  0.00           H
ATOM   4826  O1  UNK   194      28.636  19.831  34.747  1.00  0.00           O
ATOM   4827  C2  UNK   194      29.663  20.164  36.891  1.00  0.00           C
ATOM   4828  C3  UNK   194      31.126  20.328  36.351  1.00  0.00           C
ATOM   4829  C4  UNK   194      28.923  19.197  35.940  1.00  0.00           C
ATOM   4830  C5  UNK   194      31.956  19.096  36.494  1.00  0.00           C
ATOM   4831  C6  UNK   194      27.595  18.785  36.634  1.00  0.00           C
ATOM   4832  C7  UNK   194      32.545  18.781  37.716  1.00  0.00           C
ATOM   4833  C8  UNK   194      32.142  18.341  35.369  1.00  0.00           C
ATOM   4834  C9  UNK   194      33.283  17.622  37.870  1.00  0.00           C
ATOM   4835  C10 UNK   194      32.910  17.211  35.443  1.00  0.00           C
ATOM   4836  C11 UNK   194      33.493  16.843  36.705  1.00  0.00           C
ATOM   4837  H12 UNK   194      29.102  21.167  36.945  1.00  0.00           H
ATOM   4838  H13 UNK   194      29.607  19.749  37.916  1.00  0.00           H
ATOM   4839  H14 UNK   194      31.284  20.765  35.257  1.00  0.00           H
ATOM   4840  H15 UNK   194      31.586  21.147  36.973  1.00  0.00           H
ATOM   4841  H16 UNK   194      29.399  18.234  35.697  1.00  0.00           H
ATOM   4842  H17 UNK   194      27.024  18.170  35.964  1.00  0.00           H
ATOM   4843  H18 UNK   194      27.024  19.698  36.779  1.00  0.00           H
ATOM   4844  H19 UNK   194      27.784  18.219  37.586  1.00  0.00           H
ATOM   4845  H20 UNK   194      32.444  19.547  38.469  1.00  0.00           H
ATOM   4846  H21 UNK   194      31.631  18.642  34.464  1.00  0.00           H
ATOM   4847  H22 UNK   194      28.471  19.099  34.063  1.00  0.00           H
ATOM   4848  H23 UNK   194      33.819  17.399  38.781  1.00  0.00           H
ATOM   4849  H24 UNK   194      33.196  16.636  34.583  1.00  0.00           H
ATOM   4850  H25 UNK   194      34.079  15.864  36.727  1.00  0.00           H
ATOM   4851  O1  UNK   195      72.960  15.049  17.296  1.00  0.00           O
ATOM   4852  C2  UNK   195      73.906  13.060  16.192  1.00  0.00           C
ATOM   4853  C3  UNK   195      73.336  11.958  17.073  1.00  0.00           C
ATOM   4854  C4  UNK   195      74.244  14.393  16.983  1.00  0.00           C
ATOM   4855  C5  UNK   195      74.037  11.606  18.355  1.00  0.00           C
ATOM   4856  C6  UNK   195      75.045  15.332  16.042  1.00  0.00           C
ATOM   4857  C7  UNK   195      73.656  12.217  19.567  1.00  0.00           C
ATOM   4858  C8  UNK   195      75.090  10.745  18.288  1.00  0.00           C
ATOM   4859  C9  UNK   195      74.478  12.094  20.674  1.00  0.00           C
ATOM   4860  C10 UNK   195      75.975  10.748  19.411  1.00  0.00           C
ATOM   4861  C11 UNK   195      75.662  11.341  20.619  1.00  0.00           C
ATOM   4862  H12 UNK   195      73.188  13.320  15.315  1.00  0.00           H
ATOM   4863  H13 UNK   195      74.845  12.686  15.776  1.00  0.00           H
ATOM   4864  H14 UNK   195      72.264  12.313  17.276  1.00  0.00           H
ATOM   4865  H15 UNK   195      73.112  11.119  16.470  1.00  0.00           H
ATOM   4866  H16 UNK   195      74.876  14.129  17.857  1.00  0.00           H
ATOM   4867  H17 UNK   195      74.524  15.478  15.062  1.00  0.00           H
ATOM   4868  H18 UNK   195      75.958  14.784  16.062  1.00  0.00           H
ATOM   4869  H19 UNK   195      75.199  16.318  16.525  1.00  0.00           H
ATOM   4870  H20 UNK   195      72.890  12.925  19.654  1.00  0.00           H
ATOM   4871  H21 UNK   195      75.440  10.407  17.339  1.00  0.00           H
ATOM   4872  H22 UNK   195      72.976  15.251  18.316  1.00  0.00           H
ATOM   4873  H23 UNK   195      74.234  12.658  21.559  1.00  0.00           H
ATOM   4874  H24 UNK   195      76.901  10.188  19.349  1.00  0.00           H
ATOM   4875  H25 UNK   195      76.289  11.181  21.486  1.00  0.00           H
ATOM   4876  O1  UNK   196      48.067  27.070  36.999  1.00  0.00           O
ATOM   4877  C2  UNK   196      48.852  29.238  36.234  1.00  0.00           C
ATOM   4878  C3  UNK   196      47.909  30.030  37.192  1.00  0.00           C
ATOM   4879  C4  UNK   196      48.340  27.893  35.882  1.00  0.00           C
ATOM   4880  C5  UNK   196      48.179  31.578  37.285  1.00  0.00           C
ATOM   4881  C6  UNK   196      49.359  27.150  35.068  1.00  0.00           C
ATOM   4882  C7  UNK   196      49.468  32.144  37.349  1.00  0.00           C
ATOM   4883  C8  UNK   196      47.098  32.429  37.409  1.00  0.00           C
ATOM   4884  C9  UNK   196      49.630  33.565  37.579  1.00  0.00           C
ATOM   4885  C10 UNK   196      47.229  33.778  37.793  1.00  0.00           C
ATOM   4886  C11 UNK   196      48.503  34.280  37.906  1.00  0.00           C
ATOM   4887  H12 UNK   196      49.870  29.214  36.580  1.00  0.00           H
ATOM   4888  H13 UNK   196      48.910  29.909  35.399  1.00  0.00           H
ATOM   4889  H14 UNK   196      46.883  29.948  36.997  1.00  0.00           H
ATOM   4890  H15 UNK   196      48.068  29.544  38.105  1.00  0.00           H
ATOM   4891  H16 UNK   196      47.469  27.994  35.269  1.00  0.00           H
ATOM   4892  H17 UNK   196      49.783  27.840  34.280  1.00  0.00           H
ATOM   4893  H18 UNK   196      48.900  26.265  34.514  1.00  0.00           H
ATOM   4894  H19 UNK   196      50.228  26.800  35.698  1.00  0.00           H
ATOM   4895  H20 UNK   196      50.356  31.594  37.273  1.00  0.00           H
ATOM   4896  H21 UNK   196      46.076  32.111  37.281  1.00  0.00           H
ATOM   4897  H22 UNK   196      48.887  26.799  37.411  1.00  0.00           H
ATOM   4898  H23 UNK   196      50.559  34.048  37.481  1.00  0.00           H
ATOM   4899  H24 UNK   196      46.394  34.356  38.070  1.00  0.00           H
ATOM   4900  H25 UNK   196      48.617  35.332  38.097  1.00  0.00           H
ATOM   4901  O1  UNK   197      58.029  61.149  53.460  1.00  0.00           O
ATOM   4902  C2  UNK   197      59.503  62.800  52.472  1.00  0.00           C
ATOM   4903  C3  UNK   197      58.441  63.635  51.752  1.00  0.00           C
ATOM   4904  C4  UNK   197      59.004  62.135  53.721  1.00  0.00           C
ATOM   4905  C5  UNK   197      59.016  64.292  50.511  1.00  0.00           C
ATOM   4906  C6  UNK   197      58.370  63.163  54.711  1.00  0.00           C
ATOM   4907  C7  UNK   197      58.438  63.969  49.215  1.00  0.00           C
ATOM   4908  C8  UNK   197      59.978  65.318  50.596  1.00  0.00           C
ATOM   4909  C9  UNK   197      58.838  64.650  48.126  1.00  0.00           C
ATOM   4910  C10 UNK   197      60.393  66.045  49.461  1.00  0.00           C
ATOM   4911  C11 UNK   197      59.814  65.676  48.197  1.00  0.00           C
ATOM   4912  H12 UNK   197      60.265  63.525  52.690  1.00  0.00           H
ATOM   4913  H13 UNK   197      60.012  61.995  51.859  1.00  0.00           H
ATOM   4914  H14 UNK   197      57.484  63.118  51.553  1.00  0.00           H
ATOM   4915  H15 UNK   197      58.040  64.401  52.481  1.00  0.00           H
ATOM   4916  H16 UNK   197      59.810  61.623  54.314  1.00  0.00           H
ATOM   4917  H17 UNK   197      57.421  63.659  54.442  1.00  0.00           H
ATOM   4918  H18 UNK   197      59.026  63.998  54.915  1.00  0.00           H
ATOM   4919  H19 UNK   197      58.206  62.709  55.676  1.00  0.00           H
ATOM   4920  H20 UNK   197      57.625  63.212  49.185  1.00  0.00           H
ATOM   4921  H21 UNK   197      60.495  65.392  51.570  1.00  0.00           H
ATOM   4922  H22 UNK   197      58.603  60.342  53.109  1.00  0.00           H
ATOM   4923  H23 UNK   197      58.283  64.541  47.133  1.00  0.00           H
ATOM   4924  H24 UNK   197      61.107  66.871  49.651  1.00  0.00           H
ATOM   4925  H25 UNK   197      60.164  66.260  47.290  1.00  0.00           H
ATOM   4926  O1  UNK   198       1.937  17.760  22.558  1.00  0.00           O
ATOM   4927  C2  UNK   198      -0.253  18.576  21.961  1.00  0.00           C
ATOM   4928  C3  UNK   198      -0.133  18.322  20.448  1.00  0.00           C
ATOM   4929  C4  UNK   198       1.025  18.866  22.729  1.00  0.00           C
ATOM   4930  C5  UNK   198       0.428  19.439  19.649  1.00  0.00           C
ATOM   4931  C6  UNK   198       0.817  19.050  24.259  1.00  0.00           C
ATOM   4932  C7  UNK   198      -0.323  20.496  19.119  1.00  0.00           C
ATOM   4933  C8  UNK   198       1.758  19.440  19.315  1.00  0.00           C
ATOM   4934  C9  UNK   198       0.219  21.432  18.249  1.00  0.00           C
ATOM   4935  C10 UNK   198       2.332  20.246  18.323  1.00  0.00           C
ATOM   4936  C11 UNK   198       1.548  21.298  17.853  1.00  0.00           C
ATOM   4937  H12 UNK   198      -0.730  17.720  22.469  1.00  0.00           H
ATOM   4938  H13 UNK   198      -0.873  19.436  21.987  1.00  0.00           H
ATOM   4939  H14 UNK   198       0.450  17.394  20.278  1.00  0.00           H
ATOM   4940  H15 UNK   198      -1.151  18.166  20.043  1.00  0.00           H
ATOM   4941  H16 UNK   198       1.414  19.742  22.353  1.00  0.00           H
ATOM   4942  H17 UNK   198      -0.088  19.666  24.432  1.00  0.00           H
ATOM   4943  H18 UNK   198       1.676  19.535  24.732  1.00  0.00           H
ATOM   4944  H19 UNK   198       0.833  18.041  24.744  1.00  0.00           H
ATOM   4945  H20 UNK   198      -1.320  20.694  19.539  1.00  0.00           H
ATOM   4946  H21 UNK   198       2.273  18.602  19.748  1.00  0.00           H
ATOM   4947  H22 UNK   198       2.792  18.113  22.781  1.00  0.00           H
ATOM   4948  H23 UNK   198      -0.288  22.411  18.043  1.00  0.00           H
ATOM   4949  H24 UNK   198       3.431  20.198  18.070  1.00  0.00           H
ATOM   4950  H25 UNK   198       1.826  21.924  17.057  1.00  0.00           H
ATOM   4951  O1  UNK   199      81.425  29.858   8.851  1.00  0.00           O
ATOM   4952  C2  UNK   199      79.400  28.631   9.266  1.00  0.00           C
ATOM   4953  C3  UNK   199      78.003  28.754   9.963  1.00  0.00           C
ATOM   4954  C4  UNK   199      80.237  29.858   9.600  1.00  0.00           C
ATOM   4955  C5  UNK   199      77.185  27.549   9.562  1.00  0.00           C
ATOM   4956  C6  UNK   199      80.637  29.777  11.043  1.00  0.00           C
ATOM   4957  C7  UNK   199      76.988  26.470  10.461  1.00  0.00           C
ATOM   4958  C8  UNK   199      76.581  27.579   8.289  1.00  0.00           C
ATOM   4959  C9  UNK   199      76.167  25.400  10.078  1.00  0.00           C
ATOM   4960  C10 UNK   199      75.734  26.451   7.926  1.00  0.00           C
ATOM   4961  C11 UNK   199      75.607  25.330   8.790  1.00  0.00           C
ATOM   4962  H12 UNK   199      79.250  28.500   8.191  1.00  0.00           H
ATOM   4963  H13 UNK   199      79.891  27.684   9.611  1.00  0.00           H
ATOM   4964  H14 UNK   199      78.087  28.803  11.084  1.00  0.00           H
ATOM   4965  H15 UNK   199      77.364  29.685   9.600  1.00  0.00           H
ATOM   4966  H16 UNK   199      79.722  30.781   9.368  1.00  0.00           H
ATOM   4967  H17 UNK   199      80.818  28.649  11.241  1.00  0.00           H
ATOM   4968  H18 UNK   199      79.877  30.128  11.767  1.00  0.00           H
ATOM   4969  H19 UNK   199      81.647  30.248  11.198  1.00  0.00           H
ATOM   4970  H20 UNK   199      77.366  26.549  11.514  1.00  0.00           H
ATOM   4971  H21 UNK   199      76.781  28.380   7.548  1.00  0.00           H
ATOM   4972  H22 UNK   199      81.182  30.435   8.053  1.00  0.00           H
ATOM   4973  H23 UNK   199      75.941  24.643  10.846  1.00  0.00           H
ATOM   4974  H24 UNK   199      75.317  26.424   6.915  1.00  0.00           H
ATOM   4975  H25 UNK   199      74.977  24.486   8.467  1.00  0.00           H
ATOM   4976  O1  UNK   200      59.430  45.957   8.858  1.00  0.00           O
ATOM   4977  C2  UNK   200      57.608  45.981  10.526  1.00  0.00           C
ATOM   4978  C3  UNK   200      58.234  46.800  11.641  1.00  0.00           C
ATOM   4979  C4  UNK   200      58.589  45.216   9.657  1.00  0.00           C
ATOM   4980  C5  UNK   200      58.807  45.933  12.662  1.00  0.00           C
ATOM   4981  C6  UNK   200      57.742  44.332   8.737  1.00  0.00           C
ATOM   4982  C7  UNK   200      58.093  45.534  13.748  1.00  0.00           C
ATOM   4983  C8  UNK   200      60.169  45.576  12.546  1.00  0.00           C
ATOM   4984  C9  UNK   200      58.705  44.805  14.745  1.00  0.00           C
ATOM   4985  C10 UNK   200      60.775  44.808  13.539  1.00  0.00           C
ATOM   4986  C11 UNK   200      60.075  44.374  14.651  1.00  0.00           C
ATOM   4987  H12 UNK   200      57.027  46.743  10.045  1.00  0.00           H
ATOM   4988  H13 UNK   200      56.802  45.332  10.950  1.00  0.00           H
ATOM   4989  H14 UNK   200      58.968  47.495  11.274  1.00  0.00           H
ATOM   4990  H15 UNK   200      57.472  47.361  12.159  1.00  0.00           H
ATOM   4991  H16 UNK   200      59.140  44.545  10.337  1.00  0.00           H
ATOM   4992  H17 UNK   200      58.308  43.766   8.031  1.00  0.00           H
ATOM   4993  H18 UNK   200      56.921  44.978   8.309  1.00  0.00           H
ATOM   4994  H19 UNK   200      57.302  43.551   9.391  1.00  0.00           H
ATOM   4995  H20 UNK   200      57.016  45.779  13.772  1.00  0.00           H
ATOM   4996  H21 UNK   200      60.746  45.927  11.718  1.00  0.00           H
ATOM   4997  H22 UNK   200      60.154  46.306   9.451  1.00  0.00           H
ATOM   4998  H23 UNK   200      58.190  44.612  15.651  1.00  0.00           H
ATOM   4999  H24 UNK   200      61.905  44.561  13.467  1.00  0.00           H
ATOM   5000  H25 UNK   200      60.557  43.855  15.410  1.00  0.00           H
ATOM   5001  O1  UNK   201      51.651  23.176  16.506  1.00  0.00           O
ATOM   5002  C2  UNK   201      50.627  21.018  15.845  1.00  0.00           C
ATOM   5003  C3  UNK   201      50.350  19.602  16.251  1.00  0.00           C
ATOM   5004  C4  UNK   201      51.588  21.770  16.871  1.00  0.00           C
ATOM   5005  C5  UNK   201      49.732  19.495  17.619  1.00  0.00           C
ATOM   5006  C6  UNK   201      53.018  21.186  16.970  1.00  0.00           C
ATOM   5007  C7  UNK   201      48.536  20.022  17.986  1.00  0.00           C
ATOM   5008  C8  UNK   201      50.589  18.935  18.608  1.00  0.00           C
ATOM   5009  C9  UNK   201      48.048  19.839  19.301  1.00  0.00           C
ATOM   5010  C10 UNK   201      50.237  18.917  19.955  1.00  0.00           C
ATOM   5011  C11 UNK   201      48.944  19.356  20.273  1.00  0.00           C
ATOM   5012  H12 UNK   201      49.682  21.525  15.729  1.00  0.00           H
ATOM   5013  H13 UNK   201      51.162  20.970  14.900  1.00  0.00           H
ATOM   5014  H14 UNK   201      49.633  19.162  15.506  1.00  0.00           H
ATOM   5015  H15 UNK   201      51.247  18.973  16.156  1.00  0.00           H
ATOM   5016  H16 UNK   201      51.141  21.770  17.875  1.00  0.00           H
ATOM   5017  H17 UNK   201      53.659  21.864  17.542  1.00  0.00           H
ATOM   5018  H18 UNK   201      53.317  21.107  15.950  1.00  0.00           H
ATOM   5019  H19 UNK   201      53.116  20.201  17.447  1.00  0.00           H
ATOM   5020  H20 UNK   201      47.904  20.471  17.222  1.00  0.00           H
ATOM   5021  H21 UNK   201      51.553  18.539  18.287  1.00  0.00           H
ATOM   5022  H22 UNK   201      52.428  23.505  16.950  1.00  0.00           H
ATOM   5023  H23 UNK   201      47.074  20.244  19.653  1.00  0.00           H
ATOM   5024  H24 UNK   201      50.998  18.585  20.647  1.00  0.00           H
ATOM   5025  H25 UNK   201      48.752  19.317  21.321  1.00  0.00           H
ATOM   5026  O1  UNK   202      73.327  41.391  46.722  1.00  0.00           O
ATOM   5027  C2  UNK   202      74.755  41.915  48.786  1.00  0.00           C
ATOM   5028  C3  UNK   202      73.818  41.213  49.775  1.00  0.00           C
ATOM   5029  C4  UNK   202      73.990  42.391  47.504  1.00  0.00           C
ATOM   5030  C5  UNK   202      74.679  40.510  50.802  1.00  0.00           C
ATOM   5031  C6  UNK   202      74.984  43.218  46.593  1.00  0.00           C
ATOM   5032  C7  UNK   202      75.183  41.218  51.945  1.00  0.00           C
ATOM   5033  C8  UNK   202      75.056  39.188  50.597  1.00  0.00           C
ATOM   5034  C9  UNK   202      75.979  40.509  52.889  1.00  0.00           C
ATOM   5035  C10 UNK   202      75.953  38.527  51.486  1.00  0.00           C
ATOM   5036  C11 UNK   202      76.302  39.193  52.666  1.00  0.00           C
ATOM   5037  H12 UNK   202      75.550  41.266  48.438  1.00  0.00           H
ATOM   5038  H13 UNK   202      75.225  42.860  49.253  1.00  0.00           H
ATOM   5039  H14 UNK   202      73.177  42.017  50.200  1.00  0.00           H
ATOM   5040  H15 UNK   202      73.188  40.499  49.322  1.00  0.00           H
ATOM   5041  H16 UNK   202      73.202  43.098  47.849  1.00  0.00           H
ATOM   5042  H17 UNK   202      75.835  42.636  46.390  1.00  0.00           H
ATOM   5043  H18 UNK   202      75.163  44.174  47.075  1.00  0.00           H
ATOM   5044  H19 UNK   202      74.575  43.485  45.591  1.00  0.00           H
ATOM   5045  H20 UNK   202      74.959  42.296  52.102  1.00  0.00           H
ATOM   5046  H21 UNK   202      74.645  38.645  49.745  1.00  0.00           H
ATOM   5047  H22 UNK   202      72.390  41.725  46.572  1.00  0.00           H
ATOM   5048  H23 UNK   202      76.400  40.940  53.764  1.00  0.00           H
ATOM   5049  H24 UNK   202      76.231  37.528  51.401  1.00  0.00           H
ATOM   5050  H25 UNK   202      76.916  38.757  53.512  1.00  0.00           H
ATOM   5051  O1  UNK   203      31.276  71.198  51.913  1.00  0.00           O
ATOM   5052  C2  UNK   203      31.763  72.495  50.122  1.00  0.00           C
ATOM   5053  C3  UNK   203      32.205  72.546  48.649  1.00  0.00           C
ATOM   5054  C4  UNK   203      31.740  71.033  50.648  1.00  0.00           C
ATOM   5055  C5  UNK   203      31.775  73.781  47.873  1.00  0.00           C
ATOM   5056  C6  UNK   203      33.262  70.543  50.723  1.00  0.00           C
ATOM   5057  C7  UNK   203      32.784  74.608  47.351  1.00  0.00           C
ATOM   5058  C8  UNK   203      30.434  73.953  47.527  1.00  0.00           C
ATOM   5059  C9  UNK   203      32.374  75.783  46.645  1.00  0.00           C
ATOM   5060  C10 UNK   203      30.061  75.100  46.817  1.00  0.00           C
ATOM   5061  C11 UNK   203      31.016  76.060  46.416  1.00  0.00           C
ATOM   5062  H12 UNK   203      30.769  72.800  50.103  1.00  0.00           H
[truncated: 3,550,114 more chars]
