# Supplementary material for: Supramolecular Structure of Phenyl Derivatives of Butanol Isomers
Source: J Phys Chem B. 2022 May 6;126(19):3563–71. doi: 10.1021/acs.jpcb.2c01269 (PMC9125557; doi:10.1021/acs.jpcb.2c01269)
Supplement: Supplementary file 9 — jp2c01269_si_009.pdb [file jp2c01269_si_009.pdb]

CRYST1   80.010   80.010   80.010  90.00  90.00  90.00 P 1           1
MODEL      100
ATOM      1  O1  UNK A   1      10.293  68.252   3.529  1.00  0.00           O
ATOM      2  C2  UNK A   1      10.865  67.732   4.699  1.00  0.00           C
ATOM      3  C3  UNK A   1       9.739  67.265   5.603  1.00  0.00           C
ATOM      4  C4  UNK A   1       8.792  66.156   5.127  1.00  0.00           C
ATOM      5  C5  UNK A   1      11.934  66.608   4.494  1.00  0.00           C
ATOM      6  C6  UNK A   1      11.603  68.920   5.345  1.00  0.00           C
ATOM      7  C7  UNK A   1       7.850  66.395   4.098  1.00  0.00           C
ATOM      8  C8  UNK A   1       8.970  64.867   5.581  1.00  0.00           C
ATOM      9  C9  UNK A   1       7.093  65.370   3.534  1.00  0.00           C
ATOM     10  C10 UNK A   1       8.238  63.850   4.978  1.00  0.00           C
ATOM     11  C11 UNK A   1       7.310  64.042   3.969  1.00  0.00           C
ATOM     12  H12 UNK A   1       9.195  68.111   6.005  1.00  0.00           H
ATOM     13  H13 UNK A   1      10.217  66.853   6.502  1.00  0.00           H
ATOM     14  H14 UNK A   1      12.879  67.027   4.040  1.00  0.00           H
ATOM     15  H15 UNK A   1      11.587  65.927   3.728  1.00  0.00           H
ATOM     16  H16 UNK A   1      12.133  66.030   5.425  1.00  0.00           H
ATOM     17  H17 UNK A   1      10.899  69.766   5.404  1.00  0.00           H
ATOM     18  H18 UNK A   1      12.488  69.223   4.774  1.00  0.00           H
ATOM     19  H19 UNK A   1      11.830  68.726   6.372  1.00  0.00           H
ATOM     20  H20 UNK A   1       7.639  67.448   3.912  1.00  0.00           H
ATOM     21  H21 UNK A   1       9.676  64.591   6.317  1.00  0.00           H
ATOM     22  H22 UNK A   1       9.590  68.841   3.791  1.00  0.00           H
ATOM     23  H23 UNK A   1       6.487  65.596   2.661  1.00  0.00           H
ATOM     24  H24 UNK A   1       8.382  62.835   5.382  1.00  0.00           H
ATOM     25  H25 UNK A   1       6.886  63.179   3.436  1.00  0.00           H
ATOM     26  O1  UNK B   2      52.487  28.720   6.420  1.00  0.00           O
ATOM     27  C2  UNK B   2      51.410  29.614   6.191  1.00  0.00           C
ATOM     28  C3  UNK B   2      50.138  28.821   5.704  1.00  0.00           C
ATOM     29  C4  UNK B   2      50.244  28.107   4.315  1.00  0.00           C
ATOM     30  C5  UNK B   2      51.046  30.477   7.447  1.00  0.00           C
ATOM     31  C6  UNK B   2      51.875  30.674   5.060  1.00  0.00           C
ATOM     32  C7  UNK B   2      49.685  28.788   3.202  1.00  0.00           C
ATOM     33  C8  UNK B   2      50.540  26.699   4.151  1.00  0.00           C
ATOM     34  C9  UNK B   2      49.611  28.212   1.959  1.00  0.00           C
ATOM     35  C10 UNK B   2      50.451  26.127   2.887  1.00  0.00           C
ATOM     36  C11 UNK B   2      49.954  26.868   1.834  1.00  0.00           C
ATOM     37  H12 UNK B   2      49.251  29.521   5.616  1.00  0.00           H
ATOM     38  H13 UNK B   2      50.094  28.028   6.439  1.00  0.00           H
ATOM     39  H14 UNK B   2      50.588  29.830   8.247  1.00  0.00           H
ATOM     40  H15 UNK B   2      50.278  31.130   7.068  1.00  0.00           H
ATOM     41  H16 UNK B   2      51.840  31.023   7.946  1.00  0.00           H
ATOM     42  H17 UNK B   2      52.047  30.143   4.085  1.00  0.00           H
ATOM     43  H18 UNK B   2      52.828  31.074   5.441  1.00  0.00           H
ATOM     44  H19 UNK B   2      51.113  31.469   4.944  1.00  0.00           H
ATOM     45  H20 UNK B   2      49.410  29.816   3.301  1.00  0.00           H
ATOM     46  H21 UNK B   2      50.841  26.299   5.074  1.00  0.00           H
ATOM     47  H22 UNK B   2      52.907  28.412   5.533  1.00  0.00           H
ATOM     48  H23 UNK B   2      49.303  28.800   1.101  1.00  0.00           H
ATOM     49  H24 UNK B   2      50.771  25.049   2.758  1.00  0.00           H
ATOM     50  H25 UNK B   2      49.959  26.423   0.863  1.00  0.00           H
ATOM     51  O1  UNK C   3      19.803  76.202  26.729  1.00  0.00           O
ATOM     52  C2  UNK C   3      18.940  75.250  25.952  1.00  0.00           C
ATOM     53  C3  UNK C   3      19.822  74.448  24.892  1.00  0.00           C
ATOM     54  C4  UNK C   3      20.709  75.289  24.022  1.00  0.00           C
ATOM     55  C5  UNK C   3      18.357  74.138  26.941  1.00  0.00           C
ATOM     56  C6  UNK C   3      17.879  76.063  25.152  1.00  0.00           C
ATOM     57  C7  UNK C   3      20.211  75.634  22.776  1.00  0.00           C
ATOM     58  C8  UNK C   3      21.899  75.820  24.555  1.00  0.00           C
ATOM     59  C9  UNK C   3      20.991  76.593  21.989  1.00  0.00           C
ATOM     60  C10 UNK C   3      22.548  76.735  23.761  1.00  0.00           C
ATOM     61  C11 UNK C   3      22.049  77.227  22.549  1.00  0.00           C
ATOM     62  H12 UNK C   3      19.073  73.886  24.251  1.00  0.00           H
ATOM     63  H13 UNK C   3      20.497  73.726  25.448  1.00  0.00           H
ATOM     64  H14 UNK C   3      19.089  73.602  27.508  1.00  0.00           H
ATOM     65  H15 UNK C   3      17.707  73.425  26.505  1.00  0.00           H
ATOM     66  H16 UNK C   3      17.636  74.503  27.630  1.00  0.00           H
ATOM     67  H17 UNK C   3      17.147  75.559  24.582  1.00  0.00           H
ATOM     68  H18 UNK C   3      18.392  76.669  24.456  1.00  0.00           H
ATOM     69  H19 UNK C   3      17.339  76.692  25.811  1.00  0.00           H
ATOM     70  H20 UNK C   3      19.243  75.288  22.406  1.00  0.00           H
ATOM     71  H21 UNK C   3      22.288  75.532  25.476  1.00  0.00           H
ATOM     72  H22 UNK C   3      20.654  75.710  26.904  1.00  0.00           H
ATOM     73  H23 UNK C   3      20.572  76.937  21.107  1.00  0.00           H
ATOM     74  H24 UNK C   3      23.401  77.249  24.177  1.00  0.00           H
ATOM     75  H25 UNK C   3      22.527  78.035  22.014  1.00  0.00           H
ATOM     76  O1  UNK D   4      20.823  61.613  69.510  1.00  0.00           O
ATOM     77  C2  UNK D   4      19.480  61.355  69.004  1.00  0.00           C
ATOM     78  C3  UNK D   4      19.137  59.858  69.464  1.00  0.00           C
ATOM     79  C4  UNK D   4      18.517  59.666  70.889  1.00  0.00           C
ATOM     80  C5  UNK D   4      18.572  62.511  69.543  1.00  0.00           C
ATOM     81  C6  UNK D   4      19.409  61.445  67.466  1.00  0.00           C
ATOM     82  C7  UNK D   4      19.100  60.097  72.041  1.00  0.00           C
ATOM     83  C8  UNK D   4      17.177  59.181  70.961  1.00  0.00           C
ATOM     84  C9  UNK D   4      18.495  60.174  73.316  1.00  0.00           C
ATOM     85  C10 UNK D   4      16.513  59.191  72.228  1.00  0.00           C
ATOM     86  C11 UNK D   4      17.152  59.699  73.338  1.00  0.00           C
ATOM     87  H12 UNK D   4      20.004  59.183  69.377  1.00  0.00           H
ATOM     88  H13 UNK D   4      18.455  59.526  68.671  1.00  0.00           H
ATOM     89  H14 UNK D   4      17.556  62.097  69.483  1.00  0.00           H
ATOM     90  H15 UNK D   4      18.667  63.393  68.867  1.00  0.00           H
ATOM     91  H16 UNK D   4      18.676  62.759  70.579  1.00  0.00           H
ATOM     92  H17 UNK D   4      20.037  62.240  67.083  1.00  0.00           H
ATOM     93  H18 UNK D   4      18.372  61.545  67.079  1.00  0.00           H
ATOM     94  H19 UNK D   4      19.794  60.480  67.072  1.00  0.00           H
ATOM     95  H20 UNK D   4      20.092  60.556  71.948  1.00  0.00           H
ATOM     96  H21 UNK D   4      16.634  58.853  70.069  1.00  0.00           H
ATOM     97  H22 UNK D   4      21.467  61.163  68.912  1.00  0.00           H
ATOM     98  H23 UNK D   4      19.057  60.544  74.123  1.00  0.00           H
ATOM     99  H24 UNK D   4      15.578  58.692  72.284  1.00  0.00           H
ATOM    100  H25 UNK D   4      16.576  59.842  74.277  1.00  0.00           H
ATOM    101  O1  UNK E   5      68.215  54.526  20.219  1.00  0.00           O
ATOM    102  C2  UNK E   5      67.075  53.785  20.746  1.00  0.00           C
ATOM    103  C3  UNK E   5      67.612  52.871  21.844  1.00  0.00           C
ATOM    104  C4  UNK E   5      66.732  51.924  22.691  1.00  0.00           C
ATOM    105  C5  UNK E   5      66.005  54.795  21.256  1.00  0.00           C
ATOM    106  C6  UNK E   5      66.338  53.036  19.591  1.00  0.00           C
ATOM    107  C7  UNK E   5      66.348  52.307  23.988  1.00  0.00           C
ATOM    108  C8  UNK E   5      66.211  50.749  22.173  1.00  0.00           C
ATOM    109  C9  UNK E   5      65.540  51.481  24.789  1.00  0.00           C
ATOM    110  C10 UNK E   5      65.357  49.957  22.985  1.00  0.00           C
ATOM    111  C11 UNK E   5      64.968  50.332  24.287  1.00  0.00           C
ATOM    112  H12 UNK E   5      68.190  53.449  22.597  1.00  0.00           H
ATOM    113  H13 UNK E   5      68.400  52.281  21.435  1.00  0.00           H
ATOM    114  H14 UNK E   5      65.109  54.260  21.676  1.00  0.00           H
ATOM    115  H15 UNK E   5      65.674  55.425  20.406  1.00  0.00           H
ATOM    116  H16 UNK E   5      66.359  55.510  21.988  1.00  0.00           H
ATOM    117  H17 UNK E   5      67.046  52.207  19.221  1.00  0.00           H
ATOM    118  H18 UNK E   5      66.192  53.764  18.709  1.00  0.00           H
ATOM    119  H19 UNK E   5      65.387  52.530  19.935  1.00  0.00           H
ATOM    120  H20 UNK E   5      66.779  53.255  24.386  1.00  0.00           H
ATOM    121  H21 UNK E   5      66.383  50.445  21.126  1.00  0.00           H
ATOM    122  H22 UNK E   5      68.813  53.934  19.682  1.00  0.00           H
ATOM    123  H23 UNK E   5      65.310  51.759  25.806  1.00  0.00           H
ATOM    124  H24 UNK E   5      64.833  49.010  22.625  1.00  0.00           H
ATOM    125  H25 UNK E   5      64.275  49.734  24.858  1.00  0.00           H
ATOM    126  O1  UNK F   6      57.979  50.277  40.512  1.00  0.00           O
ATOM    127  C2  UNK F   6      58.548  49.001  40.628  1.00  0.00           C
ATOM    128  C3  UNK F   6      59.265  48.838  42.062  1.00  0.00           C
ATOM    129  C4  UNK F   6      58.267  48.952  43.278  1.00  0.00           C
ATOM    130  C5  UNK F   6      57.505  47.936  40.355  1.00  0.00           C
ATOM    131  C6  UNK F   6      59.736  48.923  39.593  1.00  0.00           C
ATOM    132  C7  UNK F   6      58.199  50.188  43.904  1.00  0.00           C
ATOM    133  C8  UNK F   6      57.564  47.855  43.782  1.00  0.00           C
ATOM    134  C9  UNK F   6      57.333  50.363  45.003  1.00  0.00           C
ATOM    135  C10 UNK F   6      56.781  47.976  44.972  1.00  0.00           C
ATOM    136  C11 UNK F   6      56.634  49.277  45.515  1.00  0.00           C
ATOM    137  H12 UNK F   6      60.104  49.555  42.214  1.00  0.00           H
ATOM    138  H13 UNK F   6      59.696  47.787  42.163  1.00  0.00           H
ATOM    139  H14 UNK F   6      57.942  46.967  40.473  1.00  0.00           H
ATOM    140  H15 UNK F   6      57.059  48.166  39.342  1.00  0.00           H
ATOM    141  H16 UNK F   6      56.678  47.969  41.059  1.00  0.00           H
ATOM    142  H17 UNK F   6      60.113  47.890  39.501  1.00  0.00           H
ATOM    143  H18 UNK F   6      60.625  49.470  39.851  1.00  0.00           H
ATOM    144  H19 UNK F   6      59.429  49.447  38.628  1.00  0.00           H
ATOM    145  H20 UNK F   6      58.660  51.066  43.463  1.00  0.00           H
ATOM    146  H21 UNK F   6      57.626  46.903  43.268  1.00  0.00           H
ATOM    147  H22 UNK F   6      57.226  50.238  39.876  1.00  0.00           H
ATOM    148  H23 UNK F   6      57.323  51.351  45.456  1.00  0.00           H
ATOM    149  H24 UNK F   6      56.290  47.079  45.361  1.00  0.00           H
ATOM    150  H25 UNK F   6      56.104  49.406  46.470  1.00  0.00           H
ATOM    151  O1  UNK G   7      52.181  55.479  55.398  1.00  0.00           O
ATOM    152  C2  UNK G   7      53.186  55.919  54.447  1.00  0.00           C
ATOM    153  C3  UNK G   7      54.064  54.638  54.165  1.00  0.00           C
ATOM    154  C4  UNK G   7      55.018  54.815  53.075  1.00  0.00           C
ATOM    155  C5  UNK G   7      52.399  56.462  53.227  1.00  0.00           C
ATOM    156  C6  UNK G   7      53.980  57.086  55.115  1.00  0.00           C
ATOM    157  C7  UNK G   7      54.780  54.267  51.807  1.00  0.00           C
ATOM    158  C8  UNK G   7      56.257  55.478  53.289  1.00  0.00           C
ATOM    159  C9  UNK G   7      55.694  54.413  50.738  1.00  0.00           C
ATOM    160  C10 UNK G   7      57.187  55.669  52.225  1.00  0.00           C
ATOM    161  C11 UNK G   7      56.879  55.121  50.919  1.00  0.00           C
ATOM    162  H12 UNK G   7      53.410  53.856  53.887  1.00  0.00           H
ATOM    163  H13 UNK G   7      54.663  54.304  55.047  1.00  0.00           H
ATOM    164  H14 UNK G   7      52.934  56.863  52.339  1.00  0.00           H
ATOM    165  H15 UNK G   7      51.627  57.093  53.615  1.00  0.00           H
ATOM    166  H16 UNK G   7      51.808  55.616  52.776  1.00  0.00           H
ATOM    167  H17 UNK G   7      54.668  57.489  54.546  1.00  0.00           H
ATOM    168  H18 UNK G   7      54.457  56.701  56.059  1.00  0.00           H
ATOM    169  H19 UNK G   7      53.236  57.832  55.495  1.00  0.00           H
ATOM    170  H20 UNK G   7      53.904  53.722  51.553  1.00  0.00           H
ATOM    171  H21 UNK G   7      56.551  55.877  54.278  1.00  0.00           H
ATOM    172  H22 UNK G   7      51.554  54.872  54.946  1.00  0.00           H
ATOM    173  H23 UNK G   7      55.438  54.184  49.742  1.00  0.00           H
ATOM    174  H24 UNK G   7      58.117  56.237  52.331  1.00  0.00           H
ATOM    175  H25 UNK G   7      57.468  55.423  50.072  1.00  0.00           H
ATOM    176  O1  UNK H   8      62.680  41.423  15.153  1.00  0.00           O
ATOM    177  C2  UNK H   8      61.687  41.807  16.005  1.00  0.00           C
ATOM    178  C3  UNK H   8      60.687  42.732  15.187  1.00  0.00           C
ATOM    179  C4  UNK H   8      61.247  44.186  14.881  1.00  0.00           C
ATOM    180  C5  UNK H   8      60.824  40.623  16.548  1.00  0.00           C
ATOM    181  C6  UNK H   8      62.418  42.568  17.128  1.00  0.00           C
ATOM    182  C7  UNK H   8      61.001  45.223  15.827  1.00  0.00           C
ATOM    183  C8  UNK H   8      61.821  44.637  13.666  1.00  0.00           C
ATOM    184  C9  UNK H   8      61.485  46.539  15.742  1.00  0.00           C
ATOM    185  C10 UNK H   8      62.358  45.969  13.616  1.00  0.00           C
ATOM    186  C11 UNK H   8      62.285  46.930  14.648  1.00  0.00           C
ATOM    187  H12 UNK H   8      59.797  42.895  15.815  1.00  0.00           H
ATOM    188  H13 UNK H   8      60.276  42.184  14.318  1.00  0.00           H
ATOM    189  H14 UNK H   8      59.968  41.052  17.051  1.00  0.00           H
ATOM    190  H15 UNK H   8      61.486  40.056  17.256  1.00  0.00           H
ATOM    191  H16 UNK H   8      60.482  39.912  15.720  1.00  0.00           H
ATOM    192  H17 UNK H   8      63.256  43.125  16.722  1.00  0.00           H
ATOM    193  H18 UNK H   8      62.855  41.798  17.783  1.00  0.00           H
ATOM    194  H19 UNK H   8      61.708  43.180  17.793  1.00  0.00           H
ATOM    195  H20 UNK H   8      60.550  44.948  16.816  1.00  0.00           H
ATOM    196  H21 UNK H   8      61.916  43.946  12.850  1.00  0.00           H
ATOM    197  H22 UNK H   8      63.521  41.897  15.335  1.00  0.00           H
ATOM    198  H23 UNK H   8      61.348  47.186  16.500  1.00  0.00           H
ATOM    199  H24 UNK H   8      62.900  46.192  12.710  1.00  0.00           H
ATOM    200  H25 UNK H   8      62.689  47.927  14.631  1.00  0.00           H
ATOM    201  O1  UNK I   9      49.001  52.760  24.794  1.00  0.00           O
ATOM    202  C2  UNK I   9      49.664  51.783  25.586  1.00  0.00           C
ATOM    203  C3  UNK I   9      51.058  51.593  25.061  1.00  0.00           C
ATOM    204  C4  UNK I   9      51.903  50.714  25.947  1.00  0.00           C
ATOM    205  C5  UNK I   9      49.637  52.509  26.983  1.00  0.00           C
ATOM    206  C6  UNK I   9      48.734  50.534  25.538  1.00  0.00           C
ATOM    207  C7  UNK I   9      52.609  51.200  27.030  1.00  0.00           C
ATOM    208  C8  UNK I   9      51.993  49.317  25.668  1.00  0.00           C
ATOM    209  C9  UNK I   9      53.427  50.367  27.832  1.00  0.00           C
ATOM    210  C10 UNK I   9      52.910  48.492  26.357  1.00  0.00           C
ATOM    211  C11 UNK I   9      53.569  49.014  27.522  1.00  0.00           C
ATOM    212  H12 UNK I   9      51.484  52.637  25.017  1.00  0.00           H
ATOM    213  H13 UNK I   9      51.028  51.214  24.019  1.00  0.00           H
ATOM    214  H14 UNK I   9      50.096  51.888  27.776  1.00  0.00           H
ATOM    215  H15 UNK I   9      48.663  52.776  27.139  1.00  0.00           H
ATOM    216  H16 UNK I   9      50.239  53.340  27.035  1.00  0.00           H
ATOM    217  H17 UNK I   9      48.849  50.173  24.563  1.00  0.00           H
ATOM    218  H18 UNK I   9      47.647  50.773  25.636  1.00  0.00           H
ATOM    219  H19 UNK I   9      49.040  49.851  26.315  1.00  0.00           H
ATOM    220  H20 UNK I   9      52.489  52.230  27.330  1.00  0.00           H
ATOM    221  H21 UNK I   9      51.498  48.836  24.825  1.00  0.00           H
ATOM    222  H22 UNK I   9      49.109  52.491  23.843  1.00  0.00           H
ATOM    223  H23 UNK I   9      53.979  50.641  28.753  1.00  0.00           H
ATOM    224  H24 UNK I   9      52.952  47.390  26.113  1.00  0.00           H
ATOM    225  H25 UNK I   9      54.111  48.367  28.185  1.00  0.00           H
ATOM    226  O1  UNK J  10      26.533  41.557  24.016  1.00  0.00           O
ATOM    227  C2  UNK J  10      26.534  42.919  24.472  1.00  0.00           C
ATOM    228  C3  UNK J  10      26.198  43.925  23.274  1.00  0.00           C
ATOM    229  C4  UNK J  10      25.014  43.480  22.381  1.00  0.00           C
ATOM    230  C5  UNK J  10      25.432  42.968  25.653  1.00  0.00           C
ATOM    231  C6  UNK J  10      27.956  43.233  25.008  1.00  0.00           C
ATOM    232  C7  UNK J  10      25.194  42.427  21.520  1.00  0.00           C
ATOM    233  C8  UNK J  10      23.824  44.221  22.471  1.00  0.00           C
ATOM    234  C9  UNK J  10      24.124  42.119  20.700  1.00  0.00           C
ATOM    235  C10 UNK J  10      22.759  43.951  21.589  1.00  0.00           C
ATOM    236  C11 UNK J  10      22.989  42.963  20.606  1.00  0.00           C
ATOM    237  H12 UNK J  10      27.084  44.243  22.703  1.00  0.00           H
ATOM    238  H13 UNK J  10      25.956  44.847  23.785  1.00  0.00           H
ATOM    239  H14 UNK J  10      24.468  42.422  25.270  1.00  0.00           H
ATOM    240  H15 UNK J  10      25.230  44.040  25.737  1.00  0.00           H
ATOM    241  H16 UNK J  10      25.743  42.580  26.666  1.00  0.00           H
ATOM    242  H17 UNK J  10      27.872  44.306  25.388  1.00  0.00           H
ATOM    243  H18 UNK J  10      28.743  43.205  24.293  1.00  0.00           H
ATOM    244  H19 UNK J  10      28.179  42.497  25.829  1.00  0.00           H
ATOM    245  H20 UNK J  10      26.113  41.822  21.556  1.00  0.00           H
ATOM    246  H21 UNK J  10      23.748  44.937  23.297  1.00  0.00           H
ATOM    247  H22 UNK J  10      25.615  41.267  23.909  1.00  0.00           H
ATOM    248  H23 UNK J  10      24.135  41.246  19.968  1.00  0.00           H
ATOM    249  H24 UNK J  10      21.807  44.530  21.588  1.00  0.00           H
ATOM    250  H25 UNK J  10      22.246  42.733  19.885  1.00  0.00           H
ATOM    251  O1  UNK K  11      53.245  -1.068  56.136  1.00  0.00           O
ATOM    252  C2  UNK K  11      52.630   0.060  56.780  1.00  0.00           C
ATOM    253  C3  UNK K  11      51.540  -0.379  57.845  1.00  0.00           C
ATOM    254  C4  UNK K  11      50.924   0.755  58.591  1.00  0.00           C
ATOM    255  C5  UNK K  11      53.793   0.843  57.473  1.00  0.00           C
ATOM    256  C6  UNK K  11      52.054   0.883  55.628  1.00  0.00           C
ATOM    257  C7  UNK K  11      49.649   1.221  58.236  1.00  0.00           C
ATOM    258  C8  UNK K  11      51.603   1.305  59.708  1.00  0.00           C
ATOM    259  C9  UNK K  11      48.995   2.112  59.083  1.00  0.00           C
ATOM    260  C10 UNK K  11      51.036   2.436  60.383  1.00  0.00           C
ATOM    261  C11 UNK K  11      49.724   2.796  60.045  1.00  0.00           C
ATOM    262  H12 UNK K  11      51.933  -1.037  58.600  1.00  0.00           H
ATOM    263  H13 UNK K  11      50.772  -0.956  57.360  1.00  0.00           H
ATOM    264  H14 UNK K  11      54.615   0.820  56.756  1.00  0.00           H
ATOM    265  H15 UNK K  11      54.070   0.203  58.422  1.00  0.00           H
ATOM    266  H16 UNK K  11      53.580   1.890  57.653  1.00  0.00           H
ATOM    267  H17 UNK K  11      51.134   0.326  55.433  1.00  0.00           H
ATOM    268  H18 UNK K  11      52.645   0.828  54.714  1.00  0.00           H
ATOM    269  H19 UNK K  11      51.823   1.933  55.954  1.00  0.00           H
ATOM    270  H20 UNK K  11      49.066   0.691  57.449  1.00  0.00           H
ATOM    271  H21 UNK K  11      52.506   0.868  60.026  1.00  0.00           H
ATOM    272  H22 UNK K  11      53.865  -0.699  55.475  1.00  0.00           H
ATOM    273  H23 UNK K  11      48.016   2.371  58.898  1.00  0.00           H
ATOM    274  H24 UNK K  11      51.512   2.991  61.127  1.00  0.00           H
ATOM    275  H25 UNK K  11      49.221   3.644  60.550  1.00  0.00           H
ATOM    276  O1  UNK L  12      69.004  60.966  17.699  1.00  0.00           O
ATOM    277  C2  UNK L  12      69.615  59.840  18.286  1.00  0.00           C
ATOM    278  C3  UNK L  12      68.740  58.607  18.041  1.00  0.00           C
ATOM    279  C4  UNK L  12      67.336  58.671  18.618  1.00  0.00           C
ATOM    280  C5  UNK L  12      70.988  59.575  17.575  1.00  0.00           C
ATOM    281  C6  UNK L  12      69.885  60.120  19.781  1.00  0.00           C
ATOM    282  C7  UNK L  12      67.074  58.178  19.925  1.00  0.00           C
ATOM    283  C8  UNK L  12      66.325  59.255  17.874  1.00  0.00           C
ATOM    284  C9  UNK L  12      65.812  58.259  20.530  1.00  0.00           C
ATOM    285  C10 UNK L  12      65.016  59.385  18.461  1.00  0.00           C
ATOM    286  C11 UNK L  12      64.817  58.884  19.838  1.00  0.00           C
ATOM    287  H12 UNK L  12      69.090  57.644  18.350  1.00  0.00           H
ATOM    288  H13 UNK L  12      68.715  58.465  16.945  1.00  0.00           H
ATOM    289  H14 UNK L  12      70.911  59.448  16.549  1.00  0.00           H
ATOM    290  H15 UNK L  12      71.370  58.599  18.030  1.00  0.00           H
ATOM    291  H16 UNK L  12      71.748  60.329  17.762  1.00  0.00           H
ATOM    292  H17 UNK L  12      69.074  60.547  20.357  1.00  0.00           H
ATOM    293  H18 UNK L  12      70.815  60.703  19.938  1.00  0.00           H
ATOM    294  H19 UNK L  12      69.892  59.177  20.321  1.00  0.00           H
ATOM    295  H20 UNK L  12      67.913  57.792  20.402  1.00  0.00           H
ATOM    296  H21 UNK L  12      66.567  59.720  16.925  1.00  0.00           H
ATOM    297  H22 UNK L  12      69.397  61.780  18.060  1.00  0.00           H
ATOM    298  H23 UNK L  12      65.678  57.830  21.531  1.00  0.00           H
ATOM    299  H24 UNK L  12      64.159  59.758  17.894  1.00  0.00           H
ATOM    300  H25 UNK L  12      63.797  58.944  20.233  1.00  0.00           H
ATOM    301  O1  UNK M  13      19.962  37.298  60.272  1.00  0.00           O
ATOM    302  C2  UNK M  13      18.718  36.821  59.963  1.00  0.00           C
ATOM    303  C3  UNK M  13      17.751  37.660  60.878  1.00  0.00           C
ATOM    304  C4  UNK M  13      17.692  39.189  60.649  1.00  0.00           C
ATOM    305  C5  UNK M  13      18.507  36.897  58.420  1.00  0.00           C
ATOM    306  C6  UNK M  13      18.709  35.351  60.393  1.00  0.00           C
ATOM    307  C7  UNK M  13      18.664  39.944  61.345  1.00  0.00           C
ATOM    308  C8  UNK M  13      16.999  39.870  59.607  1.00  0.00           C
ATOM    309  C9  UNK M  13      18.798  41.349  61.093  1.00  0.00           C
ATOM    310  C10 UNK M  13      17.113  41.217  59.347  1.00  0.00           C
ATOM    311  C11 UNK M  13      18.078  41.950  60.078  1.00  0.00           C
ATOM    312  H12 UNK M  13      17.922  37.535  61.966  1.00  0.00           H
ATOM    313  H13 UNK M  13      16.765  37.321  60.655  1.00  0.00           H
ATOM    314  H14 UNK M  13      18.492  37.897  58.024  1.00  0.00           H
ATOM    315  H15 UNK M  13      17.469  36.644  58.207  1.00  0.00           H
ATOM    316  H16 UNK M  13      19.138  36.084  57.922  1.00  0.00           H
ATOM    317  H17 UNK M  13      18.813  35.206  61.478  1.00  0.00           H
ATOM    318  H18 UNK M  13      19.612  34.892  59.925  1.00  0.00           H
ATOM    319  H19 UNK M  13      17.797  34.800  60.040  1.00  0.00           H
ATOM    320  H20 UNK M  13      19.231  39.450  62.055  1.00  0.00           H
ATOM    321  H21 UNK M  13      16.232  39.302  59.140  1.00  0.00           H
ATOM    322  H22 UNK M  13      19.910  38.203  59.900  1.00  0.00           H
ATOM    323  H23 UNK M  13      19.612  41.884  61.570  1.00  0.00           H
ATOM    324  H24 UNK M  13      16.442  41.603  58.620  1.00  0.00           H
ATOM    325  H25 UNK M  13      18.109  43.024  59.856  1.00  0.00           H
ATOM    326  O1  UNK N  14      43.907  28.646  35.477  1.00  0.00           O
ATOM    327  C2  UNK N  14      43.839  27.940  36.660  1.00  0.00           C
ATOM    328  C3  UNK N  14      43.151  28.804  37.821  1.00  0.00           C
ATOM    329  C4  UNK N  14      43.899  30.154  37.944  1.00  0.00           C
ATOM    330  C5  UNK N  14      43.028  26.603  36.357  1.00  0.00           C
ATOM    331  C6  UNK N  14      45.269  27.439  37.149  1.00  0.00           C
ATOM    332  C7  UNK N  14      44.764  30.400  39.074  1.00  0.00           C
ATOM    333  C8  UNK N  14      43.526  31.213  37.120  1.00  0.00           C
ATOM    334  C9  UNK N  14      45.337  31.640  39.420  1.00  0.00           C
ATOM    335  C10 UNK N  14      44.104  32.440  37.473  1.00  0.00           C
ATOM    336  C11 UNK N  14      44.902  32.673  38.635  1.00  0.00           C
ATOM    337  H12 UNK N  14      43.093  28.231  38.720  1.00  0.00           H
ATOM    338  H13 UNK N  14      42.092  28.961  37.508  1.00  0.00           H
ATOM    339  H14 UNK N  14      42.123  27.038  35.913  1.00  0.00           H
ATOM    340  H15 UNK N  14      42.687  26.112  37.290  1.00  0.00           H
ATOM    341  H16 UNK N  14      43.432  25.942  35.677  1.00  0.00           H
ATOM    342  H17 UNK N  14      45.316  26.628  37.864  1.00  0.00           H
ATOM    343  H18 UNK N  14      45.736  28.313  37.611  1.00  0.00           H
ATOM    344  H19 UNK N  14      45.972  27.248  36.299  1.00  0.00           H
ATOM    345  H20 UNK N  14      44.931  29.600  39.682  1.00  0.00           H
ATOM    346  H21 UNK N  14      42.744  31.149  36.346  1.00  0.00           H
ATOM    347  H22 UNK N  14      44.369  29.465  35.768  1.00  0.00           H
ATOM    348  H23 UNK N  14      45.926  31.800  40.368  1.00  0.00           H
ATOM    349  H24 UNK N  14      43.947  33.409  36.849  1.00  0.00           H
ATOM    350  H25 UNK N  14      45.230  33.656  38.951  1.00  0.00           H
ATOM    351  O1  UNK O  15       1.675  47.526  67.431  1.00  0.00           O
ATOM    352  C2  UNK O  15       1.487  48.493  68.436  1.00  0.00           C
ATOM    353  C3  UNK O  15       2.360  48.013  69.628  1.00  0.00           C
ATOM    354  C4  UNK O  15       3.787  47.599  69.303  1.00  0.00           C
ATOM    355  C5  UNK O  15       1.906  49.912  67.908  1.00  0.00           C
ATOM    356  C6  UNK O  15      -0.043  48.443  68.818  1.00  0.00           C
ATOM    357  C7  UNK O  15       4.072  46.361  68.833  1.00  0.00           C
ATOM    358  C8  UNK O  15       4.786  48.511  69.613  1.00  0.00           C
ATOM    359  C9  UNK O  15       5.489  46.113  68.610  1.00  0.00           C
ATOM    360  C10 UNK O  15       6.168  48.288  69.447  1.00  0.00           C
ATOM    361  C11 UNK O  15       6.492  47.010  68.954  1.00  0.00           C
ATOM    362  H12 UNK O  15       1.795  47.197  70.230  1.00  0.00           H
ATOM    363  H13 UNK O  15       2.318  48.879  70.305  1.00  0.00           H
ATOM    364  H14 UNK O  15       2.940  50.062  67.568  1.00  0.00           H
ATOM    365  H15 UNK O  15       1.800  50.677  68.662  1.00  0.00           H
ATOM    366  H16 UNK O  15       1.221  50.163  67.074  1.00  0.00           H
ATOM    367  H17 UNK O  15      -0.264  49.020  69.733  1.00  0.00           H
ATOM    368  H18 UNK O  15      -0.477  47.458  69.022  1.00  0.00           H
ATOM    369  H19 UNK O  15      -0.646  48.863  67.993  1.00  0.00           H
ATOM    370  H20 UNK O  15       3.369  45.582  68.608  1.00  0.00           H
ATOM    371  H21 UNK O  15       4.434  49.429  70.069  1.00  0.00           H
ATOM    372  H22 UNK O  15       2.609  47.560  67.188  1.00  0.00           H
ATOM    373  H23 UNK O  15       5.787  45.159  68.214  1.00  0.00           H
ATOM    374  H24 UNK O  15       6.925  49.009  69.847  1.00  0.00           H
ATOM    375  H25 UNK O  15       7.522  46.646  68.874  1.00  0.00           H
ATOM    376  O1  UNK P  16      72.045  80.143  36.544  1.00  0.00           O
ATOM    377  C2  UNK P  16      71.483  79.914  37.838  1.00  0.00           C
ATOM    378  C3  UNK P  16      72.367  78.947  38.685  1.00  0.00           C
ATOM    379  C4  UNK P  16      73.830  79.261  38.805  1.00  0.00           C
ATOM    380  C5  UNK P  16      71.435  81.279  38.515  1.00  0.00           C
ATOM    381  C6  UNK P  16      70.036  79.420  37.685  1.00  0.00           C
ATOM    382  C7  UNK P  16      74.377  79.902  39.949  1.00  0.00           C
ATOM    383  C8  UNK P  16      74.768  79.003  37.780  1.00  0.00           C
ATOM    384  C9  UNK P  16      75.677  80.312  40.015  1.00  0.00           C
ATOM    385  C10 UNK P  16      76.144  79.281  37.883  1.00  0.00           C
ATOM    386  C11 UNK P  16      76.611  80.017  39.001  1.00  0.00           C
ATOM    387  H12 UNK P  16      72.295  77.993  38.181  1.00  0.00           H
ATOM    388  H13 UNK P  16      71.815  78.828  39.658  1.00  0.00           H
ATOM    389  H14 UNK P  16      72.472  81.487  38.713  1.00  0.00           H
ATOM    390  H15 UNK P  16      70.865  81.187  39.513  1.00  0.00           H
ATOM    391  H16 UNK P  16      70.964  82.012  37.776  1.00  0.00           H
ATOM    392  H17 UNK P  16      69.365  80.213  37.229  1.00  0.00           H
ATOM    393  H18 UNK P  16      69.639  79.108  38.666  1.00  0.00           H
ATOM    394  H19 UNK P  16      70.010  78.545  37.061  1.00  0.00           H
ATOM    395  H20 UNK P  16      73.744  80.181  40.755  1.00  0.00           H
ATOM    396  H21 UNK P  16      74.453  78.581  36.833  1.00  0.00           H
ATOM    397  H22 UNK P  16      72.521  81.072  36.538  1.00  0.00           H
ATOM    398  H23 UNK P  16      76.058  80.963  40.789  1.00  0.00           H
ATOM    399  H24 UNK P  16      76.876  79.035  37.126  1.00  0.00           H
ATOM    400  H25 UNK P  16      77.626  80.396  39.062  1.00  0.00           H
ATOM    401  O1  UNK Q  17      29.689  44.611   4.648  1.00  0.00           O
ATOM    402  C2  UNK Q  17      28.361  44.695   5.081  1.00  0.00           C
ATOM    403  C3  UNK Q  17      27.634  44.553   3.765  1.00  0.00           C
ATOM    404  C4  UNK Q  17      27.813  45.619   2.745  1.00  0.00           C
ATOM    405  C5  UNK Q  17      27.994  43.536   6.097  1.00  0.00           C
ATOM    406  C6  UNK Q  17      28.096  46.082   5.763  1.00  0.00           C
ATOM    407  C7  UNK Q  17      28.777  45.557   1.811  1.00  0.00           C
ATOM    408  C8  UNK Q  17      26.936  46.698   2.807  1.00  0.00           C
ATOM    409  C9  UNK Q  17      28.979  46.636   0.860  1.00  0.00           C
ATOM    410  C10 UNK Q  17      27.072  47.773   1.887  1.00  0.00           C
ATOM    411  C11 UNK Q  17      28.078  47.686   0.907  1.00  0.00           C
ATOM    412  H12 UNK Q  17      26.606  44.350   3.820  1.00  0.00           H
ATOM    413  H13 UNK Q  17      28.068  43.644   3.319  1.00  0.00           H
ATOM    414  H14 UNK Q  17      27.088  43.687   6.665  1.00  0.00           H
ATOM    415  H15 UNK Q  17      28.786  43.473   6.805  1.00  0.00           H
ATOM    416  H16 UNK Q  17      27.825  42.520   5.756  1.00  0.00           H
ATOM    417  H17 UNK Q  17      28.867  46.346   6.453  1.00  0.00           H
ATOM    418  H18 UNK Q  17      27.100  46.053   6.329  1.00  0.00           H
ATOM    419  H19 UNK Q  17      28.077  46.865   4.970  1.00  0.00           H
ATOM    420  H20 UNK Q  17      29.454  44.733   1.820  1.00  0.00           H
ATOM    421  H21 UNK Q  17      26.271  46.796   3.663  1.00  0.00           H
ATOM    422  H22 UNK Q  17      30.166  44.613   5.507  1.00  0.00           H
ATOM    423  H23 UNK Q  17      29.748  46.683   0.057  1.00  0.00           H
ATOM    424  H24 UNK Q  17      26.338  48.626   1.965  1.00  0.00           H
ATOM    425  H25 UNK Q  17      28.065  48.538   0.260  1.00  0.00           H
ATOM    426  O1  UNK R  18      22.449   5.999  13.936  1.00  0.00           O
ATOM    427  C2  UNK R  18      22.135   5.264  15.077  1.00  0.00           C
ATOM    428  C3  UNK R  18      23.413   4.856  15.776  1.00  0.00           C
ATOM    429  C4  UNK R  18      24.432   3.989  15.040  1.00  0.00           C
ATOM    430  C5  UNK R  18      21.280   6.146  16.078  1.00  0.00           C
ATOM    431  C6  UNK R  18      21.338   4.063  14.615  1.00  0.00           C
ATOM    432  C7  UNK R  18      25.524   4.491  14.371  1.00  0.00           C
ATOM    433  C8  UNK R  18      24.411   2.576  15.253  1.00  0.00           C
ATOM    434  C9  UNK R  18      26.503   3.619  13.735  1.00  0.00           C
ATOM    435  C10 UNK R  18      25.316   1.714  14.675  1.00  0.00           C
ATOM    436  C11 UNK R  18      26.372   2.219  13.940  1.00  0.00           C
ATOM    437  H12 UNK R  18      23.249   4.387  16.735  1.00  0.00           H
ATOM    438  H13 UNK R  18      24.040   5.754  16.049  1.00  0.00           H
ATOM    439  H14 UNK R  18      21.282   5.757  17.098  1.00  0.00           H
ATOM    440  H15 UNK R  18      20.211   6.245  15.731  1.00  0.00           H
ATOM    441  H16 UNK R  18      21.746   7.098  16.130  1.00  0.00           H
ATOM    442  H17 UNK R  18      21.993   3.275  14.097  1.00  0.00           H
ATOM    443  H18 UNK R  18      20.551   4.375  13.982  1.00  0.00           H
ATOM    444  H19 UNK R  18      20.870   3.502  15.461  1.00  0.00           H
ATOM    445  H20 UNK R  18      25.699   5.571  14.178  1.00  0.00           H
ATOM    446  H21 UNK R  18      23.642   2.198  15.944  1.00  0.00           H
ATOM    447  H22 UNK R  18      23.150   5.483  13.514  1.00  0.00           H
ATOM    448  H23 UNK R  18      27.309   4.035  13.129  1.00  0.00           H
ATOM    449  H24 UNK R  18      25.290   0.664  14.867  1.00  0.00           H
ATOM    450  H25 UNK R  18      27.093   1.534  13.529  1.00  0.00           H
ATOM    451  O1  UNK S  19      52.363  63.366  24.351  1.00  0.00           O
ATOM    452  C2  UNK S  19      53.205  63.351  23.204  1.00  0.00           C
ATOM    453  C3  UNK S  19      53.406  64.732  22.654  1.00  0.00           C
ATOM    454  C4  UNK S  19      53.646  65.842  23.696  1.00  0.00           C
ATOM    455  C5  UNK S  19      54.547  62.836  23.746  1.00  0.00           C
ATOM    456  C6  UNK S  19      52.616  62.434  22.189  1.00  0.00           C
ATOM    457  C7  UNK S  19      54.982  66.195  24.182  1.00  0.00           C
ATOM    458  C8  UNK S  19      52.540  66.579  24.223  1.00  0.00           C
ATOM    459  C9  UNK S  19      55.082  67.286  25.056  1.00  0.00           C
ATOM    460  C10 UNK S  19      52.677  67.599  25.102  1.00  0.00           C
ATOM    461  C11 UNK S  19      53.908  67.847  25.600  1.00  0.00           C
ATOM    462  H12 UNK S  19      52.490  64.826  22.115  1.00  0.00           H
ATOM    463  H13 UNK S  19      54.194  64.659  21.912  1.00  0.00           H
ATOM    464  H14 UNK S  19      55.373  62.844  23.025  1.00  0.00           H
ATOM    465  H15 UNK S  19      54.471  61.753  23.916  1.00  0.00           H
ATOM    466  H16 UNK S  19      54.829  63.413  24.635  1.00  0.00           H
ATOM    467  H17 UNK S  19      52.555  61.440  22.596  1.00  0.00           H
ATOM    468  H18 UNK S  19      53.199  62.315  21.300  1.00  0.00           H
ATOM    469  H19 UNK S  19      51.605  62.825  21.973  1.00  0.00           H
ATOM    470  H20 UNK S  19      55.864  65.573  24.071  1.00  0.00           H
ATOM    471  H21 UNK S  19      51.509  66.312  23.884  1.00  0.00           H
ATOM    472  H22 UNK S  19      52.725  64.042  24.922  1.00  0.00           H
ATOM    473  H23 UNK S  19      56.156  67.532  25.316  1.00  0.00           H
ATOM    474  H24 UNK S  19      51.783  68.173  25.485  1.00  0.00           H
ATOM    475  H25 UNK S  19      54.031  68.718  26.184  1.00  0.00           H
ATOM    476  O1  UNK T  20      31.160  60.544  35.398  1.00  0.00           O
ATOM    477  C2  UNK T  20      31.541  60.933  34.042  1.00  0.00           C
ATOM    478  C3  UNK T  20      30.172  60.801  33.310  1.00  0.00           C
ATOM    479  C4  UNK T  20      29.620  59.374  32.965  1.00  0.00           C
ATOM    480  C5  UNK T  20      32.085  62.382  34.116  1.00  0.00           C
ATOM    481  C6  UNK T  20      32.628  60.113  33.337  1.00  0.00           C
ATOM    482  C7  UNK T  20      29.409  58.931  31.607  1.00  0.00           C
ATOM    483  C8  UNK T  20      29.052  58.547  33.956  1.00  0.00           C
ATOM    484  C9  UNK T  20      28.696  57.829  31.269  1.00  0.00           C
ATOM    485  C10 UNK T  20      28.245  57.429  33.645  1.00  0.00           C
ATOM    486  C11 UNK T  20      28.102  57.068  32.290  1.00  0.00           C
ATOM    487  H12 UNK T  20      30.293  61.332  32.390  1.00  0.00           H
ATOM    488  H13 UNK T  20      29.339  61.372  33.865  1.00  0.00           H
ATOM    489  H14 UNK T  20      32.293  62.828  33.207  1.00  0.00           H
ATOM    490  H15 UNK T  20      32.992  62.298  34.725  1.00  0.00           H
ATOM    491  H16 UNK T  20      31.340  63.114  34.576  1.00  0.00           H
ATOM    492  H17 UNK T  20      33.500  59.974  33.886  1.00  0.00           H
ATOM    493  H18 UNK T  20      32.827  60.746  32.471  1.00  0.00           H
ATOM    494  H19 UNK T  20      32.309  59.105  32.972  1.00  0.00           H
ATOM    495  H20 UNK T  20      29.690  59.498  30.727  1.00  0.00           H
ATOM    496  H21 UNK T  20      29.173  58.874  35.017  1.00  0.00           H
ATOM    497  H22 UNK T  20      31.303  59.550  35.421  1.00  0.00           H
ATOM    498  H23 UNK T  20      28.534  57.514  30.225  1.00  0.00           H
ATOM    499  H24 UNK T  20      27.886  56.760  34.394  1.00  0.00           H
ATOM    500  H25 UNK T  20      27.565  56.211  31.991  1.00  0.00           H
ATOM    501  O1  UNK U  21      27.104  76.992   3.364  1.00  0.00           O
ATOM    502  C2  UNK U  21      27.739  78.284   3.461  1.00  0.00           C
ATOM    503  C3  UNK U  21      27.426  79.115   2.116  1.00  0.00           C
ATOM    504  C4  UNK U  21      25.903  79.266   1.883  1.00  0.00           C
ATOM    505  C5  UNK U  21      27.203  78.775   4.770  1.00  0.00           C
ATOM    506  C6  UNK U  21      29.224  77.788   3.619  1.00  0.00           C
ATOM    507  C7  UNK U  21      25.307  78.274   1.125  1.00  0.00           C
ATOM    508  C8  UNK U  21      25.179  80.424   2.254  1.00  0.00           C
ATOM    509  C9  UNK U  21      23.994  78.409   0.691  1.00  0.00           C
ATOM    510  C10 UNK U  21      23.842  80.472   1.939  1.00  0.00           C
ATOM    511  C11 UNK U  21      23.276  79.512   1.050  1.00  0.00           C
ATOM    512  H12 UNK U  21      27.870  78.610   1.272  1.00  0.00           H
ATOM    513  H13 UNK U  21      28.013  80.072   2.066  1.00  0.00           H
ATOM    514  H14 UNK U  21      26.890  78.004   5.474  1.00  0.00           H
ATOM    515  H15 UNK U  21      26.286  79.434   4.592  1.00  0.00           H
ATOM    516  H16 UNK U  21      27.914  79.364   5.377  1.00  0.00           H
ATOM    517  H17 UNK U  21      29.823  78.712   3.607  1.00  0.00           H
ATOM    518  H18 UNK U  21      29.640  77.351   2.712  1.00  0.00           H
ATOM    519  H19 UNK U  21      29.448  77.195   4.475  1.00  0.00           H
ATOM    520  H20 UNK U  21      25.923  77.486   0.710  1.00  0.00           H
ATOM    521  H21 UNK U  21      25.728  81.215   2.792  1.00  0.00           H
ATOM    522  H22 UNK U  21      26.132  77.231   3.184  1.00  0.00           H
ATOM    523  H23 UNK U  21      23.666  77.674  -0.038  1.00  0.00           H
ATOM    524  H24 UNK U  21      23.240  81.283   2.399  1.00  0.00           H
ATOM    525  H25 UNK U  21      22.245  79.508   0.799  1.00  0.00           H
ATOM    526  O1  UNK V  22       7.693  64.331  63.781  1.00  0.00           O
ATOM    527  C2  UNK V  22       6.344  63.932  63.928  1.00  0.00           C
ATOM    528  C3  UNK V  22       5.514  65.256  64.147  1.00  0.00           C
ATOM    529  C4  UNK V  22       6.074  66.327  65.136  1.00  0.00           C
ATOM    530  C5  UNK V  22       5.948  63.261  62.613  1.00  0.00           C
ATOM    531  C6  UNK V  22       6.164  62.929  65.178  1.00  0.00           C
ATOM    532  C7  UNK V  22       7.051  67.205  64.605  1.00  0.00           C
ATOM    533  C8  UNK V  22       5.752  66.449  66.504  1.00  0.00           C
ATOM    534  C9  UNK V  22       7.613  68.222  65.265  1.00  0.00           C
ATOM    535  C10 UNK V  22       6.309  67.527  67.197  1.00  0.00           C
ATOM    536  C11 UNK V  22       7.212  68.406  66.581  1.00  0.00           C
ATOM    537  H12 UNK V  22       4.477  65.018  64.408  1.00  0.00           H
ATOM    538  H13 UNK V  22       5.344  65.762  63.134  1.00  0.00           H
ATOM    539  H14 UNK V  22       6.406  63.915  61.824  1.00  0.00           H
ATOM    540  H15 UNK V  22       4.919  63.141  62.469  1.00  0.00           H
ATOM    541  H16 UNK V  22       6.483  62.372  62.663  1.00  0.00           H
ATOM    542  H17 UNK V  22       6.742  63.267  66.083  1.00  0.00           H
ATOM    543  H18 UNK V  22       6.630  61.998  64.914  1.00  0.00           H
ATOM    544  H19 UNK V  22       5.114  62.809  65.378  1.00  0.00           H
ATOM    545  H20 UNK V  22       7.328  67.137  63.518  1.00  0.00           H
ATOM    546  H21 UNK V  22       5.076  65.724  66.926  1.00  0.00           H
ATOM    547  H22 UNK V  22       7.834  65.048  64.461  1.00  0.00           H
ATOM    548  H23 UNK V  22       8.378  68.855  64.751  1.00  0.00           H
ATOM    549  H24 UNK V  22       5.957  67.679  68.236  1.00  0.00           H
ATOM    550  H25 UNK V  22       7.779  69.220  67.052  1.00  0.00           H
ATOM    551  O1  UNK W  23       9.025  30.902  67.921  1.00  0.00           O
ATOM    552  C2  UNK W  23       9.937  30.464  66.999  1.00  0.00           C
ATOM    553  C3  UNK W  23       9.423  29.065  66.497  1.00  0.00           C
ATOM    554  C4  UNK W  23       9.383  27.953  67.612  1.00  0.00           C
ATOM    555  C5  UNK W  23       9.932  31.591  65.861  1.00  0.00           C
ATOM    556  C6  UNK W  23      11.264  30.474  67.842  1.00  0.00           C
ATOM    557  C7  UNK W  23       8.200  27.709  68.274  1.00  0.00           C
ATOM    558  C8  UNK W  23      10.544  27.300  68.041  1.00  0.00           C
ATOM    559  C9  UNK W  23       8.140  26.705  69.238  1.00  0.00           C
ATOM    560  C10 UNK W  23      10.530  26.289  69.054  1.00  0.00           C
ATOM    561  C11 UNK W  23       9.290  25.976  69.636  1.00  0.00           C
ATOM    562  H12 UNK W  23       9.994  28.775  65.633  1.00  0.00           H
ATOM    563  H13 UNK W  23       8.376  29.208  66.091  1.00  0.00           H
ATOM    564  H14 UNK W  23      10.864  31.512  65.301  1.00  0.00           H
ATOM    565  H15 UNK W  23       9.999  32.590  66.294  1.00  0.00           H
ATOM    566  H16 UNK W  23       9.056  31.573  65.249  1.00  0.00           H
ATOM    567  H17 UNK W  23      11.662  31.526  67.852  1.00  0.00           H
ATOM    568  H18 UNK W  23      12.043  29.744  67.501  1.00  0.00           H
ATOM    569  H19 UNK W  23      11.052  30.371  68.936  1.00  0.00           H
ATOM    570  H20 UNK W  23       7.238  28.150  67.976  1.00  0.00           H
ATOM    571  H21 UNK W  23      11.469  27.521  67.469  1.00  0.00           H
ATOM    572  H22 UNK W  23       8.812  30.215  68.595  1.00  0.00           H
ATOM    573  H23 UNK W  23       7.184  26.460  69.667  1.00  0.00           H
ATOM    574  H24 UNK W  23      11.381  25.716  69.230  1.00  0.00           H
ATOM    575  H25 UNK W  23       9.279  25.129  70.350  1.00  0.00           H
ATOM    576  O1  UNK X  24      41.432  43.541  67.695  1.00  0.00           O
ATOM    577  C2  UNK X  24      40.906  44.762  68.228  1.00  0.00           C
ATOM    578  C3  UNK X  24      42.171  45.606  68.614  1.00  0.00           C
ATOM    579  C4  UNK X  24      43.055  45.115  69.732  1.00  0.00           C
ATOM    580  C5  UNK X  24      40.094  45.449  67.094  1.00  0.00           C
ATOM    581  C6  UNK X  24      39.981  44.397  69.387  1.00  0.00           C
ATOM    582  C7  UNK X  24      42.773  45.399  71.067  1.00  0.00           C
ATOM    583  C8  UNK X  24      44.320  44.558  69.414  1.00  0.00           C
ATOM    584  C9  UNK X  24      43.665  45.013  72.013  1.00  0.00           C
ATOM    585  C10 UNK X  24      45.204  44.059  70.384  1.00  0.00           C
ATOM    586  C11 UNK X  24      44.874  44.311  71.707  1.00  0.00           C
ATOM    587  H12 UNK X  24      41.914  46.625  68.850  1.00  0.00           H
ATOM    588  H13 UNK X  24      42.724  45.855  67.732  1.00  0.00           H
ATOM    589  H14 UNK X  24      39.570  46.385  67.366  1.00  0.00           H
ATOM    590  H15 UNK X  24      39.457  44.715  66.610  1.00  0.00           H
ATOM    591  H16 UNK X  24      40.863  45.792  66.326  1.00  0.00           H
ATOM    592  H17 UNK X  24      40.524  43.963  70.130  1.00  0.00           H
ATOM    593  H18 UNK X  24      39.172  43.692  69.038  1.00  0.00           H
ATOM    594  H19 UNK X  24      39.455  45.244  69.883  1.00  0.00           H
ATOM    595  H20 UNK X  24      41.927  45.964  71.286  1.00  0.00           H
ATOM    596  H21 UNK X  24      44.602  44.432  68.346  1.00  0.00           H
ATOM    597  H22 UNK X  24      42.036  43.259  68.453  1.00  0.00           H
ATOM    598  H23 UNK X  24      43.538  45.314  73.034  1.00  0.00           H
ATOM    599  H24 UNK X  24      46.205  43.670  70.152  1.00  0.00           H
ATOM    600  H25 UNK X  24      45.582  43.996  72.491  1.00  0.00           H
ATOM    601  O1  UNK Y  25      15.208  48.529  70.249  1.00  0.00           O
ATOM    602  C2  UNK Y  25      15.563  48.550  68.874  1.00  0.00           C
ATOM    603  C3  UNK Y  25      17.063  48.082  68.728  1.00  0.00           C
ATOM    604  C4  UNK Y  25      18.015  48.775  69.716  1.00  0.00           C
ATOM    605  C5  UNK Y  25      14.670  47.626  68.077  1.00  0.00           C
ATOM    606  C6  UNK Y  25      15.384  50.024  68.614  1.00  0.00           C
ATOM    607  C7  UNK Y  25      18.613  50.068  69.530  1.00  0.00           C
ATOM    608  C8  UNK Y  25      18.504  47.993  70.807  1.00  0.00           C
ATOM    609  C9  UNK Y  25      19.506  50.632  70.432  1.00  0.00           C
ATOM    610  C10 UNK Y  25      19.354  48.577  71.766  1.00  0.00           C
ATOM    611  C11 UNK Y  25      19.797  49.871  71.591  1.00  0.00           C
ATOM    612  H12 UNK Y  25      17.503  48.111  67.742  1.00  0.00           H
ATOM    613  H13 UNK Y  25      17.062  46.993  68.906  1.00  0.00           H
ATOM    614  H14 UNK Y  25      14.656  46.648  68.516  1.00  0.00           H
ATOM    615  H15 UNK Y  25      14.999  47.645  67.056  1.00  0.00           H
ATOM    616  H16 UNK Y  25      13.633  47.972  68.153  1.00  0.00           H
ATOM    617  H17 UNK Y  25      16.011  50.627  69.217  1.00  0.00           H
ATOM    618  H18 UNK Y  25      14.401  50.386  68.852  1.00  0.00           H
ATOM    619  H19 UNK Y  25      15.627  50.144  67.534  1.00  0.00           H
ATOM    620  H20 UNK Y  25      18.266  50.678  68.621  1.00  0.00           H
ATOM    621  H21 UNK Y  25      18.137  46.916  70.889  1.00  0.00           H
ATOM    622  H22 UNK Y  25      15.938  49.001  70.760  1.00  0.00           H
ATOM    623  H23 UNK Y  25      19.740  51.717  70.358  1.00  0.00           H
ATOM    624  H24 UNK Y  25      19.689  47.985  72.676  1.00  0.00           H
ATOM    625  H25 UNK Y  25      20.494  50.252  72.258  1.00  0.00           H
ATOM    626  O1  UNK Z  26      46.820  58.725  55.295  1.00  0.00           O
ATOM    627  C2  UNK Z  26      47.975  58.326  54.597  1.00  0.00           C
ATOM    628  C3  UNK Z  26      47.447  57.536  53.349  1.00  0.00           C
ATOM    629  C4  UNK Z  26      46.400  58.249  52.452  1.00  0.00           C
ATOM    630  C5  UNK Z  26      48.665  59.636  54.134  1.00  0.00           C
ATOM    631  C6  UNK Z  26      49.008  57.585  55.476  1.00  0.00           C
ATOM    632  C7  UNK Z  26      45.046  58.144  52.748  1.00  0.00           C
ATOM    633  C8  UNK Z  26      46.732  59.221  51.447  1.00  0.00           C
ATOM    634  C9  UNK Z  26      44.025  58.672  51.932  1.00  0.00           C
ATOM    635  C10 UNK Z  26      45.819  59.965  50.778  1.00  0.00           C
ATOM    636  C11 UNK Z  26      44.425  59.632  50.932  1.00  0.00           C
ATOM    637  H12 UNK Z  26      47.254  56.468  53.554  1.00  0.00           H
ATOM    638  H13 UNK Z  26      48.308  57.401  52.673  1.00  0.00           H
ATOM    639  H14 UNK Z  26      47.928  60.271  53.581  1.00  0.00           H
ATOM    640  H15 UNK Z  26      49.585  59.562  53.516  1.00  0.00           H
ATOM    641  H16 UNK Z  26      48.940  60.178  55.070  1.00  0.00           H
ATOM    642  H17 UNK Z  26      48.427  56.931  56.119  1.00  0.00           H
ATOM    643  H18 UNK Z  26      49.489  58.222  56.160  1.00  0.00           H
ATOM    644  H19 UNK Z  26      49.759  57.057  54.969  1.00  0.00           H
ATOM    645  H20 UNK Z  26      44.617  57.604  53.604  1.00  0.00           H
ATOM    646  H21 UNK Z  26      47.690  59.410  51.192  1.00  0.00           H
ATOM    647  H22 UNK Z  26      46.438  59.476  54.812  1.00  0.00           H
ATOM    648  H23 UNK Z  26      42.909  58.457  52.147  1.00  0.00           H
ATOM    649  H24 UNK Z  26      46.130  60.814  50.158  1.00  0.00           H
ATOM    650  H25 UNK Z  26      43.689  60.110  50.301  1.00  0.00           H
ATOM    651  O1  UNK a  27      31.325  38.149  38.824  1.00  0.00           O
ATOM    652  C2  UNK a  27      31.851  37.833  40.068  1.00  0.00           C
ATOM    653  C3  UNK a  27      32.707  39.081  40.630  1.00  0.00           C
ATOM    654  C4  UNK a  27      33.471  38.914  41.972  1.00  0.00           C
ATOM    655  C5  UNK a  27      30.607  37.412  40.996  1.00  0.00           C
ATOM    656  C6  UNK a  27      32.789  36.615  39.831  1.00  0.00           C
ATOM    657  C7  UNK a  27      32.725  39.044  43.146  1.00  0.00           C
ATOM    658  C8  UNK a  27      34.738  38.283  42.041  1.00  0.00           C
ATOM    659  C9  UNK a  27      33.279  38.646  44.399  1.00  0.00           C
ATOM    660  C10 UNK a  27      35.274  37.856  43.259  1.00  0.00           C
ATOM    661  C11 UNK a  27      34.546  38.031  44.508  1.00  0.00           C
ATOM    662  H12 UNK a  27      32.058  39.941  40.787  1.00  0.00           H
ATOM    663  H13 UNK a  27      33.540  39.300  39.939  1.00  0.00           H
ATOM    664  H14 UNK a  27      30.332  36.351  40.938  1.00  0.00           H
ATOM    665  H15 UNK a  27      29.723  38.079  40.809  1.00  0.00           H
ATOM    666  H16 UNK a  27      30.925  37.636  41.985  1.00  0.00           H
ATOM    667  H17 UNK a  27      33.305  36.376  40.759  1.00  0.00           H
ATOM    668  H18 UNK a  27      33.519  36.967  39.110  1.00  0.00           H
ATOM    669  H19 UNK a  27      32.344  35.700  39.548  1.00  0.00           H
ATOM    670  H20 UNK a  27      31.760  39.562  43.174  1.00  0.00           H
ATOM    671  H21 UNK a  27      35.252  38.068  41.129  1.00  0.00           H
ATOM    672  H22 UNK a  27      30.733  38.919  38.929  1.00  0.00           H
ATOM    673  H23 UNK a  27      32.670  38.740  45.275  1.00  0.00           H
ATOM    674  H24 UNK a  27      36.258  37.259  43.246  1.00  0.00           H
ATOM    675  H25 UNK a  27      34.914  37.541  45.385  1.00  0.00           H
ATOM    676  O1  UNK b  28      16.103  46.464  28.561  1.00  0.00           O
ATOM    677  C2  UNK b  28      17.204  47.069  27.921  1.00  0.00           C
ATOM    678  C3  UNK b  28      18.370  46.082  28.032  1.00  0.00           C
ATOM    679  C4  UNK b  28      18.957  46.028  29.444  1.00  0.00           C
ATOM    680  C5  UNK b  28      16.774  47.225  26.524  1.00  0.00           C
ATOM    681  C6  UNK b  28      17.446  48.474  28.530  1.00  0.00           C
ATOM    682  C7  UNK b  28      19.922  46.954  29.963  1.00  0.00           C
ATOM    683  C8  UNK b  28      18.512  45.009  30.268  1.00  0.00           C
ATOM    684  C9  UNK b  28      20.386  46.780  31.274  1.00  0.00           C
ATOM    685  C10 UNK b  28      19.093  44.675  31.521  1.00  0.00           C
ATOM    686  C11 UNK b  28      20.079  45.558  32.000  1.00  0.00           C
ATOM    687  H12 UNK b  28      19.104  46.451  27.306  1.00  0.00           H
ATOM    688  H13 UNK b  28      18.016  45.110  27.704  1.00  0.00           H
ATOM    689  H14 UNK b  28      17.590  47.555  25.935  1.00  0.00           H
ATOM    690  H15 UNK b  28      15.973  47.931  26.325  1.00  0.00           H
ATOM    691  H16 UNK b  28      16.516  46.354  26.085  1.00  0.00           H
ATOM    692  H17 UNK b  28      16.553  49.161  28.368  1.00  0.00           H
ATOM    693  H18 UNK b  28      18.303  49.029  28.111  1.00  0.00           H
ATOM    694  H19 UNK b  28      17.622  48.452  29.630  1.00  0.00           H
ATOM    695  H20 UNK b  28      20.298  47.787  29.319  1.00  0.00           H
ATOM    696  H21 UNK b  28      17.773  44.360  29.982  1.00  0.00           H
ATOM    697  H22 UNK b  28      16.037  46.895  29.425  1.00  0.00           H
ATOM    698  H23 UNK b  28      21.127  47.445  31.700  1.00  0.00           H
ATOM    699  H24 UNK b  28      18.807  43.868  32.114  1.00  0.00           H
ATOM    700  H25 UNK b  28      20.544  45.294  32.961  1.00  0.00           H
ATOM    701  O1  UNK c  29      78.362   5.131  75.532  1.00  0.00           O
ATOM    702  C2  UNK c  29      78.326   6.485  75.270  1.00  0.00           C
ATOM    703  C3  UNK c  29      77.788   7.368  76.425  1.00  0.00           C
ATOM    704  C4  UNK c  29      76.308   7.169  76.843  1.00  0.00           C
ATOM    705  C5  UNK c  29      79.767   6.820  74.906  1.00  0.00           C
ATOM    706  C6  UNK c  29      77.472   6.523  73.966  1.00  0.00           C
ATOM    707  C7  UNK c  29      75.274   7.811  76.118  1.00  0.00           C
ATOM    708  C8  UNK c  29      76.064   6.300  77.869  1.00  0.00           C
ATOM    709  C9  UNK c  29      73.960   7.489  76.491  1.00  0.00           C
ATOM    710  C10 UNK c  29      74.752   5.997  78.292  1.00  0.00           C
ATOM    711  C11 UNK c  29      73.699   6.613  77.591  1.00  0.00           C
ATOM    712  H12 UNK c  29      77.914   8.430  76.155  1.00  0.00           H
ATOM    713  H13 UNK c  29      78.357   7.335  77.335  1.00  0.00           H
ATOM    714  H14 UNK c  29      80.365   6.664  75.827  1.00  0.00           H
ATOM    715  H15 UNK c  29      79.993   7.885  74.655  1.00  0.00           H
ATOM    716  H16 UNK c  29      80.177   6.135  74.220  1.00  0.00           H
ATOM    717  H17 UNK c  29      77.902   5.896  73.140  1.00  0.00           H
ATOM    718  H18 UNK c  29      77.521   7.587  73.510  1.00  0.00           H
ATOM    719  H19 UNK c  29      76.400   6.216  74.085  1.00  0.00           H
ATOM    720  H20 UNK c  29      75.483   8.566  75.384  1.00  0.00           H
ATOM    721  H21 UNK c  29      76.909   5.687  78.358  1.00  0.00           H
ATOM    722  H22 UNK c  29      77.406   4.859  75.493  1.00  0.00           H
ATOM    723  H23 UNK c  29      73.218   7.920  75.933  1.00  0.00           H
ATOM    724  H24 UNK c  29      74.611   5.218  79.081  1.00  0.00           H
ATOM    725  H25 UNK c  29      72.720   6.375  77.877  1.00  0.00           H
ATOM    726  O1  UNK d  30      76.550  31.685  66.561  1.00  0.00           O
ATOM    727  C2  UNK d  30      75.445  31.218  65.825  1.00  0.00           C
ATOM    728  C3  UNK d  30      74.326  31.047  66.871  1.00  0.00           C
ATOM    729  C4  UNK d  30      72.883  30.705  66.310  1.00  0.00           C
ATOM    730  C5  UNK d  30      75.124  32.364  64.830  1.00  0.00           C
ATOM    731  C6  UNK d  30      75.854  30.000  65.038  1.00  0.00           C
ATOM    732  C7  UNK d  30      71.920  31.699  66.198  1.00  0.00           C
ATOM    733  C8  UNK d  30      72.513  29.401  65.843  1.00  0.00           C
ATOM    734  C9  UNK d  30      70.708  31.470  65.677  1.00  0.00           C
ATOM    735  C10 UNK d  30      71.256  29.181  65.264  1.00  0.00           C
ATOM    736  C11 UNK d  30      70.308  30.267  65.178  1.00  0.00           C
ATOM    737  H12 UNK d  30      74.247  31.958  67.529  1.00  0.00           H
ATOM    738  H13 UNK d  30      74.546  30.184  67.475  1.00  0.00           H
ATOM    739  H14 UNK d  30      74.914  33.337  65.316  1.00  0.00           H
ATOM    740  H15 UNK d  30      74.280  32.097  64.197  1.00  0.00           H
ATOM    741  H16 UNK d  30      75.898  32.488  64.061  1.00  0.00           H
ATOM    742  H17 UNK d  30      76.621  30.222  64.364  1.00  0.00           H
ATOM    743  H18 UNK d  30      75.000  29.619  64.473  1.00  0.00           H
ATOM    744  H19 UNK d  30      76.169  29.230  65.726  1.00  0.00           H
ATOM    745  H20 UNK d  30      72.153  32.696  66.521  1.00  0.00           H
ATOM    746  H21 UNK d  30      73.182  28.541  65.968  1.00  0.00           H
ATOM    747  H22 UNK d  30      77.305  31.942  65.991  1.00  0.00           H
ATOM    748  H23 UNK d  30      69.952  32.216  65.522  1.00  0.00           H
ATOM    749  H24 UNK d  30      70.909  28.203  64.913  1.00  0.00           H
ATOM    750  H25 UNK d  30      69.280  30.199  64.723  1.00  0.00           H
ATOM    751  O1  UNK e  31      46.045  22.574  46.141  1.00  0.00           O
ATOM    752  C2  UNK e  31      45.320  22.714  47.373  1.00  0.00           C
ATOM    753  C3  UNK e  31      46.219  22.404  48.619  1.00  0.00           C
ATOM    754  C4  UNK e  31      45.463  22.016  49.853  1.00  0.00           C
ATOM    755  C5  UNK e  31      44.776  24.145  47.453  1.00  0.00           C
ATOM    756  C6  UNK e  31      44.081  21.771  47.305  1.00  0.00           C
ATOM    757  C7  UNK e  31      45.323  20.660  50.207  1.00  0.00           C
ATOM    758  C8  UNK e  31      44.878  22.928  50.756  1.00  0.00           C
ATOM    759  C9  UNK e  31      44.494  20.217  51.238  1.00  0.00           C
ATOM    760  C10 UNK e  31      44.170  22.545  51.838  1.00  0.00           C
ATOM    761  C11 UNK e  31      43.939  21.138  52.128  1.00  0.00           C
ATOM    762  H12 UNK e  31      46.907  23.223  48.785  1.00  0.00           H
ATOM    763  H13 UNK e  31      46.877  21.565  48.252  1.00  0.00           H
ATOM    764  H14 UNK e  31      44.160  24.302  46.512  1.00  0.00           H
ATOM    765  H15 UNK e  31      45.577  24.881  47.513  1.00  0.00           H
ATOM    766  H16 UNK e  31      44.170  24.209  48.297  1.00  0.00           H
ATOM    767  H17 UNK e  31      43.618  21.555  48.256  1.00  0.00           H
ATOM    768  H18 UNK e  31      44.235  20.793  47.010  1.00  0.00           H
ATOM    769  H19 UNK e  31      43.215  22.154  46.655  1.00  0.00           H
ATOM    770  H20 UNK e  31      45.829  19.988  49.541  1.00  0.00           H
ATOM    771  H21 UNK e  31      44.904  24.017  50.659  1.00  0.00           H
ATOM    772  H22 UNK e  31      45.325  22.345  45.447  1.00  0.00           H
ATOM    773  H23 UNK e  31      44.399  19.186  51.465  1.00  0.00           H
ATOM    774  H24 UNK e  31      43.689  23.295  52.516  1.00  0.00           H
ATOM    775  H25 UNK e  31      43.280  20.836  52.915  1.00  0.00           H
ATOM    776  O1  UNK f  32      43.746  28.139  11.361  1.00  0.00           O
ATOM    777  C2  UNK f  32      43.397  26.785  11.186  1.00  0.00           C
ATOM    778  C3  UNK f  32      44.548  25.968  11.908  1.00  0.00           C
ATOM    779  C4  UNK f  32      44.568  26.033  13.449  1.00  0.00           C
ATOM    780  C5  UNK f  32      42.014  26.591  11.805  1.00  0.00           C
ATOM    781  C6  UNK f  32      43.420  26.553   9.639  1.00  0.00           C
ATOM    782  C7  UNK f  32      44.680  27.202  14.186  1.00  0.00           C
ATOM    783  C8  UNK f  32      44.142  24.855  14.142  1.00  0.00           C
ATOM    784  C9  UNK f  32      44.440  27.278  15.605  1.00  0.00           C
ATOM    785  C10 UNK f  32      43.862  24.837  15.545  1.00  0.00           C
ATOM    786  C11 UNK f  32      44.037  26.059  16.238  1.00  0.00           C
ATOM    787  H12 UNK f  32      45.520  26.393  11.535  1.00  0.00           H
ATOM    788  H13 UNK f  32      44.423  24.912  11.583  1.00  0.00           H
ATOM    789  H14 UNK f  32      41.223  27.243  11.329  1.00  0.00           H
ATOM    790  H15 UNK f  32      41.970  26.626  12.893  1.00  0.00           H
ATOM    791  H16 UNK f  32      41.721  25.566  11.558  1.00  0.00           H
ATOM    792  H17 UNK f  32      43.062  25.482   9.427  1.00  0.00           H
ATOM    793  H18 UNK f  32      44.421  26.658   9.086  1.00  0.00           H
ATOM    794  H19 UNK f  32      42.710  27.175   9.091  1.00  0.00           H
ATOM    795  H20 UNK f  32      44.966  28.089  13.668  1.00  0.00           H
ATOM    796  H21 UNK f  32      44.086  23.884  13.531  1.00  0.00           H
ATOM    797  H22 UNK f  32      42.916  28.622  11.190  1.00  0.00           H
ATOM    798  H23 UNK f  32      44.462  28.171  16.224  1.00  0.00           H
ATOM    799  H24 UNK f  32      43.519  23.904  15.988  1.00  0.00           H
ATOM    800  H25 UNK f  32      43.717  26.097  17.335  1.00  0.00           H
ATOM    801  O1  UNK g  33      52.234  22.060  11.913  1.00  0.00           O
ATOM    802  C2  UNK g  33      51.473  21.759  13.127  1.00  0.00           C
ATOM    803  C3  UNK g  33      50.096  21.048  12.901  1.00  0.00           C
ATOM    804  C4  UNK g  33      49.077  21.989  12.206  1.00  0.00           C
ATOM    805  C5  UNK g  33      52.451  20.830  13.968  1.00  0.00           C
ATOM    806  C6  UNK g  33      51.276  23.072  13.991  1.00  0.00           C
ATOM    807  C7  UNK g  33      48.297  22.852  13.030  1.00  0.00           C
ATOM    808  C8  UNK g  33      48.784  21.978  10.804  1.00  0.00           C
ATOM    809  C9  UNK g  33      47.392  23.779  12.447  1.00  0.00           C
ATOM    810  C10 UNK g  33      47.815  22.857  10.287  1.00  0.00           C
ATOM    811  C11 UNK g  33      47.094  23.748  11.109  1.00  0.00           C
ATOM    812  H12 UNK g  33      49.687  20.711  13.828  1.00  0.00           H
ATOM    813  H13 UNK g  33      50.231  20.145  12.311  1.00  0.00           H
ATOM    814  H14 UNK g  33      52.760  19.877  13.387  1.00  0.00           H
ATOM    815  H15 UNK g  33      51.783  20.416  14.839  1.00  0.00           H
ATOM    816  H16 UNK g  33      53.415  21.305  14.333  1.00  0.00           H
ATOM    817  H17 UNK g  33      50.647  23.749  13.525  1.00  0.00           H
ATOM    818  H18 UNK g  33      52.258  23.640  14.093  1.00  0.00           H
ATOM    819  H19 UNK g  33      50.929  22.894  14.974  1.00  0.00           H
ATOM    820  H20 UNK g  33      48.473  22.879  14.093  1.00  0.00           H
ATOM    821  H21 UNK g  33      49.154  21.210  10.097  1.00  0.00           H
ATOM    822  H22 UNK g  33      51.743  22.887  11.556  1.00  0.00           H
ATOM    823  H23 UNK g  33      47.006  24.522  13.122  1.00  0.00           H
ATOM    824  H24 UNK g  33      47.633  22.845   9.253  1.00  0.00           H
ATOM    825  H25 UNK g  33      46.403  24.449  10.673  1.00  0.00           H
ATOM    826  O1  UNK h  34      47.854  28.117  54.982  1.00  0.00           O
ATOM    827  C2  UNK h  34      46.962  28.009  56.159  1.00  0.00           C
ATOM    828  C3  UNK h  34      45.489  28.486  55.773  1.00  0.00           C
ATOM    829  C4  UNK h  34      44.816  27.849  54.565  1.00  0.00           C
ATOM    830  C5  UNK h  34      46.916  26.477  56.409  1.00  0.00           C
ATOM    831  C6  UNK h  34      47.555  28.707  57.416  1.00  0.00           C
ATOM    832  C7  UNK h  34      45.122  28.265  53.252  1.00  0.00           C
ATOM    833  C8  UNK h  34      43.985  26.744  54.745  1.00  0.00           C
ATOM    834  C9  UNK h  34      44.411  27.646  52.182  1.00  0.00           C
ATOM    835  C10 UNK h  34      43.382  26.076  53.678  1.00  0.00           C
ATOM    836  C11 UNK h  34      43.488  26.548  52.377  1.00  0.00           C
ATOM    837  H12 UNK h  34      45.628  29.560  55.638  1.00  0.00           H
ATOM    838  H13 UNK h  34      44.850  28.355  56.599  1.00  0.00           H
ATOM    839  H14 UNK h  34      46.238  26.166  57.249  1.00  0.00           H
ATOM    840  H15 UNK h  34      47.922  26.217  56.676  1.00  0.00           H
ATOM    841  H16 UNK h  34      46.598  25.962  55.509  1.00  0.00           H
ATOM    842  H17 UNK h  34      48.663  28.570  57.551  1.00  0.00           H
ATOM    843  H18 UNK h  34      46.941  28.446  58.337  1.00  0.00           H
ATOM    844  H19 UNK h  34      47.475  29.832  57.277  1.00  0.00           H
ATOM    845  H20 UNK h  34      45.805  29.054  53.074  1.00  0.00           H
ATOM    846  H21 UNK h  34      43.780  26.414  55.800  1.00  0.00           H
ATOM    847  H22 UNK h  34      47.497  27.522  54.308  1.00  0.00           H
ATOM    848  H23 UNK h  34      44.620  27.925  51.221  1.00  0.00           H
ATOM    849  H24 UNK h  34      42.665  25.277  54.003  1.00  0.00           H
ATOM    850  H25 UNK h  34      43.031  26.198  51.537  1.00  0.00           H
ATOM    851  O1  UNK i  35      21.121  74.588   5.583  1.00  0.00           O
ATOM    852  C2  UNK i  35      20.865  74.109   6.936  1.00  0.00           C
ATOM    853  C3  UNK i  35      19.333  74.252   7.341  1.00  0.00           C
ATOM    854  C4  UNK i  35      18.955  73.913   8.769  1.00  0.00           C
ATOM    855  C5  UNK i  35      21.320  72.633   7.127  1.00  0.00           C
ATOM    856  C6  UNK i  35      21.680  74.994   7.884  1.00  0.00           C
ATOM    857  C7  UNK i  35      18.604  72.550   9.078  1.00  0.00           C
ATOM    858  C8  UNK i  35      18.715  75.039   9.734  1.00  0.00           C
ATOM    859  C9  UNK i  35      17.992  72.332  10.359  1.00  0.00           C
ATOM    860  C10 UNK i  35      18.100  74.702  10.974  1.00  0.00           C
ATOM    861  C11 UNK i  35      17.748  73.396  11.243  1.00  0.00           C
ATOM    862  H12 UNK i  35      18.695  73.692   6.678  1.00  0.00           H
ATOM    863  H13 UNK i  35      19.216  75.419   7.242  1.00  0.00           H
ATOM    864  H14 UNK i  35      20.598  71.959   6.582  1.00  0.00           H
ATOM    865  H15 UNK i  35      21.420  72.408   8.149  1.00  0.00           H
ATOM    866  H16 UNK i  35      22.384  72.433   6.588  1.00  0.00           H
ATOM    867  H17 UNK i  35      21.386  74.791   8.925  1.00  0.00           H
ATOM    868  H18 UNK i  35      21.566  76.080   7.745  1.00  0.00           H
ATOM    869  H19 UNK i  35      22.747  74.860   7.785  1.00  0.00           H
ATOM    870  H20 UNK i  35      18.671  71.771   8.308  1.00  0.00           H
ATOM    871  H21 UNK i  35      19.083  76.092   9.600  1.00  0.00           H
ATOM    872  H22 UNK i  35      21.346  75.452   5.813  1.00  0.00           H
ATOM    873  H23 UNK i  35      17.614  71.459  10.725  1.00  0.00           H
ATOM    874  H24 UNK i  35      17.905  75.457  11.713  1.00  0.00           H
ATOM    875  H25 UNK i  35      17.265  73.236  12.229  1.00  0.00           H
ATOM    876  O1  UNK j  36      75.684   8.107  30.307  1.00  0.00           O
ATOM    877  C2  UNK j  36      75.507   8.150  31.728  1.00  0.00           C
ATOM    878  C3  UNK j  36      76.896   8.204  32.360  1.00  0.00           C
ATOM    879  C4  UNK j  36      77.773   7.039  32.086  1.00  0.00           C
ATOM    880  C5  UNK j  36      74.687   9.383  32.189  1.00  0.00           C
ATOM    881  C6  UNK j  36      74.730   6.936  32.272  1.00  0.00           C
ATOM    882  C7  UNK j  36      78.058   6.092  33.153  1.00  0.00           C
ATOM    883  C8  UNK j  36      78.416   6.882  30.814  1.00  0.00           C
ATOM    884  C9  UNK j  36      79.092   5.186  32.878  1.00  0.00           C
ATOM    885  C10 UNK j  36      79.386   5.914  30.588  1.00  0.00           C
ATOM    886  C11 UNK j  36      79.622   5.010  31.635  1.00  0.00           C
ATOM    887  H12 UNK j  36      76.630   8.308  33.434  1.00  0.00           H
ATOM    888  H13 UNK j  36      77.336   9.135  32.049  1.00  0.00           H
ATOM    889  H14 UNK j  36      75.261  10.306  32.226  1.00  0.00           H
ATOM    890  H15 UNK j  36      74.383   9.442  33.284  1.00  0.00           H
ATOM    891  H16 UNK j  36      73.729   9.494  31.683  1.00  0.00           H
ATOM    892  H17 UNK j  36      74.637   7.082  33.382  1.00  0.00           H
ATOM    893  H18 UNK j  36      75.253   5.998  32.282  1.00  0.00           H
ATOM    894  H19 UNK j  36      73.779   6.639  31.803  1.00  0.00           H
ATOM    895  H20 UNK j  36      77.559   6.151  34.133  1.00  0.00           H
ATOM    896  H21 UNK j  36      78.192   7.586  30.005  1.00  0.00           H
ATOM    897  H22 UNK j  36      75.815   7.146  29.989  1.00  0.00           H
ATOM    898  H23 UNK j  36      79.278   4.448  33.626  1.00  0.00           H
ATOM    899  H24 UNK j  36      79.975   5.693  29.683  1.00  0.00           H
ATOM    900  H25 UNK j  36      80.212   4.069  31.373  1.00  0.00           H
ATOM    901  O1  UNK k  37      28.320  67.953   5.811  1.00  0.00           O
ATOM    902  C2  UNK k  37      27.528  68.752   6.607  1.00  0.00           C
ATOM    903  C3  UNK k  37      27.867  70.190   6.251  1.00  0.00           C
ATOM    904  C4  UNK k  37      27.275  71.267   7.100  1.00  0.00           C
ATOM    905  C5  UNK k  37      26.025  68.402   6.277  1.00  0.00           C
ATOM    906  C6  UNK k  37      27.829  68.277   8.110  1.00  0.00           C
ATOM    907  C7  UNK k  37      25.934  71.806   6.968  1.00  0.00           C
ATOM    908  C8  UNK k  37      28.023  71.962   8.033  1.00  0.00           C
ATOM    909  C9  UNK k  37      25.376  72.763   7.850  1.00  0.00           C
ATOM    910  C10 UNK k  37      27.472  72.918   8.929  1.00  0.00           C
ATOM    911  C11 UNK k  37      26.167  73.383   8.836  1.00  0.00           C
ATOM    912  H12 UNK k  37      27.458  70.370   5.185  1.00  0.00           H
ATOM    913  H13 UNK k  37      28.956  70.202   6.205  1.00  0.00           H
ATOM    914  H14 UNK k  37      25.857  68.835   5.251  1.00  0.00           H
ATOM    915  H15 UNK k  37      25.299  68.787   7.088  1.00  0.00           H
ATOM    916  H16 UNK k  37      25.819  67.302   6.327  1.00  0.00           H
ATOM    917  H17 UNK k  37      27.271  67.407   8.399  1.00  0.00           H
ATOM    918  H18 UNK k  37      27.501  69.085   8.859  1.00  0.00           H
ATOM    919  H19 UNK k  37      28.907  68.179   8.286  1.00  0.00           H
ATOM    920  H20 UNK k  37      25.316  71.394   6.202  1.00  0.00           H
ATOM    921  H21 UNK k  37      29.109  71.793   8.185  1.00  0.00           H
ATOM    922  H22 UNK k  37      29.289  68.224   6.023  1.00  0.00           H
ATOM    923  H23 UNK k  37      24.393  73.069   7.583  1.00  0.00           H
ATOM    924  H24 UNK k  37      28.135  73.443   9.738  1.00  0.00           H
ATOM    925  H25 UNK k  37      25.762  74.097   9.482  1.00  0.00           H
ATOM    926  O1  UNK l  38      27.152  68.462  44.608  1.00  0.00           O
ATOM    927  C2  UNK l  38      25.853  68.100  44.116  1.00  0.00           C
ATOM    928  C3  UNK l  38      25.632  66.618  44.379  1.00  0.00           C
ATOM    929  C4  UNK l  38      26.712  65.722  43.776  1.00  0.00           C
ATOM    930  C5  UNK l  38      24.773  68.996  44.833  1.00  0.00           C
ATOM    931  C6  UNK l  38      25.856  68.376  42.650  1.00  0.00           C
ATOM    932  C7  UNK l  38      26.510  65.067  42.538  1.00  0.00           C
ATOM    933  C8  UNK l  38      27.903  65.476  44.446  1.00  0.00           C
ATOM    934  C9  UNK l  38      27.383  64.113  41.968  1.00  0.00           C
ATOM    935  C10 UNK l  38      28.797  64.517  43.960  1.00  0.00           C
ATOM    936  C11 UNK l  38      28.560  63.863  42.732  1.00  0.00           C
ATOM    937  H12 UNK l  38      24.662  66.438  43.860  1.00  0.00           H
ATOM    938  H13 UNK l  38      25.559  66.517  45.447  1.00  0.00           H
ATOM    939  H14 UNK l  38      24.849  70.027  44.469  1.00  0.00           H
ATOM    940  H15 UNK l  38      24.995  68.971  45.895  1.00  0.00           H
ATOM    941  H16 UNK l  38      23.793  68.613  44.666  1.00  0.00           H
ATOM    942  H17 UNK l  38      26.712  67.936  42.084  1.00  0.00           H
ATOM    943  H18 UNK l  38      25.800  69.449  42.472  1.00  0.00           H
ATOM    944  H19 UNK l  38      25.019  68.044  42.120  1.00  0.00           H
ATOM    945  H20 UNK l  38      25.588  65.267  42.003  1.00  0.00           H
ATOM    946  H21 UNK l  38      28.105  65.993  45.342  1.00  0.00           H
ATOM    947  H22 UNK l  38      27.257  69.460  44.376  1.00  0.00           H
ATOM    948  H23 UNK l  38      27.106  63.579  41.065  1.00  0.00           H
ATOM    949  H24 UNK l  38      29.737  64.491  44.515  1.00  0.00           H
ATOM    950  H25 UNK l  38      29.296  63.146  42.355  1.00  0.00           H
ATOM    951  O1  UNK m  39      32.095  71.526  72.345  1.00  0.00           O
ATOM    952  C2  UNK m  39      31.650  72.286  73.444  1.00  0.00           C
ATOM    953  C3  UNK m  39      31.435  73.688  72.957  1.00  0.00           C
ATOM    954  C4  UNK m  39      31.170  74.764  74.044  1.00  0.00           C
ATOM    955  C5  UNK m  39      30.408  71.596  74.053  1.00  0.00           C
ATOM    956  C6  UNK m  39      32.704  72.190  74.640  1.00  0.00           C
ATOM    957  C7  UNK m  39      29.909  74.974  74.564  1.00  0.00           C
ATOM    958  C8  UNK m  39      32.229  75.397  74.733  1.00  0.00           C
ATOM    959  C9  UNK m  39      29.649  75.988  75.496  1.00  0.00           C
ATOM    960  C10 UNK m  39      31.990  76.446  75.677  1.00  0.00           C
ATOM    961  C11 UNK m  39      30.678  76.745  76.032  1.00  0.00           C
ATOM    962  H12 UNK m  39      30.630  73.792  72.209  1.00  0.00           H
ATOM    963  H13 UNK m  39      32.289  73.906  72.396  1.00  0.00           H
ATOM    964  H14 UNK m  39      30.002  72.209  74.909  1.00  0.00           H
ATOM    965  H15 UNK m  39      30.650  70.579  74.358  1.00  0.00           H
ATOM    966  H16 UNK m  39      29.673  71.515  73.234  1.00  0.00           H
ATOM    967  H17 UNK m  39      32.247  72.147  75.661  1.00  0.00           H
ATOM    968  H18 UNK m  39      33.444  73.030  74.750  1.00  0.00           H
ATOM    969  H19 UNK m  39      33.303  71.230  74.655  1.00  0.00           H
ATOM    970  H20 UNK m  39      29.036  74.481  74.188  1.00  0.00           H
ATOM    971  H21 UNK m  39      33.259  75.153  74.389  1.00  0.00           H
ATOM    972  H22 UNK m  39      33.075  71.684  72.257  1.00  0.00           H
ATOM    973  H23 UNK m  39      28.655  76.254  75.734  1.00  0.00           H
ATOM    974  H24 UNK m  39      32.796  77.008  76.098  1.00  0.00           H
ATOM    975  H25 UNK m  39      30.485  77.524  76.650  1.00  0.00           H
ATOM    976  O1  UNK n  40      47.197  33.568  71.621  1.00  0.00           O
ATOM    977  C2  UNK n  40      47.469  34.783  72.127  1.00  0.00           C
ATOM    978  C3  UNK n  40      46.982  34.833  73.585  1.00  0.00           C
ATOM    979  C4  UNK n  40      47.131  36.201  74.312  1.00  0.00           C
ATOM    980  C5  UNK n  40      49.048  34.926  72.224  1.00  0.00           C
ATOM    981  C6  UNK n  40      46.915  35.909  71.260  1.00  0.00           C
ATOM    982  C7  UNK n  40      46.262  37.297  74.139  1.00  0.00           C
ATOM    983  C8  UNK n  40      48.088  36.177  75.412  1.00  0.00           C
ATOM    984  C9  UNK n  40      46.292  38.326  75.144  1.00  0.00           C
ATOM    985  C10 UNK n  40      48.211  37.296  76.299  1.00  0.00           C
ATOM    986  C11 UNK n  40      47.301  38.307  76.176  1.00  0.00           C
ATOM    987  H12 UNK n  40      47.569  34.108  74.140  1.00  0.00           H
ATOM    988  H13 UNK n  40      45.964  34.544  73.758  1.00  0.00           H
ATOM    989  H14 UNK n  40      49.398  35.547  73.102  1.00  0.00           H
ATOM    990  H15 UNK n  40      49.486  35.357  71.353  1.00  0.00           H
ATOM    991  H16 UNK n  40      49.505  33.941  72.377  1.00  0.00           H
ATOM    992  H17 UNK n  40      47.213  35.756  70.282  1.00  0.00           H
ATOM    993  H18 UNK n  40      47.448  36.764  71.657  1.00  0.00           H
ATOM    994  H19 UNK n  40      45.809  35.988  71.234  1.00  0.00           H
ATOM    995  H20 UNK n  40      45.468  37.262  73.436  1.00  0.00           H
ATOM    996  H21 UNK n  40      48.694  35.256  75.484  1.00  0.00           H
ATOM    997  H22 UNK n  40      47.684  33.505  70.696  1.00  0.00           H
ATOM    998  H23 UNK n  40      45.638  39.216  75.161  1.00  0.00           H
ATOM    999  H24 UNK n  40      48.970  37.284  77.107  1.00  0.00           H
ATOM   1000  H25 UNK n  40      47.382  39.146  76.795  1.00  0.00           H
ATOM   1001  O1  UNK o  41      12.840  40.553  14.862  1.00  0.00           O
ATOM   1002  C2  UNK o  41      13.355  40.011  13.663  1.00  0.00           C
ATOM   1003  C3  UNK o  41      14.871  39.677  13.929  1.00  0.00           C
ATOM   1004  C4  UNK o  41      15.121  38.580  14.941  1.00  0.00           C
ATOM   1005  C5  UNK o  41      12.566  38.820  13.241  1.00  0.00           C
ATOM   1006  C6  UNK o  41      13.190  41.019  12.474  1.00  0.00           C
ATOM   1007  C7  UNK o  41      15.372  38.798  16.306  1.00  0.00           C
ATOM   1008  C8  UNK o  41      15.055  37.286  14.377  1.00  0.00           C
ATOM   1009  C9  UNK o  41      15.584  37.678  17.127  1.00  0.00           C
ATOM   1010  C10 UNK o  41      15.296  36.232  15.274  1.00  0.00           C
ATOM   1011  C11 UNK o  41      15.597  36.418  16.575  1.00  0.00           C
ATOM   1012  H12 UNK o  41      15.522  40.599  14.075  1.00  0.00           H
ATOM   1013  H13 UNK o  41      15.256  39.251  12.975  1.00  0.00           H
ATOM   1014  H14 UNK o  41      11.556  39.104  13.020  1.00  0.00           H
ATOM   1015  H15 UNK o  41      12.455  37.960  13.934  1.00  0.00           H
ATOM   1016  H16 UNK o  41      12.930  38.268  12.331  1.00  0.00           H
ATOM   1017  H17 UNK o  41      12.118  41.132  12.273  1.00  0.00           H
ATOM   1018  H18 UNK o  41      13.604  40.496  11.617  1.00  0.00           H
ATOM   1019  H19 UNK o  41      13.674  41.997  12.486  1.00  0.00           H
ATOM   1020  H20 UNK o  41      15.410  39.757  16.795  1.00  0.00           H
ATOM   1021  H21 UNK o  41      14.834  37.056  13.329  1.00  0.00           H
ATOM   1022  H22 UNK o  41      12.998  39.841  15.511  1.00  0.00           H
ATOM   1023  H23 UNK o  41      15.739  37.854  18.181  1.00  0.00           H
ATOM   1024  H24 UNK o  41      15.211  35.220  14.905  1.00  0.00           H
ATOM   1025  H25 UNK o  41      15.919  35.571  17.161  1.00  0.00           H
ATOM   1026  O1  UNK p  42       7.539  43.006  41.172  1.00  0.00           O
ATOM   1027  C2  UNK p  42       6.851  44.224  41.559  1.00  0.00           C
ATOM   1028  C3  UNK p  42       7.760  45.026  42.559  1.00  0.00           C
ATOM   1029  C4  UNK p  42       8.170  44.238  43.838  1.00  0.00           C
ATOM   1030  C5  UNK p  42       6.925  45.027  40.180  1.00  0.00           C
ATOM   1031  C6  UNK p  42       5.408  43.967  42.090  1.00  0.00           C
ATOM   1032  C7  UNK p  42       7.195  44.059  44.844  1.00  0.00           C
ATOM   1033  C8  UNK p  42       9.504  43.774  44.042  1.00  0.00           C
ATOM   1034  C9  UNK p  42       7.606  43.396  46.026  1.00  0.00           C
ATOM   1035  C10 UNK p  42       9.904  43.204  45.286  1.00  0.00           C
ATOM   1036  C11 UNK p  42       8.934  42.947  46.245  1.00  0.00           C
ATOM   1037  H12 UNK p  42       7.312  45.980  42.824  1.00  0.00           H
ATOM   1038  H13 UNK p  42       8.648  45.375  42.083  1.00  0.00           H
ATOM   1039  H14 UNK p  42       7.893  45.147  39.724  1.00  0.00           H
ATOM   1040  H15 UNK p  42       6.686  46.121  40.288  1.00  0.00           H
ATOM   1041  H16 UNK p  42       6.285  44.688  39.398  1.00  0.00           H
ATOM   1042  H17 UNK p  42       4.999  44.771  42.740  1.00  0.00           H
ATOM   1043  H18 UNK p  42       5.325  43.040  42.782  1.00  0.00           H
ATOM   1044  H19 UNK p  42       4.760  43.717  41.252  1.00  0.00           H
ATOM   1045  H20 UNK p  42       6.075  44.439  44.778  1.00  0.00           H
ATOM   1046  H21 UNK p  42      10.239  43.979  43.296  1.00  0.00           H
ATOM   1047  H22 UNK p  42       7.465  42.315  41.868  1.00  0.00           H
ATOM   1048  H23 UNK p  42       6.863  43.298  46.845  1.00  0.00           H
ATOM   1049  H24 UNK p  42      10.942  42.887  45.498  1.00  0.00           H
ATOM   1050  H25 UNK p  42       9.156  42.593  47.295  1.00  0.00           H
ATOM   1051  O1  UNK q  43      59.535  68.781  65.078  1.00  0.00           O
ATOM   1052  C2  UNK q  43      59.305  70.171  64.895  1.00  0.00           C
ATOM   1053  C3  UNK q  43      60.041  70.665  63.581  1.00  0.00           C
ATOM   1054  C4  UNK q  43      61.516  70.597  63.537  1.00  0.00           C
ATOM   1055  C5  UNK q  43      57.781  70.355  64.761  1.00  0.00           C
ATOM   1056  C6  UNK q  43      59.828  70.834  66.166  1.00  0.00           C
ATOM   1057  C7  UNK q  43      62.201  69.349  63.657  1.00  0.00           C
ATOM   1058  C8  UNK q  43      62.282  71.697  63.293  1.00  0.00           C
ATOM   1059  C9  UNK q  43      63.560  69.298  63.916  1.00  0.00           C
ATOM   1060  C10 UNK q  43      63.657  71.727  63.480  1.00  0.00           C
ATOM   1061  C11 UNK q  43      64.256  70.514  63.870  1.00  0.00           C
ATOM   1062  H12 UNK q  43      59.677  71.684  63.472  1.00  0.00           H
ATOM   1063  H13 UNK q  43      59.631  70.257  62.643  1.00  0.00           H
ATOM   1064  H14 UNK q  43      57.430  70.276  63.754  1.00  0.00           H
ATOM   1065  H15 UNK q  43      57.434  71.273  65.249  1.00  0.00           H
ATOM   1066  H16 UNK q  43      57.388  69.596  65.435  1.00  0.00           H
ATOM   1067  H17 UNK q  43      59.581  70.259  67.151  1.00  0.00           H
ATOM   1068  H18 UNK q  43      59.287  71.719  66.394  1.00  0.00           H
ATOM   1069  H19 UNK q  43      60.849  71.119  66.064  1.00  0.00           H
ATOM   1070  H20 UNK q  43      61.646  68.460  63.681  1.00  0.00           H
ATOM   1071  H21 UNK q  43      61.844  72.689  63.112  1.00  0.00           H
ATOM   1072  H22 UNK q  43      59.874  68.478  64.266  1.00  0.00           H
ATOM   1073  H23 UNK q  43      64.049  68.365  64.141  1.00  0.00           H
ATOM   1074  H24 UNK q  43      64.196  72.643  63.345  1.00  0.00           H
ATOM   1075  H25 UNK q  43      65.323  70.456  64.034  1.00  0.00           H
ATOM   1076  O1  UNK r  44      55.051  11.311  21.385  1.00  0.00           O
ATOM   1077  C2  UNK r  44      55.992  12.144  20.673  1.00  0.00           C
ATOM   1078  C3  UNK r  44      56.449  11.567  19.327  1.00  0.00           C
ATOM   1079  C4  UNK r  44      55.364  11.042  18.370  1.00  0.00           C
ATOM   1080  C5  UNK r  44      55.248  13.433  20.418  1.00  0.00           C
ATOM   1081  C6  UNK r  44      57.280  12.401  21.487  1.00  0.00           C
ATOM   1082  C7  UNK r  44      54.923   9.720  18.441  1.00  0.00           C
ATOM   1083  C8  UNK r  44      54.778  11.990  17.430  1.00  0.00           C
ATOM   1084  C9  UNK r  44      53.989   9.305  17.514  1.00  0.00           C
ATOM   1085  C10 UNK r  44      53.810  11.451  16.560  1.00  0.00           C
ATOM   1086  C11 UNK r  44      53.530  10.132  16.516  1.00  0.00           C
ATOM   1087  H12 UNK r  44      57.241  10.806  19.509  1.00  0.00           H
ATOM   1088  H13 UNK r  44      56.941  12.331  18.702  1.00  0.00           H
ATOM   1089  H14 UNK r  44      54.229  13.226  20.159  1.00  0.00           H
ATOM   1090  H15 UNK r  44      55.728  13.853  19.542  1.00  0.00           H
ATOM   1091  H16 UNK r  44      55.270  14.106  21.313  1.00  0.00           H
ATOM   1092  H17 UNK r  44      56.968  12.713  22.461  1.00  0.00           H
ATOM   1093  H18 UNK r  44      57.875  13.175  20.997  1.00  0.00           H
ATOM   1094  H19 UNK r  44      57.930  11.538  21.646  1.00  0.00           H
ATOM   1095  H20 UNK r  44      55.266   9.063  19.198  1.00  0.00           H
ATOM   1096  H21 UNK r  44      55.023  13.027  17.382  1.00  0.00           H
ATOM   1097  H22 UNK r  44      54.273  11.153  20.734  1.00  0.00           H
ATOM   1098  H23 UNK r  44      53.594   8.251  17.433  1.00  0.00           H
ATOM   1099  H24 UNK r  44      53.364  12.053  15.780  1.00  0.00           H
ATOM   1100  H25 UNK r  44      52.824   9.800  15.732  1.00  0.00           H
ATOM   1101  O1  UNK s  45       8.566  16.400  19.716  1.00  0.00           O
ATOM   1102  C2  UNK s  45       7.606  17.033  20.580  1.00  0.00           C
ATOM   1103  C3  UNK s  45       8.368  18.206  21.272  1.00  0.00           C
ATOM   1104  C4  UNK s  45       7.548  19.133  22.139  1.00  0.00           C
ATOM   1105  C5  UNK s  45       6.420  17.420  19.775  1.00  0.00           C
ATOM   1106  C6  UNK s  45       7.270  15.998  21.610  1.00  0.00           C
ATOM   1107  C7  UNK s  45       6.606  20.051  21.561  1.00  0.00           C
ATOM   1108  C8  UNK s  45       7.647  19.024  23.504  1.00  0.00           C
ATOM   1109  C9  UNK s  45       5.723  20.742  22.395  1.00  0.00           C
ATOM   1110  C10 UNK s  45       6.831  19.775  24.385  1.00  0.00           C
ATOM   1111  C11 UNK s  45       5.864  20.627  23.792  1.00  0.00           C
ATOM   1112  H12 UNK s  45       8.818  18.849  20.538  1.00  0.00           H
ATOM   1113  H13 UNK s  45       9.169  17.878  21.844  1.00  0.00           H
ATOM   1114  H14 UNK s  45       6.721  18.302  19.208  1.00  0.00           H
ATOM   1115  H15 UNK s  45       5.519  17.613  20.408  1.00  0.00           H
ATOM   1116  H16 UNK s  45       6.198  16.721  18.969  1.00  0.00           H
ATOM   1117  H17 UNK s  45       8.197  15.611  22.099  1.00  0.00           H
ATOM   1118  H18 UNK s  45       6.741  15.158  21.136  1.00  0.00           H
ATOM   1119  H19 UNK s  45       6.683  16.516  22.333  1.00  0.00           H
ATOM   1120  H20 UNK s  45       6.685  20.373  20.528  1.00  0.00           H
ATOM   1121  H21 UNK s  45       8.436  18.344  23.865  1.00  0.00           H
ATOM   1122  H22 UNK s  45       8.229  15.573  19.395  1.00  0.00           H
ATOM   1123  H23 UNK s  45       4.967  21.471  22.023  1.00  0.00           H
ATOM   1124  H24 UNK s  45       6.858  19.650  25.431  1.00  0.00           H
ATOM   1125  H25 UNK s  45       5.172  21.238  24.482  1.00  0.00           H
ATOM   1126  O1  UNK t  46       3.999  11.601  58.936  1.00  0.00           O
ATOM   1127  C2  UNK t  46       2.595  11.756  58.513  1.00  0.00           C
ATOM   1128  C3  UNK t  46       2.022  13.131  59.034  1.00  0.00           C
ATOM   1129  C4  UNK t  46       2.502  14.351  58.296  1.00  0.00           C
ATOM   1130  C5  UNK t  46       2.458  11.540  56.942  1.00  0.00           C
ATOM   1131  C6  UNK t  46       1.980  10.542  59.231  1.00  0.00           C
ATOM   1132  C7  UNK t  46       3.799  14.842  58.604  1.00  0.00           C
ATOM   1133  C8  UNK t  46       1.773  14.982  57.269  1.00  0.00           C
ATOM   1134  C9  UNK t  46       4.225  16.042  57.976  1.00  0.00           C
ATOM   1135  C10 UNK t  46       2.136  16.270  56.798  1.00  0.00           C
ATOM   1136  C11 UNK t  46       3.399  16.782  57.159  1.00  0.00           C
ATOM   1137  H12 UNK t  46       2.229  13.236  60.153  1.00  0.00           H
ATOM   1138  H13 UNK t  46       0.967  13.089  58.976  1.00  0.00           H
ATOM   1139  H14 UNK t  46       3.115  10.769  56.638  1.00  0.00           H
ATOM   1140  H15 UNK t  46       2.876  12.393  56.364  1.00  0.00           H
ATOM   1141  H16 UNK t  46       1.430  11.319  56.640  1.00  0.00           H
ATOM   1142  H17 UNK t  46       2.535   9.630  59.040  1.00  0.00           H
ATOM   1143  H18 UNK t  46       0.956  10.447  58.869  1.00  0.00           H
ATOM   1144  H19 UNK t  46       2.014  10.720  60.330  1.00  0.00           H
ATOM   1145  H20 UNK t  46       4.366  14.263  59.319  1.00  0.00           H
ATOM   1146  H21 UNK t  46       0.804  14.639  56.986  1.00  0.00           H
ATOM   1147  H22 UNK t  46       4.572  12.110  58.234  1.00  0.00           H
ATOM   1148  H23 UNK t  46       5.201  16.496  58.183  1.00  0.00           H
ATOM   1149  H24 UNK t  46       1.495  16.735  56.047  1.00  0.00           H
ATOM   1150  H25 UNK t  46       3.689  17.811  56.770  1.00  0.00           H
ATOM   1151  O1  UNK u  47      59.464  48.131  60.200  1.00  0.00           O
ATOM   1152  C2  UNK u  47      59.402  49.333  60.887  1.00  0.00           C
ATOM   1153  C3  UNK u  47      59.283  50.576  59.917  1.00  0.00           C
ATOM   1154  C4  UNK u  47      60.401  50.827  58.908  1.00  0.00           C
ATOM   1155  C5  UNK u  47      58.171  49.358  61.752  1.00  0.00           C
ATOM   1156  C6  UNK u  47      60.694  49.311  61.772  1.00  0.00           C
ATOM   1157  C7  UNK u  47      61.536  51.459  59.226  1.00  0.00           C
ATOM   1158  C8  UNK u  47      60.288  50.230  57.600  1.00  0.00           C
ATOM   1159  C9  UNK u  47      62.619  51.464  58.296  1.00  0.00           C
ATOM   1160  C10 UNK u  47      61.308  50.257  56.697  1.00  0.00           C
ATOM   1161  C11 UNK u  47      62.495  50.852  57.054  1.00  0.00           C
ATOM   1162  H12 UNK u  47      59.419  51.475  60.573  1.00  0.00           H
ATOM   1163  H13 UNK u  47      58.245  50.714  59.554  1.00  0.00           H
ATOM   1164  H14 UNK u  47      58.115  48.414  62.250  1.00  0.00           H
ATOM   1165  H15 UNK u  47      57.211  49.375  61.089  1.00  0.00           H
ATOM   1166  H16 UNK u  47      58.175  50.142  62.483  1.00  0.00           H
ATOM   1167  H17 UNK u  47      60.670  50.135  62.544  1.00  0.00           H
ATOM   1168  H18 UNK u  47      61.577  49.386  61.128  1.00  0.00           H
ATOM   1169  H19 UNK u  47      60.808  48.345  62.275  1.00  0.00           H
ATOM   1170  H20 UNK u  47      61.654  51.851  60.229  1.00  0.00           H
ATOM   1171  H21 UNK u  47      59.412  49.736  57.246  1.00  0.00           H
ATOM   1172  H22 UNK u  47      60.401  47.952  60.035  1.00  0.00           H
ATOM   1173  H23 UNK u  47      63.599  51.967  58.547  1.00  0.00           H
ATOM   1174  H24 UNK u  47      61.214  49.861  55.713  1.00  0.00           H
ATOM   1175  H25 UNK u  47      63.306  50.834  56.349  1.00  0.00           H
ATOM   1176  O1  UNK v  48      55.875  20.898  64.661  1.00  0.00           O
ATOM   1177  C2  UNK v  48      56.805  20.185  63.869  1.00  0.00           C
ATOM   1178  C3  UNK v  48      58.075  20.929  63.833  1.00  0.00           C
ATOM   1179  C4  UNK v  48      59.095  20.581  64.966  1.00  0.00           C
ATOM   1180  C5  UNK v  48      56.979  18.659  64.313  1.00  0.00           C
ATOM   1181  C6  UNK v  48      56.169  20.326  62.505  1.00  0.00           C
ATOM   1182  C7  UNK v  48      58.835  20.901  66.292  1.00  0.00           C
ATOM   1183  C8  UNK v  48      60.265  19.856  64.753  1.00  0.00           C
ATOM   1184  C9  UNK v  48      59.664  20.459  67.403  1.00  0.00           C
ATOM   1185  C10 UNK v  48      61.068  19.392  65.769  1.00  0.00           C
ATOM   1186  C11 UNK v  48      60.739  19.624  67.115  1.00  0.00           C
ATOM   1187  H12 UNK v  48      57.935  22.004  63.659  1.00  0.00           H
ATOM   1188  H13 UNK v  48      58.507  20.520  62.860  1.00  0.00           H
ATOM   1189  H14 UNK v  48      56.120  18.105  64.116  1.00  0.00           H
ATOM   1190  H15 UNK v  48      57.342  18.521  65.347  1.00  0.00           H
ATOM   1191  H16 UNK v  48      57.726  18.151  63.630  1.00  0.00           H
ATOM   1192  H17 UNK v  48      56.259  21.366  62.127  1.00  0.00           H
ATOM   1193  H18 UNK v  48      55.128  19.828  62.572  1.00  0.00           H
ATOM   1194  H19 UNK v  48      56.793  19.814  61.812  1.00  0.00           H
ATOM   1195  H20 UNK v  48      58.036  21.649  66.516  1.00  0.00           H
ATOM   1196  H21 UNK v  48      60.483  19.633  63.746  1.00  0.00           H
ATOM   1197  H22 UNK v  48      56.009  21.863  64.385  1.00  0.00           H
ATOM   1198  H23 UNK v  48      59.410  20.820  68.446  1.00  0.00           H
ATOM   1199  H24 UNK v  48      62.036  18.991  65.476  1.00  0.00           H
ATOM   1200  H25 UNK v  48      61.457  19.283  67.870  1.00  0.00           H
ATOM   1201  O1  UNK w  49      50.575  53.043  33.030  1.00  0.00           O
ATOM   1202  C2  UNK w  49      50.176  53.559  34.337  1.00  0.00           C
ATOM   1203  C3  UNK w  49      51.299  53.175  35.330  1.00  0.00           C
ATOM   1204  C4  UNK w  49      52.606  53.950  35.254  1.00  0.00           C
ATOM   1205  C5  UNK w  49      50.035  55.079  34.208  1.00  0.00           C
ATOM   1206  C6  UNK w  49      48.897  52.920  34.851  1.00  0.00           C
ATOM   1207  C7  UNK w  49      53.176  54.620  36.365  1.00  0.00           C
ATOM   1208  C8  UNK w  49      53.393  53.860  34.105  1.00  0.00           C
ATOM   1209  C9  UNK w  49      54.277  55.403  36.222  1.00  0.00           C
ATOM   1210  C10 UNK w  49      54.622  54.552  34.028  1.00  0.00           C
ATOM   1211  C11 UNK w  49      55.081  55.366  35.094  1.00  0.00           C
ATOM   1212  H12 UNK w  49      51.448  52.133  35.297  1.00  0.00           H
ATOM   1213  H13 UNK w  49      50.935  53.385  36.338  1.00  0.00           H
ATOM   1214  H14 UNK w  49      49.192  55.230  33.541  1.00  0.00           H
ATOM   1215  H15 UNK w  49      51.037  55.527  33.898  1.00  0.00           H
ATOM   1216  H16 UNK w  49      49.801  55.436  35.198  1.00  0.00           H
ATOM   1217  H17 UNK w  49      48.146  53.283  34.146  1.00  0.00           H
ATOM   1218  H18 UNK w  49      48.630  53.231  35.886  1.00  0.00           H
ATOM   1219  H19 UNK w  49      48.937  51.839  34.784  1.00  0.00           H
ATOM   1220  H20 UNK w  49      52.519  54.635  37.249  1.00  0.00           H
ATOM   1221  H21 UNK w  49      52.998  53.342  33.172  1.00  0.00           H
ATOM   1222  H22 UNK w  49      51.287  53.594  32.697  1.00  0.00           H
ATOM   1223  H23 UNK w  49      54.581  56.039  37.065  1.00  0.00           H
ATOM   1224  H24 UNK w  49      55.316  54.506  33.161  1.00  0.00           H
ATOM   1225  H25 UNK w  49      55.960  55.881  35.034  1.00  0.00           H
ATOM   1226  O1  UNK x  50       1.285  11.337  48.048  1.00  0.00           O
ATOM   1227  C2  UNK x  50       0.989  12.428  47.164  1.00  0.00           C
ATOM   1228  C3  UNK x  50       2.127  12.668  46.121  1.00  0.00           C
ATOM   1229  C4  UNK x  50       3.458  13.062  46.648  1.00  0.00           C
ATOM   1230  C5  UNK x  50      -0.427  12.112  46.499  1.00  0.00           C
ATOM   1231  C6  UNK x  50       0.798  13.730  48.084  1.00  0.00           C
ATOM   1232  C7  UNK x  50       4.012  14.333  46.329  1.00  0.00           C
ATOM   1233  C8  UNK x  50       4.274  12.122  47.333  1.00  0.00           C
ATOM   1234  C9  UNK x  50       5.317  14.678  46.828  1.00  0.00           C
ATOM   1235  C10 UNK x  50       5.597  12.428  47.675  1.00  0.00           C
ATOM   1236  C11 UNK x  50       6.093  13.686  47.412  1.00  0.00           C
ATOM   1237  H12 UNK x  50       1.754  13.372  45.328  1.00  0.00           H
ATOM   1238  H13 UNK x  50       2.173  11.777  45.519  1.00  0.00           H
ATOM   1239  H14 UNK x  50      -0.962  13.036  46.143  1.00  0.00           H
ATOM   1240  H15 UNK x  50      -0.993  11.810  47.384  1.00  0.00           H
ATOM   1241  H16 UNK x  50      -0.427  11.298  45.787  1.00  0.00           H
ATOM   1242  H17 UNK x  50       1.565  13.991  48.801  1.00  0.00           H
ATOM   1243  H18 UNK x  50      -0.059  13.596  48.721  1.00  0.00           H
ATOM   1244  H19 UNK x  50       0.545  14.607  47.470  1.00  0.00           H
ATOM   1245  H20 UNK x  50       3.427  15.032  45.744  1.00  0.00           H
ATOM   1246  H21 UNK x  50       3.809  11.186  47.645  1.00  0.00           H
ATOM   1247  H22 UNK x  50       1.723  11.738  48.896  1.00  0.00           H
ATOM   1248  H23 UNK x  50       5.627  15.714  46.673  1.00  0.00           H
ATOM   1249  H24 UNK x  50       6.312  11.769  48.109  1.00  0.00           H
ATOM   1250  H25 UNK x  50       7.117  13.931  47.741  1.00  0.00           H
ATOM   1251  O1  UNK y  51       9.427  34.623  58.533  1.00  0.00           O
ATOM   1252  C2  UNK y  51       8.677  35.165  57.428  1.00  0.00           C
ATOM   1253  C3  UNK y  51       9.389  34.804  56.073  1.00  0.00           C
ATOM   1254  C4  UNK y  51       8.910  35.560  54.799  1.00  0.00           C
ATOM   1255  C5  UNK y  51       7.225  34.571  57.486  1.00  0.00           C
ATOM   1256  C6  UNK y  51       8.642  36.675  57.743  1.00  0.00           C
ATOM   1257  C7  UNK y  51       7.652  35.374  54.334  1.00  0.00           C
ATOM   1258  C8  UNK y  51       9.681  36.673  54.291  1.00  0.00           C
ATOM   1259  C9  UNK y  51       7.191  36.165  53.258  1.00  0.00           C
ATOM   1260  C10 UNK y  51       9.216  37.504  53.306  1.00  0.00           C
ATOM   1261  C11 UNK y  51       7.962  37.279  52.778  1.00  0.00           C
ATOM   1262  H12 UNK y  51       9.316  33.710  55.834  1.00  0.00           H
ATOM   1263  H13 UNK y  51      10.452  35.023  56.275  1.00  0.00           H
ATOM   1264  H14 UNK y  51       6.614  34.926  56.723  1.00  0.00           H
ATOM   1265  H15 UNK y  51       6.756  34.675  58.545  1.00  0.00           H
ATOM   1266  H16 UNK y  51       7.346  33.539  57.293  1.00  0.00           H
ATOM   1267  H17 UNK y  51       8.515  36.774  58.866  1.00  0.00           H
ATOM   1268  H18 UNK y  51       7.775  37.131  57.294  1.00  0.00           H
ATOM   1269  H19 UNK y  51       9.532  37.227  57.331  1.00  0.00           H
ATOM   1270  H20 UNK y  51       6.989  34.594  54.696  1.00  0.00           H
ATOM   1271  H21 UNK y  51      10.626  36.991  54.836  1.00  0.00           H
ATOM   1272  H22 UNK y  51      10.243  35.161  58.657  1.00  0.00           H
ATOM   1273  H23 UNK y  51       6.171  35.989  52.874  1.00  0.00           H
ATOM   1274  H24 UNK y  51       9.851  38.364  53.013  1.00  0.00           H
ATOM   1275  H25 UNK y  51       7.526  38.004  52.097  1.00  0.00           H
ATOM   1276  O1  UNK z  52      24.064  49.425  68.669  1.00  0.00           O
ATOM   1277  C2  UNK z  52      23.382  50.630  68.208  1.00  0.00           C
ATOM   1278  C3  UNK z  52      23.217  51.560  69.455  1.00  0.00           C
ATOM   1279  C4  UNK z  52      24.516  51.836  70.220  1.00  0.00           C
ATOM   1280  C5  UNK z  52      24.230  51.273  67.093  1.00  0.00           C
ATOM   1281  C6  UNK z  52      22.078  50.164  67.594  1.00  0.00           C
ATOM   1282  C7  UNK z  52      25.479  52.676  69.664  1.00  0.00           C
ATOM   1283  C8  UNK z  52      24.831  51.166  71.450  1.00  0.00           C
ATOM   1284  C9  UNK z  52      26.739  52.750  70.209  1.00  0.00           C
ATOM   1285  C10 UNK z  52      26.124  51.216  71.938  1.00  0.00           C
ATOM   1286  C11 UNK z  52      27.029  52.082  71.372  1.00  0.00           C
ATOM   1287  H12 UNK z  52      22.567  51.098  70.099  1.00  0.00           H
ATOM   1288  H13 UNK z  52      22.752  52.407  69.093  1.00  0.00           H
ATOM   1289  H14 UNK z  52      24.257  50.586  66.181  1.00  0.00           H
ATOM   1290  H15 UNK z  52      25.325  51.472  67.395  1.00  0.00           H
ATOM   1291  H16 UNK z  52      23.704  52.158  66.862  1.00  0.00           H
ATOM   1292  H17 UNK z  52      22.258  49.794  66.573  1.00  0.00           H
ATOM   1293  H18 UNK z  52      21.390  51.072  67.511  1.00  0.00           H
ATOM   1294  H19 UNK z  52      21.591  49.433  68.267  1.00  0.00           H
ATOM   1295  H20 UNK z  52      25.224  53.292  68.804  1.00  0.00           H
ATOM   1296  H21 UNK z  52      24.132  50.558  72.066  1.00  0.00           H
ATOM   1297  H22 UNK z  52      24.650  49.823  69.330  1.00  0.00           H
ATOM   1298  H23 UNK z  52      27.473  53.559  69.817  1.00  0.00           H
ATOM   1299  H24 UNK z  52      26.359  50.616  72.749  1.00  0.00           H
ATOM   1300  H25 UNK z  52      28.024  52.163  71.839  1.00  0.00           H
ATOM   1301  O1  UNK 0  53      70.974  45.529  12.912  1.00  0.00           O
ATOM   1302  C2  UNK 0  53      69.923  46.397  12.679  1.00  0.00           C
ATOM   1303  C3  UNK 0  53      69.219  45.930  11.391  1.00  0.00           C
ATOM   1304  C4  UNK 0  53      69.995  46.347  10.152  1.00  0.00           C
ATOM   1305  C5  UNK 0  53      68.876  46.254  13.878  1.00  0.00           C
ATOM   1306  C6  UNK 0  53      70.579  47.826  12.711  1.00  0.00           C
ATOM   1307  C7  UNK 0  53      69.698  47.592   9.569  1.00  0.00           C
ATOM   1308  C8  UNK 0  53      70.841  45.489   9.412  1.00  0.00           C
ATOM   1309  C9  UNK 0  53      70.290  47.979   8.393  1.00  0.00           C
ATOM   1310  C10 UNK 0  53      71.403  45.950   8.194  1.00  0.00           C
ATOM   1311  C11 UNK 0  53      71.065  47.153   7.601  1.00  0.00           C
ATOM   1312  H12 UNK 0  53      68.137  46.270  11.421  1.00  0.00           H
ATOM   1313  H13 UNK 0  53      69.047  44.838  11.423  1.00  0.00           H
ATOM   1314  H14 UNK 0  53      68.072  46.998  13.843  1.00  0.00           H
ATOM   1315  H15 UNK 0  53      69.469  46.324  14.787  1.00  0.00           H
ATOM   1316  H16 UNK 0  53      68.583  45.160  13.764  1.00  0.00           H
ATOM   1317  H17 UNK 0  53      69.907  48.623  12.374  1.00  0.00           H
ATOM   1318  H18 UNK 0  53      71.469  47.823  12.131  1.00  0.00           H
ATOM   1319  H19 UNK 0  53      70.982  48.144  13.670  1.00  0.00           H
ATOM   1320  H20 UNK 0  53      69.024  48.247  10.115  1.00  0.00           H
ATOM   1321  H21 UNK 0  53      71.142  44.504   9.742  1.00  0.00           H
ATOM   1322  H22 UNK 0  53      70.671  44.901  13.628  1.00  0.00           H
ATOM   1323  H23 UNK 0  53      70.091  48.968   7.961  1.00  0.00           H
ATOM   1324  H24 UNK 0  53      72.141  45.331   7.723  1.00  0.00           H
ATOM   1325  H25 UNK 0  53      71.612  47.419   6.684  1.00  0.00           H
ATOM   1326  O1  UNK 1  54      81.082  28.617  59.410  1.00  0.00           O
ATOM   1327  C2  UNK 1  54      80.880  29.789  58.585  1.00  0.00           C
ATOM   1328  C3  UNK 1  54      79.946  30.681  59.379  1.00  0.00           C
ATOM   1329  C4  UNK 1  54      78.607  30.045  59.724  1.00  0.00           C
ATOM   1330  C5  UNK 1  54      82.287  30.505  58.440  1.00  0.00           C
ATOM   1331  C6  UNK 1  54      80.258  29.322  57.253  1.00  0.00           C
ATOM   1332  C7  UNK 1  54      77.417  30.082  58.968  1.00  0.00           C
ATOM   1333  C8  UNK 1  54      78.596  29.402  60.975  1.00  0.00           C
ATOM   1334  C9  UNK 1  54      76.203  29.592  59.529  1.00  0.00           C
ATOM   1335  C10 UNK 1  54      77.399  28.951  61.540  1.00  0.00           C
ATOM   1336  C11 UNK 1  54      76.177  29.052  60.802  1.00  0.00           C
ATOM   1337  H12 UNK 1  54      79.742  31.597  58.726  1.00  0.00           H
ATOM   1338  H13 UNK 1  54      80.483  30.979  60.313  1.00  0.00           H
ATOM   1339  H14 UNK 1  54      82.339  31.361  57.711  1.00  0.00           H
ATOM   1340  H15 UNK 1  54      83.011  29.714  58.255  1.00  0.00           H
ATOM   1341  H16 UNK 1  54      82.426  31.037  59.402  1.00  0.00           H
ATOM   1342  H17 UNK 1  54      79.467  29.959  56.815  1.00  0.00           H
ATOM   1343  H18 UNK 1  54      79.833  28.335  57.362  1.00  0.00           H
ATOM   1344  H19 UNK 1  54      81.029  29.150  56.458  1.00  0.00           H
ATOM   1345  H20 UNK 1  54      77.408  30.684  58.097  1.00  0.00           H
ATOM   1346  H21 UNK 1  54      79.492  29.068  61.504  1.00  0.00           H
ATOM   1347  H22 UNK 1  54      80.195  28.176  59.267  1.00  0.00           H
ATOM   1348  H23 UNK 1  54      75.275  29.770  58.935  1.00  0.00           H
ATOM   1349  H24 UNK 1  54      77.515  28.770  62.565  1.00  0.00           H
ATOM   1350  H25 UNK 1  54      75.237  28.858  61.310  1.00  0.00           H
ATOM   1351  O1  UNK 2  55      32.990  43.741  67.899  1.00  0.00           O
ATOM   1352  C2  UNK 2  55      33.932  44.125  68.910  1.00  0.00           C
ATOM   1353  C3  UNK 2  55      33.781  43.308  70.183  1.00  0.00           C
ATOM   1354  C4  UNK 2  55      33.767  41.824  70.052  1.00  0.00           C
ATOM   1355  C5  UNK 2  55      35.288  43.959  68.216  1.00  0.00           C
ATOM   1356  C6  UNK 2  55      33.707  45.639  69.123  1.00  0.00           C
ATOM   1357  C7  UNK 2  55      32.529  41.150  69.967  1.00  0.00           C
ATOM   1358  C8  UNK 2  55      34.935  41.123  70.005  1.00  0.00           C
ATOM   1359  C9  UNK 2  55      32.497  39.755  70.000  1.00  0.00           C
ATOM   1360  C10 UNK 2  55      34.944  39.722  69.994  1.00  0.00           C
ATOM   1361  C11 UNK 2  55      33.696  39.065  70.106  1.00  0.00           C
ATOM   1362  H12 UNK 2  55      32.803  43.690  70.632  1.00  0.00           H
ATOM   1363  H13 UNK 2  55      34.550  43.644  70.837  1.00  0.00           H
ATOM   1364  H14 UNK 2  55      36.072  44.523  68.750  1.00  0.00           H
ATOM   1365  H15 UNK 2  55      35.386  44.252  67.168  1.00  0.00           H
ATOM   1366  H16 UNK 2  55      35.600  42.898  68.259  1.00  0.00           H
ATOM   1367  H17 UNK 2  55      32.660  45.762  69.455  1.00  0.00           H
ATOM   1368  H18 UNK 2  55      33.820  46.097  68.131  1.00  0.00           H
ATOM   1369  H19 UNK 2  55      34.338  46.161  69.832  1.00  0.00           H
ATOM   1370  H20 UNK 2  55      31.557  41.752  69.976  1.00  0.00           H
ATOM   1371  H21 UNK 2  55      35.883  41.644  70.034  1.00  0.00           H
ATOM   1372  H22 UNK 2  55      32.108  43.769  68.267  1.00  0.00           H
ATOM   1373  H23 UNK 2  55      31.591  39.233  70.041  1.00  0.00           H
ATOM   1374  H24 UNK 2  55      35.886  39.178  69.990  1.00  0.00           H
ATOM   1375  H25 UNK 2  55      33.670  37.984  70.152  1.00  0.00           H
ATOM   1376  O1  UNK 3  56      47.753  40.663  10.038  1.00  0.00           O
ATOM   1377  C2  UNK 3  56      47.037  40.933  11.207  1.00  0.00           C
ATOM   1378  C3  UNK 3  56      46.356  39.701  11.791  1.00  0.00           C
ATOM   1379  C4  UNK 3  56      47.308  38.620  12.304  1.00  0.00           C
ATOM   1380  C5  UNK 3  56      48.012  41.565  12.210  1.00  0.00           C
ATOM   1381  C6  UNK 3  56      45.936  41.910  10.677  1.00  0.00           C
ATOM   1382  C7  UNK 3  56      47.840  37.700  11.445  1.00  0.00           C
ATOM   1383  C8  UNK 3  56      47.547  38.513  13.667  1.00  0.00           C
ATOM   1384  C9  UNK 3  56      48.775  36.679  11.957  1.00  0.00           C
ATOM   1385  C10 UNK 3  56      48.343  37.513  14.217  1.00  0.00           C
ATOM   1386  C11 UNK 3  56      48.915  36.542  13.363  1.00  0.00           C
ATOM   1387  H12 UNK 3  56      45.546  39.331  11.144  1.00  0.00           H
ATOM   1388  H13 UNK 3  56      45.885  40.078  12.701  1.00  0.00           H
ATOM   1389  H14 UNK 3  56      48.371  42.544  11.822  1.00  0.00           H
ATOM   1390  H15 UNK 3  56      48.901  40.935  12.376  1.00  0.00           H
ATOM   1391  H16 UNK 3  56      47.569  41.601  13.196  1.00  0.00           H
ATOM   1392  H17 UNK 3  56      45.165  41.459  10.055  1.00  0.00           H
ATOM   1393  H18 UNK 3  56      46.464  42.750  10.176  1.00  0.00           H
ATOM   1394  H19 UNK 3  56      45.559  42.469  11.542  1.00  0.00           H
ATOM   1395  H20 UNK 3  56      47.669  37.833  10.335  1.00  0.00           H
ATOM   1396  H21 UNK 3  56      47.128  39.277  14.338  1.00  0.00           H
ATOM   1397  H22 UNK 3  56      48.633  41.013  10.056  1.00  0.00           H
ATOM   1398  H23 UNK 3  56      49.267  36.035  11.289  1.00  0.00           H
ATOM   1399  H24 UNK 3  56      48.491  37.507  15.250  1.00  0.00           H
ATOM   1400  H25 UNK 3  56      49.585  35.715  13.780  1.00  0.00           H
ATOM   1401  O1  UNK 4  57      74.444  69.756  48.822  1.00  0.00           O
ATOM   1402  C2  UNK 4  57      73.795  68.674  48.184  1.00  0.00           C
ATOM   1403  C3  UNK 4  57      73.944  67.426  49.102  1.00  0.00           C
ATOM   1404  C4  UNK 4  57      73.086  66.223  48.770  1.00  0.00           C
ATOM   1405  C5  UNK 4  57      72.307  69.119  48.047  1.00  0.00           C
ATOM   1406  C6  UNK 4  57      74.304  68.296  46.738  1.00  0.00           C
ATOM   1407  C7  UNK 4  57      71.860  65.968  49.436  1.00  0.00           C
ATOM   1408  C8  UNK 4  57      73.487  65.411  47.713  1.00  0.00           C
ATOM   1409  C9  UNK 4  57      71.030  64.866  49.042  1.00  0.00           C
ATOM   1410  C10 UNK 4  57      72.623  64.382  47.285  1.00  0.00           C
ATOM   1411  C11 UNK 4  57      71.396  64.099  47.899  1.00  0.00           C
ATOM   1412  H12 UNK 4  57      73.602  67.734  50.147  1.00  0.00           H
ATOM   1413  H13 UNK 4  57      74.971  67.269  49.279  1.00  0.00           H
ATOM   1414  H14 UNK 4  57      72.277  70.085  47.626  1.00  0.00           H
ATOM   1415  H15 UNK 4  57      71.897  69.295  49.031  1.00  0.00           H
ATOM   1416  H16 UNK 4  57      71.678  68.314  47.525  1.00  0.00           H
ATOM   1417  H17 UNK 4  57      74.286  69.152  46.181  1.00  0.00           H
ATOM   1418  H18 UNK 4  57      73.827  67.472  46.189  1.00  0.00           H
ATOM   1419  H19 UNK 4  57      75.360  67.960  46.749  1.00  0.00           H
ATOM   1420  H20 UNK 4  57      71.584  66.557  50.275  1.00  0.00           H
ATOM   1421  H21 UNK 4  57      74.432  65.618  47.147  1.00  0.00           H
ATOM   1422  H22 UNK 4  57      75.470  69.696  48.913  1.00  0.00           H
ATOM   1423  H23 UNK 4  57      70.131  64.713  49.625  1.00  0.00           H
ATOM   1424  H24 UNK 4  57      72.949  63.669  46.582  1.00  0.00           H
ATOM   1425  H25 UNK 4  57      70.841  63.156  47.632  1.00  0.00           H
ATOM   1426  O1  UNK 5  58      68.692  58.529  72.726  1.00  0.00           O
ATOM   1427  C2  UNK 5  58      68.700  59.828  73.327  1.00  0.00           C
ATOM   1428  C3  UNK 5  58      67.734  59.742  74.533  1.00  0.00           C
ATOM   1429  C4  UNK 5  58      66.258  59.671  74.268  1.00  0.00           C
ATOM   1430  C5  UNK 5  58      70.148  60.136  73.671  1.00  0.00           C
ATOM   1431  C6  UNK 5  58      68.166  60.711  72.242  1.00  0.00           C
ATOM   1432  C7  UNK 5  58      65.585  60.869  73.981  1.00  0.00           C
ATOM   1433  C8  UNK 5  58      65.453  58.530  74.400  1.00  0.00           C
ATOM   1434  C9  UNK 5  58      64.173  60.893  73.753  1.00  0.00           C
ATOM   1435  C10 UNK 5  58      64.104  58.523  74.267  1.00  0.00           C
ATOM   1436  C11 UNK 5  58      63.396  59.688  73.880  1.00  0.00           C
ATOM   1437  H12 UNK 5  58      67.821  60.673  75.123  1.00  0.00           H
ATOM   1438  H13 UNK 5  58      68.073  58.932  75.265  1.00  0.00           H
ATOM   1439  H14 UNK 5  58      70.133  61.098  74.135  1.00  0.00           H
ATOM   1440  H15 UNK 5  58      70.677  60.185  72.675  1.00  0.00           H
ATOM   1441  H16 UNK 5  58      70.535  59.348  74.379  1.00  0.00           H
ATOM   1442  H17 UNK 5  58      67.119  60.572  71.892  1.00  0.00           H
ATOM   1443  H18 UNK 5  58      68.721  60.735  71.319  1.00  0.00           H
ATOM   1444  H19 UNK 5  58      68.193  61.779  72.561  1.00  0.00           H
ATOM   1445  H20 UNK 5  58      66.043  61.791  74.004  1.00  0.00           H
ATOM   1446  H21 UNK 5  58      65.984  57.667  74.847  1.00  0.00           H
ATOM   1447  H22 UNK 5  58      67.816  58.556  72.263  1.00  0.00           H
ATOM   1448  H23 UNK 5  58      63.708  61.905  73.594  1.00  0.00           H
ATOM   1449  H24 UNK 5  58      63.603  57.627  74.481  1.00  0.00           H
ATOM   1450  H25 UNK 5  58      62.304  59.750  73.847  1.00  0.00           H
ATOM   1451  O1  UNK 6  59      14.246  41.610  70.119  1.00  0.00           O
ATOM   1452  C2  UNK 6  59      14.204  43.052  70.082  1.00  0.00           C
ATOM   1453  C3  UNK 6  59      13.708  43.558  71.491  1.00  0.00           C
ATOM   1454  C4  UNK 6  59      12.192  43.416  71.824  1.00  0.00           C
ATOM   1455  C5  UNK 6  59      15.710  43.491  69.760  1.00  0.00           C
ATOM   1456  C6  UNK 6  59      13.185  43.375  68.960  1.00  0.00           C
ATOM   1457  C7  UNK 6  59      11.410  44.600  71.697  1.00  0.00           C
ATOM   1458  C8  UNK 6  59      11.599  42.189  72.081  1.00  0.00           C
ATOM   1459  C9  UNK 6  59       9.984  44.532  71.857  1.00  0.00           C
ATOM   1460  C10 UNK 6  59      10.223  42.172  72.195  1.00  0.00           C
ATOM   1461  C11 UNK 6  59       9.430  43.301  72.153  1.00  0.00           C
ATOM   1462  H12 UNK 6  59      13.869  44.585  71.689  1.00  0.00           H
ATOM   1463  H13 UNK 6  59      14.309  43.051  72.199  1.00  0.00           H
ATOM   1464  H14 UNK 6  59      16.178  42.787  69.045  1.00  0.00           H
ATOM   1465  H15 UNK 6  59      16.255  43.371  70.732  1.00  0.00           H
ATOM   1466  H16 UNK 6  59      15.837  44.540  69.405  1.00  0.00           H
ATOM   1467  H17 UNK 6  59      12.316  42.712  69.009  1.00  0.00           H
ATOM   1468  H18 UNK 6  59      13.631  43.313  68.019  1.00  0.00           H
ATOM   1469  H19 UNK 6  59      12.819  44.365  69.165  1.00  0.00           H
ATOM   1470  H20 UNK 6  59      11.942  45.543  71.478  1.00  0.00           H
ATOM   1471  H21 UNK 6  59      12.221  41.351  72.229  1.00  0.00           H
ATOM   1472  H22 UNK 6  59      14.341  41.347  71.122  1.00  0.00           H
ATOM   1473  H23 UNK 6  59       9.310  45.360  71.709  1.00  0.00           H
ATOM   1474  H24 UNK 6  59       9.752  41.241  72.340  1.00  0.00           H
ATOM   1475  H25 UNK 6  59       8.369  43.252  72.001  1.00  0.00           H
ATOM   1476  O1  UNK 7  60      75.106  44.684  39.148  1.00  0.00           O
ATOM   1477  C2  UNK 7  60      75.680  44.163  37.978  1.00  0.00           C
ATOM   1478  C3  UNK 7  60      77.206  44.619  37.874  1.00  0.00           C
ATOM   1479  C4  UNK 7  60      77.552  46.125  37.891  1.00  0.00           C
ATOM   1480  C5  UNK 7  60      75.613  42.604  38.059  1.00  0.00           C
ATOM   1481  C6  UNK 7  60      74.779  44.599  36.814  1.00  0.00           C
ATOM   1482  C7  UNK 7  60      77.709  46.903  36.676  1.00  0.00           C
ATOM   1483  C8  UNK 7  60      77.616  46.806  39.138  1.00  0.00           C
ATOM   1484  C9  UNK 7  60      77.943  48.292  36.783  1.00  0.00           C
ATOM   1485  C10 UNK 7  60      77.907  48.161  39.239  1.00  0.00           C
ATOM   1486  C11 UNK 7  60      78.064  48.877  38.049  1.00  0.00           C
ATOM   1487  H12 UNK 7  60      77.491  44.263  36.918  1.00  0.00           H
ATOM   1488  H13 UNK 7  60      77.797  44.007  38.614  1.00  0.00           H
ATOM   1489  H14 UNK 7  60      76.134  42.145  37.181  1.00  0.00           H
ATOM   1490  H15 UNK 7  60      74.536  42.310  38.045  1.00  0.00           H
ATOM   1491  H16 UNK 7  60      76.076  42.172  38.961  1.00  0.00           H
ATOM   1492  H17 UNK 7  60      75.284  44.186  35.948  1.00  0.00           H
ATOM   1493  H18 UNK 7  60      74.696  45.679  36.671  1.00  0.00           H
ATOM   1494  H19 UNK 7  60      73.791  44.236  36.902  1.00  0.00           H
ATOM   1495  H20 UNK 7  60      77.638  46.572  35.647  1.00  0.00           H
ATOM   1496  H21 UNK 7  60      77.624  46.237  40.055  1.00  0.00           H
ATOM   1497  H22 UNK 7  60      75.603  44.356  39.894  1.00  0.00           H
ATOM   1498  H23 UNK 7  60      77.836  48.802  35.881  1.00  0.00           H
ATOM   1499  H24 UNK 7  60      78.083  48.608  40.168  1.00  0.00           H
ATOM   1500  H25 UNK 7  60      78.265  49.926  38.165  1.00  0.00           H
ATOM   1501  O1  UNK 8  61      29.624  76.794  60.463  1.00  0.00           O
ATOM   1502  C2  UNK 8  61      28.928  76.882  59.239  1.00  0.00           C
ATOM   1503  C3  UNK 8  61      29.724  76.112  58.183  1.00  0.00           C
ATOM   1504  C4  UNK 8  61      29.783  74.584  58.400  1.00  0.00           C
ATOM   1505  C5  UNK 8  61      27.460  76.435  59.418  1.00  0.00           C
ATOM   1506  C6  UNK 8  61      28.931  78.384  58.928  1.00  0.00           C
ATOM   1507  C7  UNK 8  61      30.664  74.019  59.333  1.00  0.00           C
ATOM   1508  C8  UNK 8  61      28.992  73.707  57.598  1.00  0.00           C
ATOM   1509  C9  UNK 8  61      30.752  72.619  59.543  1.00  0.00           C
ATOM   1510  C10 UNK 8  61      29.141  72.285  57.798  1.00  0.00           C
ATOM   1511  C11 UNK 8  61      29.932  71.776  58.771  1.00  0.00           C
ATOM   1512  H12 UNK 8  61      30.751  76.374  58.131  1.00  0.00           H
ATOM   1513  H13 UNK 8  61      29.339  76.332  57.174  1.00  0.00           H
ATOM   1514  H14 UNK 8  61      26.809  77.282  59.263  1.00  0.00           H
ATOM   1515  H15 UNK 8  61      27.350  76.251  60.488  1.00  0.00           H
ATOM   1516  H16 UNK 8  61      27.136  75.676  58.719  1.00  0.00           H
ATOM   1517  H17 UNK 8  61      29.976  78.723  58.999  1.00  0.00           H
ATOM   1518  H18 UNK 8  61      28.399  79.003  59.674  1.00  0.00           H
ATOM   1519  H19 UNK 8  61      28.560  78.741  57.953  1.00  0.00           H
ATOM   1520  H20 UNK 8  61      31.411  74.713  59.728  1.00  0.00           H
ATOM   1521  H21 UNK 8  61      28.448  74.186  56.816  1.00  0.00           H
ATOM   1522  H22 UNK 8  61      30.368  77.381  60.287  1.00  0.00           H
ATOM   1523  H23 UNK 8  61      31.578  72.223  60.147  1.00  0.00           H
ATOM   1524  H24 UNK 8  61      28.640  71.595  57.140  1.00  0.00           H
ATOM   1525  H25 UNK 8  61      30.019  70.644  58.872  1.00  0.00           H
ATOM   1526  O1  UNK 9  62      20.212   9.839  57.058  1.00  0.00           O
ATOM   1527  C2  UNK 9  62      20.225   8.971  58.157  1.00  0.00           C
ATOM   1528  C3  UNK 9  62      20.780   7.636  57.688  1.00  0.00           C
ATOM   1529  C4  UNK 9  62      20.538   6.458  58.680  1.00  0.00           C
ATOM   1530  C5  UNK 9  62      21.078   9.520  59.347  1.00  0.00           C
ATOM   1531  C6  UNK 9  62      18.790   8.997  58.669  1.00  0.00           C
ATOM   1532  C7  UNK 9  62      19.255   5.846  58.782  1.00  0.00           C
ATOM   1533  C8  UNK 9  62      21.558   6.079  59.581  1.00  0.00           C
ATOM   1534  C9  UNK 9  62      19.045   4.881  59.724  1.00  0.00           C
ATOM   1535  C10 UNK 9  62      21.275   5.187  60.637  1.00  0.00           C
ATOM   1536  C11 UNK 9  62      20.039   4.564  60.666  1.00  0.00           C
ATOM   1537  H12 UNK 9  62      21.814   7.814  57.464  1.00  0.00           H
ATOM   1538  H13 UNK 9  62      20.263   7.402  56.791  1.00  0.00           H
ATOM   1539  H14 UNK 9  62      21.065   8.842  60.244  1.00  0.00           H
ATOM   1540  H15 UNK 9  62      20.744  10.549  59.620  1.00  0.00           H
ATOM   1541  H16 UNK 9  62      22.143   9.593  58.984  1.00  0.00           H
ATOM   1542  H17 UNK 9  62      18.470  10.017  58.899  1.00  0.00           H
ATOM   1543  H18 UNK 9  62      18.547   8.380  59.544  1.00  0.00           H
ATOM   1544  H19 UNK 9  62      18.174   8.662  57.887  1.00  0.00           H
ATOM   1545  H20 UNK 9  62      18.427   6.151  58.128  1.00  0.00           H
ATOM   1546  H21 UNK 9  62      22.548   6.455  59.393  1.00  0.00           H
ATOM   1547  H22 UNK 9  62      19.952  10.730  57.294  1.00  0.00           H
ATOM   1548  H23 UNK 9  62      18.071   4.273  59.847  1.00  0.00           H
ATOM   1549  H24 UNK 9  62      21.961   5.086  61.480  1.00  0.00           H
ATOM   1550  H25 UNK 9  62      19.869   3.788  61.396  1.00  0.00           H
ATOM   1551  O1  UNK    63      34.314  61.966  27.466  1.00  0.00           O
ATOM   1552  C2  UNK    63      34.489  62.892  28.510  1.00  0.00           C
ATOM   1553  C3  UNK    63      33.349  63.899  28.509  1.00  0.00           C
ATOM   1554  C4  UNK    63      31.974  63.281  28.402  1.00  0.00           C
ATOM   1555  C5  UNK    63      34.542  61.999  29.746  1.00  0.00           C
ATOM   1556  C6  UNK    63      35.834  63.595  28.403  1.00  0.00           C
ATOM   1557  C7  UNK    63      31.455  63.014  27.109  1.00  0.00           C
ATOM   1558  C8  UNK    63      31.258  62.924  29.554  1.00  0.00           C
ATOM   1559  C9  UNK    63      30.139  62.575  27.044  1.00  0.00           C
ATOM   1560  C10 UNK    63      29.937  62.486  29.487  1.00  0.00           C
ATOM   1561  C11 UNK    63      29.397  62.282  28.218  1.00  0.00           C
ATOM   1562  H12 UNK    63      33.510  64.669  27.729  1.00  0.00           H
ATOM   1563  H13 UNK    63      33.505  64.511  29.356  1.00  0.00           H
ATOM   1564  H14 UNK    63      34.535  62.604  30.641  1.00  0.00           H
ATOM   1565  H15 UNK    63      35.502  61.393  29.794  1.00  0.00           H
ATOM   1566  H16 UNK    63      33.665  61.325  29.798  1.00  0.00           H
ATOM   1567  H17 UNK    63      35.774  64.238  27.506  1.00  0.00           H
ATOM   1568  H18 UNK    63      36.646  62.855  28.248  1.00  0.00           H
ATOM   1569  H19 UNK    63      35.901  64.224  29.289  1.00  0.00           H
ATOM   1570  H20 UNK    63      32.020  63.090  26.243  1.00  0.00           H
ATOM   1571  H21 UNK    63      31.666  63.190  30.524  1.00  0.00           H
ATOM   1572  H22 UNK    63      33.559  61.515  27.727  1.00  0.00           H
ATOM   1573  H23 UNK    63      29.684  62.332  26.103  1.00  0.00           H
ATOM   1574  H24 UNK    63      29.386  62.188  30.359  1.00  0.00           H
ATOM   1575  H25 UNK    63      28.444  61.750  28.037  1.00  0.00           H
ATOM   1576  O1  UNK    64      33.467  13.844  21.519  1.00  0.00           O
ATOM   1577  C2  UNK    64      32.544  14.657  22.240  1.00  0.00           C
ATOM   1578  C3  UNK    64      32.330  15.921  21.359  1.00  0.00           C
ATOM   1579  C4  UNK    64      33.525  16.403  20.687  1.00  0.00           C
ATOM   1580  C5  UNK    64      31.325  13.717  22.447  1.00  0.00           C
ATOM   1581  C6  UNK    64      33.157  14.964  23.567  1.00  0.00           C
ATOM   1582  C7  UNK    64      34.344  17.298  21.338  1.00  0.00           C
ATOM   1583  C8  UNK    64      33.842  16.057  19.354  1.00  0.00           C
ATOM   1584  C9  UNK    64      35.480  17.853  20.747  1.00  0.00           C
ATOM   1585  C10 UNK    64      34.964  16.614  18.712  1.00  0.00           C
ATOM   1586  C11 UNK    64      35.778  17.511  19.433  1.00  0.00           C
ATOM   1587  H12 UNK    64      32.028  16.765  22.013  1.00  0.00           H
ATOM   1588  H13 UNK    64      31.453  15.719  20.702  1.00  0.00           H
ATOM   1589  H14 UNK    64      30.846  13.493  21.440  1.00  0.00           H
ATOM   1590  H15 UNK    64      30.667  14.108  23.157  1.00  0.00           H
ATOM   1591  H16 UNK    64      31.695  12.714  22.843  1.00  0.00           H
ATOM   1592  H17 UNK    64      32.514  15.604  24.100  1.00  0.00           H
ATOM   1593  H18 UNK    64      33.999  15.523  23.357  1.00  0.00           H
ATOM   1594  H19 UNK    64      33.329  14.097  24.147  1.00  0.00           H
ATOM   1595  H20 UNK    64      34.060  17.680  22.345  1.00  0.00           H
ATOM   1596  H21 UNK    64      33.256  15.308  18.817  1.00  0.00           H
ATOM   1597  H22 UNK    64      34.106  14.454  21.150  1.00  0.00           H
ATOM   1598  H23 UNK    64      36.007  18.609  21.294  1.00  0.00           H
ATOM   1599  H24 UNK    64      34.995  16.307  17.668  1.00  0.00           H
ATOM   1600  H25 UNK    64      36.630  17.891  18.836  1.00  0.00           H
ATOM   1601  O1  UNK    65      31.520  69.319  70.384  1.00  0.00           O
ATOM   1602  C2  UNK    65      30.488  68.380  70.733  1.00  0.00           C
ATOM   1603  C3  UNK    65      29.080  69.035  70.761  1.00  0.00           C
ATOM   1604  C4  UNK    65      28.675  69.617  69.394  1.00  0.00           C
ATOM   1605  C5  UNK    65      30.642  67.329  69.592  1.00  0.00           C
ATOM   1606  C6  UNK    65      30.898  67.707  72.069  1.00  0.00           C
ATOM   1607  C7  UNK    65      29.234  70.834  68.954  1.00  0.00           C
ATOM   1608  C8  UNK    65      27.559  69.034  68.684  1.00  0.00           C
ATOM   1609  C9  UNK    65      28.784  71.355  67.714  1.00  0.00           C
ATOM   1610  C10 UNK    65      27.099  69.592  67.488  1.00  0.00           C
ATOM   1611  C11 UNK    65      27.680  70.793  67.023  1.00  0.00           C
ATOM   1612  H12 UNK    65      29.126  69.772  71.509  1.00  0.00           H
ATOM   1613  H13 UNK    65      28.333  68.318  71.082  1.00  0.00           H
ATOM   1614  H14 UNK    65      29.681  66.763  69.486  1.00  0.00           H
ATOM   1615  H15 UNK    65      31.372  66.602  69.872  1.00  0.00           H
ATOM   1616  H16 UNK    65      30.834  67.737  68.670  1.00  0.00           H
ATOM   1617  H17 UNK    65      30.752  68.458  72.814  1.00  0.00           H
ATOM   1618  H18 UNK    65      31.930  67.386  72.092  1.00  0.00           H
ATOM   1619  H19 UNK    65      30.144  66.922  72.344  1.00  0.00           H
ATOM   1620  H20 UNK    65      30.095  71.327  69.396  1.00  0.00           H
ATOM   1621  H21 UNK    65      27.094  68.120  68.962  1.00  0.00           H
ATOM   1622  H22 UNK    65      31.370  70.169  70.911  1.00  0.00           H
ATOM   1623  H23 UNK    65      29.334  72.300  67.392  1.00  0.00           H
ATOM   1624  H24 UNK    65      26.325  69.142  66.847  1.00  0.00           H
ATOM   1625  H25 UNK    65      27.390  71.207  66.105  1.00  0.00           H
ATOM   1626  O1  UNK    66      61.555   4.755   2.503  1.00  0.00           O
ATOM   1627  C2  UNK    66      61.632   3.773   1.416  1.00  0.00           C
ATOM   1628  C3  UNK    66      60.187   3.369   0.963  1.00  0.00           C
ATOM   1629  C4  UNK    66      59.404   4.569   0.366  1.00  0.00           C
ATOM   1630  C5  UNK    66      62.503   4.348   0.253  1.00  0.00           C
ATOM   1631  C6  UNK    66      62.286   2.532   2.083  1.00  0.00           C
ATOM   1632  C7  UNK    66      59.285   4.741  -1.035  1.00  0.00           C
ATOM   1633  C8  UNK    66      58.747   5.426   1.229  1.00  0.00           C
ATOM   1634  C9  UNK    66      58.529   5.835  -1.587  1.00  0.00           C
ATOM   1635  C10 UNK    66      58.018   6.534   0.659  1.00  0.00           C
ATOM   1636  C11 UNK    66      57.918   6.736  -0.740  1.00  0.00           C
ATOM   1637  H12 UNK    66      59.619   2.947   1.849  1.00  0.00           H
ATOM   1638  H13 UNK    66      60.251   2.532   0.288  1.00  0.00           H
ATOM   1639  H14 UNK    66      61.947   5.135  -0.287  1.00  0.00           H
ATOM   1640  H15 UNK    66      62.610   3.517  -0.471  1.00  0.00           H
ATOM   1641  H16 UNK    66      63.494   4.650   0.585  1.00  0.00           H
ATOM   1642  H17 UNK    66      62.625   1.871   1.266  1.00  0.00           H
ATOM   1643  H18 UNK    66      61.694   2.037   2.683  1.00  0.00           H
ATOM   1644  H19 UNK    66      63.196   2.855   2.580  1.00  0.00           H
ATOM   1645  H20 UNK    66      59.743   4.021  -1.693  1.00  0.00           H
ATOM   1646  H21 UNK    66      58.715   5.373   2.360  1.00  0.00           H
ATOM   1647  H22 UNK    66      61.681   4.363   3.460  1.00  0.00           H
ATOM   1648  H23 UNK    66      58.503   5.874  -2.696  1.00  0.00           H
ATOM   1649  H24 UNK    66      57.514   7.239   1.364  1.00  0.00           H
ATOM   1650  H25 UNK    66      57.380   7.547  -1.131  1.00  0.00           H
ATOM   1651  O1  UNK    67      26.499  16.229  40.291  1.00  0.00           O
ATOM   1652  C2  UNK    67      25.375  15.358  39.933  1.00  0.00           C
ATOM   1653  C3  UNK    67      25.963  14.006  39.433  1.00  0.00           C
ATOM   1654  C4  UNK    67      25.267  13.312  38.270  1.00  0.00           C
ATOM   1655  C5  UNK    67      24.616  15.156  41.283  1.00  0.00           C
ATOM   1656  C6  UNK    67      24.590  16.086  38.849  1.00  0.00           C
ATOM   1657  C7  UNK    67      24.268  12.384  38.559  1.00  0.00           C
ATOM   1658  C8  UNK    67      25.379  13.727  36.916  1.00  0.00           C
ATOM   1659  C9  UNK    67      23.416  11.872  37.552  1.00  0.00           C
ATOM   1660  C10 UNK    67      24.507  13.220  35.949  1.00  0.00           C
ATOM   1661  C11 UNK    67      23.509  12.308  36.222  1.00  0.00           C
ATOM   1662  H12 UNK    67      25.976  13.262  40.260  1.00  0.00           H
ATOM   1663  H13 UNK    67      26.993  14.104  39.084  1.00  0.00           H
ATOM   1664  H14 UNK    67      24.343  16.190  41.697  1.00  0.00           H
ATOM   1665  H15 UNK    67      25.301  14.703  42.034  1.00  0.00           H
ATOM   1666  H16 UNK    67      23.673  14.610  41.053  1.00  0.00           H
ATOM   1667  H17 UNK    67      24.429  17.132  39.053  1.00  0.00           H
ATOM   1668  H18 UNK    67      23.646  15.601  38.573  1.00  0.00           H
ATOM   1669  H19 UNK    67      25.200  16.024  37.994  1.00  0.00           H
ATOM   1670  H20 UNK    67      24.043  12.027  39.610  1.00  0.00           H
ATOM   1671  H21 UNK    67      26.105  14.517  36.658  1.00  0.00           H
ATOM   1672  H22 UNK    67      26.185  17.097  40.547  1.00  0.00           H
ATOM   1673  H23 UNK    67      22.651  11.112  37.832  1.00  0.00           H
ATOM   1674  H24 UNK    67      24.639  13.711  34.971  1.00  0.00           H
ATOM   1675  H25 UNK    67      22.817  11.976  35.483  1.00  0.00           H
ATOM   1676  O1  UNK    68      37.655  49.572  34.685  1.00  0.00           O
ATOM   1677  C2  UNK    68      37.763  50.951  34.253  1.00  0.00           C
ATOM   1678  C3  UNK    68      37.831  51.855  35.527  1.00  0.00           C
ATOM   1679  C4  UNK    68      36.730  51.583  36.525  1.00  0.00           C
ATOM   1680  C5  UNK    68      39.042  51.031  33.377  1.00  0.00           C
ATOM   1681  C6  UNK    68      36.494  51.366  33.460  1.00  0.00           C
ATOM   1682  C7  UNK    68      35.637  52.426  36.616  1.00  0.00           C
ATOM   1683  C8  UNK    68      36.984  50.548  37.492  1.00  0.00           C
ATOM   1684  C9  UNK    68      34.806  52.211  37.744  1.00  0.00           C
ATOM   1685  C10 UNK    68      36.132  50.301  38.530  1.00  0.00           C
ATOM   1686  C11 UNK    68      35.032  51.174  38.718  1.00  0.00           C
ATOM   1687  H12 UNK    68      37.710  52.854  35.238  1.00  0.00           H
ATOM   1688  H13 UNK    68      38.875  51.698  36.044  1.00  0.00           H
ATOM   1689  H14 UNK    68      39.955  50.782  33.870  1.00  0.00           H
ATOM   1690  H15 UNK    68      39.178  52.042  33.002  1.00  0.00           H
ATOM   1691  H16 UNK    68      38.993  50.402  32.535  1.00  0.00           H
ATOM   1692  H17 UNK    68      36.235  50.448  32.818  1.00  0.00           H
ATOM   1693  H18 UNK    68      36.692  52.276  32.914  1.00  0.00           H
ATOM   1694  H19 UNK    68      35.628  51.681  34.087  1.00  0.00           H
ATOM   1695  H20 UNK    68      35.506  53.231  35.917  1.00  0.00           H
ATOM   1696  H21 UNK    68      37.857  49.951  37.360  1.00  0.00           H
ATOM   1697  H22 UNK    68      36.747  49.508  35.119  1.00  0.00           H
ATOM   1698  H23 UNK    68      33.939  52.891  37.968  1.00  0.00           H
ATOM   1699  H24 UNK    68      36.339  49.607  39.335  1.00  0.00           H
ATOM   1700  H25 UNK    68      34.364  50.886  39.569  1.00  0.00           H
ATOM   1701  O1  UNK    69      72.936  27.114   0.181  1.00  0.00           O
ATOM   1702  C2  UNK    69      73.263  25.713   0.127  1.00  0.00           C
ATOM   1703  C3  UNK    69      74.794  25.705   0.291  1.00  0.00           C
ATOM   1704  C4  UNK    69      75.502  24.336   0.168  1.00  0.00           C
ATOM   1705  C5  UNK    69      72.464  24.877   1.126  1.00  0.00           C
ATOM   1706  C6  UNK    69      72.833  25.106  -1.244  1.00  0.00           C
ATOM   1707  C7  UNK    69      75.752  23.548   1.313  1.00  0.00           C
ATOM   1708  C8  UNK    69      75.777  23.956  -1.160  1.00  0.00           C
ATOM   1709  C9  UNK    69      76.374  22.254   1.135  1.00  0.00           C
ATOM   1710  C10 UNK    69      76.559  22.800  -1.231  1.00  0.00           C
ATOM   1711  C11 UNK    69      76.786  21.897  -0.168  1.00  0.00           C
ATOM   1712  H12 UNK    69      75.130  26.103   1.257  1.00  0.00           H
ATOM   1713  H13 UNK    69      75.183  26.309  -0.486  1.00  0.00           H
ATOM   1714  H14 UNK    69      72.783  25.112   2.083  1.00  0.00           H
ATOM   1715  H15 UNK    69      72.487  23.770   1.021  1.00  0.00           H
ATOM   1716  H16 UNK    69      71.422  25.111   1.180  1.00  0.00           H
ATOM   1717  H17 UNK    69      73.029  24.044  -1.254  1.00  0.00           H
ATOM   1718  H18 UNK    69      73.381  25.384  -2.114  1.00  0.00           H
ATOM   1719  H19 UNK    69      71.760  25.098  -1.441  1.00  0.00           H
ATOM   1720  H20 UNK    69      75.532  24.005   2.282  1.00  0.00           H
ATOM   1721  H21 UNK    69      75.438  24.433  -2.083  1.00  0.00           H
ATOM   1722  H22 UNK    69      72.794  27.377   1.093  1.00  0.00           H
ATOM   1723  H23 UNK    69      76.525  21.625   1.957  1.00  0.00           H
ATOM   1724  H24 UNK    69      76.951  22.563  -2.218  1.00  0.00           H
ATOM   1725  H25 UNK    69      77.260  20.912  -0.330  1.00  0.00           H
ATOM   1726  O1  UNK    70      66.267  28.014  50.227  1.00  0.00           O
ATOM   1727  C2  UNK    70      65.836  28.974  51.200  1.00  0.00           C
ATOM   1728  C3  UNK    70      65.096  28.173  52.286  1.00  0.00           C
ATOM   1729  C4  UNK    70      65.886  27.087  52.961  1.00  0.00           C
ATOM   1730  C5  UNK    70      67.045  29.701  51.807  1.00  0.00           C
ATOM   1731  C6  UNK    70      64.862  29.870  50.483  1.00  0.00           C
ATOM   1732  C7  UNK    70      66.540  27.387  54.212  1.00  0.00           C
ATOM   1733  C8  UNK    70      65.919  25.810  52.420  1.00  0.00           C
ATOM   1734  C9  UNK    70      67.247  26.304  54.818  1.00  0.00           C
ATOM   1735  C10 UNK    70      66.625  24.757  53.038  1.00  0.00           C
ATOM   1736  C11 UNK    70      67.202  25.023  54.305  1.00  0.00           C
ATOM   1737  H12 UNK    70      64.065  27.879  51.895  1.00  0.00           H
ATOM   1738  H13 UNK    70      64.777  28.934  53.027  1.00  0.00           H
ATOM   1739  H14 UNK    70      67.645  28.941  52.309  1.00  0.00           H
ATOM   1740  H15 UNK    70      66.817  30.544  52.490  1.00  0.00           H
ATOM   1741  H16 UNK    70      67.698  30.065  50.957  1.00  0.00           H
ATOM   1742  H17 UNK    70      64.371  30.609  51.183  1.00  0.00           H
ATOM   1743  H18 UNK    70      64.130  29.314  49.932  1.00  0.00           H
ATOM   1744  H19 UNK    70      65.312  30.551  49.738  1.00  0.00           H
ATOM   1745  H20 UNK    70      66.541  28.381  54.636  1.00  0.00           H
ATOM   1746  H21 UNK    70      65.451  25.638  51.497  1.00  0.00           H
ATOM   1747  H22 UNK    70      66.837  27.521  50.821  1.00  0.00           H
ATOM   1748  H23 UNK    70      67.914  26.500  55.664  1.00  0.00           H
ATOM   1749  H24 UNK    70      66.783  23.721  52.645  1.00  0.00           H
ATOM   1750  H25 UNK    70      67.611  24.256  54.754  1.00  0.00           H
ATOM   1751  O1  UNK    71      21.970  33.192  61.945  1.00  0.00           O
ATOM   1752  C2  UNK    71      23.099  32.326  61.985  1.00  0.00           C
ATOM   1753  C3  UNK    71      22.581  30.908  62.082  1.00  0.00           C
ATOM   1754  C4  UNK    71      23.606  29.798  62.106  1.00  0.00           C
ATOM   1755  C5  UNK    71      24.153  32.596  60.820  1.00  0.00           C
ATOM   1756  C6  UNK    71      23.746  32.735  63.311  1.00  0.00           C
ATOM   1757  C7  UNK    71      24.044  29.223  60.886  1.00  0.00           C
ATOM   1758  C8  UNK    71      24.262  29.470  63.286  1.00  0.00           C
ATOM   1759  C9  UNK    71      25.153  28.397  60.870  1.00  0.00           C
ATOM   1760  C10 UNK    71      25.271  28.544  63.233  1.00  0.00           C
ATOM   1761  C11 UNK    71      25.764  28.003  62.063  1.00  0.00           C
ATOM   1762  H12 UNK    71      21.949  30.753  61.148  1.00  0.00           H
ATOM   1763  H13 UNK    71      21.962  30.806  62.966  1.00  0.00           H
ATOM   1764  H14 UNK    71      24.550  33.576  60.864  1.00  0.00           H
ATOM   1765  H15 UNK    71      23.793  32.387  59.809  1.00  0.00           H
ATOM   1766  H16 UNK    71      24.982  31.969  61.058  1.00  0.00           H
ATOM   1767  H17 UNK    71      24.646  32.092  63.455  1.00  0.00           H
ATOM   1768  H18 UNK    71      23.183  32.569  64.232  1.00  0.00           H
ATOM   1769  H19 UNK    71      23.990  33.739  63.266  1.00  0.00           H
ATOM   1770  H20 UNK    71      23.649  29.526  59.844  1.00  0.00           H
ATOM   1771  H21 UNK    71      24.092  29.906  64.268  1.00  0.00           H
ATOM   1772  H22 UNK    71      22.326  34.117  61.955  1.00  0.00           H
ATOM   1773  H23 UNK    71      25.520  27.974  59.966  1.00  0.00           H
ATOM   1774  H24 UNK    71      25.640  28.354  64.257  1.00  0.00           H
ATOM   1775  H25 UNK    71      26.663  27.359  62.031  1.00  0.00           H
ATOM   1776  O1  UNK    72      33.822  60.585  66.767  1.00  0.00           O
ATOM   1777  C2  UNK    72      34.708  59.661  67.296  1.00  0.00           C
ATOM   1778  C3  UNK    72      35.835  59.569  66.189  1.00  0.00           C
ATOM   1779  C4  UNK    72      37.092  58.839  66.565  1.00  0.00           C
ATOM   1780  C5  UNK    72      35.220  60.135  68.668  1.00  0.00           C
ATOM   1781  C6  UNK    72      34.072  58.242  67.435  1.00  0.00           C
ATOM   1782  C7  UNK    72      38.107  59.431  67.305  1.00  0.00           C
ATOM   1783  C8  UNK    72      37.222  57.521  66.054  1.00  0.00           C
ATOM   1784  C9  UNK    72      39.337  58.739  67.503  1.00  0.00           C
ATOM   1785  C10 UNK    72      38.462  56.850  66.321  1.00  0.00           C
ATOM   1786  C11 UNK    72      39.533  57.504  66.950  1.00  0.00           C
ATOM   1787  H12 UNK    72      36.153  60.577  65.880  1.00  0.00           H
ATOM   1788  H13 UNK    72      35.358  59.064  65.264  1.00  0.00           H
ATOM   1789  H14 UNK    72      34.411  60.347  69.288  1.00  0.00           H
ATOM   1790  H15 UNK    72      35.793  61.058  68.489  1.00  0.00           H
ATOM   1791  H16 UNK    72      35.802  59.390  69.167  1.00  0.00           H
ATOM   1792  H17 UNK    72      34.825  57.543  67.824  1.00  0.00           H
ATOM   1793  H18 UNK    72      33.746  57.756  66.447  1.00  0.00           H
ATOM   1794  H19 UNK    72      33.226  58.269  68.149  1.00  0.00           H
ATOM   1795  H20 UNK    72      37.917  60.364  67.886  1.00  0.00           H
ATOM   1796  H21 UNK    72      36.464  56.980  65.441  1.00  0.00           H
ATOM   1797  H22 UNK    72      33.060  60.691  67.464  1.00  0.00           H
ATOM   1798  H23 UNK    72      40.032  59.219  68.180  1.00  0.00           H
ATOM   1799  H24 UNK    72      38.621  55.873  65.948  1.00  0.00           H
ATOM   1800  H25 UNK    72      40.362  56.917  67.069  1.00  0.00           H
ATOM   1801  O1  UNK    73       6.363  34.048   5.679  1.00  0.00           O
ATOM   1802  C2  UNK    73       6.831  32.792   5.916  1.00  0.00           C
ATOM   1803  C3  UNK    73       6.767  32.014   4.566  1.00  0.00           C
ATOM   1804  C4  UNK    73       7.289  32.827   3.371  1.00  0.00           C
ATOM   1805  C5  UNK    73       8.287  32.953   6.433  1.00  0.00           C
ATOM   1806  C6  UNK    73       5.854  32.141   6.879  1.00  0.00           C
ATOM   1807  C7  UNK    73       6.450  33.426   2.455  1.00  0.00           C
ATOM   1808  C8  UNK    73       8.682  32.829   3.104  1.00  0.00           C
ATOM   1809  C9  UNK    73       6.982  34.270   1.462  1.00  0.00           C
ATOM   1810  C10 UNK    73       9.180  33.563   2.057  1.00  0.00           C
ATOM   1811  C11 UNK    73       8.363  34.372   1.273  1.00  0.00           C
ATOM   1812  H12 UNK    73       5.775  31.689   4.294  1.00  0.00           H
ATOM   1813  H13 UNK    73       7.381  31.067   4.652  1.00  0.00           H
ATOM   1814  H14 UNK    73       8.311  33.245   7.417  1.00  0.00           H
ATOM   1815  H15 UNK    73       8.948  33.642   5.715  1.00  0.00           H
ATOM   1816  H16 UNK    73       8.883  32.015   6.344  1.00  0.00           H
ATOM   1817  H17 UNK    73       6.002  32.624   7.831  1.00  0.00           H
ATOM   1818  H18 UNK    73       5.968  31.111   6.864  1.00  0.00           H
ATOM   1819  H19 UNK    73       4.806  32.307   6.711  1.00  0.00           H
ATOM   1820  H20 UNK    73       5.367  33.417   2.577  1.00  0.00           H
ATOM   1821  H21 UNK    73       9.318  32.256   3.806  1.00  0.00           H
ATOM   1822  H22 UNK    73       6.853  34.357   4.885  1.00  0.00           H
ATOM   1823  H23 UNK    73       6.276  34.737   0.712  1.00  0.00           H
ATOM   1824  H24 UNK    73      10.175  33.577   1.931  1.00  0.00           H
ATOM   1825  H25 UNK    73       8.739  34.956   0.437  1.00  0.00           H
ATOM   1826  O1  UNK    74      58.274  68.012  34.253  1.00  0.00           O
ATOM   1827  C2  UNK    74      57.431  68.289  33.180  1.00  0.00           C
ATOM   1828  C3  UNK    74      55.888  67.817  33.260  1.00  0.00           C
ATOM   1829  C4  UNK    74      55.206  67.870  34.678  1.00  0.00           C
ATOM   1830  C5  UNK    74      57.497  69.837  33.215  1.00  0.00           C
ATOM   1831  C6  UNK    74      58.008  67.727  31.852  1.00  0.00           C
ATOM   1832  C7  UNK    74      55.121  66.648  35.379  1.00  0.00           C
ATOM   1833  C8  UNK    74      54.549  69.038  35.147  1.00  0.00           C
ATOM   1834  C9  UNK    74      54.300  66.585  36.491  1.00  0.00           C
ATOM   1835  C10 UNK    74      53.809  68.971  36.283  1.00  0.00           C
ATOM   1836  C11 UNK    74      53.671  67.787  37.004  1.00  0.00           C
ATOM   1837  H12 UNK    74      55.830  66.882  32.750  1.00  0.00           H
ATOM   1838  H13 UNK    74      55.269  68.441  32.732  1.00  0.00           H
ATOM   1839  H14 UNK    74      57.150  70.217  32.225  1.00  0.00           H
ATOM   1840  H15 UNK    74      58.487  70.159  33.376  1.00  0.00           H
ATOM   1841  H16 UNK    74      56.795  70.305  33.936  1.00  0.00           H
ATOM   1842  H17 UNK    74      57.993  66.654  31.753  1.00  0.00           H
ATOM   1843  H18 UNK    74      59.009  68.137  31.786  1.00  0.00           H
ATOM   1844  H19 UNK    74      57.454  68.191  30.968  1.00  0.00           H
ATOM   1845  H20 UNK    74      55.658  65.812  34.996  1.00  0.00           H
ATOM   1846  H21 UNK    74      54.683  70.014  34.670  1.00  0.00           H
ATOM   1847  H22 UNK    74      57.799  68.267  35.119  1.00  0.00           H
ATOM   1848  H23 UNK    74      54.212  65.714  37.141  1.00  0.00           H
ATOM   1849  H24 UNK    74      53.306  69.848  36.623  1.00  0.00           H
ATOM   1850  H25 UNK    74      52.991  67.786  37.820  1.00  0.00           H
ATOM   1851  O1  UNK    75       7.965  57.445  35.728  1.00  0.00           O
ATOM   1852  C2  UNK    75       8.415  58.729  35.271  1.00  0.00           C
ATOM   1853  C3  UNK    75       7.959  59.810  36.345  1.00  0.00           C
ATOM   1854  C4  UNK    75       6.485  60.193  36.440  1.00  0.00           C
ATOM   1855  C5  UNK    75       9.985  58.783  35.298  1.00  0.00           C
ATOM   1856  C6  UNK    75       7.899  58.965  33.862  1.00  0.00           C
ATOM   1857  C7  UNK    75       6.051  61.542  36.139  1.00  0.00           C
ATOM   1858  C8  UNK    75       5.575  59.342  37.122  1.00  0.00           C
ATOM   1859  C9  UNK    75       4.778  62.012  36.503  1.00  0.00           C
ATOM   1860  C10 UNK    75       4.286  59.790  37.524  1.00  0.00           C
ATOM   1861  C11 UNK    75       3.908  61.130  37.222  1.00  0.00           C
ATOM   1862  H12 UNK    75       8.518  60.695  36.087  1.00  0.00           H
ATOM   1863  H13 UNK    75       8.287  59.427  37.348  1.00  0.00           H
ATOM   1864  H14 UNK    75      10.417  57.974  34.739  1.00  0.00           H
ATOM   1865  H15 UNK    75      10.340  58.865  36.369  1.00  0.00           H
ATOM   1866  H16 UNK    75      10.334  59.727  34.864  1.00  0.00           H
ATOM   1867  H17 UNK    75       8.255  58.283  33.135  1.00  0.00           H
ATOM   1868  H18 UNK    75       7.985  59.936  33.364  1.00  0.00           H
ATOM   1869  H19 UNK    75       6.826  58.739  33.810  1.00  0.00           H
ATOM   1870  H20 UNK    75       6.755  62.199  35.620  1.00  0.00           H
ATOM   1871  H21 UNK    75       5.776  58.253  37.373  1.00  0.00           H
ATOM   1872  H22 UNK    75       7.738  56.863  34.952  1.00  0.00           H
ATOM   1873  H23 UNK    75       4.508  63.053  36.374  1.00  0.00           H
ATOM   1874  H24 UNK    75       3.552  59.178  38.047  1.00  0.00           H
ATOM   1875  H25 UNK    75       2.885  61.470  37.494  1.00  0.00           H
ATOM   1876  O1  UNK    76       2.001  16.549  24.269  1.00  0.00           O
ATOM   1877  C2  UNK    76       2.512  17.434  23.401  1.00  0.00           C
ATOM   1878  C3  UNK    76       1.412  17.785  22.307  1.00  0.00           C
ATOM   1879  C4  UNK    76       1.672  19.086  21.613  1.00  0.00           C
ATOM   1880  C5  UNK    76       2.772  18.631  24.266  1.00  0.00           C
ATOM   1881  C6  UNK    76       3.884  16.792  22.910  1.00  0.00           C
ATOM   1882  C7  UNK    76       1.035  20.292  22.057  1.00  0.00           C
ATOM   1883  C8  UNK    76       2.611  19.206  20.586  1.00  0.00           C
ATOM   1884  C9  UNK    76       1.254  21.533  21.474  1.00  0.00           C
ATOM   1885  C10 UNK    76       2.900  20.455  19.965  1.00  0.00           C
ATOM   1886  C11 UNK    76       2.237  21.581  20.414  1.00  0.00           C
ATOM   1887  H12 UNK    76       0.393  17.712  22.643  1.00  0.00           H
ATOM   1888  H13 UNK    76       1.489  16.980  21.584  1.00  0.00           H
ATOM   1889  H14 UNK    76       1.767  18.953  24.558  1.00  0.00           H
ATOM   1890  H15 UNK    76       3.213  19.409  23.665  1.00  0.00           H
ATOM   1891  H16 UNK    76       3.412  18.409  25.106  1.00  0.00           H
ATOM   1892  H17 UNK    76       4.644  16.743  23.664  1.00  0.00           H
ATOM   1893  H18 UNK    76       4.326  17.349  22.091  1.00  0.00           H
ATOM   1894  H19 UNK    76       3.773  15.697  22.595  1.00  0.00           H
ATOM   1895  H20 UNK    76       0.253  20.195  22.782  1.00  0.00           H
ATOM   1896  H21 UNK    76       3.178  18.341  20.150  1.00  0.00           H
ATOM   1897  H22 UNK    76       1.463  15.894  23.704  1.00  0.00           H
ATOM   1898  H23 UNK    76       0.755  22.376  21.944  1.00  0.00           H
ATOM   1899  H24 UNK    76       3.599  20.538  19.145  1.00  0.00           H
ATOM   1900  H25 UNK    76       2.511  22.558  20.031  1.00  0.00           H
ATOM   1901  O1  UNK    77      66.267  38.407  44.974  1.00  0.00           O
ATOM   1902  C2  UNK    77      65.177  38.814  44.174  1.00  0.00           C
ATOM   1903  C3  UNK    77      65.612  38.673  42.704  1.00  0.00           C
ATOM   1904  C4  UNK    77      64.748  39.316  41.611  1.00  0.00           C
ATOM   1905  C5  UNK    77      63.959  37.998  44.560  1.00  0.00           C
ATOM   1906  C6  UNK    77      64.907  40.351  44.476  1.00  0.00           C
ATOM   1907  C7  UNK    77      63.582  38.724  41.114  1.00  0.00           C
ATOM   1908  C8  UNK    77      65.163  40.493  40.985  1.00  0.00           C
ATOM   1909  C9  UNK    77      62.751  39.290  40.099  1.00  0.00           C
ATOM   1910  C10 UNK    77      64.518  41.033  39.829  1.00  0.00           C
ATOM   1911  C11 UNK    77      63.226  40.466  39.453  1.00  0.00           C
ATOM   1912  H12 UNK    77      65.730  37.725  42.274  1.00  0.00           H
ATOM   1913  H13 UNK    77      66.566  39.222  42.679  1.00  0.00           H
ATOM   1914  H14 UNK    77      63.652  38.258  45.564  1.00  0.00           H
ATOM   1915  H15 UNK    77      64.187  36.837  44.459  1.00  0.00           H
ATOM   1916  H16 UNK    77      63.080  38.405  44.008  1.00  0.00           H
ATOM   1917  H17 UNK    77      64.193  40.755  43.749  1.00  0.00           H
ATOM   1918  H18 UNK    77      65.743  41.026  44.424  1.00  0.00           H
ATOM   1919  H19 UNK    77      64.589  40.482  45.471  1.00  0.00           H
ATOM   1920  H20 UNK    77      63.289  37.810  41.471  1.00  0.00           H
ATOM   1921  H21 UNK    77      66.141  40.954  41.309  1.00  0.00           H
ATOM   1922  H22 UNK    77      66.592  37.707  44.320  1.00  0.00           H
ATOM   1923  H23 UNK    77      61.796  38.777  39.790  1.00  0.00           H
ATOM   1924  H24 UNK    77      64.852  41.837  39.226  1.00  0.00           H
ATOM   1925  H25 UNK    77      62.709  40.816  38.557  1.00  0.00           H
ATOM   1926  O1  UNK    78      15.608  70.529  70.172  1.00  0.00           O
ATOM   1927  C2  UNK    78      14.919  70.341  68.895  1.00  0.00           C
ATOM   1928  C3  UNK    78      14.009  69.030  68.939  1.00  0.00           C
ATOM   1929  C4  UNK    78      12.721  69.207  69.728  1.00  0.00           C
ATOM   1930  C5  UNK    78      14.074  71.555  68.468  1.00  0.00           C
ATOM   1931  C6  UNK    78      16.142  69.999  67.926  1.00  0.00           C
ATOM   1932  C7  UNK    78      12.761  68.830  71.049  1.00  0.00           C
ATOM   1933  C8  UNK    78      11.569  69.448  69.053  1.00  0.00           C
ATOM   1934  C9  UNK    78      11.590  68.892  71.808  1.00  0.00           C
ATOM   1935  C10 UNK    78      10.408  69.407  69.740  1.00  0.00           C
ATOM   1936  C11 UNK    78      10.388  69.279  71.149  1.00  0.00           C
ATOM   1937  H12 UNK    78      14.660  68.219  69.279  1.00  0.00           H
ATOM   1938  H13 UNK    78      13.800  68.833  67.937  1.00  0.00           H
ATOM   1939  H14 UNK    78      13.521  71.281  67.613  1.00  0.00           H
ATOM   1940  H15 UNK    78      14.725  72.396  68.256  1.00  0.00           H
ATOM   1941  H16 UNK    78      13.418  71.751  69.275  1.00  0.00           H
ATOM   1942  H17 UNK    78      16.452  69.057  68.227  1.00  0.00           H
ATOM   1943  H18 UNK    78      16.930  70.727  68.033  1.00  0.00           H
ATOM   1944  H19 UNK    78      15.909  69.965  66.830  1.00  0.00           H
ATOM   1945  H20 UNK    78      13.742  68.816  71.532  1.00  0.00           H
ATOM   1946  H21 UNK    78      11.680  69.517  67.969  1.00  0.00           H
ATOM   1947  H22 UNK    78      14.895  70.710  70.789  1.00  0.00           H
ATOM   1948  H23 UNK    78      11.667  68.662  72.875  1.00  0.00           H
ATOM   1949  H24 UNK    78       9.434  69.476  69.215  1.00  0.00           H
ATOM   1950  H25 UNK    78       9.431  69.292  71.803  1.00  0.00           H
ATOM   1951  O1  UNK    79      56.206  51.077  38.388  1.00  0.00           O
ATOM   1952  C2  UNK    79      56.357  50.902  36.979  1.00  0.00           C
ATOM   1953  C3  UNK    79      57.703  51.503  36.545  1.00  0.00           C
ATOM   1954  C4  UNK    79      58.017  51.452  35.081  1.00  0.00           C
ATOM   1955  C5  UNK    79      56.266  49.394  36.767  1.00  0.00           C
ATOM   1956  C6  UNK    79      55.172  51.651  36.270  1.00  0.00           C
ATOM   1957  C7  UNK    79      57.735  52.410  34.087  1.00  0.00           C
ATOM   1958  C8  UNK    79      58.933  50.413  34.791  1.00  0.00           C
ATOM   1959  C9  UNK    79      58.349  52.342  32.816  1.00  0.00           C
ATOM   1960  C10 UNK    79      59.573  50.395  33.581  1.00  0.00           C
ATOM   1961  C11 UNK    79      59.283  51.321  32.558  1.00  0.00           C
ATOM   1962  H12 UNK    79      58.535  51.140  37.083  1.00  0.00           H
ATOM   1963  H13 UNK    79      57.659  52.532  36.895  1.00  0.00           H
ATOM   1964  H14 UNK    79      55.295  48.964  37.081  1.00  0.00           H
ATOM   1965  H15 UNK    79      56.986  48.886  37.336  1.00  0.00           H
ATOM   1966  H16 UNK    79      56.403  49.158  35.709  1.00  0.00           H
ATOM   1967  H17 UNK    79      55.145  52.764  36.489  1.00  0.00           H
ATOM   1968  H18 UNK    79      54.231  51.146  36.610  1.00  0.00           H
ATOM   1969  H19 UNK    79      55.189  51.518  35.207  1.00  0.00           H
ATOM   1970  H20 UNK    79      57.055  53.215  34.384  1.00  0.00           H
ATOM   1971  H21 UNK    79      59.168  49.588  35.462  1.00  0.00           H
ATOM   1972  H22 UNK    79      56.311  52.017  38.692  1.00  0.00           H
ATOM   1973  H23 UNK    79      58.109  53.042  32.015  1.00  0.00           H
ATOM   1974  H24 UNK    79      60.173  49.535  33.468  1.00  0.00           H
ATOM   1975  H25 UNK    79      59.735  51.273  31.608  1.00  0.00           H
ATOM   1976  O1  UNK    80      23.959  16.662  52.430  1.00  0.00           O
ATOM   1977  C2  UNK    80      24.362  16.306  53.802  1.00  0.00           C
ATOM   1978  C3  UNK    80      24.260  17.610  54.700  1.00  0.00           C
ATOM   1979  C4  UNK    80      25.174  18.819  54.361  1.00  0.00           C
ATOM   1980  C5  UNK    80      23.364  15.322  54.212  1.00  0.00           C
ATOM   1981  C6  UNK    80      25.712  15.520  53.749  1.00  0.00           C
ATOM   1982  C7  UNK    80      24.796  19.805  53.380  1.00  0.00           C
ATOM   1983  C8  UNK    80      26.450  18.930  54.997  1.00  0.00           C
ATOM   1984  C9  UNK    80      25.714  20.794  53.101  1.00  0.00           C
ATOM   1985  C10 UNK    80      27.301  19.931  54.661  1.00  0.00           C
ATOM   1986  C11 UNK    80      26.941  20.924  53.785  1.00  0.00           C
ATOM   1987  H12 UNK    80      24.486  17.312  55.726  1.00  0.00           H
ATOM   1988  H13 UNK    80      23.224  17.975  54.671  1.00  0.00           H
ATOM   1989  H14 UNK    80      22.351  15.735  54.114  1.00  0.00           H
ATOM   1990  H15 UNK    80      23.480  14.984  55.300  1.00  0.00           H
ATOM   1991  H16 UNK    80      23.290  14.491  53.474  1.00  0.00           H
ATOM   1992  H17 UNK    80      25.903  15.075  54.726  1.00  0.00           H
ATOM   1993  H18 UNK    80      26.442  16.291  53.527  1.00  0.00           H
ATOM   1994  H19 UNK    80      25.724  14.850  52.895  1.00  0.00           H
ATOM   1995  H20 UNK    80      23.806  19.682  52.804  1.00  0.00           H
ATOM   1996  H21 UNK    80      26.679  18.240  55.795  1.00  0.00           H
ATOM   1997  H22 UNK    80      24.813  17.022  52.016  1.00  0.00           H
ATOM   1998  H23 UNK    80      25.472  21.538  52.377  1.00  0.00           H
ATOM   1999  H24 UNK    80      28.371  19.867  55.021  1.00  0.00           H
ATOM   2000  H25 UNK    80      27.464  21.829  53.564  1.00  0.00           H
ATOM   2001  O1  UNK    81      29.320  18.946   3.071  1.00  0.00           O
ATOM   2002  C2  UNK    81      29.461  19.528   4.345  1.00  0.00           C
ATOM   2003  C3  UNK    81      29.234  18.463   5.481  1.00  0.00           C
ATOM   2004  C4  UNK    81      29.247  18.941   6.894  1.00  0.00           C
ATOM   2005  C5  UNK    81      30.973  20.040   4.488  1.00  0.00           C
ATOM   2006  C6  UNK    81      28.430  20.747   4.441  1.00  0.00           C
ATOM   2007  C7  UNK    81      30.481  18.881   7.648  1.00  0.00           C
ATOM   2008  C8  UNK    81      28.013  19.523   7.410  1.00  0.00           C
ATOM   2009  C9  UNK    81      30.428  19.120   9.007  1.00  0.00           C
ATOM   2010  C10 UNK    81      27.988  19.676   8.799  1.00  0.00           C
ATOM   2011  C11 UNK    81      29.195  19.529   9.571  1.00  0.00           C
ATOM   2012  H12 UNK    81      29.997  17.657   5.332  1.00  0.00           H
ATOM   2013  H13 UNK    81      28.297  18.060   5.347  1.00  0.00           H
ATOM   2014  H14 UNK    81      31.579  19.140   4.563  1.00  0.00           H
ATOM   2015  H15 UNK    81      31.034  20.709   5.407  1.00  0.00           H
ATOM   2016  H16 UNK    81      31.285  20.620   3.641  1.00  0.00           H
ATOM   2017  H17 UNK    81      27.433  20.357   4.455  1.00  0.00           H
ATOM   2018  H18 UNK    81      28.689  21.307   3.572  1.00  0.00           H
ATOM   2019  H19 UNK    81      28.700  21.200   5.314  1.00  0.00           H
ATOM   2020  H20 UNK    81      31.416  18.440   7.227  1.00  0.00           H
ATOM   2021  H21 UNK    81      27.014  19.544   6.952  1.00  0.00           H
ATOM   2022  H22 UNK    81      28.363  18.601   3.080  1.00  0.00           H
ATOM   2023  H23 UNK    81      31.276  19.030   9.721  1.00  0.00           H
ATOM   2024  H24 UNK    81      27.048  19.946   9.192  1.00  0.00           H
ATOM   2025  H25 UNK    81      29.124  19.710  10.717  1.00  0.00           H
ATOM   2026  O1  UNK    82      70.547  45.625  48.019  1.00  0.00           O
ATOM   2027  C2  UNK    82      71.093  45.102  49.202  1.00  0.00           C
ATOM   2028  C3  UNK    82      72.134  46.056  49.786  1.00  0.00           C
ATOM   2029  C4  UNK    82      72.838  45.445  50.991  1.00  0.00           C
ATOM   2030  C5  UNK    82      69.820  44.946  50.096  1.00  0.00           C
ATOM   2031  C6  UNK    82      71.652  43.739  48.786  1.00  0.00           C
ATOM   2032  C7  UNK    82      72.345  45.523  52.294  1.00  0.00           C
ATOM   2033  C8  UNK    82      74.067  44.794  50.850  1.00  0.00           C
ATOM   2034  C9  UNK    82      73.059  45.018  53.346  1.00  0.00           C
ATOM   2035  C10 UNK    82      74.778  44.168  51.917  1.00  0.00           C
ATOM   2036  C11 UNK    82      74.228  44.229  53.170  1.00  0.00           C
ATOM   2037  H12 UNK    82      71.587  46.946  50.190  1.00  0.00           H
ATOM   2038  H13 UNK    82      72.771  46.367  48.946  1.00  0.00           H
ATOM   2039  H14 UNK    82      69.162  44.245  49.498  1.00  0.00           H
ATOM   2040  H15 UNK    82      69.259  45.862  50.174  1.00  0.00           H
ATOM   2041  H16 UNK    82      70.038  44.488  51.067  1.00  0.00           H
ATOM   2042  H17 UNK    82      72.462  43.835  48.135  1.00  0.00           H
ATOM   2043  H18 UNK    82      70.907  43.085  48.251  1.00  0.00           H
ATOM   2044  H19 UNK    82      71.945  43.156  49.718  1.00  0.00           H
ATOM   2045  H20 UNK    82      71.400  46.105  52.492  1.00  0.00           H
ATOM   2046  H21 UNK    82      74.461  44.868  49.880  1.00  0.00           H
ATOM   2047  H22 UNK    82      69.972  44.965  47.632  1.00  0.00           H
ATOM   2048  H23 UNK    82      72.652  45.127  54.302  1.00  0.00           H
ATOM   2049  H24 UNK    82      75.663  43.570  51.737  1.00  0.00           H
ATOM   2050  H25 UNK    82      74.633  43.627  54.066  1.00  0.00           H
ATOM   2051  O1  UNK    83      70.825  21.456  42.113  1.00  0.00           O
ATOM   2052  C2  UNK    83      71.930  21.855  41.314  1.00  0.00           C
ATOM   2053  C3  UNK    83      72.959  22.676  42.118  1.00  0.00           C
ATOM   2054  C4  UNK    83      73.289  22.057  43.511  1.00  0.00           C
ATOM   2055  C5  UNK    83      72.536  20.514  40.745  1.00  0.00           C
ATOM   2056  C6  UNK    83      71.335  22.672  40.195  1.00  0.00           C
ATOM   2057  C7  UNK    83      72.369  22.199  44.545  1.00  0.00           C
ATOM   2058  C8  UNK    83      74.472  21.318  43.709  1.00  0.00           C
ATOM   2059  C9  UNK    83      72.703  21.636  45.834  1.00  0.00           C
ATOM   2060  C10 UNK    83      74.793  20.845  44.989  1.00  0.00           C
ATOM   2061  C11 UNK    83      73.894  21.007  46.039  1.00  0.00           C
ATOM   2062  H12 UNK    83      72.667  23.693  42.050  1.00  0.00           H
ATOM   2063  H13 UNK    83      73.856  22.665  41.584  1.00  0.00           H
ATOM   2064  H14 UNK    83      71.830  19.889  40.194  1.00  0.00           H
ATOM   2065  H15 UNK    83      72.873  19.873  41.501  1.00  0.00           H
ATOM   2066  H16 UNK    83      73.387  20.580  40.027  1.00  0.00           H
ATOM   2067  H17 UNK    83      72.132  23.202  39.757  1.00  0.00           H
ATOM   2068  H18 UNK    83      70.637  23.450  40.537  1.00  0.00           H
ATOM   2069  H19 UNK    83      70.920  21.944  39.486  1.00  0.00           H
ATOM   2070  H20 UNK    83      71.489  22.813  44.375  1.00  0.00           H
ATOM   2071  H21 UNK    83      75.276  21.273  42.937  1.00  0.00           H
ATOM   2072  H22 UNK    83      71.271  20.908  42.785  1.00  0.00           H
ATOM   2073  H23 UNK    83      72.076  21.875  46.694  1.00  0.00           H
ATOM   2074  H24 UNK    83      75.755  20.285  45.135  1.00  0.00           H
ATOM   2075  H25 UNK    83      74.120  20.591  46.983  1.00  0.00           H
ATOM   2076  O1  UNK    84      12.745  53.686  37.114  1.00  0.00           O
ATOM   2077  C2  UNK    84      13.408  52.446  37.138  1.00  0.00           C
ATOM   2078  C3  UNK    84      12.927  51.667  38.367  1.00  0.00           C
ATOM   2079  C4  UNK    84      13.816  50.423  38.763  1.00  0.00           C
ATOM   2080  C5  UNK    84      13.247  51.649  35.771  1.00  0.00           C
ATOM   2081  C6  UNK    84      14.826  52.883  37.328  1.00  0.00           C
ATOM   2082  C7  UNK    84      13.770  49.308  37.891  1.00  0.00           C
ATOM   2083  C8  UNK    84      14.543  50.477  39.909  1.00  0.00           C
ATOM   2084  C9  UNK    84      14.641  48.248  38.164  1.00  0.00           C
ATOM   2085  C10 UNK    84      15.220  49.318  40.305  1.00  0.00           C
ATOM   2086  C11 UNK    84      15.313  48.265  39.387  1.00  0.00           C
ATOM   2087  H12 UNK    84      11.895  51.312  38.343  1.00  0.00           H
ATOM   2088  H13 UNK    84      12.807  52.385  39.191  1.00  0.00           H
ATOM   2089  H14 UNK    84      12.214  51.257  35.712  1.00  0.00           H
ATOM   2090  H15 UNK    84      14.015  50.852  35.758  1.00  0.00           H
ATOM   2091  H16 UNK    84      13.388  52.284  34.980  1.00  0.00           H
ATOM   2092  H17 UNK    84      15.104  53.475  36.469  1.00  0.00           H
ATOM   2093  H18 UNK    84      15.559  52.087  37.374  1.00  0.00           H
ATOM   2094  H19 UNK    84      14.920  53.430  38.214  1.00  0.00           H
ATOM   2095  H20 UNK    84      13.085  49.278  37.018  1.00  0.00           H
ATOM   2096  H21 UNK    84      14.451  51.308  40.524  1.00  0.00           H
ATOM   2097  H22 UNK    84      13.421  54.281  36.698  1.00  0.00           H
ATOM   2098  H23 UNK    84      14.828  47.502  37.425  1.00  0.00           H
ATOM   2099  H24 UNK    84      15.787  49.344  41.229  1.00  0.00           H
ATOM   2100  H25 UNK    84      15.887  47.425  39.663  1.00  0.00           H
ATOM   2101  O1  UNK    85      16.065  51.412  46.192  1.00  0.00           O
ATOM   2102  C2  UNK    85      15.190  50.336  46.106  1.00  0.00           C
ATOM   2103  C3  UNK    85      13.816  50.548  46.821  1.00  0.00           C
ATOM   2104  C4  UNK    85      13.963  51.146  48.230  1.00  0.00           C
ATOM   2105  C5  UNK    85      14.951  50.010  44.606  1.00  0.00           C
ATOM   2106  C6  UNK    85      15.986  49.169  46.751  1.00  0.00           C
ATOM   2107  C7  UNK    85      14.144  50.309  49.361  1.00  0.00           C
ATOM   2108  C8  UNK    85      14.092  52.585  48.394  1.00  0.00           C
ATOM   2109  C9  UNK    85      14.386  50.829  50.654  1.00  0.00           C
ATOM   2110  C10 UNK    85      14.281  53.146  49.652  1.00  0.00           C
ATOM   2111  C11 UNK    85      14.345  52.248  50.804  1.00  0.00           C
ATOM   2112  H12 UNK    85      13.302  49.559  46.765  1.00  0.00           H
ATOM   2113  H13 UNK    85      13.267  51.169  46.111  1.00  0.00           H
ATOM   2114  H14 UNK    85      15.835  49.704  44.052  1.00  0.00           H
ATOM   2115  H15 UNK    85      14.536  50.939  44.159  1.00  0.00           H
ATOM   2116  H16 UNK    85      14.116  49.281  44.522  1.00  0.00           H
ATOM   2117  H17 UNK    85      15.355  48.273  46.735  1.00  0.00           H
ATOM   2118  H18 UNK    85      16.274  49.393  47.783  1.00  0.00           H
ATOM   2119  H19 UNK    85      16.956  48.966  46.196  1.00  0.00           H
ATOM   2120  H20 UNK    85      14.161  49.185  49.155  1.00  0.00           H
ATOM   2121  H21 UNK    85      14.004  53.232  47.449  1.00  0.00           H
ATOM   2122  H22 UNK    85      16.565  51.464  47.015  1.00  0.00           H
ATOM   2123  H23 UNK    85      14.536  50.262  51.612  1.00  0.00           H
ATOM   2124  H24 UNK    85      14.127  54.226  49.730  1.00  0.00           H
ATOM   2125  H25 UNK    85      14.512  52.644  51.749  1.00  0.00           H
ATOM   2126  O1  UNK    86      65.452  53.704  29.759  1.00  0.00           O
ATOM   2127  C2  UNK    86      66.506  52.832  30.094  1.00  0.00           C
ATOM   2128  C3  UNK    86      67.424  53.670  30.993  1.00  0.00           C
ATOM   2129  C4  UNK    86      66.948  54.075  32.378  1.00  0.00           C
ATOM   2130  C5  UNK    86      65.915  51.659  30.870  1.00  0.00           C
ATOM   2131  C6  UNK    86      67.338  52.370  28.844  1.00  0.00           C
ATOM   2132  C7  UNK    86      66.030  55.166  32.494  1.00  0.00           C
ATOM   2133  C8  UNK    86      67.352  53.417  33.563  1.00  0.00           C
ATOM   2134  C9  UNK    86      65.543  55.565  33.712  1.00  0.00           C
ATOM   2135  C10 UNK    86      66.897  53.890  34.845  1.00  0.00           C
ATOM   2136  C11 UNK    86      65.919  54.931  34.911  1.00  0.00           C
ATOM   2137  H12 UNK    86      67.688  54.605  30.473  1.00  0.00           H
ATOM   2138  H13 UNK    86      68.422  53.166  31.114  1.00  0.00           H
ATOM   2139  H14 UNK    86      65.219  51.013  30.333  1.00  0.00           H
ATOM   2140  H15 UNK    86      65.274  52.057  31.732  1.00  0.00           H
ATOM   2141  H16 UNK    86      66.707  51.053  31.162  1.00  0.00           H
ATOM   2142  H17 UNK    86      68.145  53.138  28.647  1.00  0.00           H
ATOM   2143  H18 UNK    86      66.661  52.266  27.970  1.00  0.00           H
ATOM   2144  H19 UNK    86      67.652  51.305  28.886  1.00  0.00           H
ATOM   2145  H20 UNK    86      65.688  55.672  31.647  1.00  0.00           H
ATOM   2146  H21 UNK    86      67.953  52.537  33.434  1.00  0.00           H
ATOM   2147  H22 UNK    86      64.799  53.242  29.153  1.00  0.00           H
ATOM   2148  H23 UNK    86      64.802  56.310  33.732  1.00  0.00           H
ATOM   2149  H24 UNK    86      67.215  53.378  35.732  1.00  0.00           H
ATOM   2150  H25 UNK    86      65.565  55.225  35.898  1.00  0.00           H
ATOM   2151  O1  UNK    87      34.485  68.630  14.421  1.00  0.00           O
ATOM   2152  C2  UNK    87      33.171  68.707  13.901  1.00  0.00           C
ATOM   2153  C3  UNK    87      33.115  69.831  12.867  1.00  0.00           C
ATOM   2154  C4  UNK    87      31.785  70.141  12.353  1.00  0.00           C
ATOM   2155  C5  UNK    87      33.000  67.267  13.270  1.00  0.00           C
ATOM   2156  C6  UNK    87      32.202  68.976  15.071  1.00  0.00           C
ATOM   2157  C7  UNK    87      31.243  69.470  11.218  1.00  0.00           C
ATOM   2158  C8  UNK    87      31.017  71.043  13.048  1.00  0.00           C
ATOM   2159  C9  UNK    87      29.908  69.626  10.853  1.00  0.00           C
ATOM   2160  C10 UNK    87      29.664  71.185  12.689  1.00  0.00           C
ATOM   2161  C11 UNK    87      29.113  70.498  11.593  1.00  0.00           C
ATOM   2162  H12 UNK    87      33.720  69.553  12.000  1.00  0.00           H
ATOM   2163  H13 UNK    87      33.550  70.730  13.247  1.00  0.00           H
ATOM   2164  H14 UNK    87      31.928  66.968  13.079  1.00  0.00           H
ATOM   2165  H15 UNK    87      33.419  66.461  13.810  1.00  0.00           H
ATOM   2166  H16 UNK    87      33.357  67.215  12.225  1.00  0.00           H
ATOM   2167  H17 UNK    87      32.415  69.965  15.480  1.00  0.00           H
ATOM   2168  H18 UNK    87      32.084  68.184  15.871  1.00  0.00           H
ATOM   2169  H19 UNK    87      31.218  69.057  14.680  1.00  0.00           H
ATOM   2170  H20 UNK    87      31.872  68.782  10.661  1.00  0.00           H
ATOM   2171  H21 UNK    87      31.374  71.619  13.923  1.00  0.00           H
ATOM   2172  H22 UNK    87      34.498  67.830  14.977  1.00  0.00           H
ATOM   2173  H23 UNK    87      29.593  68.936  10.023  1.00  0.00           H
ATOM   2174  H24 UNK    87      29.080  71.889  13.259  1.00  0.00           H
ATOM   2175  H25 UNK    87      28.023  70.570  11.433  1.00  0.00           H
ATOM   2176  O1  UNK    88      63.660  52.260  76.146  1.00  0.00           O
ATOM   2177  C2  UNK    88      63.917  53.570  76.536  1.00  0.00           C
ATOM   2178  C3  UNK    88      64.292  54.439  75.269  1.00  0.00           C
ATOM   2179  C4  UNK    88      63.425  54.275  74.005  1.00  0.00           C
ATOM   2180  C5  UNK    88      62.716  54.119  77.395  1.00  0.00           C
ATOM   2181  C6  UNK    88      65.139  53.383  77.442  1.00  0.00           C
ATOM   2182  C7  UNK    88      63.851  53.435  72.922  1.00  0.00           C
ATOM   2183  C8  UNK    88      62.244  55.021  73.800  1.00  0.00           C
ATOM   2184  C9  UNK    88      63.185  53.401  71.696  1.00  0.00           C
ATOM   2185  C10 UNK    88      61.646  55.050  72.543  1.00  0.00           C
ATOM   2186  C11 UNK    88      62.103  54.276  71.541  1.00  0.00           C
ATOM   2187  H12 UNK    88      65.350  54.218  74.927  1.00  0.00           H
ATOM   2188  H13 UNK    88      64.219  55.499  75.635  1.00  0.00           H
ATOM   2189  H14 UNK    88      62.263  53.356  78.092  1.00  0.00           H
ATOM   2190  H15 UNK    88      61.888  54.526  76.871  1.00  0.00           H
ATOM   2191  H16 UNK    88      63.035  54.876  77.990  1.00  0.00           H
ATOM   2192  H17 UNK    88      65.305  54.305  78.073  1.00  0.00           H
ATOM   2193  H18 UNK    88      66.082  53.244  76.913  1.00  0.00           H
ATOM   2194  H19 UNK    88      65.108  52.602  78.172  1.00  0.00           H
ATOM   2195  H20 UNK    88      64.748  52.837  73.074  1.00  0.00           H
ATOM   2196  H21 UNK    88      62.005  55.678  74.577  1.00  0.00           H
ATOM   2197  H22 UNK    88      63.398  52.241  75.208  1.00  0.00           H
ATOM   2198  H23 UNK    88      63.649  52.791  70.960  1.00  0.00           H
ATOM   2199  H24 UNK    88      60.788  55.580  72.248  1.00  0.00           H
ATOM   2200  H25 UNK    88      61.599  54.343  70.592  1.00  0.00           H
ATOM   2201  O1  UNK    89      49.799  13.013  45.160  1.00  0.00           O
ATOM   2202  C2  UNK    89      50.135  11.755  45.778  1.00  0.00           C
ATOM   2203  C3  UNK    89      48.902  11.422  46.640  1.00  0.00           C
ATOM   2204  C4  UNK    89      48.401  12.663  47.376  1.00  0.00           C
ATOM   2205  C5  UNK    89      50.402  10.722  44.648  1.00  0.00           C
ATOM   2206  C6  UNK    89      51.390  12.012  46.654  1.00  0.00           C
ATOM   2207  C7  UNK    89      48.719  12.888  48.725  1.00  0.00           C
ATOM   2208  C8  UNK    89      47.475  13.454  46.687  1.00  0.00           C
ATOM   2209  C9  UNK    89      48.080  13.935  49.417  1.00  0.00           C
ATOM   2210  C10 UNK    89      46.871  14.534  47.369  1.00  0.00           C
ATOM   2211  C11 UNK    89      47.290  14.798  48.694  1.00  0.00           C
ATOM   2212  H12 UNK    89      49.293  10.662  47.359  1.00  0.00           H
ATOM   2213  H13 UNK    89      48.078  11.030  46.042  1.00  0.00           H
ATOM   2214  H14 UNK    89      50.657   9.713  44.896  1.00  0.00           H
ATOM   2215  H15 UNK    89      51.286  11.020  44.018  1.00  0.00           H
ATOM   2216  H16 UNK    89      49.635  10.599  43.840  1.00  0.00           H
ATOM   2217  H17 UNK    89      52.177  12.367  45.996  1.00  0.00           H
ATOM   2218  H18 UNK    89      51.615  11.061  47.167  1.00  0.00           H
ATOM   2219  H19 UNK    89      51.191  12.740  47.453  1.00  0.00           H
ATOM   2220  H20 UNK    89      49.321  12.184  49.261  1.00  0.00           H
ATOM   2221  H21 UNK    89      47.274  13.286  45.616  1.00  0.00           H
ATOM   2222  H22 UNK    89      49.538  13.571  45.968  1.00  0.00           H
ATOM   2223  H23 UNK    89      48.266  14.114  50.538  1.00  0.00           H
ATOM   2224  H24 UNK    89      46.238  15.165  46.865  1.00  0.00           H
ATOM   2225  H25 UNK    89      46.832  15.674  49.238  1.00  0.00           H
ATOM   2226  O1  UNK    90      57.360   4.550  54.501  1.00  0.00           O
ATOM   2227  C2  UNK    90      56.149   4.075  53.860  1.00  0.00           C
ATOM   2228  C3  UNK    90      56.464   3.585  52.446  1.00  0.00           C
ATOM   2229  C4  UNK    90      56.672   4.703  51.323  1.00  0.00           C
ATOM   2230  C5  UNK    90      55.592   2.909  54.701  1.00  0.00           C
ATOM   2231  C6  UNK    90      55.123   5.251  53.912  1.00  0.00           C
ATOM   2232  C7  UNK    90      55.630   4.968  50.470  1.00  0.00           C
ATOM   2233  C8  UNK    90      57.948   5.158  51.136  1.00  0.00           C
ATOM   2234  C9  UNK    90      55.800   5.766  49.398  1.00  0.00           C
ATOM   2235  C10 UNK    90      58.071   6.186  50.178  1.00  0.00           C
ATOM   2236  C11 UNK    90      57.022   6.449  49.258  1.00  0.00           C
ATOM   2237  H12 UNK    90      55.573   2.980  52.171  1.00  0.00           H
ATOM   2238  H13 UNK    90      57.295   2.893  52.412  1.00  0.00           H
ATOM   2239  H14 UNK    90      55.530   3.111  55.762  1.00  0.00           H
ATOM   2240  H15 UNK    90      56.328   2.071  54.544  1.00  0.00           H
ATOM   2241  H16 UNK    90      54.674   2.562  54.398  1.00  0.00           H
ATOM   2242  H17 UNK    90      55.083   5.608  54.967  1.00  0.00           H
ATOM   2243  H18 UNK    90      54.148   4.978  53.521  1.00  0.00           H
ATOM   2244  H19 UNK    90      55.558   6.039  53.305  1.00  0.00           H
ATOM   2245  H20 UNK    90      54.694   4.632  50.764  1.00  0.00           H
ATOM   2246  H21 UNK    90      58.777   4.913  51.833  1.00  0.00           H
ATOM   2247  H22 UNK    90      57.952   3.777  54.589  1.00  0.00           H
ATOM   2248  H23 UNK    90      54.946   6.158  48.763  1.00  0.00           H
ATOM   2249  H24 UNK    90      58.947   6.788  50.054  1.00  0.00           H
ATOM   2250  H25 UNK    90      57.141   7.187  48.589  1.00  0.00           H
ATOM   2251  O1  UNK    91      38.668  45.174  17.808  1.00  0.00           O
ATOM   2252  C2  UNK    91      39.732  45.814  17.082  1.00  0.00           C
ATOM   2253  C3  UNK    91      40.869  46.340  18.068  1.00  0.00           C
ATOM   2254  C4  UNK    91      40.503  47.432  19.102  1.00  0.00           C
ATOM   2255  C5  UNK    91      40.234  44.620  16.205  1.00  0.00           C
ATOM   2256  C6  UNK    91      39.119  46.930  16.245  1.00  0.00           C
ATOM   2257  C7  UNK    91      39.804  47.139  20.263  1.00  0.00           C
ATOM   2258  C8  UNK    91      41.134  48.643  19.046  1.00  0.00           C
ATOM   2259  C9  UNK    91      39.794  48.038  21.317  1.00  0.00           C
ATOM   2260  C10 UNK    91      41.015  49.674  19.992  1.00  0.00           C
ATOM   2261  C11 UNK    91      40.369  49.310  21.188  1.00  0.00           C
ATOM   2262  H12 UNK    91      41.569  46.838  17.372  1.00  0.00           H
ATOM   2263  H13 UNK    91      41.393  45.451  18.545  1.00  0.00           H
ATOM   2264  H14 UNK    91      40.973  45.029  15.436  1.00  0.00           H
ATOM   2265  H15 UNK    91      39.336  44.091  15.714  1.00  0.00           H
ATOM   2266  H16 UNK    91      40.821  43.861  16.777  1.00  0.00           H
ATOM   2267  H17 UNK    91      38.458  47.498  16.939  1.00  0.00           H
ATOM   2268  H18 UNK    91      38.370  46.575  15.503  1.00  0.00           H
ATOM   2269  H19 UNK    91      39.864  47.639  15.815  1.00  0.00           H
ATOM   2270  H20 UNK    91      39.166  46.276  20.291  1.00  0.00           H
ATOM   2271  H21 UNK    91      41.808  48.929  18.200  1.00  0.00           H
ATOM   2272  H22 UNK    91      38.185  45.823  18.334  1.00  0.00           H
ATOM   2273  H23 UNK    91      39.171  47.884  22.194  1.00  0.00           H
ATOM   2274  H24 UNK    91      41.607  50.616  19.828  1.00  0.00           H
ATOM   2275  H25 UNK    91      40.108  49.977  22.024  1.00  0.00           H
ATOM   2276  O1  UNK    92      22.066  15.619  28.107  1.00  0.00           O
ATOM   2277  C2  UNK    92      22.715  14.365  28.393  1.00  0.00           C
ATOM   2278  C3  UNK    92      24.231  14.466  27.979  1.00  0.00           C
ATOM   2279  C4  UNK    92      24.904  15.730  28.530  1.00  0.00           C
ATOM   2280  C5  UNK    92      22.482  14.111  29.945  1.00  0.00           C
ATOM   2281  C6  UNK    92      21.989  13.276  27.523  1.00  0.00           C
ATOM   2282  C7  UNK    92      24.807  16.978  27.874  1.00  0.00           C
ATOM   2283  C8  UNK    92      25.573  15.588  29.756  1.00  0.00           C
ATOM   2284  C9  UNK    92      25.476  18.050  28.422  1.00  0.00           C
ATOM   2285  C10 UNK    92      26.219  16.666  30.322  1.00  0.00           C
ATOM   2286  C11 UNK    92      26.253  17.891  29.563  1.00  0.00           C
ATOM   2287  H12 UNK    92      24.292  14.366  26.863  1.00  0.00           H
ATOM   2288  H13 UNK    92      24.713  13.641  28.375  1.00  0.00           H
ATOM   2289  H14 UNK    92      22.932  13.154  30.238  1.00  0.00           H
ATOM   2290  H15 UNK    92      21.433  14.079  30.092  1.00  0.00           H
ATOM   2291  H16 UNK    92      22.952  14.988  30.431  1.00  0.00           H
ATOM   2292  H17 UNK    92      22.742  12.569  27.161  1.00  0.00           H
ATOM   2293  H18 UNK    92      21.195  13.643  26.878  1.00  0.00           H
ATOM   2294  H19 UNK    92      21.308  12.774  28.213  1.00  0.00           H
ATOM   2295  H20 UNK    92      24.382  17.282  26.917  1.00  0.00           H
ATOM   2296  H21 UNK    92      25.663  14.631  30.360  1.00  0.00           H
ATOM   2297  H22 UNK    92      22.152  16.174  28.826  1.00  0.00           H
ATOM   2298  H23 UNK    92      25.440  19.054  28.006  1.00  0.00           H
ATOM   2299  H24 UNK    92      26.871  16.652  31.259  1.00  0.00           H
ATOM   2300  H25 UNK    92      26.857  18.698  29.925  1.00  0.00           H
ATOM   2301  O1  UNK    93      23.921  68.465  50.737  1.00  0.00           O
ATOM   2302  C2  UNK    93      25.317  68.353  50.541  1.00  0.00           C
ATOM   2303  C3  UNK    93      25.678  68.080  49.074  1.00  0.00           C
ATOM   2304  C4  UNK    93      24.841  67.097  48.289  1.00  0.00           C
ATOM   2305  C5  UNK    93      25.951  69.657  51.028  1.00  0.00           C
ATOM   2306  C6  UNK    93      25.797  67.151  51.445  1.00  0.00           C
ATOM   2307  C7  UNK    93      25.106  65.750  48.219  1.00  0.00           C
ATOM   2308  C8  UNK    93      23.661  67.514  47.622  1.00  0.00           C
ATOM   2309  C9  UNK    93      24.255  64.855  47.550  1.00  0.00           C
ATOM   2310  C10 UNK    93      22.842  66.612  46.873  1.00  0.00           C
ATOM   2311  C11 UNK    93      23.117  65.272  46.820  1.00  0.00           C
ATOM   2312  H12 UNK    93      26.713  67.739  48.956  1.00  0.00           H
ATOM   2313  H13 UNK    93      25.574  69.021  48.465  1.00  0.00           H
ATOM   2314  H14 UNK    93      27.050  69.430  51.148  1.00  0.00           H
ATOM   2315  H15 UNK    93      25.585  69.923  52.011  1.00  0.00           H
ATOM   2316  H16 UNK    93      25.879  70.476  50.296  1.00  0.00           H
ATOM   2317  H17 UNK    93      25.298  66.252  51.161  1.00  0.00           H
ATOM   2318  H18 UNK    93      25.464  67.378  52.404  1.00  0.00           H
ATOM   2319  H19 UNK    93      26.898  67.017  51.495  1.00  0.00           H
ATOM   2320  H20 UNK    93      25.865  65.348  48.908  1.00  0.00           H
ATOM   2321  H21 UNK    93      23.349  68.555  47.583  1.00  0.00           H
ATOM   2322  H22 UNK    93      23.360  67.641  50.585  1.00  0.00           H
ATOM   2323  H23 UNK    93      24.611  63.783  47.636  1.00  0.00           H
ATOM   2324  H24 UNK    93      21.929  66.844  46.245  1.00  0.00           H
ATOM   2325  H25 UNK    93      22.472  64.560  46.275  1.00  0.00           H
ATOM   2326  O1  UNK    94      26.222  38.454  65.765  1.00  0.00           O
ATOM   2327  C2  UNK    94      26.928  37.349  66.301  1.00  0.00           C
ATOM   2328  C3  UNK    94      28.045  36.883  65.279  1.00  0.00           C
ATOM   2329  C4  UNK    94      27.523  36.552  63.829  1.00  0.00           C
ATOM   2330  C5  UNK    94      27.597  37.813  67.633  1.00  0.00           C
ATOM   2331  C6  UNK    94      25.953  36.154  66.468  1.00  0.00           C
ATOM   2332  C7  UNK    94      27.322  35.205  63.638  1.00  0.00           C
ATOM   2333  C8  UNK    94      27.633  37.382  62.712  1.00  0.00           C
ATOM   2334  C9  UNK    94      27.098  34.643  62.381  1.00  0.00           C
ATOM   2335  C10 UNK    94      27.455  36.870  61.416  1.00  0.00           C
ATOM   2336  C11 UNK    94      27.173  35.492  61.223  1.00  0.00           C
ATOM   2337  H12 UNK    94      28.534  36.065  65.783  1.00  0.00           H
ATOM   2338  H13 UNK    94      28.827  37.666  65.251  1.00  0.00           H
ATOM   2339  H14 UNK    94      28.472  37.138  67.823  1.00  0.00           H
ATOM   2340  H15 UNK    94      26.826  37.897  68.467  1.00  0.00           H
ATOM   2341  H16 UNK    94      27.908  38.842  67.661  1.00  0.00           H
ATOM   2342  H17 UNK    94      25.255  36.454  67.273  1.00  0.00           H
ATOM   2343  H18 UNK    94      26.531  35.253  66.655  1.00  0.00           H
ATOM   2344  H19 UNK    94      25.430  35.947  65.543  1.00  0.00           H
ATOM   2345  H20 UNK    94      27.225  34.563  64.509  1.00  0.00           H
ATOM   2346  H21 UNK    94      27.850  38.398  62.844  1.00  0.00           H
ATOM   2347  H22 UNK    94      25.734  38.146  65.009  1.00  0.00           H
ATOM   2348  H23 UNK    94      26.843  33.605  62.306  1.00  0.00           H
ATOM   2349  H24 UNK    94      27.583  37.596  60.666  1.00  0.00           H
ATOM   2350  H25 UNK    94      26.960  35.140  60.257  1.00  0.00           H
ATOM   2351  O1  UNK    95      46.889  73.152  20.404  1.00  0.00           O
ATOM   2352  C2  UNK    95      47.553  73.485  19.188  1.00  0.00           C
ATOM   2353  C3  UNK    95      46.904  74.803  18.538  1.00  0.00           C
ATOM   2354  C4  UNK    95      45.509  74.548  17.842  1.00  0.00           C
ATOM   2355  C5  UNK    95      49.005  73.569  19.356  1.00  0.00           C
ATOM   2356  C6  UNK    95      47.282  72.304  18.297  1.00  0.00           C
ATOM   2357  C7  UNK    95      45.545  74.340  16.416  1.00  0.00           C
ATOM   2358  C8  UNK    95      44.260  74.449  18.556  1.00  0.00           C
ATOM   2359  C9  UNK    95      44.318  74.104  15.757  1.00  0.00           C
ATOM   2360  C10 UNK    95      43.068  74.162  17.865  1.00  0.00           C
ATOM   2361  C11 UNK    95      43.121  73.842  16.511  1.00  0.00           C
ATOM   2362  H12 UNK    95      47.647  75.225  17.866  1.00  0.00           H
ATOM   2363  H13 UNK    95      46.907  75.429  19.413  1.00  0.00           H
ATOM   2364  H14 UNK    95      49.458  73.607  18.379  1.00  0.00           H
ATOM   2365  H15 UNK    95      49.377  72.763  19.943  1.00  0.00           H
ATOM   2366  H16 UNK    95      49.192  74.493  19.914  1.00  0.00           H
ATOM   2367  H17 UNK    95      47.688  71.403  18.790  1.00  0.00           H
ATOM   2368  H18 UNK    95      47.761  72.344  17.302  1.00  0.00           H
ATOM   2369  H19 UNK    95      46.215  72.149  18.198  1.00  0.00           H
ATOM   2370  H20 UNK    95      46.486  74.461  15.929  1.00  0.00           H
ATOM   2371  H21 UNK    95      44.219  74.591  19.617  1.00  0.00           H
ATOM   2372  H22 UNK    95      46.637  72.181  20.310  1.00  0.00           H
ATOM   2373  H23 UNK    95      44.297  74.066  14.637  1.00  0.00           H
ATOM   2374  H24 UNK    95      42.184  74.206  18.374  1.00  0.00           H
ATOM   2375  H25 UNK    95      42.258  73.687  15.922  1.00  0.00           H
ATOM   2376  O1  UNK    96      47.790  20.739  80.731  1.00  0.00           O
ATOM   2377  C2  UNK    96      49.056  21.294  80.437  1.00  0.00           C
ATOM   2378  C3  UNK    96      49.391  20.825  78.995  1.00  0.00           C
ATOM   2379  C4  UNK    96      50.647  21.412  78.417  1.00  0.00           C
ATOM   2380  C5  UNK    96      49.089  22.781  80.633  1.00  0.00           C
ATOM   2381  C6  UNK    96      50.047  20.792  81.510  1.00  0.00           C
ATOM   2382  C7  UNK    96      50.495  22.412  77.366  1.00  0.00           C
ATOM   2383  C8  UNK    96      51.974  20.905  78.610  1.00  0.00           C
ATOM   2384  C9  UNK    96      51.642  22.970  76.750  1.00  0.00           C
ATOM   2385  C10 UNK    96      53.115  21.545  78.092  1.00  0.00           C
ATOM   2386  C11 UNK    96      52.890  22.495  77.033  1.00  0.00           C
ATOM   2387  H12 UNK    96      48.536  21.163  78.311  1.00  0.00           H
ATOM   2388  H13 UNK    96      49.404  19.746  78.884  1.00  0.00           H
ATOM   2389  H14 UNK    96      49.995  23.270  80.311  1.00  0.00           H
ATOM   2390  H15 UNK    96      48.812  23.170  81.615  1.00  0.00           H
ATOM   2391  H16 UNK    96      48.250  23.210  80.039  1.00  0.00           H
ATOM   2392  H17 UNK    96      49.827  21.284  82.556  1.00  0.00           H
ATOM   2393  H18 UNK    96      51.030  21.119  81.263  1.00  0.00           H
ATOM   2394  H19 UNK    96      50.099  19.735  81.571  1.00  0.00           H
ATOM   2395  H20 UNK    96      49.521  22.714  77.053  1.00  0.00           H
ATOM   2396  H21 UNK    96      52.150  20.165  79.347  1.00  0.00           H
ATOM   2397  H22 UNK    96      47.712  20.767  81.728  1.00  0.00           H
ATOM   2398  H23 UNK    96      51.464  23.707  75.966  1.00  0.00           H
ATOM   2399  H24 UNK    96      54.135  21.189  78.169  1.00  0.00           H
ATOM   2400  H25 UNK    96      53.665  23.072  76.556  1.00  0.00           H
ATOM   2401  O1  UNK    97      57.851  18.200  18.765  1.00  0.00           O
ATOM   2402  C2  UNK    97      56.584  17.606  18.617  1.00  0.00           C
ATOM   2403  C3  UNK    97      55.456  18.683  18.550  1.00  0.00           C
ATOM   2404  C4  UNK    97      54.048  18.103  18.316  1.00  0.00           C
ATOM   2405  C5  UNK    97      56.627  16.516  17.475  1.00  0.00           C
ATOM   2406  C6  UNK    97      56.394  16.931  19.999  1.00  0.00           C
ATOM   2407  C7  UNK    97      53.593  17.882  17.000  1.00  0.00           C
ATOM   2408  C8  UNK    97      53.267  17.640  19.404  1.00  0.00           C
ATOM   2409  C9  UNK    97      52.364  17.258  16.797  1.00  0.00           C
ATOM   2410  C10 UNK    97      52.053  17.004  19.201  1.00  0.00           C
ATOM   2411  C11 UNK    97      51.610  16.759  17.846  1.00  0.00           C
ATOM   2412  H12 UNK    97      55.768  19.372  17.732  1.00  0.00           H
ATOM   2413  H13 UNK    97      55.308  19.372  19.457  1.00  0.00           H
ATOM   2414  H14 UNK    97      56.630  17.084  16.509  1.00  0.00           H
ATOM   2415  H15 UNK    97      55.685  15.938  17.520  1.00  0.00           H
ATOM   2416  H16 UNK    97      57.504  15.866  17.573  1.00  0.00           H
ATOM   2417  H17 UNK    97      55.405  16.474  20.117  1.00  0.00           H
ATOM   2418  H18 UNK    97      56.392  17.800  20.771  1.00  0.00           H
ATOM   2419  H19 UNK    97      57.231  16.256  20.069  1.00  0.00           H
ATOM   2420  H20 UNK    97      54.213  17.953  16.141  1.00  0.00           H
ATOM   2421  H21 UNK    97      53.441  17.826  20.456  1.00  0.00           H
ATOM   2422  H22 UNK    97      57.943  18.783  18.009  1.00  0.00           H
ATOM   2423  H23 UNK    97      51.977  17.144  15.761  1.00  0.00           H
ATOM   2424  H24 UNK    97      51.400  16.665  19.992  1.00  0.00           H
ATOM   2425  H25 UNK    97      50.637  16.337  17.666  1.00  0.00           H
ATOM   2426  O1  UNK    98      19.693   9.643   0.401  1.00  0.00           O
ATOM   2427  C2  UNK    98      18.715   8.861   1.026  1.00  0.00           C
ATOM   2428  C3  UNK    98      17.315   9.557   1.064  1.00  0.00           C
ATOM   2429  C4  UNK    98      17.171  10.614   2.137  1.00  0.00           C
ATOM   2430  C5  UNK    98      18.522   7.695   0.006  1.00  0.00           C
ATOM   2431  C6  UNK    98      19.313   8.367   2.339  1.00  0.00           C
ATOM   2432  C7  UNK    98      16.388  10.342   3.235  1.00  0.00           C
ATOM   2433  C8  UNK    98      17.578  11.911   1.933  1.00  0.00           C
ATOM   2434  C9  UNK    98      16.147  11.292   4.209  1.00  0.00           C
ATOM   2435  C10 UNK    98      17.430  12.894   2.975  1.00  0.00           C
ATOM   2436  C11 UNK    98      16.590  12.610   4.047  1.00  0.00           C
ATOM   2437  H12 UNK    98      16.545   8.775   1.190  1.00  0.00           H
ATOM   2438  H13 UNK    98      17.128  10.012   0.119  1.00  0.00           H
ATOM   2439  H14 UNK    98      19.501   7.241  -0.194  1.00  0.00           H
ATOM   2440  H15 UNK    98      18.133   8.027  -1.007  1.00  0.00           H
ATOM   2441  H16 UNK    98      17.862   6.909   0.268  1.00  0.00           H
ATOM   2442  H17 UNK    98      18.636   7.678   2.887  1.00  0.00           H
ATOM   2443  H18 UNK    98      19.486   9.166   3.040  1.00  0.00           H
ATOM   2444  H19 UNK    98      20.327   8.001   2.101  1.00  0.00           H
ATOM   2445  H20 UNK    98      15.850   9.348   3.317  1.00  0.00           H
ATOM   2446  H21 UNK    98      17.977  12.220   1.001  1.00  0.00           H
ATOM   2447  H22 UNK    98      20.277   9.032  -0.086  1.00  0.00           H
ATOM   2448  H23 UNK    98      15.496  11.102   5.075  1.00  0.00           H
ATOM   2449  H24 UNK    98      17.723  13.922   2.730  1.00  0.00           H
ATOM   2450  H25 UNK    98      16.375  13.374   4.763  1.00  0.00           H
ATOM   2451  O1  UNK    99      68.385  13.470  49.443  1.00  0.00           O
ATOM   2452  C2  UNK    99      69.765  13.041  49.466  1.00  0.00           C
ATOM   2453  C3  UNK    99      69.811  11.639  50.168  1.00  0.00           C
ATOM   2454  C4  UNK    99      69.284  10.514  49.285  1.00  0.00           C
ATOM   2455  C5  UNK    99      70.302  12.951  48.052  1.00  0.00           C
ATOM   2456  C6  UNK    99      70.565  14.078  50.258  1.00  0.00           C
ATOM   2457  C7  UNK    99      70.226   9.613  48.755  1.00  0.00           C
ATOM   2458  C8  UNK    99      67.970  10.427  48.932  1.00  0.00           C
ATOM   2459  C9  UNK    99      69.766   8.697  47.763  1.00  0.00           C
ATOM   2460  C10 UNK    99      67.558   9.574  47.974  1.00  0.00           C
ATOM   2461  C11 UNK    99      68.439   8.706  47.359  1.00  0.00           C
ATOM   2462  H12 UNK    99      69.274  11.660  51.112  1.00  0.00           H
ATOM   2463  H13 UNK    99      70.810  11.388  50.443  1.00  0.00           H
ATOM   2464  H14 UNK    99      69.639  12.515  47.330  1.00  0.00           H
ATOM   2465  H15 UNK    99      71.143  12.329  48.063  1.00  0.00           H
ATOM   2466  H16 UNK    99      70.508  13.894  47.666  1.00  0.00           H
ATOM   2467  H17 UNK    99      70.241  14.134  51.332  1.00  0.00           H
ATOM   2468  H18 UNK    99      70.608  15.075  49.885  1.00  0.00           H
ATOM   2469  H19 UNK    99      71.543  13.622  50.381  1.00  0.00           H
ATOM   2470  H20 UNK    99      71.305   9.755  48.954  1.00  0.00           H
ATOM   2471  H21 UNK    99      67.245  11.002  49.527  1.00  0.00           H
ATOM   2472  H22 UNK    99      68.120  13.064  48.544  1.00  0.00           H
ATOM   2473  H23 UNK    99      70.447   7.935  47.369  1.00  0.00           H
ATOM   2474  H24 UNK    99      66.530   9.516  47.650  1.00  0.00           H
ATOM   2475  H25 UNK    99      68.184   8.006  46.584  1.00  0.00           H
ATOM   2476  O1  UNK   100      58.753  26.648  53.565  1.00  0.00           O
ATOM   2477  C2  UNK   100      59.956  26.622  54.269  1.00  0.00           C
ATOM   2478  C3  UNK   100      60.689  25.310  53.811  1.00  0.00           C
ATOM   2479  C4  UNK   100      61.018  25.112  52.346  1.00  0.00           C
ATOM   2480  C5  UNK   100      60.736  27.837  53.864  1.00  0.00           C
ATOM   2481  C6  UNK   100      59.624  26.513  55.786  1.00  0.00           C
ATOM   2482  C7  UNK   100      62.245  25.476  51.862  1.00  0.00           C
ATOM   2483  C8  UNK   100      60.029  24.648  51.439  1.00  0.00           C
ATOM   2484  C9  UNK   100      62.527  25.294  50.443  1.00  0.00           C
ATOM   2485  C10 UNK   100      60.357  24.461  50.106  1.00  0.00           C
ATOM   2486  C11 UNK   100      61.601  24.702  49.617  1.00  0.00           C
ATOM   2487  H12 UNK   100      60.191  24.400  54.208  1.00  0.00           H
ATOM   2488  H13 UNK   100      61.709  25.201  54.329  1.00  0.00           H
ATOM   2489  H14 UNK   100      61.670  27.824  54.551  1.00  0.00           H
ATOM   2490  H15 UNK   100      60.110  28.706  54.096  1.00  0.00           H
ATOM   2491  H16 UNK   100      60.989  27.783  52.788  1.00  0.00           H
ATOM   2492  H17 UNK   100      58.801  25.791  55.942  1.00  0.00           H
ATOM   2493  H18 UNK   100      59.230  27.483  56.180  1.00  0.00           H
ATOM   2494  H19 UNK   100      60.548  26.294  56.286  1.00  0.00           H
ATOM   2495  H20 UNK   100      63.003  25.953  52.523  1.00  0.00           H
ATOM   2496  H21 UNK   100      59.010  24.365  51.828  1.00  0.00           H
ATOM   2497  H22 UNK   100      58.290  27.383  54.019  1.00  0.00           H
ATOM   2498  H23 UNK   100      63.569  25.371  50.158  1.00  0.00           H
ATOM   2499  H24 UNK   100      59.653  24.003  49.475  1.00  0.00           H
ATOM   2500  H25 UNK   100      61.933  24.328  48.634  1.00  0.00           H
ATOM   2501  O1  UNK   101      67.159  38.901  63.377  1.00  0.00           O
ATOM   2502  C2  UNK   101      65.859  38.335  63.022  1.00  0.00           C
ATOM   2503  C3  UNK   101      65.103  37.710  64.268  1.00  0.00           C
ATOM   2504  C4  UNK   101      65.779  36.450  64.752  1.00  0.00           C
ATOM   2505  C5  UNK   101      65.039  39.576  62.472  1.00  0.00           C
ATOM   2506  C6  UNK   101      66.008  37.360  61.866  1.00  0.00           C
ATOM   2507  C7  UNK   101      65.167  35.181  64.614  1.00  0.00           C
ATOM   2508  C8  UNK   101      66.911  36.548  65.583  1.00  0.00           C
ATOM   2509  C9  UNK   101      65.700  34.082  65.276  1.00  0.00           C
ATOM   2510  C10 UNK   101      67.504  35.402  66.183  1.00  0.00           C
ATOM   2511  C11 UNK   101      66.835  34.178  66.022  1.00  0.00           C
ATOM   2512  H12 UNK   101      64.017  37.614  64.051  1.00  0.00           H
ATOM   2513  H13 UNK   101      65.035  38.423  65.106  1.00  0.00           H
ATOM   2514  H14 UNK   101      63.934  39.398  62.457  1.00  0.00           H
ATOM   2515  H15 UNK   101      65.334  39.702  61.383  1.00  0.00           H
ATOM   2516  H16 UNK   101      65.171  40.493  63.085  1.00  0.00           H
ATOM   2517  H17 UNK   101      65.058  37.374  61.326  1.00  0.00           H
ATOM   2518  H18 UNK   101      66.274  36.284  62.084  1.00  0.00           H
ATOM   2519  H19 UNK   101      66.667  37.727  60.985  1.00  0.00           H
ATOM   2520  H20 UNK   101      64.268  35.033  64.018  1.00  0.00           H
ATOM   2521  H21 UNK   101      67.332  37.461  65.754  1.00  0.00           H
ATOM   2522  H22 UNK   101      67.568  39.176  62.523  1.00  0.00           H
ATOM   2523  H23 UNK   101      65.232  33.116  65.163  1.00  0.00           H
ATOM   2524  H24 UNK   101      68.424  35.517  66.745  1.00  0.00           H
ATOM   2525  H25 UNK   101      67.226  33.274  66.421  1.00  0.00           H
ATOM   2526  O1  UNK   102       3.938  22.239  48.431  1.00  0.00           O
ATOM   2527  C2  UNK   102       2.906  22.605  49.370  1.00  0.00           C
ATOM   2528  C3  UNK   102       3.630  23.491  50.486  1.00  0.00           C
ATOM   2529  C4  UNK   102       4.466  24.706  50.038  1.00  0.00           C
ATOM   2530  C5  UNK   102       1.848  23.409  48.644  1.00  0.00           C
ATOM   2531  C6  UNK   102       2.325  21.282  49.972  1.00  0.00           C
ATOM   2532  C7  UNK   102       5.841  24.588  49.772  1.00  0.00           C
ATOM   2533  C8  UNK   102       3.887  25.904  49.681  1.00  0.00           C
ATOM   2534  C9  UNK   102       6.641  25.678  49.375  1.00  0.00           C
ATOM   2535  C10 UNK   102       4.711  26.983  49.203  1.00  0.00           C
ATOM   2536  C11 UNK   102       6.089  26.939  49.116  1.00  0.00           C
ATOM   2537  H12 UNK   102       4.296  22.894  51.123  1.00  0.00           H
ATOM   2538  H13 UNK   102       2.847  23.848  51.145  1.00  0.00           H
ATOM   2539  H14 UNK   102       1.284  22.953  47.916  1.00  0.00           H
ATOM   2540  H15 UNK   102       2.362  24.293  48.260  1.00  0.00           H
ATOM   2541  H16 UNK   102       1.161  23.811  49.357  1.00  0.00           H
ATOM   2542  H17 UNK   102       3.065  20.671  50.400  1.00  0.00           H
ATOM   2543  H18 UNK   102       1.791  20.814  49.167  1.00  0.00           H
ATOM   2544  H19 UNK   102       1.672  21.609  50.787  1.00  0.00           H
ATOM   2545  H20 UNK   102       6.259  23.580  49.878  1.00  0.00           H
ATOM   2546  H21 UNK   102       2.829  25.885  49.697  1.00  0.00           H
ATOM   2547  H22 UNK   102       4.277  23.137  48.055  1.00  0.00           H
ATOM   2548  H23 UNK   102       7.665  25.529  49.304  1.00  0.00           H
ATOM   2549  H24 UNK   102       4.149  27.917  48.933  1.00  0.00           H
ATOM   2550  H25 UNK   102       6.743  27.765  48.793  1.00  0.00           H
ATOM   2551  O1  UNK   103      67.817   6.086  36.834  1.00  0.00           O
ATOM   2552  C2  UNK   103      68.573   4.917  37.042  1.00  0.00           C
ATOM   2553  C3  UNK   103      69.934   5.435  37.488  1.00  0.00           C
ATOM   2554  C4  UNK   103      70.651   6.405  36.564  1.00  0.00           C
ATOM   2555  C5  UNK   103      68.041   4.003  38.190  1.00  0.00           C
ATOM   2556  C6  UNK   103      68.633   4.066  35.752  1.00  0.00           C
ATOM   2557  C7  UNK   103      71.429   5.977  35.448  1.00  0.00           C
ATOM   2558  C8  UNK   103      70.564   7.811  36.818  1.00  0.00           C
ATOM   2559  C9  UNK   103      72.038   6.875  34.573  1.00  0.00           C
ATOM   2560  C10 UNK   103      71.255   8.677  35.964  1.00  0.00           C
ATOM   2561  C11 UNK   103      72.057   8.215  34.902  1.00  0.00           C
ATOM   2562  H12 UNK   103      70.597   4.538  37.596  1.00  0.00           H
ATOM   2563  H13 UNK   103      69.773   5.890  38.425  1.00  0.00           H
ATOM   2564  H14 UNK   103      66.945   3.910  38.230  1.00  0.00           H
ATOM   2565  H15 UNK   103      68.323   4.239  39.203  1.00  0.00           H
ATOM   2566  H16 UNK   103      68.393   3.006  38.062  1.00  0.00           H
ATOM   2567  H17 UNK   103      67.607   3.567  35.666  1.00  0.00           H
ATOM   2568  H18 UNK   103      69.365   3.282  35.812  1.00  0.00           H
ATOM   2569  H19 UNK   103      68.752   4.613  34.850  1.00  0.00           H
ATOM   2570  H20 UNK   103      71.497   4.893  35.179  1.00  0.00           H
ATOM   2571  H21 UNK   103      70.098   8.186  37.727  1.00  0.00           H
ATOM   2572  H22 UNK   103      68.501   6.706  36.550  1.00  0.00           H
ATOM   2573  H23 UNK   103      72.659   6.461  33.802  1.00  0.00           H
ATOM   2574  H24 UNK   103      71.357   9.727  36.308  1.00  0.00           H
ATOM   2575  H25 UNK   103      72.745   8.927  34.433  1.00  0.00           H
ATOM   2576  O1  UNK   104      25.824  32.445  22.793  1.00  0.00           O
ATOM   2577  C2  UNK   104      26.861  33.420  22.906  1.00  0.00           C
ATOM   2578  C3  UNK   104      26.333  34.854  23.330  1.00  0.00           C
ATOM   2579  C4  UNK   104      25.936  34.841  24.842  1.00  0.00           C
ATOM   2580  C5  UNK   104      27.975  32.912  23.841  1.00  0.00           C
ATOM   2581  C6  UNK   104      27.469  33.605  21.501  1.00  0.00           C
ATOM   2582  C7  UNK   104      25.092  33.834  25.360  1.00  0.00           C
ATOM   2583  C8  UNK   104      26.294  35.901  25.669  1.00  0.00           C
ATOM   2584  C9  UNK   104      24.695  33.893  26.686  1.00  0.00           C
ATOM   2585  C10 UNK   104      25.876  35.946  27.024  1.00  0.00           C
ATOM   2586  C11 UNK   104      25.118  34.900  27.585  1.00  0.00           C
ATOM   2587  H12 UNK   104      25.508  35.109  22.680  1.00  0.00           H
ATOM   2588  H13 UNK   104      27.176  35.541  23.088  1.00  0.00           H
ATOM   2589  H14 UNK   104      27.607  32.476  24.795  1.00  0.00           H
ATOM   2590  H15 UNK   104      28.591  33.756  24.170  1.00  0.00           H
ATOM   2591  H16 UNK   104      28.690  32.197  23.418  1.00  0.00           H
ATOM   2592  H17 UNK   104      28.241  34.389  21.434  1.00  0.00           H
ATOM   2593  H18 UNK   104      26.666  33.895  20.800  1.00  0.00           H
ATOM   2594  H19 UNK   104      27.871  32.644  21.157  1.00  0.00           H
ATOM   2595  H20 UNK   104      24.729  33.043  24.737  1.00  0.00           H
ATOM   2596  H21 UNK   104      26.882  36.644  25.167  1.00  0.00           H
ATOM   2597  H22 UNK   104      26.191  31.714  22.290  1.00  0.00           H
ATOM   2598  H23 UNK   104      24.009  33.128  27.117  1.00  0.00           H
ATOM   2599  H24 UNK   104      26.215  36.785  27.650  1.00  0.00           H
ATOM   2600  H25 UNK   104      24.788  34.951  28.652  1.00  0.00           H
ATOM   2601  O1  UNK   105      58.037  54.115  20.414  1.00  0.00           O
ATOM   2602  C2  UNK   105      59.016  55.022  20.877  1.00  0.00           C
ATOM   2603  C3  UNK   105      59.335  54.832  22.409  1.00  0.00           C
ATOM   2604  C4  UNK   105      60.584  55.523  23.018  1.00  0.00           C
ATOM   2605  C5  UNK   105      60.250  54.762  19.957  1.00  0.00           C
ATOM   2606  C6  UNK   105      58.512  56.471  20.588  1.00  0.00           C
ATOM   2607  C7  UNK   105      61.789  54.795  23.158  1.00  0.00           C
ATOM   2608  C8  UNK   105      60.569  56.931  23.254  1.00  0.00           C
ATOM   2609  C9  UNK   105      62.939  55.384  23.640  1.00  0.00           C
ATOM   2610  C10 UNK   105      61.748  57.506  23.743  1.00  0.00           C
ATOM   2611  C11 UNK   105      62.888  56.737  24.007  1.00  0.00           C
ATOM   2612  H12 UNK   105      59.499  53.713  22.567  1.00  0.00           H
ATOM   2613  H13 UNK   105      58.434  55.154  22.942  1.00  0.00           H
ATOM   2614  H14 UNK   105      59.859  55.163  19.033  1.00  0.00           H
ATOM   2615  H15 UNK   105      60.575  53.678  20.045  1.00  0.00           H
ATOM   2616  H16 UNK   105      61.088  55.423  20.230  1.00  0.00           H
ATOM   2617  H17 UNK   105      57.798  56.765  21.317  1.00  0.00           H
ATOM   2618  H18 UNK   105      58.055  56.536  19.569  1.00  0.00           H
ATOM   2619  H19 UNK   105      59.411  57.098  20.662  1.00  0.00           H
ATOM   2620  H20 UNK   105      61.805  53.666  23.077  1.00  0.00           H
ATOM   2621  H21 UNK   105      59.685  57.553  23.177  1.00  0.00           H
ATOM   2622  H22 UNK   105      58.545  53.305  20.131  1.00  0.00           H
ATOM   2623  H23 UNK   105      63.816  54.783  23.688  1.00  0.00           H
ATOM   2624  H24 UNK   105      61.793  58.535  23.981  1.00  0.00           H
ATOM   2625  H25 UNK   105      63.704  57.310  24.365  1.00  0.00           H
ATOM   2626  O1  UNK   106       0.066  69.763   0.320  1.00  0.00           O
ATOM   2627  C2  UNK   106      -0.567  70.948   0.684  1.00  0.00           C
ATOM   2628  C3  UNK   106       0.349  72.078   0.120  1.00  0.00           C
ATOM   2629  C4  UNK   106       1.634  72.330   0.815  1.00  0.00           C
ATOM   2630  C5  UNK   106      -1.972  70.961  -0.037  1.00  0.00           C
ATOM   2631  C6  UNK   106      -0.648  70.913   2.225  1.00  0.00           C
ATOM   2632  C7  UNK   106       1.735  73.464   1.553  1.00  0.00           C
ATOM   2633  C8  UNK   106       2.822  71.516   0.574  1.00  0.00           C
ATOM   2634  C9  UNK   106       2.957  73.772   2.197  1.00  0.00           C
ATOM   2635  C10 UNK   106       4.029  71.849   1.191  1.00  0.00           C
ATOM   2636  C11 UNK   106       4.103  72.983   1.948  1.00  0.00           C
ATOM   2637  H12 UNK   106      -0.316  72.954   0.052  1.00  0.00           H
ATOM   2638  H13 UNK   106       0.605  71.702  -0.886  1.00  0.00           H
ATOM   2639  H14 UNK   106      -2.658  70.141   0.209  1.00  0.00           H
ATOM   2640  H15 UNK   106      -1.915  70.881  -1.154  1.00  0.00           H
ATOM   2641  H16 UNK   106      -2.514  71.882   0.227  1.00  0.00           H
ATOM   2642  H17 UNK   106      -1.198  70.015   2.473  1.00  0.00           H
ATOM   2643  H18 UNK   106      -1.097  71.854   2.696  1.00  0.00           H
ATOM   2644  H19 UNK   106       0.336  70.706   2.687  1.00  0.00           H
ATOM   2645  H20 UNK   106       0.891  74.071   1.725  1.00  0.00           H
ATOM   2646  H21 UNK   106       2.636  70.572   0.043  1.00  0.00           H
ATOM   2647  H22 UNK   106       0.606  69.394   1.094  1.00  0.00           H
ATOM   2648  H23 UNK   106       2.948  74.583   2.970  1.00  0.00           H
ATOM   2649  H24 UNK   106       4.911  71.225   1.083  1.00  0.00           H
ATOM   2650  H25 UNK   106       5.082  73.108   2.548  1.00  0.00           H
ATOM   2651  O1  UNK   107      70.132  16.731  29.677  1.00  0.00           O
ATOM   2652  C2  UNK   107      68.769  17.072  29.782  1.00  0.00           C
ATOM   2653  C3  UNK   107      68.701  18.632  29.716  1.00  0.00           C
ATOM   2654  C4  UNK   107      69.249  19.415  30.824  1.00  0.00           C
ATOM   2655  C5  UNK   107      67.917  16.437  28.648  1.00  0.00           C
ATOM   2656  C6  UNK   107      68.168  16.642  31.195  1.00  0.00           C
ATOM   2657  C7  UNK   107      68.459  19.903  31.865  1.00  0.00           C
ATOM   2658  C8  UNK   107      70.565  19.803  30.710  1.00  0.00           C
ATOM   2659  C9  UNK   107      68.996  20.646  32.902  1.00  0.00           C
ATOM   2660  C10 UNK   107      71.201  20.465  31.799  1.00  0.00           C
ATOM   2661  C11 UNK   107      70.428  20.891  32.851  1.00  0.00           C
ATOM   2662  H12 UNK   107      67.655  18.895  29.557  1.00  0.00           H
ATOM   2663  H13 UNK   107      69.280  18.930  28.793  1.00  0.00           H
ATOM   2664  H14 UNK   107      67.789  15.322  28.833  1.00  0.00           H
ATOM   2665  H15 UNK   107      68.489  16.460  27.666  1.00  0.00           H
ATOM   2666  H16 UNK   107      66.913  16.926  28.636  1.00  0.00           H
ATOM   2667  H17 UNK   107      68.139  15.540  31.454  1.00  0.00           H
ATOM   2668  H18 UNK   107      67.168  17.010  31.297  1.00  0.00           H
ATOM   2669  H19 UNK   107      68.809  17.033  31.997  1.00  0.00           H
ATOM   2670  H20 UNK   107      67.447  19.614  31.837  1.00  0.00           H
ATOM   2671  H21 UNK   107      71.185  19.388  29.908  1.00  0.00           H
ATOM   2672  H22 UNK   107      70.039  15.754  29.634  1.00  0.00           H
ATOM   2673  H23 UNK   107      68.320  20.900  33.773  1.00  0.00           H
ATOM   2674  H24 UNK   107      72.336  20.577  31.788  1.00  0.00           H
ATOM   2675  H25 UNK   107      70.894  21.376  33.668  1.00  0.00           H
ATOM   2676  O1  UNK   108      60.583   9.151  41.258  1.00  0.00           O
ATOM   2677  C2  UNK   108      59.743   8.221  41.926  1.00  0.00           C
ATOM   2678  C3  UNK   108      58.520   9.157  42.354  1.00  0.00           C
ATOM   2679  C4  UNK   108      57.741   9.901  41.279  1.00  0.00           C
ATOM   2680  C5  UNK   108      59.458   6.971  41.027  1.00  0.00           C
ATOM   2681  C6  UNK   108      60.584   7.803  43.168  1.00  0.00           C
ATOM   2682  C7  UNK   108      57.946  11.201  40.933  1.00  0.00           C
ATOM   2683  C8  UNK   108      56.711   9.259  40.573  1.00  0.00           C
ATOM   2684  C9  UNK   108      57.258  11.871  39.959  1.00  0.00           C
ATOM   2685  C10 UNK   108      55.963   9.910  39.571  1.00  0.00           C
ATOM   2686  C11 UNK   108      56.269  11.273  39.236  1.00  0.00           C
ATOM   2687  H12 UNK   108      58.839   9.847  43.072  1.00  0.00           H
ATOM   2688  H13 UNK   108      57.817   8.534  42.869  1.00  0.00           H
ATOM   2689  H14 UNK   108      60.403   6.468  40.786  1.00  0.00           H
ATOM   2690  H15 UNK   108      59.114   7.247  40.054  1.00  0.00           H
ATOM   2691  H16 UNK   108      58.798   6.206  41.435  1.00  0.00           H
ATOM   2692  H17 UNK   108      60.758   8.653  43.881  1.00  0.00           H
ATOM   2693  H18 UNK   108      61.593   7.443  42.784  1.00  0.00           H
ATOM   2694  H19 UNK   108      60.081   6.977  43.600  1.00  0.00           H
ATOM   2695  H20 UNK   108      58.827  11.725  41.337  1.00  0.00           H
ATOM   2696  H21 UNK   108      56.433   8.196  40.826  1.00  0.00           H
ATOM   2697  H22 UNK   108      60.369   9.274  40.327  1.00  0.00           H
ATOM   2698  H23 UNK   108      57.541  12.841  39.631  1.00  0.00           H
ATOM   2699  H24 UNK   108      55.268   9.407  39.008  1.00  0.00           H
ATOM   2700  H25 UNK   108      55.818  11.779  38.383  1.00  0.00           H
ATOM   2701  O1  UNK   109      61.081  19.224  12.841  1.00  0.00           O
ATOM   2702  C2  UNK   109      61.784  18.814  14.026  1.00  0.00           C
ATOM   2703  C3  UNK   109      60.767  18.138  15.055  1.00  0.00           C
ATOM   2704  C4  UNK   109      59.562  18.982  15.494  1.00  0.00           C
ATOM   2705  C5  UNK   109      62.781  17.668  13.541  1.00  0.00           C
ATOM   2706  C6  UNK   109      62.621  19.920  14.680  1.00  0.00           C
ATOM   2707  C7  UNK   109      59.647  19.730  16.690  1.00  0.00           C
ATOM   2708  C8  UNK   109      58.385  19.085  14.756  1.00  0.00           C
ATOM   2709  C9  UNK   109      58.747  20.789  17.019  1.00  0.00           C
ATOM   2710  C10 UNK   109      57.363  19.932  15.202  1.00  0.00           C
ATOM   2711  C11 UNK   109      57.560  20.820  16.288  1.00  0.00           C
ATOM   2712  H12 UNK   109      61.379  17.977  15.974  1.00  0.00           H
ATOM   2713  H13 UNK   109      60.441  17.113  14.768  1.00  0.00           H
ATOM   2714  H14 UNK   109      63.568  18.047  12.941  1.00  0.00           H
ATOM   2715  H15 UNK   109      62.127  16.992  12.951  1.00  0.00           H
ATOM   2716  H16 UNK   109      63.337  17.178  14.366  1.00  0.00           H
ATOM   2717  H17 UNK   109      63.373  20.264  14.012  1.00  0.00           H
ATOM   2718  H18 UNK   109      63.072  19.681  15.637  1.00  0.00           H
ATOM   2719  H19 UNK   109      61.870  20.725  14.761  1.00  0.00           H
ATOM   2720  H20 UNK   109      60.543  19.592  17.273  1.00  0.00           H
ATOM   2721  H21 UNK   109      58.129  18.480  13.848  1.00  0.00           H
ATOM   2722  H22 UNK   109      60.318  19.790  13.242  1.00  0.00           H
ATOM   2723  H23 UNK   109      59.014  21.515  17.766  1.00  0.00           H
ATOM   2724  H24 UNK   109      56.348  19.952  14.773  1.00  0.00           H
ATOM   2725  H25 UNK   109      56.736  21.470  16.555  1.00  0.00           H
ATOM   2726  O1  UNK   110      42.033  52.938   4.769  1.00  0.00           O
ATOM   2727  C2  UNK   110      40.946  53.189   3.888  1.00  0.00           C
ATOM   2728  C3  UNK   110      40.118  54.428   4.269  1.00  0.00           C
ATOM   2729  C4  UNK   110      40.953  55.698   4.523  1.00  0.00           C
ATOM   2730  C5  UNK   110      41.695  53.364   2.564  1.00  0.00           C
ATOM   2731  C6  UNK   110      40.071  51.909   4.057  1.00  0.00           C
ATOM   2732  C7  UNK   110      41.525  55.955   5.805  1.00  0.00           C
ATOM   2733  C8  UNK   110      41.259  56.595   3.535  1.00  0.00           C
ATOM   2734  C9  UNK   110      42.455  57.007   6.057  1.00  0.00           C
ATOM   2735  C10 UNK   110      42.042  57.739   3.760  1.00  0.00           C
ATOM   2736  C11 UNK   110      42.698  57.882   5.005  1.00  0.00           C
ATOM   2737  H12 UNK   110      39.595  54.204   5.172  1.00  0.00           H
ATOM   2738  H13 UNK   110      39.349  54.472   3.516  1.00  0.00           H
ATOM   2739  H14 UNK   110      42.430  54.208   2.552  1.00  0.00           H
ATOM   2740  H15 UNK   110      41.039  53.613   1.764  1.00  0.00           H
ATOM   2741  H16 UNK   110      42.189  52.412   2.340  1.00  0.00           H
ATOM   2742  H17 UNK   110      39.007  51.956   3.705  1.00  0.00           H
ATOM   2743  H18 UNK   110      39.890  51.578   5.153  1.00  0.00           H
ATOM   2744  H19 UNK   110      40.457  51.015   3.464  1.00  0.00           H
ATOM   2745  H20 UNK   110      41.384  55.151   6.543  1.00  0.00           H
ATOM   2746  H21 UNK   110      40.840  56.344   2.580  1.00  0.00           H
ATOM   2747  H22 UNK   110      42.556  53.807   4.896  1.00  0.00           H
ATOM   2748  H23 UNK   110      42.897  57.156   7.018  1.00  0.00           H
ATOM   2749  H24 UNK   110      42.307  58.430   2.948  1.00  0.00           H
ATOM   2750  H25 UNK   110      43.280  58.715   5.261  1.00  0.00           H
ATOM   2751  O1  UNK   111      44.382  33.665  25.922  1.00  0.00           O
ATOM   2752  C2  UNK   111      44.613  33.678  24.477  1.00  0.00           C
ATOM   2753  C3  UNK   111      43.570  32.759  23.732  1.00  0.00           C
ATOM   2754  C4  UNK   111      42.125  33.271  23.979  1.00  0.00           C
ATOM   2755  C5  UNK   111      44.491  35.107  24.024  1.00  0.00           C
ATOM   2756  C6  UNK   111      46.072  33.250  24.207  1.00  0.00           C
ATOM   2757  C7  UNK   111      41.331  32.740  25.027  1.00  0.00           C
ATOM   2758  C8  UNK   111      41.666  34.294  23.174  1.00  0.00           C
ATOM   2759  C9  UNK   111      40.074  33.335  25.414  1.00  0.00           C
ATOM   2760  C10 UNK   111      40.391  34.848  23.477  1.00  0.00           C
ATOM   2761  C11 UNK   111      39.625  34.391  24.590  1.00  0.00           C
ATOM   2762  H12 UNK   111      43.678  31.646  23.893  1.00  0.00           H
ATOM   2763  H13 UNK   111      43.823  32.815  22.718  1.00  0.00           H
ATOM   2764  H14 UNK   111      44.651  35.137  22.953  1.00  0.00           H
ATOM   2765  H15 UNK   111      45.216  35.770  24.405  1.00  0.00           H
ATOM   2766  H16 UNK   111      43.533  35.535  24.297  1.00  0.00           H
ATOM   2767  H17 UNK   111      46.351  33.706  23.229  1.00  0.00           H
ATOM   2768  H18 UNK   111      46.144  32.141  24.057  1.00  0.00           H
ATOM   2769  H19 UNK   111      46.701  33.537  25.040  1.00  0.00           H
ATOM   2770  H20 UNK   111      41.693  31.924  25.650  1.00  0.00           H
ATOM   2771  H21 UNK   111      42.220  34.515  22.159  1.00  0.00           H
ATOM   2772  H22 UNK   111      43.796  34.510  26.086  1.00  0.00           H
ATOM   2773  H23 UNK   111      39.485  32.999  26.273  1.00  0.00           H
ATOM   2774  H24 UNK   111      39.935  35.615  22.849  1.00  0.00           H
ATOM   2775  H25 UNK   111      38.681  34.965  24.678  1.00  0.00           H
ATOM   2776  O1  UNK   112      36.148  79.701   7.888  1.00  0.00           O
ATOM   2777  C2  UNK   112      35.805  80.990   7.415  1.00  0.00           C
ATOM   2778  C3  UNK   112      35.603  81.030   5.827  1.00  0.00           C
ATOM   2779  C4  UNK   112      34.961  79.797   5.206  1.00  0.00           C
ATOM   2780  C5  UNK   112      34.561  81.527   8.101  1.00  0.00           C
ATOM   2781  C6  UNK   112      36.918  81.960   7.855  1.00  0.00           C
ATOM   2782  C7  UNK   112      35.742  78.819   4.539  1.00  0.00           C
ATOM   2783  C8  UNK   112      33.599  79.573   5.290  1.00  0.00           C
ATOM   2784  C9  UNK   112      35.146  77.683   4.011  1.00  0.00           C
ATOM   2785  C10 UNK   112      32.979  78.395   4.859  1.00  0.00           C
ATOM   2786  C11 UNK   112      33.751  77.448   4.181  1.00  0.00           C
ATOM   2787  H12 UNK   112      36.516  81.211   5.311  1.00  0.00           H
ATOM   2788  H13 UNK   112      34.956  81.847   5.627  1.00  0.00           H
ATOM   2789  H14 UNK   112      34.424  82.572   7.926  1.00  0.00           H
ATOM   2790  H15 UNK   112      34.715  81.390   9.185  1.00  0.00           H
ATOM   2791  H16 UNK   112      33.621  81.012   7.801  1.00  0.00           H
ATOM   2792  H17 UNK   112      36.972  82.037   8.955  1.00  0.00           H
ATOM   2793  H18 UNK   112      36.790  82.982   7.473  1.00  0.00           H
ATOM   2794  H19 UNK   112      37.924  81.655   7.426  1.00  0.00           H
ATOM   2795  H20 UNK   112      36.843  78.933   4.495  1.00  0.00           H
ATOM   2796  H21 UNK   112      33.022  80.407   5.810  1.00  0.00           H
ATOM   2797  H22 UNK   112      35.429  79.138   7.598  1.00  0.00           H
ATOM   2798  H23 UNK   112      35.710  76.904   3.561  1.00  0.00           H
ATOM   2799  H24 UNK   112      31.932  78.343   4.925  1.00  0.00           H
ATOM   2800  H25 UNK   112      33.317  76.565   3.699  1.00  0.00           H
ATOM   2801  O1  UNK   113       0.739  39.400  12.937  1.00  0.00           O
ATOM   2802  C2  UNK   113       0.734  40.463  11.994  1.00  0.00           C
ATOM   2803  C3  UNK   113       2.237  40.900  11.672  1.00  0.00           C
ATOM   2804  C4  UNK   113       2.417  42.112  10.821  1.00  0.00           C
ATOM   2805  C5  UNK   113       0.100  39.948  10.674  1.00  0.00           C
ATOM   2806  C6  UNK   113      -0.253  41.547  12.414  1.00  0.00           C
ATOM   2807  C7  UNK   113       2.773  43.328  11.418  1.00  0.00           C
ATOM   2808  C8  UNK   113       2.247  41.975   9.415  1.00  0.00           C
ATOM   2809  C9  UNK   113       2.976  44.468  10.656  1.00  0.00           C
ATOM   2810  C10 UNK   113       2.427  43.153   8.680  1.00  0.00           C
ATOM   2811  C11 UNK   113       2.830  44.371   9.250  1.00  0.00           C
ATOM   2812  H12 UNK   113       2.819  39.997  11.283  1.00  0.00           H
ATOM   2813  H13 UNK   113       2.744  41.060  12.535  1.00  0.00           H
ATOM   2814  H14 UNK   113      -0.777  39.300  11.037  1.00  0.00           H
ATOM   2815  H15 UNK   113       0.709  39.339   9.972  1.00  0.00           H
ATOM   2816  H16 UNK   113      -0.279  40.765  10.155  1.00  0.00           H
ATOM   2817  H17 UNK   113       0.070  42.042  13.335  1.00  0.00           H
ATOM   2818  H18 UNK   113      -1.198  40.953  12.684  1.00  0.00           H
ATOM   2819  H19 UNK   113      -0.370  42.346  11.737  1.00  0.00           H
ATOM   2820  H20 UNK   113       3.206  43.292  12.369  1.00  0.00           H
ATOM   2821  H21 UNK   113       2.035  41.055   8.902  1.00  0.00           H
ATOM   2822  H22 UNK   113       1.318  38.672  12.606  1.00  0.00           H
ATOM   2823  H23 UNK   113       3.225  45.494  11.129  1.00  0.00           H
ATOM   2824  H24 UNK   113       2.379  43.148   7.618  1.00  0.00           H
ATOM   2825  H25 UNK   113       3.018  45.257   8.675  1.00  0.00           H
ATOM   2826  O1  UNK   114      48.976  79.525  61.229  1.00  0.00           O
ATOM   2827  C2  UNK   114      48.052  79.768  62.228  1.00  0.00           C
ATOM   2828  C3  UNK   114      47.311  78.382  62.584  1.00  0.00           C
ATOM   2829  C4  UNK   114      46.215  78.455  63.714  1.00  0.00           C
ATOM   2830  C5  UNK   114      48.803  80.305  63.501  1.00  0.00           C
ATOM   2831  C6  UNK   114      46.990  80.787  61.620  1.00  0.00           C
ATOM   2832  C7  UNK   114      44.877  78.793  63.461  1.00  0.00           C
ATOM   2833  C8  UNK   114      46.618  78.469  65.050  1.00  0.00           C
ATOM   2834  C9  UNK   114      44.039  79.203  64.507  1.00  0.00           C
ATOM   2835  C10 UNK   114      45.844  78.902  66.131  1.00  0.00           C
ATOM   2836  C11 UNK   114      44.521  79.271  65.844  1.00  0.00           C
ATOM   2837  H12 UNK   114      48.108  77.674  62.721  1.00  0.00           H
ATOM   2838  H13 UNK   114      46.833  78.082  61.684  1.00  0.00           H
ATOM   2839  H14 UNK   114      49.152  79.499  64.172  1.00  0.00           H
ATOM   2840  H15 UNK   114      48.124  80.978  64.079  1.00  0.00           H
ATOM   2841  H16 UNK   114      49.568  81.055  63.206  1.00  0.00           H
ATOM   2842  H17 UNK   114      47.518  81.757  61.509  1.00  0.00           H
ATOM   2843  H18 UNK   114      46.121  80.940  62.264  1.00  0.00           H
ATOM   2844  H19 UNK   114      46.661  80.468  60.649  1.00  0.00           H
ATOM   2845  H20 UNK   114      44.470  78.914  62.460  1.00  0.00           H
ATOM   2846  H21 UNK   114      47.703  78.376  65.221  1.00  0.00           H
ATOM   2847  H22 UNK   114      49.514  80.385  61.064  1.00  0.00           H
ATOM   2848  H23 UNK   114      43.030  79.471  64.259  1.00  0.00           H
ATOM   2849  H24 UNK   114      46.225  78.851  67.150  1.00  0.00           H
ATOM   2850  H25 UNK   114      43.854  79.598  66.645  1.00  0.00           H
ATOM   2851  O1  UNK   115      39.407  57.559  10.242  1.00  0.00           O
ATOM   2852  C2  UNK   115      39.002  58.361   9.199  1.00  0.00           C
ATOM   2853  C3  UNK   115      37.593  58.040   8.583  1.00  0.00           C
ATOM   2854  C4  UNK   115      36.399  58.500   9.318  1.00  0.00           C
ATOM   2855  C5  UNK   115      39.025  59.800   9.685  1.00  0.00           C
ATOM   2856  C6  UNK   115      40.108  58.182   8.164  1.00  0.00           C
ATOM   2857  C7  UNK   115      35.775  57.577  10.200  1.00  0.00           C
ATOM   2858  C8  UNK   115      35.675  59.644   8.995  1.00  0.00           C
ATOM   2859  C9  UNK   115      34.598  57.960  10.943  1.00  0.00           C
ATOM   2860  C10 UNK   115      34.420  59.946   9.584  1.00  0.00           C
ATOM   2861  C11 UNK   115      33.973  59.180  10.641  1.00  0.00           C
ATOM   2862  H12 UNK   115      37.614  56.925   8.501  1.00  0.00           H
ATOM   2863  H13 UNK   115      37.347  58.395   7.651  1.00  0.00           H
ATOM   2864  H14 UNK   115      38.964  60.530   8.867  1.00  0.00           H
ATOM   2865  H15 UNK   115      40.015  60.004  10.163  1.00  0.00           H
ATOM   2866  H16 UNK   115      38.179  60.157  10.390  1.00  0.00           H
ATOM   2867  H17 UNK   115      39.890  58.803   7.320  1.00  0.00           H
ATOM   2868  H18 UNK   115      40.274  57.108   8.001  1.00  0.00           H
ATOM   2869  H19 UNK   115      41.047  58.556   8.677  1.00  0.00           H
ATOM   2870  H20 UNK   115      36.251  56.610  10.447  1.00  0.00           H
ATOM   2871  H21 UNK   115      36.100  60.237   8.217  1.00  0.00           H
ATOM   2872  H22 UNK   115      39.064  58.057  11.035  1.00  0.00           H
ATOM   2873  H23 UNK   115      34.056  57.258  11.524  1.00  0.00           H
ATOM   2874  H24 UNK   115      33.941  60.884   9.298  1.00  0.00           H
ATOM   2875  H25 UNK   115      33.044  59.529  11.195  1.00  0.00           H
ATOM   2876  O1  UNK   116      35.171  76.866  20.874  1.00  0.00           O
ATOM   2877  C2  UNK   116      33.836  76.623  21.362  1.00  0.00           C
ATOM   2878  C3  UNK   116      32.906  77.685  20.646  1.00  0.00           C
ATOM   2879  C4  UNK   116      31.402  77.321  20.559  1.00  0.00           C
ATOM   2880  C5  UNK   116      33.456  75.179  20.982  1.00  0.00           C
ATOM   2881  C6  UNK   116      33.796  76.720  22.923  1.00  0.00           C
ATOM   2882  C7  UNK   116      30.872  76.784  19.404  1.00  0.00           C
ATOM   2883  C8  UNK   116      30.493  77.737  21.602  1.00  0.00           C
ATOM   2884  C9  UNK   116      29.501  76.591  19.264  1.00  0.00           C
ATOM   2885  C10 UNK   116      29.106  77.662  21.358  1.00  0.00           C
ATOM   2886  C11 UNK   116      28.626  76.960  20.287  1.00  0.00           C
ATOM   2887  H12 UNK   116      33.166  77.785  19.632  1.00  0.00           H
ATOM   2888  H13 UNK   116      32.993  78.635  21.122  1.00  0.00           H
ATOM   2889  H14 UNK   116      32.422  75.001  21.467  1.00  0.00           H
ATOM   2890  H15 UNK   116      34.172  74.403  21.292  1.00  0.00           H
ATOM   2891  H16 UNK   116      33.090  75.111  19.914  1.00  0.00           H
ATOM   2892  H17 UNK   116      32.803  76.717  23.326  1.00  0.00           H
ATOM   2893  H18 UNK   116      34.152  77.704  23.347  1.00  0.00           H
ATOM   2894  H19 UNK   116      34.303  75.822  23.303  1.00  0.00           H
ATOM   2895  H20 UNK   116      31.555  76.543  18.600  1.00  0.00           H
ATOM   2896  H21 UNK   116      30.810  78.175  22.527  1.00  0.00           H
ATOM   2897  H22 UNK   116      35.540  77.710  21.283  1.00  0.00           H
ATOM   2898  H23 UNK   116      29.164  76.122  18.315  1.00  0.00           H
ATOM   2899  H24 UNK   116      28.402  78.085  22.037  1.00  0.00           H
ATOM   2900  H25 UNK   116      27.591  76.726  20.191  1.00  0.00           H
ATOM   2901  O1  UNK   117      74.130  48.417  32.575  1.00  0.00           O
ATOM   2902  C2  UNK   117      75.348  47.808  32.311  1.00  0.00           C
ATOM   2903  C3  UNK   117      75.633  47.510  30.793  1.00  0.00           C
ATOM   2904  C4  UNK   117      74.820  46.434  30.156  1.00  0.00           C
ATOM   2905  C5  UNK   117      76.492  48.733  32.872  1.00  0.00           C
ATOM   2906  C6  UNK   117      75.320  46.514  33.114  1.00  0.00           C
ATOM   2907  C7  UNK   117      75.395  45.178  29.858  1.00  0.00           C
ATOM   2908  C8  UNK   117      73.492  46.726  29.845  1.00  0.00           C
ATOM   2909  C9  UNK   117      74.556  44.144  29.262  1.00  0.00           C
ATOM   2910  C10 UNK   117      72.739  45.765  29.213  1.00  0.00           C
ATOM   2911  C11 UNK   117      73.215  44.498  28.913  1.00  0.00           C
ATOM   2912  H12 UNK   117      76.607  47.344  30.547  1.00  0.00           H
ATOM   2913  H13 UNK   117      75.389  48.423  30.289  1.00  0.00           H
ATOM   2914  H14 UNK   117      77.470  48.179  32.864  1.00  0.00           H
ATOM   2915  H15 UNK   117      76.265  49.131  33.871  1.00  0.00           H
ATOM   2916  H16 UNK   117      76.656  49.628  32.200  1.00  0.00           H
ATOM   2917  H17 UNK   117      76.264  45.911  33.006  1.00  0.00           H
ATOM   2918  H18 UNK   117      74.521  45.810  32.861  1.00  0.00           H
ATOM   2919  H19 UNK   117      75.222  46.822  34.161  1.00  0.00           H
ATOM   2920  H20 UNK   117      76.439  45.041  30.001  1.00  0.00           H
ATOM   2921  H21 UNK   117      72.998  47.693  30.092  1.00  0.00           H
ATOM   2922  H22 UNK   117      74.008  48.526  33.511  1.00  0.00           H
ATOM   2923  H23 UNK   117      74.986  43.192  28.982  1.00  0.00           H
ATOM   2924  H24 UNK   117      71.643  46.027  28.977  1.00  0.00           H
ATOM   2925  H25 UNK   117      72.513  43.908  28.340  1.00  0.00           H
ATOM   2926  O1  UNK   118      56.425  10.251   3.477  1.00  0.00           O
ATOM   2927  C2  UNK   118      57.783  10.516   3.666  1.00  0.00           C
ATOM   2928  C3  UNK   118      57.888  10.772   5.197  1.00  0.00           C
ATOM   2929  C4  UNK   118      59.289  10.776   5.852  1.00  0.00           C
ATOM   2930  C5  UNK   118      58.546   9.239   3.305  1.00  0.00           C
ATOM   2931  C6  UNK   118      58.293  11.733   2.832  1.00  0.00           C
ATOM   2932  C7  UNK   118      59.797   9.577   6.492  1.00  0.00           C
ATOM   2933  C8  UNK   118      60.128  11.915   5.791  1.00  0.00           C
ATOM   2934  C9  UNK   118      61.087   9.484   6.971  1.00  0.00           C
ATOM   2935  C10 UNK   118      61.438  11.842   6.262  1.00  0.00           C
ATOM   2936  C11 UNK   118      61.924  10.636   6.848  1.00  0.00           C
ATOM   2937  H12 UNK   118      57.152  10.204   5.774  1.00  0.00           H
ATOM   2938  H13 UNK   118      57.493  11.764   5.351  1.00  0.00           H
ATOM   2939  H14 UNK   118      58.101   8.398   3.863  1.00  0.00           H
ATOM   2940  H15 UNK   118      59.613   9.392   3.576  1.00  0.00           H
ATOM   2941  H16 UNK   118      58.586   9.084   2.238  1.00  0.00           H
ATOM   2942  H17 UNK   118      57.593  12.547   3.082  1.00  0.00           H
ATOM   2943  H18 UNK   118      58.184  11.515   1.805  1.00  0.00           H
ATOM   2944  H19 UNK   118      59.254  12.093   3.257  1.00  0.00           H
ATOM   2945  H20 UNK   118      59.149   8.679   6.473  1.00  0.00           H
ATOM   2946  H21 UNK   118      59.746  12.831   5.453  1.00  0.00           H
ATOM   2947  H22 UNK   118      56.348   9.956   2.534  1.00  0.00           H
ATOM   2948  H23 UNK   118      61.391   8.567   7.400  1.00  0.00           H
ATOM   2949  H24 UNK   118      62.049  12.731   6.312  1.00  0.00           H
ATOM   2950  H25 UNK   118      62.925  10.696   7.264  1.00  0.00           H
ATOM   2951  O1  UNK   119      60.017  36.043  14.244  1.00  0.00           O
ATOM   2952  C2  UNK   119      59.030  36.002  15.264  1.00  0.00           C
ATOM   2953  C3  UNK   119      58.626  34.503  15.560  1.00  0.00           C
ATOM   2954  C4  UNK   119      57.406  34.369  16.481  1.00  0.00           C
ATOM   2955  C5  UNK   119      59.654  36.686  16.546  1.00  0.00           C
ATOM   2956  C6  UNK   119      57.848  36.880  14.843  1.00  0.00           C
ATOM   2957  C7  UNK   119      57.549  34.600  17.895  1.00  0.00           C
ATOM   2958  C8  UNK   119      56.189  33.800  16.006  1.00  0.00           C
ATOM   2959  C9  UNK   119      56.460  34.420  18.786  1.00  0.00           C
ATOM   2960  C10 UNK   119      55.106  33.563  16.879  1.00  0.00           C
ATOM   2961  C11 UNK   119      55.245  33.961  18.204  1.00  0.00           C
ATOM   2962  H12 UNK   119      59.561  34.087  16.036  1.00  0.00           H
ATOM   2963  H13 UNK   119      58.429  34.017  14.633  1.00  0.00           H
ATOM   2964  H14 UNK   119      58.899  36.876  17.391  1.00  0.00           H
ATOM   2965  H15 UNK   119      60.186  37.600  16.286  1.00  0.00           H
ATOM   2966  H16 UNK   119      60.444  36.040  16.969  1.00  0.00           H
ATOM   2967  H17 UNK   119      57.203  36.374  14.177  1.00  0.00           H
ATOM   2968  H18 UNK   119      58.172  37.796  14.427  1.00  0.00           H
ATOM   2969  H19 UNK   119      57.146  37.104  15.722  1.00  0.00           H
ATOM   2970  H20 UNK   119      58.487  34.952  18.328  1.00  0.00           H
ATOM   2971  H21 UNK   119      56.159  33.454  15.016  1.00  0.00           H
ATOM   2972  H22 UNK   119      59.955  36.946  13.797  1.00  0.00           H
ATOM   2973  H23 UNK   119      56.575  34.707  19.873  1.00  0.00           H
ATOM   2974  H24 UNK   119      54.156  33.143  16.464  1.00  0.00           H
ATOM   2975  H25 UNK   119      54.323  33.946  18.830  1.00  0.00           H
ATOM   2976  O1  UNK   120      43.460  29.780   7.142  1.00  0.00           O
ATOM   2977  C2  UNK   120      43.620  29.154   5.928  1.00  0.00           C
ATOM   2978  C3  UNK   120      43.171  30.135   4.784  1.00  0.00           C
ATOM   2979  C4  UNK   120      42.895  29.446   3.468  1.00  0.00           C
ATOM   2980  C5  UNK   120      45.127  28.762   5.813  1.00  0.00           C
ATOM   2981  C6  UNK   120      42.699  27.935   6.026  1.00  0.00           C
ATOM   2982  C7  UNK   120      43.945  29.552   2.468  1.00  0.00           C
ATOM   2983  C8  UNK   120      41.742  28.739   3.176  1.00  0.00           C
ATOM   2984  C9  UNK   120      43.730  29.041   1.176  1.00  0.00           C
ATOM   2985  C10 UNK   120      41.577  28.175   1.881  1.00  0.00           C
ATOM   2986  C11 UNK   120      42.573  28.351   0.887  1.00  0.00           C
ATOM   2987  H12 UNK   120      43.987  30.823   4.594  1.00  0.00           H
ATOM   2988  H13 UNK   120      42.332  30.700   5.144  1.00  0.00           H
ATOM   2989  H14 UNK   120      45.355  28.328   4.856  1.00  0.00           H
ATOM   2990  H15 UNK   120      45.481  27.963   6.536  1.00  0.00           H
ATOM   2991  H16 UNK   120      45.714  29.694   6.143  1.00  0.00           H
ATOM   2992  H17 UNK   120      43.050  27.376   6.863  1.00  0.00           H
ATOM   2993  H18 UNK   120      42.637  27.276   5.160  1.00  0.00           H
ATOM   2994  H19 UNK   120      41.659  28.322   6.194  1.00  0.00           H
ATOM   2995  H20 UNK   120      44.853  30.093   2.684  1.00  0.00           H
ATOM   2996  H21 UNK   120      40.869  28.690   3.831  1.00  0.00           H
ATOM   2997  H22 UNK   120      44.195  29.510   7.757  1.00  0.00           H
ATOM   2998  H23 UNK   120      44.524  29.073   0.425  1.00  0.00           H
ATOM   2999  H24 UNK   120      40.634  27.643   1.671  1.00  0.00           H
ATOM   3000  H25 UNK   120      42.445  27.851  -0.114  1.00  0.00           H
ATOM   3001  O1  UNK   121      76.516   6.311  44.157  1.00  0.00           O
ATOM   3002  C2  UNK   121      75.967   7.087  45.262  1.00  0.00           C
ATOM   3003  C3  UNK   121      77.139   8.008  45.930  1.00  0.00           C
ATOM   3004  C4  UNK   121      77.476   9.210  45.065  1.00  0.00           C
ATOM   3005  C5  UNK   121      74.693   7.832  44.714  1.00  0.00           C
ATOM   3006  C6  UNK   121      75.466   6.056  46.293  1.00  0.00           C
ATOM   3007  C7  UNK   121      76.958  10.499  45.365  1.00  0.00           C
ATOM   3008  C8  UNK   121      78.240   9.062  43.955  1.00  0.00           C
ATOM   3009  C9  UNK   121      77.248  11.654  44.579  1.00  0.00           C
ATOM   3010  C10 UNK   121      78.590  10.181  43.197  1.00  0.00           C
ATOM   3011  C11 UNK   121      78.126  11.483  43.506  1.00  0.00           C
ATOM   3012  H12 UNK   121      78.039   7.376  46.099  1.00  0.00           H
ATOM   3013  H13 UNK   121      76.971   8.260  46.972  1.00  0.00           H
ATOM   3014  H14 UNK   121      74.989   8.725  44.163  1.00  0.00           H
ATOM   3015  H15 UNK   121      74.084   8.179  45.558  1.00  0.00           H
ATOM   3016  H16 UNK   121      74.099   7.185  44.061  1.00  0.00           H
ATOM   3017  H17 UNK   121      74.595   5.488  45.884  1.00  0.00           H
ATOM   3018  H18 UNK   121      75.106   6.566  47.102  1.00  0.00           H
ATOM   3019  H19 UNK   121      76.222   5.339  46.636  1.00  0.00           H
ATOM   3020  H20 UNK   121      76.429  10.579  46.264  1.00  0.00           H
ATOM   3021  H21 UNK   121      78.687   8.056  43.796  1.00  0.00           H
ATOM   3022  H22 UNK   121      76.671   6.970  43.404  1.00  0.00           H
ATOM   3023  H23 UNK   121      76.882  12.696  44.817  1.00  0.00           H
ATOM   3024  H24 UNK   121      79.259   9.976  42.314  1.00  0.00           H
ATOM   3025  H25 UNK   121      78.424  12.332  42.981  1.00  0.00           H
ATOM   3026  O1  UNK   122      15.366  68.440  48.076  1.00  0.00           O
ATOM   3027  C2  UNK   122      15.277  68.816  49.388  1.00  0.00           C
ATOM   3028  C3  UNK   122      14.474  67.693  50.126  1.00  0.00           C
ATOM   3029  C4  UNK   122      13.147  67.301  49.447  1.00  0.00           C
ATOM   3030  C5  UNK   122      16.712  68.941  49.937  1.00  0.00           C
ATOM   3031  C6  UNK   122      14.611  70.226  49.467  1.00  0.00           C
ATOM   3032  C7  UNK   122      11.989  68.006  49.833  1.00  0.00           C
ATOM   3033  C8  UNK   122      13.165  66.256  48.492  1.00  0.00           C
ATOM   3034  C9  UNK   122      10.790  67.579  49.284  1.00  0.00           C
ATOM   3035  C10 UNK   122      11.955  65.792  48.045  1.00  0.00           C
ATOM   3036  C11 UNK   122      10.733  66.469  48.441  1.00  0.00           C
ATOM   3037  H12 UNK   122      14.277  68.005  51.204  1.00  0.00           H
ATOM   3038  H13 UNK   122      15.132  66.842  50.229  1.00  0.00           H
ATOM   3039  H14 UNK   122      17.154  68.002  49.987  1.00  0.00           H
ATOM   3040  H15 UNK   122      16.815  69.469  50.935  1.00  0.00           H
ATOM   3041  H16 UNK   122      17.192  69.580  49.274  1.00  0.00           H
ATOM   3042  H17 UNK   122      15.152  71.077  49.164  1.00  0.00           H
ATOM   3043  H18 UNK   122      14.272  70.339  50.527  1.00  0.00           H
ATOM   3044  H19 UNK   122      13.715  70.198  48.802  1.00  0.00           H
ATOM   3045  H20 UNK   122      11.950  68.778  50.603  1.00  0.00           H
ATOM   3046  H21 UNK   122      14.160  65.873  48.144  1.00  0.00           H
ATOM   3047  H22 UNK   122      14.418  68.326  47.778  1.00  0.00           H
ATOM   3048  H23 UNK   122       9.844  68.006  49.616  1.00  0.00           H
ATOM   3049  H24 UNK   122      11.970  64.998  47.273  1.00  0.00           H
ATOM   3050  H25 UNK   122       9.737  66.144  48.140  1.00  0.00           H
ATOM   3051  O1  UNK   123       9.742  52.563  67.167  1.00  0.00           O
ATOM   3052  C2  UNK   123       9.309  51.491  66.364  1.00  0.00           C
ATOM   3053  C3  UNK   123       8.485  50.423  67.170  1.00  0.00           C
ATOM   3054  C4  UNK   123       9.323  49.754  68.317  1.00  0.00           C
ATOM   3055  C5  UNK   123       8.308  52.110  65.313  1.00  0.00           C
ATOM   3056  C6  UNK   123      10.518  50.813  65.681  1.00  0.00           C
ATOM   3057  C7  UNK   123      10.034  48.566  68.066  1.00  0.00           C
ATOM   3058  C8  UNK   123       9.334  50.267  69.619  1.00  0.00           C
ATOM   3059  C9  UNK   123      10.866  48.002  69.108  1.00  0.00           C
ATOM   3060  C10 UNK   123      10.084  49.666  70.677  1.00  0.00           C
ATOM   3061  C11 UNK   123      10.772  48.484  70.436  1.00  0.00           C
ATOM   3062  H12 UNK   123       7.994  49.802  66.466  1.00  0.00           H
ATOM   3063  H13 UNK   123       7.582  50.901  67.708  1.00  0.00           H
ATOM   3064  H14 UNK   123       7.328  52.437  65.801  1.00  0.00           H
ATOM   3065  H15 UNK   123       8.110  51.364  64.561  1.00  0.00           H
ATOM   3066  H16 UNK   123       8.572  53.107  64.914  1.00  0.00           H
ATOM   3067  H17 UNK   123      10.996  51.589  65.038  1.00  0.00           H
ATOM   3068  H18 UNK   123      10.153  50.058  65.023  1.00  0.00           H
ATOM   3069  H19 UNK   123      11.240  50.311  66.397  1.00  0.00           H
ATOM   3070  H20 UNK   123       9.984  48.132  67.069  1.00  0.00           H
ATOM   3071  H21 UNK   123       8.794  51.181  69.734  1.00  0.00           H
ATOM   3072  H22 UNK   123      10.573  52.949  66.913  1.00  0.00           H
ATOM   3073  H23 UNK   123      11.256  47.077  68.822  1.00  0.00           H
ATOM   3074  H24 UNK   123       9.972  50.024  71.731  1.00  0.00           H
ATOM   3075  H25 UNK   123      11.208  47.866  71.145  1.00  0.00           H
ATOM   3076  O1  UNK   124      29.457  13.692  10.412  1.00  0.00           O
ATOM   3077  C2  UNK   124      28.690  14.823   9.858  1.00  0.00           C
ATOM   3078  C3  UNK   124      29.088  16.031  10.721  1.00  0.00           C
ATOM   3079  C4  UNK   124      29.017  15.852  12.213  1.00  0.00           C
ATOM   3080  C5  UNK   124      29.043  15.068   8.381  1.00  0.00           C
ATOM   3081  C6  UNK   124      27.186  14.594   9.991  1.00  0.00           C
ATOM   3082  C7  UNK   124      30.075  15.340  12.913  1.00  0.00           C
ATOM   3083  C8  UNK   124      27.904  16.328  12.972  1.00  0.00           C
ATOM   3084  C9  UNK   124      30.151  15.232  14.322  1.00  0.00           C
ATOM   3085  C10 UNK   124      27.999  16.312  14.382  1.00  0.00           C
ATOM   3086  C11 UNK   124      29.154  15.869  15.054  1.00  0.00           C
ATOM   3087  H12 UNK   124      28.535  16.951  10.436  1.00  0.00           H
ATOM   3088  H13 UNK   124      30.158  16.212  10.471  1.00  0.00           H
ATOM   3089  H14 UNK   124      28.714  16.024   7.985  1.00  0.00           H
ATOM   3090  H15 UNK   124      28.713  14.217   7.781  1.00  0.00           H
ATOM   3091  H16 UNK   124      30.082  15.027   8.204  1.00  0.00           H
ATOM   3092  H17 UNK   124      26.899  13.996   9.159  1.00  0.00           H
ATOM   3093  H18 UNK   124      26.724  15.586   9.992  1.00  0.00           H
ATOM   3094  H19 UNK   124      26.880  14.115  10.966  1.00  0.00           H
ATOM   3095  H20 UNK   124      30.923  15.003  12.355  1.00  0.00           H
ATOM   3096  H21 UNK   124      27.101  16.642  12.478  1.00  0.00           H
ATOM   3097  H22 UNK   124      28.935  13.618  11.202  1.00  0.00           H
ATOM   3098  H23 UNK   124      31.040  14.750  14.797  1.00  0.00           H
ATOM   3099  H24 UNK   124      27.205  16.626  15.059  1.00  0.00           H
ATOM   3100  H25 UNK   124      29.162  15.967  16.135  1.00  0.00           H
ATOM   3101  O1  UNK   125      26.187  62.460  14.371  1.00  0.00           O
ATOM   3102  C2  UNK   125      25.358  63.123  13.474  1.00  0.00           C
ATOM   3103  C3  UNK   125      26.212  63.767  12.325  1.00  0.00           C
ATOM   3104  C4  UNK   125      27.053  64.985  12.711  1.00  0.00           C
ATOM   3105  C5  UNK   125      24.441  62.088  12.813  1.00  0.00           C
ATOM   3106  C6  UNK   125      24.545  64.267  14.151  1.00  0.00           C
ATOM   3107  C7  UNK   125      26.804  66.153  12.002  1.00  0.00           C
ATOM   3108  C8  UNK   125      28.173  64.824  13.524  1.00  0.00           C
ATOM   3109  C9  UNK   125      27.680  67.214  12.165  1.00  0.00           C
ATOM   3110  C10 UNK   125      28.967  66.015  13.736  1.00  0.00           C
ATOM   3111  C11 UNK   125      28.739  67.243  13.129  1.00  0.00           C
ATOM   3112  H12 UNK   125      25.468  64.166  11.554  1.00  0.00           H
ATOM   3113  H13 UNK   125      26.928  63.081  11.891  1.00  0.00           H
ATOM   3114  H14 UNK   125      23.518  62.672  12.503  1.00  0.00           H
ATOM   3115  H15 UNK   125      24.175  61.225  13.543  1.00  0.00           H
ATOM   3116  H16 UNK   125      24.729  61.705  11.843  1.00  0.00           H
ATOM   3117  H17 UNK   125      24.006  64.904  13.421  1.00  0.00           H
ATOM   3118  H18 UNK   125      25.140  64.914  14.773  1.00  0.00           H
ATOM   3119  H19 UNK   125      23.750  63.848  14.827  1.00  0.00           H
ATOM   3120  H20 UNK   125      25.947  66.284  11.305  1.00  0.00           H
ATOM   3121  H21 UNK   125      28.462  63.892  13.995  1.00  0.00           H
ATOM   3122  H22 UNK   125      26.498  61.665  13.966  1.00  0.00           H
ATOM   3123  H23 UNK   125      27.532  68.186  11.658  1.00  0.00           H
ATOM   3124  H24 UNK   125      29.907  65.921  14.316  1.00  0.00           H
ATOM   3125  H25 UNK   125      29.334  68.147  13.265  1.00  0.00           H
ATOM   3126  O1  UNK   126      73.721  28.136  77.711  1.00  0.00           O
ATOM   3127  C2  UNK   126      73.088  29.359  77.280  1.00  0.00           C
ATOM   3128  C3  UNK   126      73.392  29.485  75.751  1.00  0.00           C
ATOM   3129  C4  UNK   126      72.868  30.808  75.061  1.00  0.00           C
ATOM   3130  C5  UNK   126      71.541  29.230  77.605  1.00  0.00           C
ATOM   3131  C6  UNK   126      73.695  30.563  78.128  1.00  0.00           C
ATOM   3132  C7  UNK   126      71.544  30.964  74.696  1.00  0.00           C
ATOM   3133  C8  UNK   126      73.821  31.864  74.876  1.00  0.00           C
ATOM   3134  C9  UNK   126      71.064  32.180  74.230  1.00  0.00           C
ATOM   3135  C10 UNK   126      73.352  33.037  74.336  1.00  0.00           C
ATOM   3136  C11 UNK   126      71.995  33.191  74.031  1.00  0.00           C
ATOM   3137  H12 UNK   126      73.103  28.557  75.153  1.00  0.00           H
ATOM   3138  H13 UNK   126      74.477  29.566  75.834  1.00  0.00           H
ATOM   3139  H14 UNK   126      71.027  30.175  77.429  1.00  0.00           H
ATOM   3140  H15 UNK   126      71.399  28.990  78.685  1.00  0.00           H
ATOM   3141  H16 UNK   126      71.126  28.402  76.956  1.00  0.00           H
ATOM   3142  H17 UNK   126      74.775  30.753  77.925  1.00  0.00           H
ATOM   3143  H18 UNK   126      73.677  30.267  79.211  1.00  0.00           H
ATOM   3144  H19 UNK   126      73.216  31.521  77.940  1.00  0.00           H
ATOM   3145  H20 UNK   126      70.878  30.073  74.842  1.00  0.00           H
ATOM   3146  H21 UNK   126      74.880  31.709  74.935  1.00  0.00           H
ATOM   3147  H22 UNK   126      73.503  28.019  78.667  1.00  0.00           H
ATOM   3148  H23 UNK   126      70.049  32.300  73.858  1.00  0.00           H
ATOM   3149  H24 UNK   126      74.033  33.740  73.964  1.00  0.00           H
ATOM   3150  H25 UNK   126      71.749  34.133  73.587  1.00  0.00           H
ATOM   3151  O1  UNK   127       8.122  51.270  76.115  1.00  0.00           O
ATOM   3152  C2  UNK   127       7.085  50.718  76.923  1.00  0.00           C
ATOM   3153  C3  UNK   127       7.114  49.130  76.701  1.00  0.00           C
ATOM   3154  C4  UNK   127       7.149  48.704  75.223  1.00  0.00           C
ATOM   3155  C5  UNK   127       7.326  51.122  78.424  1.00  0.00           C
ATOM   3156  C6  UNK   127       5.765  51.362  76.521  1.00  0.00           C
ATOM   3157  C7  UNK   127       8.374  48.463  74.538  1.00  0.00           C
ATOM   3158  C8  UNK   127       5.990  48.504  74.460  1.00  0.00           C
ATOM   3159  C9  UNK   127       8.490  47.888  73.293  1.00  0.00           C
ATOM   3160  C10 UNK   127       6.084  47.898  73.147  1.00  0.00           C
ATOM   3161  C11 UNK   127       7.329  47.538  72.641  1.00  0.00           C
ATOM   3162  H12 UNK   127       6.236  48.666  77.175  1.00  0.00           H
ATOM   3163  H13 UNK   127       7.948  48.688  77.282  1.00  0.00           H
ATOM   3164  H14 UNK   127       8.204  50.605  78.871  1.00  0.00           H
ATOM   3165  H15 UNK   127       6.443  50.931  79.051  1.00  0.00           H
ATOM   3166  H16 UNK   127       7.468  52.224  78.581  1.00  0.00           H
ATOM   3167  H17 UNK   127       5.592  51.583  75.450  1.00  0.00           H
ATOM   3168  H18 UNK   127       5.745  52.293  77.038  1.00  0.00           H
ATOM   3169  H19 UNK   127       4.909  50.774  76.953  1.00  0.00           H
ATOM   3170  H20 UNK   127       9.326  48.562  75.136  1.00  0.00           H
ATOM   3171  H21 UNK   127       5.021  48.614  74.941  1.00  0.00           H
ATOM   3172  H22 UNK   127       8.000  50.926  75.184  1.00  0.00           H
ATOM   3173  H23 UNK   127       9.383  47.594  72.818  1.00  0.00           H
ATOM   3174  H24 UNK   127       5.163  47.484  72.630  1.00  0.00           H
ATOM   3175  H25 UNK   127       7.327  47.027  71.686  1.00  0.00           H
ATOM   3176  O1  UNK   128      58.495  34.897   9.800  1.00  0.00           O
ATOM   3177  C2  UNK   128      58.725  33.529  10.317  1.00  0.00           C
ATOM   3178  C3  UNK   128      59.022  32.554   9.101  1.00  0.00           C
ATOM   3179  C4  UNK   128      57.804  32.405   8.215  1.00  0.00           C
ATOM   3180  C5  UNK   128      59.915  33.584  11.253  1.00  0.00           C
ATOM   3181  C6  UNK   128      57.462  33.076  11.157  1.00  0.00           C
ATOM   3182  C7  UNK   128      56.952  31.299   8.346  1.00  0.00           C
ATOM   3183  C8  UNK   128      57.663  33.345   7.159  1.00  0.00           C
ATOM   3184  C9  UNK   128      55.877  31.191   7.421  1.00  0.00           C
ATOM   3185  C10 UNK   128      56.525  33.279   6.367  1.00  0.00           C
ATOM   3186  C11 UNK   128      55.630  32.185   6.481  1.00  0.00           C
ATOM   3187  H12 UNK   128      59.102  31.516   9.477  1.00  0.00           H
ATOM   3188  H13 UNK   128      59.968  32.861   8.623  1.00  0.00           H
ATOM   3189  H14 UNK   128      60.884  33.676  10.742  1.00  0.00           H
ATOM   3190  H15 UNK   128      60.004  32.600  11.704  1.00  0.00           H
ATOM   3191  H16 UNK   128      59.735  34.334  12.026  1.00  0.00           H
ATOM   3192  H17 UNK   128      56.533  32.915  10.676  1.00  0.00           H
ATOM   3193  H18 UNK   128      57.437  33.706  12.041  1.00  0.00           H
ATOM   3194  H19 UNK   128      57.690  32.098  11.580  1.00  0.00           H
ATOM   3195  H20 UNK   128      57.134  30.553   9.117  1.00  0.00           H
ATOM   3196  H21 UNK   128      58.421  34.136   7.003  1.00  0.00           H
ATOM   3197  H22 UNK   128      57.774  34.812   9.102  1.00  0.00           H
ATOM   3198  H23 UNK   128      55.187  30.436   7.532  1.00  0.00           H
ATOM   3199  H24 UNK   128      56.222  34.151   5.810  1.00  0.00           H
ATOM   3200  H25 UNK   128      54.652  32.173   6.061  1.00  0.00           H
ATOM   3201  O1  UNK   129      67.030  75.026  72.799  1.00  0.00           O
ATOM   3202  C2  UNK   129      66.245  74.169  71.963  1.00  0.00           C
ATOM   3203  C3  UNK   129      64.824  73.938  72.378  1.00  0.00           C
ATOM   3204  C4  UNK   129      64.568  73.396  73.763  1.00  0.00           C
ATOM   3205  C5  UNK   129      66.238  74.776  70.527  1.00  0.00           C
ATOM   3206  C6  UNK   129      67.022  72.869  72.019  1.00  0.00           C
ATOM   3207  C7  UNK   129      64.714  74.263  74.876  1.00  0.00           C
ATOM   3208  C8  UNK   129      64.109  72.079  74.069  1.00  0.00           C
ATOM   3209  C9  UNK   129      64.395  73.881  76.173  1.00  0.00           C
ATOM   3210  C10 UNK   129      63.846  71.629  75.427  1.00  0.00           C
ATOM   3211  C11 UNK   129      64.005  72.555  76.451  1.00  0.00           C
ATOM   3212  H12 UNK   129      64.256  73.311  71.696  1.00  0.00           H
ATOM   3213  H13 UNK   129      64.265  74.914  72.345  1.00  0.00           H
ATOM   3214  H14 UNK   129      67.304  74.930  70.175  1.00  0.00           H
ATOM   3215  H15 UNK   129      65.617  75.711  70.596  1.00  0.00           H
ATOM   3216  H16 UNK   129      65.691  74.103  69.812  1.00  0.00           H
ATOM   3217  H17 UNK   129      66.988  72.488  72.991  1.00  0.00           H
ATOM   3218  H18 UNK   129      68.116  73.084  71.872  1.00  0.00           H
ATOM   3219  H19 UNK   129      66.624  72.093  71.339  1.00  0.00           H
ATOM   3220  H20 UNK   129      65.044  75.278  74.730  1.00  0.00           H
ATOM   3221  H21 UNK   129      64.062  71.462  73.174  1.00  0.00           H
ATOM   3222  H22 UNK   129      67.872  75.155  72.339  1.00  0.00           H
ATOM   3223  H23 UNK   129      64.494  74.522  77.047  1.00  0.00           H
ATOM   3224  H24 UNK   129      63.725  70.573  75.612  1.00  0.00           H
ATOM   3225  H25 UNK   129      63.733  72.303  77.460  1.00  0.00           H
ATOM   3226  O1  UNK   130      71.382  59.144  51.730  1.00  0.00           O
ATOM   3227  C2  UNK   130      70.222  58.926  50.899  1.00  0.00           C
ATOM   3228  C3  UNK   130      70.088  60.211  50.037  1.00  0.00           C
ATOM   3229  C4  UNK   130      69.689  61.429  50.806  1.00  0.00           C
ATOM   3230  C5  UNK   130      70.553  57.785  50.013  1.00  0.00           C
ATOM   3231  C6  UNK   130      68.965  58.521  51.782  1.00  0.00           C
ATOM   3232  C7  UNK   130      68.361  61.906  50.801  1.00  0.00           C
ATOM   3233  C8  UNK   130      70.650  62.284  51.383  1.00  0.00           C
ATOM   3234  C9  UNK   130      67.965  63.103  51.458  1.00  0.00           C
ATOM   3235  C10 UNK   130      70.343  63.478  52.006  1.00  0.00           C
ATOM   3236  C11 UNK   130      69.021  63.855  52.093  1.00  0.00           C
ATOM   3237  H12 UNK   130      69.331  59.997  49.304  1.00  0.00           H
ATOM   3238  H13 UNK   130      70.959  60.461  49.427  1.00  0.00           H
ATOM   3239  H14 UNK   130      70.617  56.819  50.538  1.00  0.00           H
ATOM   3240  H15 UNK   130      71.446  58.044  49.541  1.00  0.00           H
ATOM   3241  H16 UNK   130      69.746  57.815  49.283  1.00  0.00           H
ATOM   3242  H17 UNK   130      69.082  57.556  52.276  1.00  0.00           H
ATOM   3243  H18 UNK   130      68.133  58.391  51.163  1.00  0.00           H
ATOM   3244  H19 UNK   130      68.737  59.298  52.533  1.00  0.00           H
ATOM   3245  H20 UNK   130      67.574  61.321  50.435  1.00  0.00           H
ATOM   3246  H21 UNK   130      71.730  62.222  51.204  1.00  0.00           H
ATOM   3247  H22 UNK   130      71.083  59.718  52.487  1.00  0.00           H
ATOM   3248  H23 UNK   130      66.991  63.522  51.390  1.00  0.00           H
ATOM   3249  H24 UNK   130      71.092  64.123  52.398  1.00  0.00           H
ATOM   3250  H25 UNK   130      68.764  64.797  52.553  1.00  0.00           H
ATOM   3251  O1  UNK   131      12.227  14.864  45.665  1.00  0.00           O
ATOM   3252  C2  UNK   131      13.150  13.863  45.145  1.00  0.00           C
ATOM   3253  C3  UNK   131      12.404  13.017  44.122  1.00  0.00           C
ATOM   3254  C4  UNK   131      11.369  11.962  44.614  1.00  0.00           C
ATOM   3255  C5  UNK   131      14.447  14.527  44.581  1.00  0.00           C
ATOM   3256  C6  UNK   131      13.603  12.958  46.376  1.00  0.00           C
ATOM   3257  C7  UNK   131      11.516  10.563  44.465  1.00  0.00           C
ATOM   3258  C8  UNK   131      10.123  12.463  45.136  1.00  0.00           C
ATOM   3259  C9  UNK   131      10.606   9.668  44.902  1.00  0.00           C
ATOM   3260  C10 UNK   131       9.165  11.516  45.643  1.00  0.00           C
ATOM   3261  C11 UNK   131       9.424  10.112  45.558  1.00  0.00           C
ATOM   3262  H12 UNK   131      13.167  12.483  43.482  1.00  0.00           H
ATOM   3263  H13 UNK   131      11.841  13.691  43.461  1.00  0.00           H
ATOM   3264  H14 UNK   131      14.192  15.351  43.899  1.00  0.00           H
ATOM   3265  H15 UNK   131      14.943  13.766  43.982  1.00  0.00           H
ATOM   3266  H16 UNK   131      15.077  14.859  45.450  1.00  0.00           H
ATOM   3267  H17 UNK   131      14.401  12.256  45.962  1.00  0.00           H
ATOM   3268  H18 UNK   131      12.782  12.341  46.907  1.00  0.00           H
ATOM   3269  H19 UNK   131      14.075  13.585  47.138  1.00  0.00           H
ATOM   3270  H20 UNK   131      12.436  10.154  44.061  1.00  0.00           H
ATOM   3271  H21 UNK   131       9.839  13.496  45.073  1.00  0.00           H
ATOM   3272  H22 UNK   131      11.964  14.631  46.521  1.00  0.00           H
ATOM   3273  H23 UNK   131      10.843   8.614  44.967  1.00  0.00           H
ATOM   3274  H24 UNK   131       8.270  11.875  46.116  1.00  0.00           H
ATOM   3275  H25 UNK   131       8.752   9.351  45.933  1.00  0.00           H
ATOM   3276  O1  UNK   132      60.950  40.015   5.591  1.00  0.00           O
ATOM   3277  C2  UNK   132      61.951  39.304   4.877  1.00  0.00           C
ATOM   3278  C3  UNK   132      63.013  40.330   4.337  1.00  0.00           C
ATOM   3279  C4  UNK   132      63.685  41.227   5.378  1.00  0.00           C
ATOM   3280  C5  UNK   132      62.628  38.248   5.777  1.00  0.00           C
ATOM   3281  C6  UNK   132      61.342  38.478   3.760  1.00  0.00           C
ATOM   3282  C7  UNK   132      63.039  42.399   5.874  1.00  0.00           C
ATOM   3283  C8  UNK   132      64.912  40.875   5.988  1.00  0.00           C
ATOM   3284  C9  UNK   132      63.644  43.216   6.913  1.00  0.00           C
ATOM   3285  C10 UNK   132      65.498  41.599   7.063  1.00  0.00           C
ATOM   3286  C11 UNK   132      64.892  42.803   7.528  1.00  0.00           C
ATOM   3287  H12 UNK   132      62.612  41.023   3.595  1.00  0.00           H
ATOM   3288  H13 UNK   132      63.831  39.879   3.790  1.00  0.00           H
ATOM   3289  H14 UNK   132      62.766  38.676   6.787  1.00  0.00           H
ATOM   3290  H15 UNK   132      63.621  37.836   5.409  1.00  0.00           H
ATOM   3291  H16 UNK   132      61.966  37.334   5.903  1.00  0.00           H
ATOM   3292  H17 UNK   132      60.480  37.851   4.060  1.00  0.00           H
ATOM   3293  H18 UNK   132      62.088  37.869   3.172  1.00  0.00           H
ATOM   3294  H19 UNK   132      60.838  39.219   3.141  1.00  0.00           H
ATOM   3295  H20 UNK   132      62.050  42.732   5.398  1.00  0.00           H
ATOM   3296  H21 UNK   132      65.479  40.038   5.560  1.00  0.00           H
ATOM   3297  H22 UNK   132      61.145  39.859   6.502  1.00  0.00           H
ATOM   3298  H23 UNK   132      63.170  44.175   7.232  1.00  0.00           H
ATOM   3299  H24 UNK   132      66.412  41.153   7.505  1.00  0.00           H
ATOM   3300  H25 UNK   132      65.323  43.387   8.319  1.00  0.00           H
ATOM   3301  O1  UNK   133      13.518  32.964  10.638  1.00  0.00           O
ATOM   3302  C2  UNK   133      13.583  33.495  11.965  1.00  0.00           C
ATOM   3303  C3  UNK   133      12.656  32.676  12.895  1.00  0.00           C
ATOM   3304  C4  UNK   133      12.817  32.870  14.444  1.00  0.00           C
ATOM   3305  C5  UNK   133      15.092  33.372  12.339  1.00  0.00           C
ATOM   3306  C6  UNK   133      13.163  35.000  11.917  1.00  0.00           C
ATOM   3307  C7  UNK   133      13.644  32.000  15.158  1.00  0.00           C
ATOM   3308  C8  UNK   133      12.288  33.993  15.081  1.00  0.00           C
ATOM   3309  C9  UNK   133      13.868  32.250  16.548  1.00  0.00           C
ATOM   3310  C10 UNK   133      12.643  34.335  16.420  1.00  0.00           C
ATOM   3311  C11 UNK   133      13.374  33.384  17.149  1.00  0.00           C
ATOM   3312  H12 UNK   133      12.837  31.630  12.628  1.00  0.00           H
ATOM   3313  H13 UNK   133      11.649  32.872  12.642  1.00  0.00           H
ATOM   3314  H14 UNK   133      15.726  34.039  11.693  1.00  0.00           H
ATOM   3315  H15 UNK   133      15.573  32.411  12.021  1.00  0.00           H
ATOM   3316  H16 UNK   133      15.233  33.431  13.447  1.00  0.00           H
ATOM   3317  H17 UNK   133      13.161  35.497  12.944  1.00  0.00           H
ATOM   3318  H18 UNK   133      12.180  35.058  11.418  1.00  0.00           H
ATOM   3319  H19 UNK   133      13.854  35.628  11.295  1.00  0.00           H
ATOM   3320  H20 UNK   133      13.928  31.073  14.715  1.00  0.00           H
ATOM   3321  H21 UNK   133      11.503  34.611  14.518  1.00  0.00           H
ATOM   3322  H22 UNK   133      12.603  32.705  10.361  1.00  0.00           H
ATOM   3323  H23 UNK   133      14.575  31.600  17.091  1.00  0.00           H
ATOM   3324  H24 UNK   133      12.203  35.176  16.871  1.00  0.00           H
ATOM   3325  H25 UNK   133      13.652  33.645  18.151  1.00  0.00           H
ATOM   3326  O1  UNK   134      55.791  47.259  66.308  1.00  0.00           O
ATOM   3327  C2  UNK   134      56.639  48.212  65.710  1.00  0.00           C
ATOM   3328  C3  UNK   134      57.453  48.991  66.831  1.00  0.00           C
ATOM   3329  C4  UNK   134      58.302  50.148  66.265  1.00  0.00           C
ATOM   3330  C5  UNK   134      57.540  47.304  64.825  1.00  0.00           C
ATOM   3331  C6  UNK   134      55.841  49.150  64.828  1.00  0.00           C
ATOM   3332  C7  UNK   134      59.593  49.875  65.800  1.00  0.00           C
ATOM   3333  C8  UNK   134      57.799  51.453  66.325  1.00  0.00           C
ATOM   3334  C9  UNK   134      60.432  51.015  65.470  1.00  0.00           C
ATOM   3335  C10 UNK   134      58.620  52.559  65.904  1.00  0.00           C
ATOM   3336  C11 UNK   134      59.884  52.302  65.372  1.00  0.00           C
ATOM   3337  H12 UNK   134      58.020  48.256  67.481  1.00  0.00           H
ATOM   3338  H13 UNK   134      56.772  49.464  67.539  1.00  0.00           H
ATOM   3339  H14 UNK   134      58.067  46.688  65.572  1.00  0.00           H
ATOM   3340  H15 UNK   134      58.254  47.945  64.234  1.00  0.00           H
ATOM   3341  H16 UNK   134      56.920  46.678  64.136  1.00  0.00           H
ATOM   3342  H17 UNK   134      56.526  49.646  64.140  1.00  0.00           H
ATOM   3343  H18 UNK   134      55.337  49.868  65.425  1.00  0.00           H
ATOM   3344  H19 UNK   134      55.150  48.619  64.206  1.00  0.00           H
ATOM   3345  H20 UNK   134      59.953  48.850  65.807  1.00  0.00           H
ATOM   3346  H21 UNK   134      56.739  51.609  66.660  1.00  0.00           H
ATOM   3347  H22 UNK   134      55.378  47.770  67.097  1.00  0.00           H
ATOM   3348  H23 UNK   134      61.478  50.864  65.050  1.00  0.00           H
ATOM   3349  H24 UNK   134      58.143  53.554  65.869  1.00  0.00           H
ATOM   3350  H25 UNK   134      60.531  53.083  64.955  1.00  0.00           H
ATOM   3351  O1  UNK   135      72.958  27.659   3.003  1.00  0.00           O
ATOM   3352  C2  UNK   135      73.187  28.954   3.383  1.00  0.00           C
ATOM   3353  C3  UNK   135      71.902  29.590   3.994  1.00  0.00           C
ATOM   3354  C4  UNK   135      71.129  28.812   5.023  1.00  0.00           C
ATOM   3355  C5  UNK   135      74.283  28.851   4.450  1.00  0.00           C
ATOM   3356  C6  UNK   135      73.699  29.685   2.096  1.00  0.00           C
ATOM   3357  C7  UNK   135      70.002  28.086   4.594  1.00  0.00           C
ATOM   3358  C8  UNK   135      71.437  28.767   6.448  1.00  0.00           C
ATOM   3359  C9  UNK   135      69.263  27.328   5.530  1.00  0.00           C
ATOM   3360  C10 UNK   135      70.704  28.083   7.433  1.00  0.00           C
ATOM   3361  C11 UNK   135      69.653  27.330   6.952  1.00  0.00           C
ATOM   3362  H12 UNK   135      71.243  29.722   3.144  1.00  0.00           H
ATOM   3363  H13 UNK   135      72.069  30.619   4.434  1.00  0.00           H
ATOM   3364  H14 UNK   135      75.290  28.599   3.984  1.00  0.00           H
ATOM   3365  H15 UNK   135      74.017  28.134   5.207  1.00  0.00           H
ATOM   3366  H16 UNK   135      74.556  29.797   4.891  1.00  0.00           H
ATOM   3367  H17 UNK   135      74.142  30.673   2.343  1.00  0.00           H
ATOM   3368  H18 UNK   135      72.850  29.803   1.416  1.00  0.00           H
ATOM   3369  H19 UNK   135      74.490  29.117   1.622  1.00  0.00           H
ATOM   3370  H20 UNK   135      69.816  28.085   3.567  1.00  0.00           H
ATOM   3371  H21 UNK   135      72.274  29.455   6.749  1.00  0.00           H
ATOM   3372  H22 UNK   135      72.867  27.156   3.880  1.00  0.00           H
ATOM   3373  H23 UNK   135      68.449  26.738   5.293  1.00  0.00           H
ATOM   3374  H24 UNK   135      70.836  28.220   8.505  1.00  0.00           H
ATOM   3375  H25 UNK   135      69.160  26.631   7.656  1.00  0.00           H
ATOM   3376  O1  UNK   136      19.573  68.297  46.625  1.00  0.00           O
ATOM   3377  C2  UNK   136      19.273  69.456  45.822  1.00  0.00           C
ATOM   3378  C3  UNK   136      20.533  70.358  45.931  1.00  0.00           C
ATOM   3379  C4  UNK   136      20.555  71.789  45.354  1.00  0.00           C
ATOM   3380  C5  UNK   136      19.013  69.007  44.392  1.00  0.00           C
ATOM   3381  C6  UNK   136      17.958  70.177  46.365  1.00  0.00           C
ATOM   3382  C7  UNK   136      21.143  72.123  44.126  1.00  0.00           C
ATOM   3383  C8  UNK   136      20.056  72.889  46.106  1.00  0.00           C
ATOM   3384  C9  UNK   136      21.183  73.453  43.592  1.00  0.00           C
ATOM   3385  C10 UNK   136      19.981  74.216  45.588  1.00  0.00           C
ATOM   3386  C11 UNK   136      20.538  74.466  44.304  1.00  0.00           C
ATOM   3387  H12 UNK   136      21.359  69.827  45.500  1.00  0.00           H
ATOM   3388  H13 UNK   136      20.742  70.395  46.991  1.00  0.00           H
ATOM   3389  H14 UNK   136      18.773  67.950  44.315  1.00  0.00           H
ATOM   3390  H15 UNK   136      19.958  69.140  43.856  1.00  0.00           H
ATOM   3391  H16 UNK   136      18.286  69.619  43.811  1.00  0.00           H
ATOM   3392  H17 UNK   136      17.851  71.216  46.059  1.00  0.00           H
ATOM   3393  H18 UNK   136      17.931  70.222  47.513  1.00  0.00           H
ATOM   3394  H19 UNK   136      16.982  69.698  46.055  1.00  0.00           H
ATOM   3395  H20 UNK   136      21.471  71.385  43.446  1.00  0.00           H
ATOM   3396  H21 UNK   136      19.608  72.698  47.105  1.00  0.00           H
ATOM   3397  H22 UNK   136      18.764  67.825  46.839  1.00  0.00           H
ATOM   3398  H23 UNK   136      21.502  73.663  42.537  1.00  0.00           H
ATOM   3399  H24 UNK   136      19.607  75.094  46.176  1.00  0.00           H
ATOM   3400  H25 UNK   136      20.455  75.487  43.962  1.00  0.00           H
ATOM   3401  O1  UNK   137      42.811   4.800  43.436  1.00  0.00           O
ATOM   3402  C2  UNK   137      43.924   4.245  42.656  1.00  0.00           C
ATOM   3403  C3  UNK   137      44.038   5.172  41.394  1.00  0.00           C
ATOM   3404  C4  UNK   137      45.251   4.925  40.423  1.00  0.00           C
ATOM   3405  C5  UNK   137      45.215   4.505  43.488  1.00  0.00           C
ATOM   3406  C6  UNK   137      43.731   2.765  42.372  1.00  0.00           C
ATOM   3407  C7  UNK   137      45.187   4.086  39.347  1.00  0.00           C
ATOM   3408  C8  UNK   137      46.502   5.611  40.709  1.00  0.00           C
ATOM   3409  C9  UNK   137      46.265   3.940  38.448  1.00  0.00           C
ATOM   3410  C10 UNK   137      47.611   5.406  39.916  1.00  0.00           C
ATOM   3411  C11 UNK   137      47.528   4.583  38.735  1.00  0.00           C
ATOM   3412  H12 UNK   137      44.041   6.219  41.755  1.00  0.00           H
ATOM   3413  H13 UNK   137      43.023   5.202  40.914  1.00  0.00           H
ATOM   3414  H14 UNK   137      46.110   4.260  42.951  1.00  0.00           H
ATOM   3415  H15 UNK   137      45.151   3.808  44.344  1.00  0.00           H
ATOM   3416  H16 UNK   137      45.357   5.522  43.822  1.00  0.00           H
ATOM   3417  H17 UNK   137      43.967   2.099  43.194  1.00  0.00           H
ATOM   3418  H18 UNK   137      44.387   2.542  41.530  1.00  0.00           H
ATOM   3419  H19 UNK   137      42.667   2.558  42.183  1.00  0.00           H
ATOM   3420  H20 UNK   137      44.229   3.714  39.091  1.00  0.00           H
ATOM   3421  H21 UNK   137      46.605   6.331  41.520  1.00  0.00           H
ATOM   3422  H22 UNK   137      43.008   4.525  44.327  1.00  0.00           H
ATOM   3423  H23 UNK   137      46.021   3.391  37.519  1.00  0.00           H
ATOM   3424  H24 UNK   137      48.518   6.014  40.179  1.00  0.00           H
ATOM   3425  H25 UNK   137      48.370   4.298  38.089  1.00  0.00           H
ATOM   3426  O1  UNK   138      21.648  60.535  58.582  1.00  0.00           O
ATOM   3427  C2  UNK   138      21.793  60.487  57.180  1.00  0.00           C
ATOM   3428  C3  UNK   138      20.685  61.311  56.485  1.00  0.00           C
ATOM   3429  C4  UNK   138      20.519  61.165  55.005  1.00  0.00           C
ATOM   3430  C5  UNK   138      23.200  61.072  56.838  1.00  0.00           C
ATOM   3431  C6  UNK   138      21.809  58.990  56.842  1.00  0.00           C
ATOM   3432  C7  UNK   138      19.844  60.052  54.470  1.00  0.00           C
ATOM   3433  C8  UNK   138      20.934  62.224  54.197  1.00  0.00           C
ATOM   3434  C9  UNK   138      19.558  60.028  53.085  1.00  0.00           C
ATOM   3435  C10 UNK   138      20.597  62.182  52.802  1.00  0.00           C
ATOM   3436  C11 UNK   138      19.968  61.106  52.248  1.00  0.00           C
ATOM   3437  H12 UNK   138      20.874  62.333  56.822  1.00  0.00           H
ATOM   3438  H13 UNK   138      19.780  60.922  56.986  1.00  0.00           H
ATOM   3439  H14 UNK   138      23.966  60.580  57.396  1.00  0.00           H
ATOM   3440  H15 UNK   138      23.230  62.188  57.137  1.00  0.00           H
ATOM   3441  H16 UNK   138      23.558  60.902  55.783  1.00  0.00           H
ATOM   3442  H17 UNK   138      22.442  58.380  57.366  1.00  0.00           H
ATOM   3443  H18 UNK   138      22.045  58.788  55.793  1.00  0.00           H
ATOM   3444  H19 UNK   138      20.869  58.566  56.974  1.00  0.00           H
ATOM   3445  H20 UNK   138      19.607  59.177  55.084  1.00  0.00           H
ATOM   3446  H21 UNK   138      21.380  63.165  54.634  1.00  0.00           H
ATOM   3447  H22 UNK   138      22.364  61.233  58.800  1.00  0.00           H
ATOM   3448  H23 UNK   138      18.992  59.239  52.679  1.00  0.00           H
ATOM   3449  H24 UNK   138      20.883  62.979  52.175  1.00  0.00           H
ATOM   3450  H25 UNK   138      19.851  61.050  51.168  1.00  0.00           H
ATOM   3451  O1  UNK   139      51.331  28.277  73.550  1.00  0.00           O
ATOM   3452  C2  UNK   139      50.918  27.323  74.474  1.00  0.00           C
ATOM   3453  C3  UNK   139      49.500  27.698  75.009  1.00  0.00           C
ATOM   3454  C4  UNK   139      48.875  26.747  76.047  1.00  0.00           C
ATOM   3455  C5  UNK   139      50.823  25.925  73.766  1.00  0.00           C
ATOM   3456  C6  UNK   139      51.985  27.221  75.656  1.00  0.00           C
ATOM   3457  C7  UNK   139      48.775  27.082  77.413  1.00  0.00           C
ATOM   3458  C8  UNK   139      48.200  25.631  75.661  1.00  0.00           C
ATOM   3459  C9  UNK   139      48.061  26.300  78.308  1.00  0.00           C
ATOM   3460  C10 UNK   139      47.571  24.791  76.554  1.00  0.00           C
ATOM   3461  C11 UNK   139      47.546  25.050  77.905  1.00  0.00           C
ATOM   3462  H12 UNK   139      48.815  27.735  74.156  1.00  0.00           H
ATOM   3463  H13 UNK   139      49.526  28.703  75.494  1.00  0.00           H
ATOM   3464  H14 UNK   139      50.546  25.042  74.458  1.00  0.00           H
ATOM   3465  H15 UNK   139      51.771  25.648  73.425  1.00  0.00           H
ATOM   3466  H16 UNK   139      50.164  25.922  72.934  1.00  0.00           H
ATOM   3467  H17 UNK   139      52.414  28.142  75.917  1.00  0.00           H
ATOM   3468  H18 UNK   139      52.787  26.604  75.219  1.00  0.00           H
ATOM   3469  H19 UNK   139      51.735  26.596  76.519  1.00  0.00           H
ATOM   3470  H20 UNK   139      49.063  28.008  77.901  1.00  0.00           H
ATOM   3471  H21 UNK   139      48.091  25.311  74.644  1.00  0.00           H
ATOM   3472  H22 UNK   139      52.200  27.994  73.102  1.00  0.00           H
ATOM   3473  H23 UNK   139      47.922  26.652  79.310  1.00  0.00           H
ATOM   3474  H24 UNK   139      47.032  23.844  76.244  1.00  0.00           H
ATOM   3475  H25 UNK   139      46.914  24.463  78.529  1.00  0.00           H
ATOM   3476  O1  UNK   140      46.348  40.698  26.247  1.00  0.00           O
ATOM   3477  C2  UNK   140      46.147  41.291  27.465  1.00  0.00           C
ATOM   3478  C3  UNK   140      45.958  42.833  27.256  1.00  0.00           C
ATOM   3479  C4  UNK   140      45.680  43.627  28.538  1.00  0.00           C
ATOM   3480  C5  UNK   140      44.935  40.570  28.080  1.00  0.00           C
ATOM   3481  C6  UNK   140      47.441  41.007  28.306  1.00  0.00           C
ATOM   3482  C7  UNK   140      44.347  43.911  28.859  1.00  0.00           C
ATOM   3483  C8  UNK   140      46.717  43.951  29.406  1.00  0.00           C
ATOM   3484  C9  UNK   140      44.079  44.484  30.109  1.00  0.00           C
ATOM   3485  C10 UNK   140      46.473  44.611  30.608  1.00  0.00           C
ATOM   3486  C11 UNK   140      45.125  44.784  30.997  1.00  0.00           C
ATOM   3487  H12 UNK   140      45.097  42.954  26.614  1.00  0.00           H
ATOM   3488  H13 UNK   140      46.677  43.329  26.661  1.00  0.00           H
ATOM   3489  H14 UNK   140      45.151  39.523  28.313  1.00  0.00           H
ATOM   3490  H15 UNK   140      44.083  40.720  27.335  1.00  0.00           H
ATOM   3491  H16 UNK   140      44.653  40.966  29.000  1.00  0.00           H
ATOM   3492  H17 UNK   140      48.191  41.746  28.049  1.00  0.00           H
ATOM   3493  H18 UNK   140      47.912  39.996  28.180  1.00  0.00           H
ATOM   3494  H19 UNK   140      47.209  41.384  29.297  1.00  0.00           H
ATOM   3495  H20 UNK   140      43.494  43.809  28.134  1.00  0.00           H
ATOM   3496  H21 UNK   140      47.733  43.665  29.086  1.00  0.00           H
ATOM   3497  H22 UNK   140      45.736  41.164  25.556  1.00  0.00           H
ATOM   3498  H23 UNK   140      43.035  44.601  30.426  1.00  0.00           H
ATOM   3499  H24 UNK   140      47.264  44.920  31.308  1.00  0.00           H
ATOM   3500  H25 UNK   140      44.971  45.120  32.025  1.00  0.00           H
ATOM   3501  O1  UNK   141      43.216  77.384  43.572  1.00  0.00           O
ATOM   3502  C2  UNK   141      42.322  76.292  43.834  1.00  0.00           C
ATOM   3503  C3  UNK   141      40.884  76.860  44.080  1.00  0.00           C
ATOM   3504  C4  UNK   141      40.666  77.558  45.385  1.00  0.00           C
ATOM   3505  C5  UNK   141      42.425  75.323  42.730  1.00  0.00           C
ATOM   3506  C6  UNK   141      42.866  75.608  45.113  1.00  0.00           C
ATOM   3507  C7  UNK   141      41.514  78.666  45.692  1.00  0.00           C
ATOM   3508  C8  UNK   141      39.650  77.149  46.259  1.00  0.00           C
ATOM   3509  C9  UNK   141      41.324  79.287  46.932  1.00  0.00           C
ATOM   3510  C10 UNK   141      39.411  77.788  47.464  1.00  0.00           C
ATOM   3511  C11 UNK   141      40.275  78.905  47.745  1.00  0.00           C
ATOM   3512  H12 UNK   141      40.091  76.105  43.931  1.00  0.00           H
ATOM   3513  H13 UNK   141      40.692  77.530  43.263  1.00  0.00           H
ATOM   3514  H14 UNK   141      41.740  74.434  42.975  1.00  0.00           H
ATOM   3515  H15 UNK   141      43.434  74.905  42.568  1.00  0.00           H
ATOM   3516  H16 UNK   141      42.078  75.585  41.731  1.00  0.00           H
ATOM   3517  H17 UNK   141      42.902  76.298  45.901  1.00  0.00           H
ATOM   3518  H18 UNK   141      43.916  75.399  44.991  1.00  0.00           H
ATOM   3519  H19 UNK   141      42.189  74.840  45.461  1.00  0.00           H
ATOM   3520  H20 UNK   141      42.239  79.104  44.972  1.00  0.00           H
ATOM   3521  H21 UNK   141      38.929  76.382  46.001  1.00  0.00           H
ATOM   3522  H22 UNK   141      44.056  76.872  43.288  1.00  0.00           H
ATOM   3523  H23 UNK   141      41.900  80.159  47.235  1.00  0.00           H
ATOM   3524  H24 UNK   141      38.684  77.413  48.103  1.00  0.00           H
ATOM   3525  H25 UNK   141      40.196  79.396  48.689  1.00  0.00           H
ATOM   3526  O1  UNK   142       9.765   3.966  75.333  1.00  0.00           O
ATOM   3527  C2  UNK   142      10.792   3.393  74.488  1.00  0.00           C
ATOM   3528  C3  UNK   142      11.580   2.380  75.365  1.00  0.00           C
ATOM   3529  C4  UNK   142      12.346   3.004  76.509  1.00  0.00           C
ATOM   3530  C5  UNK   142      10.076   2.641  73.357  1.00  0.00           C
ATOM   3531  C6  UNK   142      11.598   4.542  73.906  1.00  0.00           C
ATOM   3532  C7  UNK   142      13.688   3.394  76.426  1.00  0.00           C
ATOM   3533  C8  UNK   142      11.697   3.119  77.751  1.00  0.00           C
ATOM   3534  C9  UNK   142      14.394   3.927  77.555  1.00  0.00           C
ATOM   3535  C10 UNK   142      12.334   3.763  78.855  1.00  0.00           C
ATOM   3536  C11 UNK   142      13.711   4.169  78.804  1.00  0.00           C
ATOM   3537  H12 UNK   142      12.283   1.729  74.803  1.00  0.00           H
ATOM   3538  H13 UNK   142      10.882   1.628  75.744  1.00  0.00           H
ATOM   3539  H14 UNK   142       9.316   3.264  72.828  1.00  0.00           H
ATOM   3540  H15 UNK   142       9.553   1.787  73.890  1.00  0.00           H
ATOM   3541  H16 UNK   142      10.750   2.194  72.634  1.00  0.00           H
ATOM   3542  H17 UNK   142      10.937   5.249  73.378  1.00  0.00           H
ATOM   3543  H18 UNK   142      12.380   4.220  73.184  1.00  0.00           H
ATOM   3544  H19 UNK   142      11.971   5.126  74.758  1.00  0.00           H
ATOM   3545  H20 UNK   142      14.160   3.316  75.490  1.00  0.00           H
ATOM   3546  H21 UNK   142      10.661   2.872  77.838  1.00  0.00           H
ATOM   3547  H22 UNK   142       9.995   4.821  75.656  1.00  0.00           H
ATOM   3548  H23 UNK   142      15.462   4.258  77.442  1.00  0.00           H
ATOM   3549  H24 UNK   142      11.802   3.875  79.798  1.00  0.00           H
ATOM   3550  H25 UNK   142      14.186   4.576  79.655  1.00  0.00           H
ATOM   3551  O1  UNK   143      37.979  20.031  34.004  1.00  0.00           O
ATOM   3552  C2  UNK   143      37.287  20.000  35.251  1.00  0.00           C
ATOM   3553  C3  UNK   143      38.233  20.516  36.340  1.00  0.00           C
ATOM   3554  C4  UNK   143      37.589  20.262  37.769  1.00  0.00           C
ATOM   3555  C5  UNK   143      36.089  20.933  35.159  1.00  0.00           C
ATOM   3556  C6  UNK   143      36.860  18.534  35.367  1.00  0.00           C
ATOM   3557  C7  UNK   143      36.850  21.240  38.385  1.00  0.00           C
ATOM   3558  C8  UNK   143      37.816  19.062  38.489  1.00  0.00           C
ATOM   3559  C9  UNK   143      36.103  21.004  39.532  1.00  0.00           C
ATOM   3560  C10 UNK   143      37.221  18.837  39.693  1.00  0.00           C
ATOM   3561  C11 UNK   143      36.380  19.848  40.232  1.00  0.00           C
ATOM   3562  H12 UNK   143      38.370  21.551  36.215  1.00  0.00           H
ATOM   3563  H13 UNK   143      39.263  20.062  36.310  1.00  0.00           H
ATOM   3564  H14 UNK   143      35.267  20.480  34.635  1.00  0.00           H
ATOM   3565  H15 UNK   143      36.424  21.848  34.607  1.00  0.00           H
ATOM   3566  H16 UNK   143      35.694  21.218  36.170  1.00  0.00           H
ATOM   3567  H17 UNK   143      36.109  18.503  36.150  1.00  0.00           H
ATOM   3568  H18 UNK   143      37.705  17.883  35.594  1.00  0.00           H
ATOM   3569  H19 UNK   143      36.338  18.200  34.394  1.00  0.00           H
ATOM   3570  H20 UNK   143      36.794  22.165  37.801  1.00  0.00           H
ATOM   3571  H21 UNK   143      38.539  18.320  38.168  1.00  0.00           H
ATOM   3572  H22 UNK   143      38.419  20.965  33.924  1.00  0.00           H
ATOM   3573  H23 UNK   143      35.506  21.729  39.997  1.00  0.00           H
ATOM   3574  H24 UNK   143      37.451  17.982  40.331  1.00  0.00           H
ATOM   3575  H25 UNK   143      35.821  19.706  41.175  1.00  0.00           H
ATOM   3576  O1  UNK   144      62.970  63.182   9.406  1.00  0.00           O
ATOM   3577  C2  UNK   144      63.847  62.224   9.931  1.00  0.00           C
ATOM   3578  C3  UNK   144      63.598  60.843   9.271  1.00  0.00           C
ATOM   3579  C4  UNK   144      63.764  60.678   7.772  1.00  0.00           C
ATOM   3580  C5  UNK   144      65.335  62.670   9.811  1.00  0.00           C
ATOM   3581  C6  UNK   144      63.438  62.112  11.410  1.00  0.00           C
ATOM   3582  C7  UNK   144      65.097  60.481   7.198  1.00  0.00           C
ATOM   3583  C8  UNK   144      62.627  60.564   6.937  1.00  0.00           C
ATOM   3584  C9  UNK   144      65.177  60.359   5.844  1.00  0.00           C
ATOM   3585  C10 UNK   144      62.722  60.345   5.566  1.00  0.00           C
ATOM   3586  C11 UNK   144      64.058  60.294   4.983  1.00  0.00           C
ATOM   3587  H12 UNK   144      62.571  60.559   9.584  1.00  0.00           H
ATOM   3588  H13 UNK   144      64.240  60.142   9.781  1.00  0.00           H
ATOM   3589  H14 UNK   144      65.477  63.681  10.135  1.00  0.00           H
ATOM   3590  H15 UNK   144      65.755  62.575   8.823  1.00  0.00           H
ATOM   3591  H16 UNK   144      65.970  62.103  10.544  1.00  0.00           H
ATOM   3592  H17 UNK   144      62.331  62.037  11.547  1.00  0.00           H
ATOM   3593  H18 UNK   144      63.632  63.070  11.864  1.00  0.00           H
ATOM   3594  H19 UNK   144      64.049  61.389  11.989  1.00  0.00           H
ATOM   3595  H20 UNK   144      65.997  60.483   7.847  1.00  0.00           H
ATOM   3596  H21 UNK   144      61.667  60.699   7.381  1.00  0.00           H
ATOM   3597  H22 UNK   144      63.382  63.508   8.536  1.00  0.00           H
ATOM   3598  H23 UNK   144      66.192  60.377   5.435  1.00  0.00           H
ATOM   3599  H24 UNK   144      61.821  60.428   5.012  1.00  0.00           H
ATOM   3600  H25 UNK   144      64.241  60.268   3.902  1.00  0.00           H
ATOM   3601  O1  UNK   145      31.279   2.029  17.164  1.00  0.00           O
ATOM   3602  C2  UNK   145      30.619   0.778  17.061  1.00  0.00           C
ATOM   3603  C3  UNK   145      31.650  -0.332  17.364  1.00  0.00           C
ATOM   3604  C4  UNK   145      32.925  -0.201  16.570  1.00  0.00           C
ATOM   3605  C5  UNK   145      29.478   0.621  18.067  1.00  0.00           C
ATOM   3606  C6  UNK   145      30.018   0.750  15.636  1.00  0.00           C
ATOM   3607  C7  UNK   145      32.953  -0.766  15.312  1.00  0.00           C
ATOM   3608  C8  UNK   145      34.041   0.532  17.071  1.00  0.00           C
ATOM   3609  C9  UNK   145      34.144  -0.696  14.495  1.00  0.00           C
ATOM   3610  C10 UNK   145      35.190   0.574  16.228  1.00  0.00           C
ATOM   3611  C11 UNK   145      35.223  -0.025  14.974  1.00  0.00           C
ATOM   3612  H12 UNK   145      31.226  -1.358  17.187  1.00  0.00           H
ATOM   3613  H13 UNK   145      31.874  -0.179  18.433  1.00  0.00           H
ATOM   3614  H14 UNK   145      29.752   1.124  19.037  1.00  0.00           H
ATOM   3615  H15 UNK   145      29.156  -0.473  18.232  1.00  0.00           H
ATOM   3616  H16 UNK   145      28.574   1.232  17.735  1.00  0.00           H
ATOM   3617  H17 UNK   145      30.765   1.256  14.979  1.00  0.00           H
ATOM   3618  H18 UNK   145      29.144   1.420  15.630  1.00  0.00           H
ATOM   3619  H19 UNK   145      29.701  -0.204  15.289  1.00  0.00           H
ATOM   3620  H20 UNK   145      32.103  -1.265  14.866  1.00  0.00           H
ATOM   3621  H21 UNK   145      34.000   1.081  18.041  1.00  0.00           H
ATOM   3622  H22 UNK   145      32.125   1.896  16.746  1.00  0.00           H
ATOM   3623  H23 UNK   145      34.088  -1.031  13.495  1.00  0.00           H
ATOM   3624  H24 UNK   145      35.971   1.113  16.651  1.00  0.00           H
ATOM   3625  H25 UNK   145      36.163  -0.004  14.460  1.00  0.00           H
ATOM   3626  O1  UNK   146      55.571  11.854  32.289  1.00  0.00           O
ATOM   3627  C2  UNK   146      56.816  11.221  32.253  1.00  0.00           C
ATOM   3628  C3  UNK   146      57.766  12.108  31.434  1.00  0.00           C
ATOM   3629  C4  UNK   146      59.223  11.794  31.297  1.00  0.00           C
ATOM   3630  C5  UNK   146      57.371  10.877  33.667  1.00  0.00           C
ATOM   3631  C6  UNK   146      56.577   9.847  31.513  1.00  0.00           C
ATOM   3632  C7  UNK   146      60.115  12.253  32.307  1.00  0.00           C
ATOM   3633  C8  UNK   146      59.724  11.226  30.153  1.00  0.00           C
ATOM   3634  C9  UNK   146      61.451  12.097  32.103  1.00  0.00           C
ATOM   3635  C10 UNK   146      61.100  10.943  30.008  1.00  0.00           C
ATOM   3636  C11 UNK   146      61.977  11.367  31.012  1.00  0.00           C
ATOM   3637  H12 UNK   146      57.601  13.148  31.787  1.00  0.00           H
ATOM   3638  H13 UNK   146      57.399  12.113  30.413  1.00  0.00           H
ATOM   3639  H14 UNK   146      57.055   9.868  33.881  1.00  0.00           H
ATOM   3640  H15 UNK   146      57.136  11.701  34.333  1.00  0.00           H
ATOM   3641  H16 UNK   146      58.407  10.808  33.535  1.00  0.00           H
ATOM   3642  H17 UNK   146      56.190   9.975  30.521  1.00  0.00           H
ATOM   3643  H18 UNK   146      55.947   9.045  31.916  1.00  0.00           H
ATOM   3644  H19 UNK   146      57.579   9.360  31.302  1.00  0.00           H
ATOM   3645  H20 UNK   146      59.766  12.816  33.194  1.00  0.00           H
ATOM   3646  H21 UNK   146      59.035  10.886  29.361  1.00  0.00           H
ATOM   3647  H22 UNK   146      54.919  11.156  32.801  1.00  0.00           H
ATOM   3648  H23 UNK   146      62.141  12.595  32.801  1.00  0.00           H
ATOM   3649  H24 UNK   146      61.420  10.302  29.159  1.00  0.00           H
ATOM   3650  H25 UNK   146      63.038  11.199  30.955  1.00  0.00           H
ATOM   3651  O1  UNK   147      25.885  18.764  40.473  1.00  0.00           O
ATOM   3652  C2  UNK   147      26.160  19.666  41.556  1.00  0.00           C
ATOM   3653  C3  UNK   147      27.388  20.557  41.251  1.00  0.00           C
ATOM   3654  C4  UNK   147      28.010  21.418  42.380  1.00  0.00           C
ATOM   3655  C5  UNK   147      24.861  20.452  41.830  1.00  0.00           C
ATOM   3656  C6  UNK   147      26.448  18.756  42.698  1.00  0.00           C
ATOM   3657  C7  UNK   147      28.896  20.773  43.251  1.00  0.00           C
ATOM   3658  C8  UNK   147      27.765  22.753  42.583  1.00  0.00           C
ATOM   3659  C9  UNK   147      29.537  21.503  44.297  1.00  0.00           C
ATOM   3660  C10 UNK   147      28.336  23.423  43.670  1.00  0.00           C
ATOM   3661  C11 UNK   147      29.390  22.868  44.394  1.00  0.00           C
ATOM   3662  H12 UNK   147      27.237  21.171  40.402  1.00  0.00           H
ATOM   3663  H13 UNK   147      28.121  19.814  40.946  1.00  0.00           H
ATOM   3664  H14 UNK   147      25.018  21.212  42.585  1.00  0.00           H
ATOM   3665  H15 UNK   147      24.107  19.711  42.166  1.00  0.00           H
ATOM   3666  H16 UNK   147      24.523  21.019  40.961  1.00  0.00           H
ATOM   3667  H17 UNK   147      27.159  17.917  42.350  1.00  0.00           H
ATOM   3668  H18 UNK   147      25.553  18.190  43.016  1.00  0.00           H
ATOM   3669  H19 UNK   147      26.886  19.336  43.557  1.00  0.00           H
ATOM   3670  H20 UNK   147      29.064  19.767  43.262  1.00  0.00           H
ATOM   3671  H21 UNK   147      27.001  23.312  41.928  1.00  0.00           H
ATOM   3672  H22 UNK   147      25.433  19.277  39.777  1.00  0.00           H
ATOM   3673  H23 UNK   147      30.225  21.019  44.941  1.00  0.00           H
ATOM   3674  H24 UNK   147      28.108  24.459  43.831  1.00  0.00           H
ATOM   3675  H25 UNK   147      29.799  23.381  45.264  1.00  0.00           H
ATOM   3676  O1  UNK   148      20.126  31.360  42.985  1.00  0.00           O
ATOM   3677  C2  UNK   148      19.001  31.554  42.150  1.00  0.00           C
ATOM   3678  C3  UNK   148      17.692  31.037  42.928  1.00  0.00           C
ATOM   3679  C4  UNK   148      17.935  29.733  43.804  1.00  0.00           C
ATOM   3680  C5  UNK   148      18.857  32.992  41.758  1.00  0.00           C
ATOM   3681  C6  UNK   148      19.312  30.654  40.945  1.00  0.00           C
ATOM   3682  C7  UNK   148      17.410  28.524  43.395  1.00  0.00           C
ATOM   3683  C8  UNK   148      18.284  29.876  45.147  1.00  0.00           C
ATOM   3684  C9  UNK   148      17.319  27.429  44.279  1.00  0.00           C
ATOM   3685  C10 UNK   148      18.236  28.801  46.029  1.00  0.00           C
ATOM   3686  C11 UNK   148      17.641  27.613  45.601  1.00  0.00           C
ATOM   3687  H12 UNK   148      16.866  31.014  42.189  1.00  0.00           H
ATOM   3688  H13 UNK   148      17.419  31.789  43.661  1.00  0.00           H
ATOM   3689  H14 UNK   148      18.597  33.636  42.614  1.00  0.00           H
ATOM   3690  H15 UNK   148      17.959  33.119  41.106  1.00  0.00           H
ATOM   3691  H16 UNK   148      19.816  33.379  41.335  1.00  0.00           H
ATOM   3692  H17 UNK   148      19.479  29.646  41.327  1.00  0.00           H
ATOM   3693  H18 UNK   148      20.228  30.942  40.432  1.00  0.00           H
ATOM   3694  H19 UNK   148      18.479  30.705  40.264  1.00  0.00           H
ATOM   3695  H20 UNK   148      16.964  28.402  42.415  1.00  0.00           H
ATOM   3696  H21 UNK   148      18.629  30.839  45.548  1.00  0.00           H
ATOM   3697  H22 UNK   148      19.792  31.827  43.801  1.00  0.00           H
ATOM   3698  H23 UNK   148      16.926  26.494  43.887  1.00  0.00           H
ATOM   3699  H24 UNK   148      18.517  28.979  47.103  1.00  0.00           H
ATOM   3700  H25 UNK   148      17.627  26.769  46.272  1.00  0.00           H
ATOM   3701  O1  UNK   149      28.812  18.417  80.200  1.00  0.00           O
ATOM   3702  C2  UNK   149      29.624  19.106  79.225  1.00  0.00           C
ATOM   3703  C3  UNK   149      28.614  19.605  78.154  1.00  0.00           C
ATOM   3704  C4  UNK   149      29.328  20.292  76.936  1.00  0.00           C
ATOM   3705  C5  UNK   149      30.327  20.347  79.886  1.00  0.00           C
ATOM   3706  C6  UNK   149      30.627  18.047  78.815  1.00  0.00           C
ATOM   3707  C7  UNK   149      29.299  21.701  76.801  1.00  0.00           C
ATOM   3708  C8  UNK   149      29.896  19.528  75.947  1.00  0.00           C
ATOM   3709  C9  UNK   149      30.084  22.390  75.861  1.00  0.00           C
ATOM   3710  C10 UNK   149      30.591  20.206  74.898  1.00  0.00           C
ATOM   3711  C11 UNK   149      30.752  21.592  74.926  1.00  0.00           C
ATOM   3712  H12 UNK   149      27.904  20.330  78.610  1.00  0.00           H
ATOM   3713  H13 UNK   149      28.000  18.732  77.737  1.00  0.00           H
ATOM   3714  H14 UNK   149      31.027  20.882  79.198  1.00  0.00           H
ATOM   3715  H15 UNK   149      30.901  20.063  80.804  1.00  0.00           H
ATOM   3716  H16 UNK   149      29.577  21.101  80.219  1.00  0.00           H
ATOM   3717  H17 UNK   149      31.496  18.341  78.206  1.00  0.00           H
ATOM   3718  H18 UNK   149      30.211  17.167  78.338  1.00  0.00           H
ATOM   3719  H19 UNK   149      31.165  17.777  79.826  1.00  0.00           H
ATOM   3720  H20 UNK   149      28.849  22.308  77.600  1.00  0.00           H
ATOM   3721  H21 UNK   149      29.952  18.407  76.033  1.00  0.00           H
ATOM   3722  H22 UNK   149      29.259  18.415  81.052  1.00  0.00           H
ATOM   3723  H23 UNK   149      30.129  23.507  75.812  1.00  0.00           H
ATOM   3724  H24 UNK   149      31.027  19.599  74.100  1.00  0.00           H
ATOM   3725  H25 UNK   149      31.345  22.093  74.135  1.00  0.00           H
ATOM   3726  O1  UNK   150      21.768   0.153  49.942  1.00  0.00           O
ATOM   3727  C2  UNK   150      22.495   1.260  49.475  1.00  0.00           C
ATOM   3728  C3  UNK   150      23.801   1.525  50.390  1.00  0.00           C
ATOM   3729  C4  UNK   150      24.791   2.711  50.018  1.00  0.00           C
ATOM   3730  C5  UNK   150      22.944   0.867  48.074  1.00  0.00           C
ATOM   3731  C6  UNK   150      21.632   2.525  49.334  1.00  0.00           C
ATOM   3732  C7  UNK   150      25.719   2.570  48.990  1.00  0.00           C
ATOM   3733  C8  UNK   150      24.790   3.911  50.777  1.00  0.00           C
ATOM   3734  C9  UNK   150      26.611   3.612  48.702  1.00  0.00           C
ATOM   3735  C10 UNK   150      25.746   4.930  50.525  1.00  0.00           C
ATOM   3736  C11 UNK   150      26.727   4.765  49.524  1.00  0.00           C
ATOM   3737  H12 UNK   150      24.351   0.661  50.681  1.00  0.00           H
ATOM   3738  H13 UNK   150      23.479   1.774  51.392  1.00  0.00           H
ATOM   3739  H14 UNK   150      23.434   1.657  47.554  1.00  0.00           H
ATOM   3740  H15 UNK   150      22.140   0.600  47.355  1.00  0.00           H
ATOM   3741  H16 UNK   150      23.703   0.082  48.234  1.00  0.00           H
ATOM   3742  H17 UNK   150      20.663   2.245  48.942  1.00  0.00           H
ATOM   3743  H18 UNK   150      22.121   3.387  48.766  1.00  0.00           H
ATOM   3744  H19 UNK   150      21.451   2.945  50.325  1.00  0.00           H
ATOM   3745  H20 UNK   150      25.686   1.685  48.319  1.00  0.00           H
ATOM   3746  H21 UNK   150      24.043   4.117  51.550  1.00  0.00           H
ATOM   3747  H22 UNK   150      22.200  -0.653  49.611  1.00  0.00           H
ATOM   3748  H23 UNK   150      27.286   3.508  47.842  1.00  0.00           H
ATOM   3749  H24 UNK   150      25.771   5.781  51.251  1.00  0.00           H
ATOM   3750  H25 UNK   150      27.580   5.349  49.382  1.00  0.00           H
ATOM   3751  O1  UNK   151      65.798  47.314  78.451  1.00  0.00           O
ATOM   3752  C2  UNK   151      65.288  46.275  79.278  1.00  0.00           C
ATOM   3753  C3  UNK   151      63.984  45.934  78.499  1.00  0.00           C
ATOM   3754  C4  UNK   151      63.123  44.830  79.151  1.00  0.00           C
ATOM   3755  C5  UNK   151      66.358  45.239  79.220  1.00  0.00           C
ATOM   3756  C6  UNK   151      65.039  46.938  80.650  1.00  0.00           C
ATOM   3757  C7  UNK   151      63.462  43.453  78.965  1.00  0.00           C
ATOM   3758  C8  UNK   151      62.000  45.142  79.919  1.00  0.00           C
ATOM   3759  C9  UNK   151      62.688  42.452  79.526  1.00  0.00           C
ATOM   3760  C10 UNK   151      61.175  44.079  80.427  1.00  0.00           C
ATOM   3761  C11 UNK   151      61.578  42.779  80.253  1.00  0.00           C
ATOM   3762  H12 UNK   151      64.215  45.628  77.397  1.00  0.00           H
ATOM   3763  H13 UNK   151      63.400  46.781  78.411  1.00  0.00           H
ATOM   3764  H14 UNK   151      67.379  45.696  79.494  1.00  0.00           H
ATOM   3765  H15 UNK   151      66.525  44.704  78.242  1.00  0.00           H
ATOM   3766  H16 UNK   151      65.993  44.475  79.902  1.00  0.00           H
ATOM   3767  H17 UNK   151      64.657  48.014  80.573  1.00  0.00           H
ATOM   3768  H18 UNK   151      65.995  47.032  81.155  1.00  0.00           H
ATOM   3769  H19 UNK   151      64.361  46.314  81.263  1.00  0.00           H
ATOM   3770  H20 UNK   151      64.275  43.118  78.303  1.00  0.00           H
ATOM   3771  H21 UNK   151      61.643  46.178  79.869  1.00  0.00           H
ATOM   3772  H22 UNK   151      66.580  47.624  78.973  1.00  0.00           H
ATOM   3773  H23 UNK   151      62.950  41.448  79.485  1.00  0.00           H
ATOM   3774  H24 UNK   151      60.354  44.384  81.034  1.00  0.00           H
ATOM   3775  H25 UNK   151      61.045  41.950  80.761  1.00  0.00           H
ATOM   3776  O1  UNK   152      48.560  14.933  43.389  1.00  0.00           O
ATOM   3777  C2  UNK   152      49.412  15.511  42.400  1.00  0.00           C
ATOM   3778  C3  UNK   152      49.393  17.053  42.724  1.00  0.00           C
ATOM   3779  C4  UNK   152      50.608  17.781  42.053  1.00  0.00           C
ATOM   3780  C5  UNK   152      50.842  14.843  42.544  1.00  0.00           C
ATOM   3781  C6  UNK   152      48.845  15.126  41.014  1.00  0.00           C
ATOM   3782  C7  UNK   152      51.821  18.051  42.670  1.00  0.00           C
ATOM   3783  C8  UNK   152      50.501  18.159  40.685  1.00  0.00           C
ATOM   3784  C9  UNK   152      52.966  18.510  41.925  1.00  0.00           C
ATOM   3785  C10 UNK   152      51.613  18.751  40.020  1.00  0.00           C
ATOM   3786  C11 UNK   152      52.835  18.857  40.632  1.00  0.00           C
ATOM   3787  H12 UNK   152      49.406  17.260  43.782  1.00  0.00           H
ATOM   3788  H13 UNK   152      48.472  17.413  42.317  1.00  0.00           H
ATOM   3789  H14 UNK   152      51.474  15.104  41.737  1.00  0.00           H
ATOM   3790  H15 UNK   152      50.672  13.818  42.654  1.00  0.00           H
ATOM   3791  H16 UNK   152      51.272  14.959  43.514  1.00  0.00           H
ATOM   3792  H17 UNK   152      49.438  15.650  40.232  1.00  0.00           H
ATOM   3793  H18 UNK   152      47.897  15.517  40.805  1.00  0.00           H
ATOM   3794  H19 UNK   152      48.752  14.047  40.999  1.00  0.00           H
ATOM   3795  H20 UNK   152      51.937  17.699  43.637  1.00  0.00           H
ATOM   3796  H21 UNK   152      49.590  17.908  40.132  1.00  0.00           H
ATOM   3797  H22 UNK   152      49.046  14.303  43.925  1.00  0.00           H
ATOM   3798  H23 UNK   152      53.936  18.553  42.409  1.00  0.00           H
ATOM   3799  H24 UNK   152      51.607  19.004  38.941  1.00  0.00           H
ATOM   3800  H25 UNK   152      53.739  19.120  39.998  1.00  0.00           H
ATOM   3801  O1  UNK   153      68.090   8.525  11.900  1.00  0.00           O
ATOM   3802  C2  UNK   153      68.555   7.190  12.125  1.00  0.00           C
ATOM   3803  C3  UNK   153      70.094   7.196  12.455  1.00  0.00           C
ATOM   3804  C4  UNK   153      70.438   8.096  13.647  1.00  0.00           C
ATOM   3805  C5  UNK   153      67.814   6.689  13.332  1.00  0.00           C
ATOM   3806  C6  UNK   153      68.215   6.337  10.879  1.00  0.00           C
ATOM   3807  C7  UNK   153      70.558   9.465  13.480  1.00  0.00           C
ATOM   3808  C8  UNK   153      70.614   7.559  14.914  1.00  0.00           C
ATOM   3809  C9  UNK   153      70.772  10.294  14.567  1.00  0.00           C
ATOM   3810  C10 UNK   153      70.996   8.379  16.027  1.00  0.00           C
ATOM   3811  C11 UNK   153      70.985   9.761  15.867  1.00  0.00           C
ATOM   3812  H12 UNK   153      70.720   7.538  11.632  1.00  0.00           H
ATOM   3813  H13 UNK   153      70.411   6.196  12.691  1.00  0.00           H
ATOM   3814  H14 UNK   153      66.762   6.625  13.070  1.00  0.00           H
ATOM   3815  H15 UNK   153      67.798   7.418  14.108  1.00  0.00           H
ATOM   3816  H16 UNK   153      68.193   5.760  13.669  1.00  0.00           H
ATOM   3817  H17 UNK   153      68.360   5.257  11.009  1.00  0.00           H
ATOM   3818  H18 UNK   153      69.043   6.546  10.221  1.00  0.00           H
ATOM   3819  H19 UNK   153      67.201   6.587  10.390  1.00  0.00           H
ATOM   3820  H20 UNK   153      70.367   9.747  12.521  1.00  0.00           H
ATOM   3821  H21 UNK   153      70.558   6.435  15.009  1.00  0.00           H
ATOM   3822  H22 UNK   153      68.007   8.957  12.786  1.00  0.00           H
ATOM   3823  H23 UNK   153      70.870  11.393  14.431  1.00  0.00           H
ATOM   3824  H24 UNK   153      70.972   7.927  17.022  1.00  0.00           H
ATOM   3825  H25 UNK   153      71.314  10.437  16.707  1.00  0.00           H
ATOM   3826  O1  UNK   154      14.959  17.240  17.915  1.00  0.00           O
ATOM   3827  C2  UNK   154      16.345  17.205  17.977  1.00  0.00           C
ATOM   3828  C3  UNK   154      16.826  16.493  19.285  1.00  0.00           C
ATOM   3829  C4  UNK   154      16.264  17.161  20.570  1.00  0.00           C
ATOM   3830  C5  UNK   154      16.664  16.309  16.667  1.00  0.00           C
ATOM   3831  C6  UNK   154      16.958  18.615  17.758  1.00  0.00           C
ATOM   3832  C7  UNK   154      17.070  18.070  21.287  1.00  0.00           C
ATOM   3833  C8  UNK   154      14.996  16.882  21.056  1.00  0.00           C
ATOM   3834  C9  UNK   154      16.535  18.761  22.404  1.00  0.00           C
ATOM   3835  C10 UNK   154      14.463  17.522  22.261  1.00  0.00           C
ATOM   3836  C11 UNK   154      15.284  18.392  22.975  1.00  0.00           C
ATOM   3837  H12 UNK   154      17.938  16.676  19.308  1.00  0.00           H
ATOM   3838  H13 UNK   154      16.622  15.437  19.253  1.00  0.00           H
ATOM   3839  H14 UNK   154      16.341  15.347  16.798  1.00  0.00           H
ATOM   3840  H15 UNK   154      17.728  16.051  16.512  1.00  0.00           H
ATOM   3841  H16 UNK   154      16.248  16.658  15.779  1.00  0.00           H
ATOM   3842  H17 UNK   154      17.116  19.224  18.682  1.00  0.00           H
ATOM   3843  H18 UNK   154      16.355  19.107  17.055  1.00  0.00           H
ATOM   3844  H19 UNK   154      17.950  18.486  17.251  1.00  0.00           H
ATOM   3845  H20 UNK   154      18.011  18.431  21.012  1.00  0.00           H
ATOM   3846  H21 UNK   154      14.412  16.127  20.612  1.00  0.00           H
ATOM   3847  H22 UNK   154      14.531  18.025  18.382  1.00  0.00           H
ATOM   3848  H23 UNK   154      17.085  19.422  23.057  1.00  0.00           H
ATOM   3849  H24 UNK   154      13.417  17.411  22.541  1.00  0.00           H
ATOM   3850  H25 UNK   154      14.861  18.926  23.783  1.00  0.00           H
ATOM   3851  O1  UNK   155      21.516  46.933  11.444  1.00  0.00           O
ATOM   3852  C2  UNK   155      21.843  45.523  11.410  1.00  0.00           C
ATOM   3853  C3  UNK   155      23.218  45.264  10.716  1.00  0.00           C
ATOM   3854  C4  UNK   155      24.317  46.318  11.187  1.00  0.00           C
ATOM   3855  C5  UNK   155      21.832  45.106  12.879  1.00  0.00           C
ATOM   3856  C6  UNK   155      20.772  44.695  10.665  1.00  0.00           C
ATOM   3857  C7  UNK   155      25.148  46.117  12.329  1.00  0.00           C
ATOM   3858  C8  UNK   155      24.536  47.456  10.442  1.00  0.00           C
ATOM   3859  C9  UNK   155      26.138  47.040  12.692  1.00  0.00           C
ATOM   3860  C10 UNK   155      25.478  48.448  10.820  1.00  0.00           C
ATOM   3861  C11 UNK   155      26.274  48.203  11.964  1.00  0.00           C
ATOM   3862  H12 UNK   155      23.121  45.312   9.639  1.00  0.00           H
ATOM   3863  H13 UNK   155      23.575  44.283  11.050  1.00  0.00           H
ATOM   3864  H14 UNK   155      20.888  45.344  13.413  1.00  0.00           H
ATOM   3865  H15 UNK   155      22.576  45.684  13.472  1.00  0.00           H
ATOM   3866  H16 UNK   155      21.991  44.044  12.944  1.00  0.00           H
ATOM   3867  H17 UNK   155      20.934  43.650  10.876  1.00  0.00           H
ATOM   3868  H18 UNK   155      20.774  44.791   9.573  1.00  0.00           H
ATOM   3869  H19 UNK   155      19.835  44.947  10.994  1.00  0.00           H
ATOM   3870  H20 UNK   155      25.139  45.238  12.922  1.00  0.00           H
ATOM   3871  H21 UNK   155      23.851  47.659   9.580  1.00  0.00           H
ATOM   3872  H22 UNK   155      22.324  47.443  11.612  1.00  0.00           H
ATOM   3873  H23 UNK   155      26.876  46.827  13.450  1.00  0.00           H
ATOM   3874  H24 UNK   155      25.553  49.362  10.303  1.00  0.00           H
ATOM   3875  H25 UNK   155      27.025  48.935  12.292  1.00  0.00           H
ATOM   3876  O1  UNK   156      18.838  79.766   3.979  1.00  0.00           O
ATOM   3877  C2  UNK   156      18.829  79.048   2.730  1.00  0.00           C
ATOM   3878  C3  UNK   156      17.361  78.593   2.468  1.00  0.00           C
ATOM   3879  C4  UNK   156      16.595  78.022   3.672  1.00  0.00           C
ATOM   3880  C5  UNK   156      19.255  79.961   1.607  1.00  0.00           C
ATOM   3881  C6  UNK   156      19.757  77.793   2.856  1.00  0.00           C
ATOM   3882  C7  UNK   156      16.602  76.695   3.998  1.00  0.00           C
ATOM   3883  C8  UNK   156      15.773  78.930   4.402  1.00  0.00           C
ATOM   3884  C9  UNK   156      15.795  76.223   5.043  1.00  0.00           C
ATOM   3885  C10 UNK   156      14.872  78.427   5.351  1.00  0.00           C
ATOM   3886  C11 UNK   156      14.918  77.057   5.681  1.00  0.00           C
ATOM   3887  H12 UNK   156      17.453  77.701   1.827  1.00  0.00           H
ATOM   3888  H13 UNK   156      16.751  79.358   1.923  1.00  0.00           H
ATOM   3889  H14 UNK   156      20.163  80.518   1.827  1.00  0.00           H
ATOM   3890  H15 UNK   156      18.416  80.605   1.284  1.00  0.00           H
ATOM   3891  H16 UNK   156      19.586  79.457   0.667  1.00  0.00           H
ATOM   3892  H17 UNK   156      19.143  76.878   2.995  1.00  0.00           H
ATOM   3893  H18 UNK   156      20.532  77.814   3.652  1.00  0.00           H
ATOM   3894  H19 UNK   156      20.417  77.593   1.936  1.00  0.00           H
ATOM   3895  H20 UNK   156      17.265  76.001   3.463  1.00  0.00           H
ATOM   3896  H21 UNK   156      15.866  80.007   4.053  1.00  0.00           H
ATOM   3897  H22 UNK   156      18.533  79.238   4.781  1.00  0.00           H
ATOM   3898  H23 UNK   156      15.585  75.112   5.183  1.00  0.00           H
ATOM   3899  H24 UNK   156      14.093  79.013   5.874  1.00  0.00           H
ATOM   3900  H25 UNK   156      14.247  76.609   6.390  1.00  0.00           H
ATOM   3901  O1  UNK   157       0.114  29.585   8.111  1.00  0.00           O
ATOM   3902  C2  UNK   157      -0.812  28.574   8.261  1.00  0.00           C
ATOM   3903  C3  UNK   157      -0.792  28.069   9.749  1.00  0.00           C
ATOM   3904  C4  UNK   157       0.528  27.454  10.194  1.00  0.00           C
ATOM   3905  C5  UNK   157      -2.230  29.211   7.974  1.00  0.00           C
ATOM   3906  C6  UNK   157      -0.611  27.507   7.212  1.00  0.00           C
ATOM   3907  C7  UNK   157       1.386  28.199  10.980  1.00  0.00           C
ATOM   3908  C8  UNK   157       0.852  26.129   9.920  1.00  0.00           C
ATOM   3909  C9  UNK   157       2.591  27.698  11.433  1.00  0.00           C
ATOM   3910  C10 UNK   157       2.018  25.571  10.430  1.00  0.00           C
ATOM   3911  C11 UNK   157       2.938  26.382  11.125  1.00  0.00           C
ATOM   3912  H12 UNK   157      -1.437  27.213   9.735  1.00  0.00           H
ATOM   3913  H13 UNK   157      -1.261  28.886  10.363  1.00  0.00           H
ATOM   3914  H14 UNK   157      -2.307  29.639   6.876  1.00  0.00           H
ATOM   3915  H15 UNK   157      -2.277  30.067   8.726  1.00  0.00           H
ATOM   3916  H16 UNK   157      -2.985  28.509   8.035  1.00  0.00           H
ATOM   3917  H17 UNK   157      -0.766  28.020   6.177  1.00  0.00           H
ATOM   3918  H18 UNK   157      -1.233  26.561   7.370  1.00  0.00           H
ATOM   3919  H19 UNK   157       0.382  27.167   7.213  1.00  0.00           H
ATOM   3920  H20 UNK   157       1.117  29.210  11.218  1.00  0.00           H
ATOM   3921  H21 UNK   157       0.144  25.535   9.381  1.00  0.00           H
ATOM   3922  H22 UNK   157       0.945  29.161   8.354  1.00  0.00           H
ATOM   3923  H23 UNK   157       3.280  28.387  11.949  1.00  0.00           H
ATOM   3924  H24 UNK   157       2.273  24.548  10.193  1.00  0.00           H
ATOM   3925  H25 UNK   157       3.872  25.921  11.489  1.00  0.00           H
ATOM   3926  O1  UNK   158      11.197  24.257  63.367  1.00  0.00           O
ATOM   3927  C2  UNK   158      11.353  25.658  63.463  1.00  0.00           C
ATOM   3928  C3  UNK   158      12.094  26.160  62.166  1.00  0.00           C
ATOM   3929  C4  UNK   158      11.268  26.115  60.834  1.00  0.00           C
ATOM   3930  C5  UNK   158       9.941  26.276  63.551  1.00  0.00           C
ATOM   3931  C6  UNK   158      12.091  26.107  64.738  1.00  0.00           C
ATOM   3932  C7  UNK   158      10.733  27.271  60.318  1.00  0.00           C
ATOM   3933  C8  UNK   158      10.949  24.945  60.149  1.00  0.00           C
ATOM   3934  C9  UNK   158       9.959  27.342  59.108  1.00  0.00           C
ATOM   3935  C10 UNK   158      10.245  24.930  58.935  1.00  0.00           C
ATOM   3936  C11 UNK   158       9.753  26.131  58.418  1.00  0.00           C
ATOM   3937  H12 UNK   158      12.964  25.503  62.004  1.00  0.00           H
ATOM   3938  H13 UNK   158      12.403  27.197  62.360  1.00  0.00           H
ATOM   3939  H14 UNK   158       9.364  25.945  62.709  1.00  0.00           H
ATOM   3940  H15 UNK   158       9.930  27.346  63.600  1.00  0.00           H
ATOM   3941  H16 UNK   158       9.288  25.950  64.457  1.00  0.00           H
ATOM   3942  H17 UNK   158      12.091  27.174  64.797  1.00  0.00           H
ATOM   3943  H18 UNK   158      13.170  25.807  64.728  1.00  0.00           H
ATOM   3944  H19 UNK   158      11.749  25.636  65.686  1.00  0.00           H
ATOM   3945  H20 UNK   158      10.848  28.108  60.998  1.00  0.00           H
ATOM   3946  H21 UNK   158      11.265  24.078  60.760  1.00  0.00           H
ATOM   3947  H22 UNK   158      10.752  23.890  64.195  1.00  0.00           H
ATOM   3948  H23 UNK   158       9.451  28.317  58.850  1.00  0.00           H
ATOM   3949  H24 UNK   158       9.967  24.017  58.458  1.00  0.00           H
ATOM   3950  H25 UNK   158       9.218  26.124  57.451  1.00  0.00           H
ATOM   3951  O1  UNK   159      18.969  13.433   7.952  1.00  0.00           O
ATOM   3952  C2  UNK   159      19.901  12.691   7.133  1.00  0.00           C
ATOM   3953  C3  UNK   159      19.974  13.391   5.789  1.00  0.00           C
ATOM   3954  C4  UNK   159      21.115  12.938   4.820  1.00  0.00           C
ATOM   3955  C5  UNK   159      21.267  12.556   7.852  1.00  0.00           C
ATOM   3956  C6  UNK   159      19.320  11.287   6.903  1.00  0.00           C
ATOM   3957  C7  UNK   159      22.472  13.406   4.971  1.00  0.00           C
ATOM   3958  C8  UNK   159      20.820  12.064   3.745  1.00  0.00           C
ATOM   3959  C9  UNK   159      23.426  13.101   3.972  1.00  0.00           C
ATOM   3960  C10 UNK   159      21.763  11.751   2.761  1.00  0.00           C
ATOM   3961  C11 UNK   159      23.079  12.242   2.902  1.00  0.00           C
ATOM   3962  H12 UNK   159      20.221  14.378   6.092  1.00  0.00           H
ATOM   3963  H13 UNK   159      19.030  13.362   5.159  1.00  0.00           H
ATOM   3964  H14 UNK   159      21.886  13.485   7.842  1.00  0.00           H
ATOM   3965  H15 UNK   159      21.839  11.722   7.281  1.00  0.00           H
ATOM   3966  H16 UNK   159      21.025  12.208   8.889  1.00  0.00           H
ATOM   3967  H17 UNK   159      19.964  10.740   6.201  1.00  0.00           H
ATOM   3968  H18 UNK   159      18.326  11.345   6.498  1.00  0.00           H
ATOM   3969  H19 UNK   159      19.231  10.703   7.768  1.00  0.00           H
ATOM   3970  H20 UNK   159      22.644  13.970   5.907  1.00  0.00           H
ATOM   3971  H21 UNK   159      19.827  11.657   3.715  1.00  0.00           H
ATOM   3972  H22 UNK   159      18.241  12.911   8.436  1.00  0.00           H
ATOM   3973  H23 UNK   159      24.457  13.490   4.132  1.00  0.00           H
ATOM   3974  H24 UNK   159      21.576  10.893   2.117  1.00  0.00           H
ATOM   3975  H25 UNK   159      23.861  11.956   2.084  1.00  0.00           H
ATOM   3976  O1  UNK   160      41.823   8.701  11.238  1.00  0.00           O
ATOM   3977  C2  UNK   160      41.444   7.429  10.753  1.00  0.00           C
ATOM   3978  C3  UNK   160      41.821   7.321   9.263  1.00  0.00           C
ATOM   3979  C4  UNK   160      41.117   6.168   8.563  1.00  0.00           C
ATOM   3980  C5  UNK   160      42.135   6.441  11.642  1.00  0.00           C
ATOM   3981  C6  UNK   160      39.900   7.402  10.950  1.00  0.00           C
ATOM   3982  C7  UNK   160      41.816   4.906   8.414  1.00  0.00           C
ATOM   3983  C8  UNK   160      39.837   6.357   7.912  1.00  0.00           C
ATOM   3984  C9  UNK   160      41.184   3.938   7.698  1.00  0.00           C
ATOM   3985  C10 UNK   160      39.298   5.339   7.149  1.00  0.00           C
ATOM   3986  C11 UNK   160      39.954   4.121   7.195  1.00  0.00           C
ATOM   3987  H12 UNK   160      42.865   7.109   9.197  1.00  0.00           H
ATOM   3988  H13 UNK   160      41.642   8.269   8.697  1.00  0.00           H
ATOM   3989  H14 UNK   160      43.208   6.335  11.310  1.00  0.00           H
ATOM   3990  H15 UNK   160      41.743   5.415  11.427  1.00  0.00           H
ATOM   3991  H16 UNK   160      42.034   6.636  12.755  1.00  0.00           H
ATOM   3992  H17 UNK   160      39.427   8.248  10.340  1.00  0.00           H
ATOM   3993  H18 UNK   160      39.503   7.401  11.958  1.00  0.00           H
ATOM   3994  H19 UNK   160      39.422   6.432  10.511  1.00  0.00           H
ATOM   3995  H20 UNK   160      42.764   4.738   8.821  1.00  0.00           H
ATOM   3996  H21 UNK   160      39.458   7.338   7.860  1.00  0.00           H
ATOM   3997  H22 UNK   160      41.140   8.877  11.942  1.00  0.00           H
ATOM   3998  H23 UNK   160      41.614   2.902   7.582  1.00  0.00           H
ATOM   3999  H24 UNK   160      38.291   5.412   6.832  1.00  0.00           H
ATOM   4000  H25 UNK   160      39.425   3.269   6.867  1.00  0.00           H
ATOM   4001  O1  UNK   161      54.669   2.082  81.554  1.00  0.00           O
ATOM   4002  C2  UNK   161      55.378   1.793  80.436  1.00  0.00           C
ATOM   4003  C3  UNK   161      54.449   2.181  79.237  1.00  0.00           C
ATOM   4004  C4  UNK   161      54.238   3.681  79.222  1.00  0.00           C
ATOM   4005  C5  UNK   161      56.684   2.561  80.538  1.00  0.00           C
ATOM   4006  C6  UNK   161      55.662   0.300  80.454  1.00  0.00           C
ATOM   4007  C7  UNK   161      53.280   4.294  79.973  1.00  0.00           C
ATOM   4008  C8  UNK   161      55.070   4.483  78.430  1.00  0.00           C
ATOM   4009  C9  UNK   161      53.081   5.678  79.946  1.00  0.00           C
ATOM   4010  C10 UNK   161      54.769   5.776  78.229  1.00  0.00           C
ATOM   4011  C11 UNK   161      53.772   6.429  79.002  1.00  0.00           C
ATOM   4012  H12 UNK   161      53.443   1.771  79.465  1.00  0.00           H
ATOM   4013  H13 UNK   161      54.801   1.838  78.267  1.00  0.00           H
ATOM   4014  H14 UNK   161      56.657   3.584  80.943  1.00  0.00           H
ATOM   4015  H15 UNK   161      57.359   2.542  79.689  1.00  0.00           H
ATOM   4016  H16 UNK   161      57.272   2.123  81.348  1.00  0.00           H
ATOM   4017  H17 UNK   161      54.728  -0.300  80.629  1.00  0.00           H
ATOM   4018  H18 UNK   161      56.373   0.014  81.231  1.00  0.00           H
ATOM   4019  H19 UNK   161      56.074   0.069  79.450  1.00  0.00           H
ATOM   4020  H20 UNK   161      52.563   3.729  80.568  1.00  0.00           H
ATOM   4021  H21 UNK   161      55.847   3.966  77.755  1.00  0.00           H
ATOM   4022  H22 UNK   161      54.637   3.075  81.554  1.00  0.00           H
ATOM   4023  H23 UNK   161      52.285   6.101  80.492  1.00  0.00           H
ATOM   4024  H24 UNK   161      55.342   6.409  77.455  1.00  0.00           H
ATOM   4025  H25 UNK   161      53.462   7.421  78.828  1.00  0.00           H
ATOM   4026  O1  UNK   162      48.313  67.828  34.592  1.00  0.00           O
ATOM   4027  C2  UNK   162      49.530  67.165  34.316  1.00  0.00           C
ATOM   4028  C3  UNK   162      49.289  65.866  33.528  1.00  0.00           C
ATOM   4029  C4  UNK   162      48.261  64.882  34.140  1.00  0.00           C
ATOM   4030  C5  UNK   162      50.518  68.154  33.694  1.00  0.00           C
ATOM   4031  C6  UNK   162      50.114  66.843  35.701  1.00  0.00           C
ATOM   4032  C7  UNK   162      48.705  63.772  34.796  1.00  0.00           C
ATOM   4033  C8  UNK   162      46.900  64.983  33.872  1.00  0.00           C
ATOM   4034  C9  UNK   162      47.753  62.885  35.366  1.00  0.00           C
ATOM   4035  C10 UNK   162      45.953  64.233  34.522  1.00  0.00           C
ATOM   4036  C11 UNK   162      46.387  63.167  35.259  1.00  0.00           C
ATOM   4037  H12 UNK   162      50.217  65.308  33.287  1.00  0.00           H
ATOM   4038  H13 UNK   162      49.069  66.204  32.487  1.00  0.00           H
ATOM   4039  H14 UNK   162      51.578  67.674  33.543  1.00  0.00           H
ATOM   4040  H15 UNK   162      50.550  69.014  34.331  1.00  0.00           H
ATOM   4041  H16 UNK   162      50.267  68.439  32.701  1.00  0.00           H
ATOM   4042  H17 UNK   162      51.125  66.421  35.503  1.00  0.00           H
ATOM   4043  H18 UNK   162      49.522  66.070  36.259  1.00  0.00           H
ATOM   4044  H19 UNK   162      50.369  67.726  36.279  1.00  0.00           H
ATOM   4045  H20 UNK   162      49.841  63.519  34.790  1.00  0.00           H
ATOM   4046  H21 UNK   162      46.486  65.748  33.163  1.00  0.00           H
ATOM   4047  H22 UNK   162      47.732  67.327  35.199  1.00  0.00           H
ATOM   4048  H23 UNK   162      47.997  62.015  35.919  1.00  0.00           H
ATOM   4049  H24 UNK   162      44.917  64.360  34.384  1.00  0.00           H
ATOM   4050  H25 UNK   162      45.657  62.542  35.785  1.00  0.00           H
ATOM   4051  O1  UNK   163      27.195  60.172  12.811  1.00  0.00           O
ATOM   4052  C2  UNK   163      27.914  59.529  11.727  1.00  0.00           C
ATOM   4053  C3  UNK   163      29.419  59.237  12.098  1.00  0.00           C
ATOM   4054  C4  UNK   163      30.215  60.505  12.424  1.00  0.00           C
ATOM   4055  C5  UNK   163      27.224  58.166  11.290  1.00  0.00           C
ATOM   4056  C6  UNK   163      27.704  60.615  10.609  1.00  0.00           C
ATOM   4057  C7  UNK   163      30.830  61.113  11.341  1.00  0.00           C
ATOM   4058  C8  UNK   163      30.233  61.046  13.706  1.00  0.00           C
ATOM   4059  C9  UNK   163      31.475  62.402  11.601  1.00  0.00           C
ATOM   4060  C10 UNK   163      30.912  62.274  13.989  1.00  0.00           C
ATOM   4061  C11 UNK   163      31.576  62.943  12.926  1.00  0.00           C
ATOM   4062  H12 UNK   163      30.006  58.628  11.297  1.00  0.00           H
ATOM   4063  H13 UNK   163      29.422  58.598  12.998  1.00  0.00           H
ATOM   4064  H14 UNK   163      27.873  57.347  10.922  1.00  0.00           H
ATOM   4065  H15 UNK   163      26.478  58.364  10.505  1.00  0.00           H
ATOM   4066  H16 UNK   163      26.697  57.733  12.091  1.00  0.00           H
ATOM   4067  H17 UNK   163      27.817  60.189   9.612  1.00  0.00           H
ATOM   4068  H18 UNK   163      28.461  61.410  10.611  1.00  0.00           H
ATOM   4069  H19 UNK   163      26.622  60.943  10.644  1.00  0.00           H
ATOM   4070  H20 UNK   163      30.877  60.724  10.302  1.00  0.00           H
ATOM   4071  H21 UNK   163      29.850  60.537  14.569  1.00  0.00           H
ATOM   4072  H22 UNK   163      27.338  59.735  13.720  1.00  0.00           H
ATOM   4073  H23 UNK   163      31.991  62.897  10.700  1.00  0.00           H
ATOM   4074  H24 UNK   163      30.913  62.814  14.919  1.00  0.00           H
ATOM   4075  H25 UNK   163      32.163  63.874  13.067  1.00  0.00           H
ATOM   4076  O1  UNK   164      36.491   7.824  26.498  1.00  0.00           O
ATOM   4077  C2  UNK   164      35.996   8.269  27.777  1.00  0.00           C
ATOM   4078  C3  UNK   164      34.755   9.195  27.539  1.00  0.00           C
ATOM   4079  C4  UNK   164      35.111  10.408  26.665  1.00  0.00           C
ATOM   4080  C5  UNK   164      35.571   7.053  28.556  1.00  0.00           C
ATOM   4081  C6  UNK   164      37.087   8.992  28.546  1.00  0.00           C
ATOM   4082  C7  UNK   164      35.487  11.592  27.279  1.00  0.00           C
ATOM   4083  C8  UNK   164      34.813  10.360  25.301  1.00  0.00           C
ATOM   4084  C9  UNK   164      35.744  12.706  26.496  1.00  0.00           C
ATOM   4085  C10 UNK   164      35.190  11.463  24.527  1.00  0.00           C
ATOM   4086  C11 UNK   164      35.575  12.673  25.112  1.00  0.00           C
ATOM   4087  H12 UNK   164      34.478   9.643  28.562  1.00  0.00           H
ATOM   4088  H13 UNK   164      33.970   8.669  27.089  1.00  0.00           H
ATOM   4089  H14 UNK   164      34.778   6.629  27.985  1.00  0.00           H
ATOM   4090  H15 UNK   164      35.256   7.393  29.534  1.00  0.00           H
ATOM   4091  H16 UNK   164      36.402   6.276  28.665  1.00  0.00           H
ATOM   4092  H17 UNK   164      37.462   9.809  27.980  1.00  0.00           H
ATOM   4093  H18 UNK   164      37.926   8.257  28.852  1.00  0.00           H
ATOM   4094  H19 UNK   164      36.800   9.374  29.553  1.00  0.00           H
ATOM   4095  H20 UNK   164      35.632  11.622  28.399  1.00  0.00           H
ATOM   4096  H21 UNK   164      34.503   9.395  24.798  1.00  0.00           H
ATOM   4097  H22 UNK   164      37.168   8.462  26.219  1.00  0.00           H
ATOM   4098  H23 UNK   164      36.183  13.602  26.995  1.00  0.00           H
ATOM   4099  H24 UNK   164      35.167  11.327  23.437  1.00  0.00           H
ATOM   4100  H25 UNK   164      35.809  13.494  24.495  1.00  0.00           H
ATOM   4101  O1  UNK   165       8.196  49.256  42.789  1.00  0.00           O
ATOM   4102  C2  UNK   165       8.974  49.881  41.808  1.00  0.00           C
ATOM   4103  C3  UNK   165       8.897  51.452  41.864  1.00  0.00           C
ATOM   4104  C4  UNK   165       9.075  51.982  43.354  1.00  0.00           C
ATOM   4105  C5  UNK   165      10.443  49.457  41.934  1.00  0.00           C
ATOM   4106  C6  UNK   165       8.439  49.352  40.429  1.00  0.00           C
ATOM   4107  C7  UNK   165       7.929  52.134  44.183  1.00  0.00           C
ATOM   4108  C8  UNK   165      10.324  52.432  43.794  1.00  0.00           C
ATOM   4109  C9  UNK   165       8.050  52.579  45.520  1.00  0.00           C
ATOM   4110  C10 UNK   165      10.470  52.876  45.141  1.00  0.00           C
ATOM   4111  C11 UNK   165       9.336  52.930  45.969  1.00  0.00           C
ATOM   4112  H12 UNK   165       7.944  51.775  41.442  1.00  0.00           H
ATOM   4113  H13 UNK   165       9.742  51.824  41.325  1.00  0.00           H
ATOM   4114  H14 UNK   165      10.859  49.667  43.002  1.00  0.00           H
ATOM   4115  H15 UNK   165      11.156  49.976  41.211  1.00  0.00           H
ATOM   4116  H16 UNK   165      10.547  48.344  41.809  1.00  0.00           H
ATOM   4117  H17 UNK   165       9.008  49.781  39.594  1.00  0.00           H
ATOM   4118  H18 UNK   165       7.387  49.461  40.283  1.00  0.00           H
ATOM   4119  H19 UNK   165       8.769  48.301  40.324  1.00  0.00           H
ATOM   4120  H20 UNK   165       6.978  51.919  43.734  1.00  0.00           H
ATOM   4121  H21 UNK   165      11.195  52.467  43.198  1.00  0.00           H
ATOM   4122  H22 UNK   165       8.439  49.714  43.669  1.00  0.00           H
ATOM   4123  H23 UNK   165       7.182  52.514  46.109  1.00  0.00           H
ATOM   4124  H24 UNK   165      11.431  53.330  45.451  1.00  0.00           H
ATOM   4125  H25 UNK   165       9.480  53.101  47.051  1.00  0.00           H
ATOM   4126  O1  UNK   166      15.846  26.376  15.846  1.00  0.00           O
ATOM   4127  C2  UNK   166      14.955  26.402  17.002  1.00  0.00           C
ATOM   4128  C3  UNK   166      13.477  26.211  16.475  1.00  0.00           C
ATOM   4129  C4  UNK   166      12.871  27.326  15.593  1.00  0.00           C
ATOM   4130  C5  UNK   166      15.304  25.181  17.947  1.00  0.00           C
ATOM   4131  C6  UNK   166      15.157  27.744  17.770  1.00  0.00           C
ATOM   4132  C7  UNK   166      13.301  27.608  14.288  1.00  0.00           C
ATOM   4133  C8  UNK   166      11.739  28.038  16.014  1.00  0.00           C
ATOM   4134  C9  UNK   166      12.667  28.604  13.477  1.00  0.00           C
ATOM   4135  C10 UNK   166      11.210  29.101  15.285  1.00  0.00           C
ATOM   4136  C11 UNK   166      11.632  29.405  14.006  1.00  0.00           C
ATOM   4137  H12 UNK   166      12.815  26.008  17.370  1.00  0.00           H
ATOM   4138  H13 UNK   166      13.476  25.254  15.913  1.00  0.00           H
ATOM   4139  H14 UNK   166      15.201  24.216  17.399  1.00  0.00           H
ATOM   4140  H15 UNK   166      14.533  25.134  18.801  1.00  0.00           H
ATOM   4141  H16 UNK   166      16.370  25.277  18.410  1.00  0.00           H
ATOM   4142  H17 UNK   166      14.644  27.783  18.693  1.00  0.00           H
ATOM   4143  H18 UNK   166      14.828  28.650  17.161  1.00  0.00           H
ATOM   4144  H19 UNK   166      16.237  27.912  18.074  1.00  0.00           H
ATOM   4145  H20 UNK   166      14.109  26.994  13.829  1.00  0.00           H
ATOM   4146  H21 UNK   166      11.210  27.769  16.945  1.00  0.00           H
ATOM   4147  H22 UNK   166      15.497  27.021  15.170  1.00  0.00           H
ATOM   4148  H23 UNK   166      13.058  28.723  12.459  1.00  0.00           H
ATOM   4149  H24 UNK   166      10.330  29.654  15.695  1.00  0.00           H
ATOM   4150  H25 UNK   166      11.022  30.174  13.511  1.00  0.00           H
ATOM   4151  O1  UNK   167      31.872  63.959  20.053  1.00  0.00           O
ATOM   4152  C2  UNK   167      32.195  62.930  21.012  1.00  0.00           C
ATOM   4153  C3  UNK   167      33.816  62.908  21.149  1.00  0.00           C
ATOM   4154  C4  UNK   167      34.363  61.711  21.972  1.00  0.00           C
ATOM   4155  C5  UNK   167      31.527  63.252  22.379  1.00  0.00           C
ATOM   4156  C6  UNK   167      31.723  61.604  20.415  1.00  0.00           C
ATOM   4157  C7  UNK   167      34.691  60.534  21.315  1.00  0.00           C
ATOM   4158  C8  UNK   167      34.736  61.987  23.329  1.00  0.00           C
ATOM   4159  C9  UNK   167      35.328  59.518  22.035  1.00  0.00           C
ATOM   4160  C10 UNK   167      35.432  60.923  24.009  1.00  0.00           C
ATOM   4161  C11 UNK   167      35.824  59.741  23.371  1.00  0.00           C
ATOM   4162  H12 UNK   167      34.087  63.862  21.506  1.00  0.00           H
ATOM   4163  H13 UNK   167      34.192  62.869  20.115  1.00  0.00           H
ATOM   4164  H14 UNK   167      31.438  62.355  22.932  1.00  0.00           H
ATOM   4165  H15 UNK   167      30.520  63.658  22.216  1.00  0.00           H
ATOM   4166  H16 UNK   167      32.078  64.081  22.941  1.00  0.00           H
ATOM   4167  H17 UNK   167      30.703  61.736  20.016  1.00  0.00           H
ATOM   4168  H18 UNK   167      31.686  60.707  21.091  1.00  0.00           H
ATOM   4169  H19 UNK   167      32.431  61.324  19.606  1.00  0.00           H
ATOM   4170  H20 UNK   167      34.466  60.546  20.211  1.00  0.00           H
ATOM   4171  H21 UNK   167      34.684  62.963  23.857  1.00  0.00           H
ATOM   4172  H22 UNK   167      30.893  63.895  19.819  1.00  0.00           H
ATOM   4173  H23 UNK   167      35.634  58.640  21.440  1.00  0.00           H
ATOM   4174  H24 UNK   167      35.619  61.134  25.071  1.00  0.00           H
ATOM   4175  H25 UNK   167      36.424  58.942  23.839  1.00  0.00           H
ATOM   4176  O1  UNK   168      30.476   9.952  44.677  1.00  0.00           O
ATOM   4177  C2  UNK   168      31.589  10.866  44.564  1.00  0.00           C
ATOM   4178  C3  UNK   168      32.475  10.393  43.348  1.00  0.00           C
ATOM   4179  C4  UNK   168      33.175   9.026  43.464  1.00  0.00           C
ATOM   4180  C5  UNK   168      30.930  12.192  44.385  1.00  0.00           C
ATOM   4181  C6  UNK   168      32.421  10.773  45.924  1.00  0.00           C
ATOM   4182  C7  UNK   168      32.532   7.857  43.094  1.00  0.00           C
ATOM   4183  C8  UNK   168      34.508   8.960  43.979  1.00  0.00           C
ATOM   4184  C9  UNK   168      33.130   6.632  43.321  1.00  0.00           C
ATOM   4185  C10 UNK   168      35.132   7.701  44.167  1.00  0.00           C
ATOM   4186  C11 UNK   168      34.411   6.571  43.825  1.00  0.00           C
ATOM   4187  H12 UNK   168      33.215  11.120  43.057  1.00  0.00           H
ATOM   4188  H13 UNK   168      31.679  10.370  42.640  1.00  0.00           H
ATOM   4189  H14 UNK   168      30.184  12.232  43.566  1.00  0.00           H
ATOM   4190  H15 UNK   168      31.588  12.935  44.024  1.00  0.00           H
ATOM   4191  H16 UNK   168      30.388  12.478  45.262  1.00  0.00           H
ATOM   4192  H17 UNK   168      33.352  11.293  45.852  1.00  0.00           H
ATOM   4193  H18 UNK   168      32.708   9.762  46.227  1.00  0.00           H
ATOM   4194  H19 UNK   168      31.859  11.128  46.744  1.00  0.00           H
ATOM   4195  H20 UNK   168      31.476   7.837  42.881  1.00  0.00           H
ATOM   4196  H21 UNK   168      35.071   9.892  44.215  1.00  0.00           H
ATOM   4197  H22 UNK   168      29.674  10.459  44.543  1.00  0.00           H
ATOM   4198  H23 UNK   168      32.677   5.649  42.971  1.00  0.00           H
ATOM   4199  H24 UNK   168      36.087   7.702  44.644  1.00  0.00           H
ATOM   4200  H25 UNK   168      34.929   5.622  43.996  1.00  0.00           H
ATOM   4201  O1  UNK   169      53.925  24.331  27.101  1.00  0.00           O
ATOM   4202  C2  UNK   169      53.570  25.648  26.774  1.00  0.00           C
ATOM   4203  C3  UNK   169      54.652  26.491  27.274  1.00  0.00           C
ATOM   4204  C4  UNK   169      54.477  28.021  26.834  1.00  0.00           C
ATOM   4205  C5  UNK   169      53.419  25.674  25.197  1.00  0.00           C
ATOM   4206  C6  UNK   169      52.197  25.898  27.471  1.00  0.00           C
ATOM   4207  C7  UNK   169      55.010  28.467  25.641  1.00  0.00           C
ATOM   4208  C8  UNK   169      53.907  28.900  27.759  1.00  0.00           C
ATOM   4209  C9  UNK   169      54.778  29.848  25.349  1.00  0.00           C
ATOM   4210  C10 UNK   169      53.822  30.237  27.502  1.00  0.00           C
ATOM   4211  C11 UNK   169      54.204  30.773  26.263  1.00  0.00           C
ATOM   4212  H12 UNK   169      55.537  26.091  26.747  1.00  0.00           H
ATOM   4213  H13 UNK   169      54.818  26.300  28.325  1.00  0.00           H
ATOM   4214  H14 UNK   169      52.868  24.810  24.753  1.00  0.00           H
ATOM   4215  H15 UNK   169      54.382  25.656  24.564  1.00  0.00           H
ATOM   4216  H16 UNK   169      52.917  26.687  24.889  1.00  0.00           H
ATOM   4217  H17 UNK   169      52.224  25.738  28.592  1.00  0.00           H
ATOM   4218  H18 UNK   169      51.388  25.240  27.091  1.00  0.00           H
ATOM   4219  H19 UNK   169      51.905  26.979  27.338  1.00  0.00           H
ATOM   4220  H20 UNK   169      55.508  27.815  24.905  1.00  0.00           H
ATOM   4221  H21 UNK   169      53.582  28.466  28.725  1.00  0.00           H
ATOM   4222  H22 UNK   169      53.372  24.133  27.858  1.00  0.00           H
ATOM   4223  H23 UNK   169      55.159  30.154  24.312  1.00  0.00           H
ATOM   4224  H24 UNK   169      53.466  30.891  28.325  1.00  0.00           H
ATOM   4225  H25 UNK   169      54.058  31.835  25.990  1.00  0.00           H
ATOM   4226  O1  UNK   170      71.648  69.185   6.982  1.00  0.00           O
ATOM   4227  C2  UNK   170      70.960  68.035   7.426  1.00  0.00           C
ATOM   4228  C3  UNK   170      70.020  67.727   6.221  1.00  0.00           C
ATOM   4229  C4  UNK   170      69.253  66.358   6.403  1.00  0.00           C
ATOM   4230  C5  UNK   170      72.157  67.030   7.579  1.00  0.00           C
ATOM   4231  C6  UNK   170      70.133  68.091   8.752  1.00  0.00           C
ATOM   4232  C7  UNK   170      69.851  65.142   6.096  1.00  0.00           C
ATOM   4233  C8  UNK   170      67.901  66.312   6.850  1.00  0.00           C
ATOM   4234  C9  UNK   170      69.130  63.938   6.124  1.00  0.00           C
ATOM   4235  C10 UNK   170      67.209  65.025   6.981  1.00  0.00           C
ATOM   4236  C11 UNK   170      67.784  63.913   6.466  1.00  0.00           C
ATOM   4237  H12 UNK   170      70.536  67.744   5.248  1.00  0.00           H
ATOM   4238  H13 UNK   170      69.337  68.576   6.064  1.00  0.00           H
ATOM   4239  H14 UNK   170      72.972  67.602   8.076  1.00  0.00           H
ATOM   4240  H15 UNK   170      72.408  66.659   6.563  1.00  0.00           H
ATOM   4241  H16 UNK   170      71.845  66.222   8.234  1.00  0.00           H
ATOM   4242  H17 UNK   170      70.783  68.432   9.556  1.00  0.00           H
ATOM   4243  H18 UNK   170      69.739  67.147   9.053  1.00  0.00           H
ATOM   4244  H19 UNK   170      69.301  68.794   8.613  1.00  0.00           H
ATOM   4245  H20 UNK   170      70.868  65.100   5.753  1.00  0.00           H
ATOM   4246  H21 UNK   170      67.382  67.210   7.243  1.00  0.00           H
ATOM   4247  H22 UNK   170      71.974  68.892   6.099  1.00  0.00           H
ATOM   4248  H23 UNK   170      69.623  63.029   5.866  1.00  0.00           H
ATOM   4249  H24 UNK   170      66.160  64.887   7.223  1.00  0.00           H
ATOM   4250  H25 UNK   170      67.285  63.019   6.414  1.00  0.00           H
ATOM   4251  O1  UNK   171       6.639   9.967  77.068  1.00  0.00           O
ATOM   4252  C2  UNK   171       7.674   9.540  77.890  1.00  0.00           C
ATOM   4253  C3  UNK   171       7.179   9.710  79.312  1.00  0.00           C
ATOM   4254  C4  UNK   171       8.145   9.206  80.417  1.00  0.00           C
ATOM   4255  C5  UNK   171       7.990   8.074  77.497  1.00  0.00           C
ATOM   4256  C6  UNK   171       8.936  10.445  77.687  1.00  0.00           C
ATOM   4257  C7  UNK   171       7.902   7.935  80.963  1.00  0.00           C
ATOM   4258  C8  UNK   171       9.176  10.014  80.970  1.00  0.00           C
ATOM   4259  C9  UNK   171       8.708   7.403  81.954  1.00  0.00           C
ATOM   4260  C10 UNK   171      10.001   9.463  81.940  1.00  0.00           C
ATOM   4261  C11 UNK   171       9.734   8.187  82.454  1.00  0.00           C
ATOM   4262  H12 UNK   171       6.201   9.132  79.403  1.00  0.00           H
ATOM   4263  H13 UNK   171       6.925  10.747  79.506  1.00  0.00           H
ATOM   4264  H14 UNK   171       8.163   8.016  76.357  1.00  0.00           H
ATOM   4265  H15 UNK   171       7.252   7.383  77.821  1.00  0.00           H
ATOM   4266  H16 UNK   171       8.955   7.640  77.893  1.00  0.00           H
ATOM   4267  H17 UNK   171       9.271  10.134  76.708  1.00  0.00           H
ATOM   4268  H18 UNK   171       9.734  10.383  78.441  1.00  0.00           H
ATOM   4269  H19 UNK   171       8.663  11.444  77.466  1.00  0.00           H
ATOM   4270  H20 UNK   171       7.229   7.179  80.471  1.00  0.00           H
ATOM   4271  H21 UNK   171       9.437  11.072  80.671  1.00  0.00           H
ATOM   4272  H22 UNK   171       6.961   9.587  76.198  1.00  0.00           H
ATOM   4273  H23 UNK   171       8.527   6.432  82.349  1.00  0.00           H
ATOM   4274  H24 UNK   171      10.816  10.075  82.327  1.00  0.00           H
ATOM   4275  H25 UNK   171      10.393   7.690  83.181  1.00  0.00           H
ATOM   4276  O1  UNK   172      50.791  15.482  76.902  1.00  0.00           O
ATOM   4277  C2  UNK   172      50.247  14.716  75.863  1.00  0.00           C
ATOM   4278  C3  UNK   172      48.983  15.459  75.225  1.00  0.00           C
ATOM   4279  C4  UNK   172      49.314  16.938  74.915  1.00  0.00           C
ATOM   4280  C5  UNK   172      51.345  14.410  74.862  1.00  0.00           C
ATOM   4281  C6  UNK   172      49.783  13.392  76.500  1.00  0.00           C
ATOM   4282  C7  UNK   172      48.963  17.992  75.809  1.00  0.00           C
ATOM   4283  C8  UNK   172      49.711  17.334  73.632  1.00  0.00           C
ATOM   4284  C9  UNK   172      49.126  19.331  75.532  1.00  0.00           C
ATOM   4285  C10 UNK   172      49.882  18.689  73.297  1.00  0.00           C
ATOM   4286  C11 UNK   172      49.618  19.698  74.250  1.00  0.00           C
ATOM   4287  H12 UNK   172      48.038  15.483  75.837  1.00  0.00           H
ATOM   4288  H13 UNK   172      48.708  14.828  74.404  1.00  0.00           H
ATOM   4289  H14 UNK   172      52.131  13.933  75.382  1.00  0.00           H
ATOM   4290  H15 UNK   172      51.801  15.327  74.376  1.00  0.00           H
ATOM   4291  H16 UNK   172      51.114  13.746  74.018  1.00  0.00           H
ATOM   4292  H17 UNK   172      50.272  13.261  77.506  1.00  0.00           H
ATOM   4293  H18 UNK   172      49.975  12.528  75.809  1.00  0.00           H
ATOM   4294  H19 UNK   172      48.663  13.208  76.678  1.00  0.00           H
ATOM   4295  H20 UNK   172      48.625  17.701  76.762  1.00  0.00           H
ATOM   4296  H21 UNK   172      49.916  16.625  72.801  1.00  0.00           H
ATOM   4297  H22 UNK   172      51.104  16.304  76.432  1.00  0.00           H
ATOM   4298  H23 UNK   172      48.910  20.096  76.280  1.00  0.00           H
ATOM   4299  H24 UNK   172      50.276  18.982  72.388  1.00  0.00           H
ATOM   4300  H25 UNK   172      49.808  20.751  73.992  1.00  0.00           H
ATOM   4301  O1  UNK   173       9.446  49.364  46.289  1.00  0.00           O
ATOM   4302  C2  UNK   173       8.356  48.726  47.058  1.00  0.00           C
ATOM   4303  C3  UNK   173       8.591  48.724  48.568  1.00  0.00           C
ATOM   4304  C4  UNK   173       8.925  50.142  49.164  1.00  0.00           C
ATOM   4305  C5  UNK   173       7.037  49.445  46.749  1.00  0.00           C
ATOM   4306  C6  UNK   173       8.317  47.234  46.546  1.00  0.00           C
ATOM   4307  C7  UNK   173      10.290  50.608  49.185  1.00  0.00           C
ATOM   4308  C8  UNK   173       7.922  51.055  49.633  1.00  0.00           C
ATOM   4309  C9  UNK   173      10.555  51.958  49.557  1.00  0.00           C
ATOM   4310  C10 UNK   173       8.151  52.331  50.039  1.00  0.00           C
ATOM   4311  C11 UNK   173       9.517  52.755  50.028  1.00  0.00           C
ATOM   4312  H12 UNK   173       9.475  48.094  48.706  1.00  0.00           H
ATOM   4313  H13 UNK   173       7.809  48.250  49.185  1.00  0.00           H
ATOM   4314  H14 UNK   173       6.812  49.514  45.629  1.00  0.00           H
ATOM   4315  H15 UNK   173       6.971  50.474  47.246  1.00  0.00           H
ATOM   4316  H16 UNK   173       6.151  48.906  47.054  1.00  0.00           H
ATOM   4317  H17 UNK   173       9.391  46.849  46.593  1.00  0.00           H
ATOM   4318  H18 UNK   173       8.020  47.200  45.500  1.00  0.00           H
ATOM   4319  H19 UNK   173       7.668  46.549  47.126  1.00  0.00           H
ATOM   4320  H20 UNK   173      11.058  49.921  48.777  1.00  0.00           H
ATOM   4321  H21 UNK   173       6.879  50.662  49.598  1.00  0.00           H
ATOM   4322  H22 UNK   173       9.588  50.246  46.602  1.00  0.00           H
ATOM   4323  H23 UNK   173      11.545  52.323  49.380  1.00  0.00           H
ATOM   4324  H24 UNK   173       7.394  52.967  50.445  1.00  0.00           H
ATOM   4325  H25 UNK   173       9.805  53.763  50.365  1.00  0.00           H
ATOM   4326  O1  UNK   174      42.234  30.035  33.055  1.00  0.00           O
ATOM   4327  C2  UNK   174      40.884  29.577  32.919  1.00  0.00           C
ATOM   4328  C3  UNK   174      40.029  30.508  32.030  1.00  0.00           C
ATOM   4329  C4  UNK   174      38.572  30.081  31.835  1.00  0.00           C
ATOM   4330  C5  UNK   174      40.914  28.128  32.399  1.00  0.00           C
ATOM   4331  C6  UNK   174      40.257  29.479  34.328  1.00  0.00           C
ATOM   4332  C7  UNK   174      38.206  29.353  30.764  1.00  0.00           C
ATOM   4333  C8  UNK   174      37.592  30.376  32.795  1.00  0.00           C
ATOM   4334  C9  UNK   174      36.817  28.997  30.557  1.00  0.00           C
ATOM   4335  C10 UNK   174      36.268  29.996  32.687  1.00  0.00           C
ATOM   4336  C11 UNK   174      35.841  29.343  31.504  1.00  0.00           C
ATOM   4337  H12 UNK   174      40.542  30.554  31.051  1.00  0.00           H
ATOM   4338  H13 UNK   174      40.109  31.503  32.421  1.00  0.00           H
ATOM   4339  H14 UNK   174      41.074  28.167  31.362  1.00  0.00           H
ATOM   4340  H15 UNK   174      39.978  27.640  32.500  1.00  0.00           H
ATOM   4341  H16 UNK   174      41.674  27.576  33.000  1.00  0.00           H
ATOM   4342  H17 UNK   174      40.917  28.956  35.002  1.00  0.00           H
ATOM   4343  H18 UNK   174      39.286  29.108  34.375  1.00  0.00           H
ATOM   4344  H19 UNK   174      40.094  30.556  34.611  1.00  0.00           H
ATOM   4345  H20 UNK   174      38.870  29.126  29.973  1.00  0.00           H
ATOM   4346  H21 UNK   174      37.912  30.957  33.676  1.00  0.00           H
ATOM   4347  H22 UNK   174      42.666  29.560  33.860  1.00  0.00           H
ATOM   4348  H23 UNK   174      36.540  28.424  29.704  1.00  0.00           H
ATOM   4349  H24 UNK   174      35.589  30.350  33.355  1.00  0.00           H
ATOM   4350  H25 UNK   174      34.798  29.149  31.422  1.00  0.00           H
ATOM   4351  O1  UNK   175      51.444  70.661  11.040  1.00  0.00           O
ATOM   4352  C2  UNK   175      52.580  70.312  10.201  1.00  0.00           C
ATOM   4353  C3  UNK   175      53.391  71.600   9.818  1.00  0.00           C
ATOM   4354  C4  UNK   175      54.556  71.357   8.844  1.00  0.00           C
ATOM   4355  C5  UNK   175      53.463  69.303  10.964  1.00  0.00           C
ATOM   4356  C6  UNK   175      51.926  69.724   8.959  1.00  0.00           C
ATOM   4357  C7  UNK   175      55.882  71.384   9.287  1.00  0.00           C
ATOM   4358  C8  UNK   175      54.384  71.171   7.437  1.00  0.00           C
ATOM   4359  C9  UNK   175      56.981  71.352   8.409  1.00  0.00           C
ATOM   4360  C10 UNK   175      55.440  71.085   6.552  1.00  0.00           C
ATOM   4361  C11 UNK   175      56.741  71.115   6.992  1.00  0.00           C
ATOM   4362  H12 UNK   175      53.734  72.234  10.558  1.00  0.00           H
ATOM   4363  H13 UNK   175      52.663  72.170   9.279  1.00  0.00           H
ATOM   4364  H14 UNK   175      54.330  69.073  10.396  1.00  0.00           H
ATOM   4365  H15 UNK   175      52.934  68.398  11.146  1.00  0.00           H
ATOM   4366  H16 UNK   175      53.725  69.780  11.904  1.00  0.00           H
ATOM   4367  H17 UNK   175      51.157  69.024   9.290  1.00  0.00           H
ATOM   4368  H18 UNK   175      52.670  69.195   8.360  1.00  0.00           H
ATOM   4369  H19 UNK   175      51.383  70.418   8.322  1.00  0.00           H
ATOM   4370  H20 UNK   175      56.068  71.443  10.321  1.00  0.00           H
ATOM   4371  H21 UNK   175      53.356  71.110   7.092  1.00  0.00           H
ATOM   4372  H22 UNK   175      50.826  71.014  10.379  1.00  0.00           H
ATOM   4373  H23 UNK   175      57.938  71.605   8.774  1.00  0.00           H
ATOM   4374  H24 UNK   175      55.155  70.823   5.509  1.00  0.00           H
ATOM   4375  H25 UNK   175      57.598  71.091   6.271  1.00  0.00           H
ATOM   4376  O1  UNK   176      42.287  61.669  46.616  1.00  0.00           O
ATOM   4377  C2  UNK   176      42.958  60.647  46.007  1.00  0.00           C
ATOM   4378  C3  UNK   176      44.203  60.203  46.801  1.00  0.00           C
ATOM   4379  C4  UNK   176      45.180  61.259  47.074  1.00  0.00           C
ATOM   4380  C5  UNK   176      41.993  59.445  45.955  1.00  0.00           C
ATOM   4381  C6  UNK   176      43.328  61.021  44.544  1.00  0.00           C
ATOM   4382  C7  UNK   176      46.172  61.527  46.095  1.00  0.00           C
ATOM   4383  C8  UNK   176      45.000  62.103  48.179  1.00  0.00           C
ATOM   4384  C9  UNK   176      47.127  62.560  46.370  1.00  0.00           C
ATOM   4385  C10 UNK   176      45.939  63.112  48.474  1.00  0.00           C
ATOM   4386  C11 UNK   176      46.979  63.317  47.544  1.00  0.00           C
ATOM   4387  H12 UNK   176      44.596  59.354  46.203  1.00  0.00           H
ATOM   4388  H13 UNK   176      43.804  59.774  47.735  1.00  0.00           H
ATOM   4389  H14 UNK   176      41.274  59.520  45.111  1.00  0.00           H
ATOM   4390  H15 UNK   176      41.368  59.326  46.896  1.00  0.00           H
ATOM   4391  H16 UNK   176      42.430  58.440  45.744  1.00  0.00           H
ATOM   4392  H17 UNK   176      44.340  61.324  44.483  1.00  0.00           H
ATOM   4393  H18 UNK   176      42.748  61.830  44.132  1.00  0.00           H
ATOM   4394  H19 UNK   176      43.036  60.156  43.871  1.00  0.00           H
ATOM   4395  H20 UNK   176      46.181  60.890  45.214  1.00  0.00           H
ATOM   4396  H21 UNK   176      44.072  62.091  48.806  1.00  0.00           H
ATOM   4397  H22 UNK   176      42.894  62.369  46.749  1.00  0.00           H
ATOM   4398  H23 UNK   176      48.036  62.631  45.768  1.00  0.00           H
ATOM   4399  H24 UNK   176      45.778  63.724  49.374  1.00  0.00           H
ATOM   4400  H25 UNK   176      47.623  64.068  47.832  1.00  0.00           H
ATOM   4401  O1  UNK   177      11.372  61.385  45.114  1.00  0.00           O
ATOM   4402  C2  UNK   177      10.548  61.980  44.137  1.00  0.00           C
ATOM   4403  C3  UNK   177      10.814  61.544  42.630  1.00  0.00           C
ATOM   4404  C4  UNK   177      12.271  61.172  42.401  1.00  0.00           C
ATOM   4405  C5  UNK   177       9.113  61.727  44.580  1.00  0.00           C
ATOM   4406  C6  UNK   177      10.879  63.519  44.205  1.00  0.00           C
ATOM   4407  C7  UNK   177      12.773  59.949  42.876  1.00  0.00           C
ATOM   4408  C8  UNK   177      13.122  61.990  41.641  1.00  0.00           C
ATOM   4409  C9  UNK   177      14.111  59.562  42.612  1.00  0.00           C
ATOM   4410  C10 UNK   177      14.440  61.638  41.335  1.00  0.00           C
ATOM   4411  C11 UNK   177      14.927  60.417  41.835  1.00  0.00           C
ATOM   4412  H12 UNK   177      10.534  62.356  41.977  1.00  0.00           H
ATOM   4413  H13 UNK   177      10.224  60.658  42.401  1.00  0.00           H
ATOM   4414  H14 UNK   177       8.312  62.301  44.110  1.00  0.00           H
ATOM   4415  H15 UNK   177       9.092  62.139  45.700  1.00  0.00           H
ATOM   4416  H16 UNK   177       8.845  60.699  44.452  1.00  0.00           H
ATOM   4417  H17 UNK   177      10.589  63.945  45.158  1.00  0.00           H
ATOM   4418  H18 UNK   177      10.212  64.081  43.510  1.00  0.00           H
ATOM   4419  H19 UNK   177      11.905  63.836  44.113  1.00  0.00           H
ATOM   4420  H20 UNK   177      12.177  59.320  43.503  1.00  0.00           H
ATOM   4421  H21 UNK   177      12.818  62.973  41.387  1.00  0.00           H
ATOM   4422  H22 UNK   177      11.136  60.485  45.166  1.00  0.00           H
ATOM   4423  H23 UNK   177      14.576  58.657  43.014  1.00  0.00           H
ATOM   4424  H24 UNK   177      15.026  62.360  40.742  1.00  0.00           H
ATOM   4425  H25 UNK   177      16.001  60.182  41.647  1.00  0.00           H
ATOM   4426  O1  UNK   178       9.361  15.701  12.729  1.00  0.00           O
ATOM   4427  C2  UNK   178      10.292  14.767  12.226  1.00  0.00           C
ATOM   4428  C3  UNK   178      11.500  15.606  11.666  1.00  0.00           C
ATOM   4429  C4  UNK   178      11.770  16.857  12.436  1.00  0.00           C
ATOM   4430  C5  UNK   178      10.633  13.955  13.468  1.00  0.00           C
ATOM   4431  C6  UNK   178       9.583  13.900  11.176  1.00  0.00           C
ATOM   4432  C7  UNK   178      11.332  18.116  12.030  1.00  0.00           C
ATOM   4433  C8  UNK   178      12.490  16.787  13.654  1.00  0.00           C
ATOM   4434  C9  UNK   178      11.646  19.217  12.823  1.00  0.00           C
ATOM   4435  C10 UNK   178      12.846  17.892  14.354  1.00  0.00           C
ATOM   4436  C11 UNK   178      12.430  19.137  13.900  1.00  0.00           C
ATOM   4437  H12 UNK   178      11.280  15.887  10.611  1.00  0.00           H
ATOM   4438  H13 UNK   178      12.505  15.111  11.728  1.00  0.00           H
ATOM   4439  H14 UNK   178      10.621  14.641  14.313  1.00  0.00           H
ATOM   4440  H15 UNK   178      11.578  13.557  13.331  1.00  0.00           H
ATOM   4441  H16 UNK   178       9.943  13.150  13.826  1.00  0.00           H
ATOM   4442  H17 UNK   178      10.106  12.994  10.914  1.00  0.00           H
ATOM   4443  H18 UNK   178       9.517  14.460  10.233  1.00  0.00           H
ATOM   4444  H19 UNK   178       8.608  13.677  11.485  1.00  0.00           H
ATOM   4445  H20 UNK   178      10.619  18.217  11.200  1.00  0.00           H
ATOM   4446  H21 UNK   178      12.795  15.764  14.037  1.00  0.00           H
ATOM   4447  H22 UNK   178      10.076  16.366  13.039  1.00  0.00           H
ATOM   4448  H23 UNK   178      11.278  20.188  12.462  1.00  0.00           H
ATOM   4449  H24 UNK   178      13.343  17.770  15.253  1.00  0.00           H
ATOM   4450  H25 UNK   178      12.905  20.061  14.299  1.00  0.00           H
ATOM   4451  O1  UNK   179      69.044  29.181  14.302  1.00  0.00           O
ATOM   4452  C2  UNK   179      68.348  29.334  15.527  1.00  0.00           C
ATOM   4453  C3  UNK   179      68.914  30.575  16.326  1.00  0.00           C
ATOM   4454  C4  UNK   179      70.405  30.742  16.356  1.00  0.00           C
ATOM   4455  C5  UNK   179      66.849  29.630  15.147  1.00  0.00           C
ATOM   4456  C6  UNK   179      68.465  28.083  16.442  1.00  0.00           C
ATOM   4457  C7  UNK   179      71.042  30.026  17.423  1.00  0.00           C
ATOM   4458  C8  UNK   179      71.161  31.467  15.397  1.00  0.00           C
ATOM   4459  C9  UNK   179      72.394  30.252  17.540  1.00  0.00           C
ATOM   4460  C10 UNK   179      72.514  31.571  15.465  1.00  0.00           C
ATOM   4461  C11 UNK   179      73.177  30.967  16.558  1.00  0.00           C
ATOM   4462  H12 UNK   179      68.554  30.602  17.331  1.00  0.00           H
ATOM   4463  H13 UNK   179      68.535  31.534  15.854  1.00  0.00           H
ATOM   4464  H14 UNK   179      66.719  30.478  14.369  1.00  0.00           H
ATOM   4465  H15 UNK   179      66.133  29.893  15.917  1.00  0.00           H
ATOM   4466  H16 UNK   179      66.423  28.749  14.694  1.00  0.00           H
ATOM   4467  H17 UNK   179      69.520  27.858  16.589  1.00  0.00           H
ATOM   4468  H18 UNK   179      68.019  27.242  15.896  1.00  0.00           H
ATOM   4469  H19 UNK   179      68.002  28.231  17.426  1.00  0.00           H
ATOM   4470  H20 UNK   179      70.445  29.439  18.103  1.00  0.00           H
ATOM   4471  H21 UNK   179      70.645  31.874  14.541  1.00  0.00           H
ATOM   4472  H22 UNK   179      69.892  28.676  14.567  1.00  0.00           H
ATOM   4473  H23 UNK   179      72.951  29.826  18.462  1.00  0.00           H
ATOM   4474  H24 UNK   179      73.057  32.228  14.699  1.00  0.00           H
ATOM   4475  H25 UNK   179      74.230  31.054  16.699  1.00  0.00           H
ATOM   4476  O1  UNK   180      63.994  24.636  59.150  1.00  0.00           O
ATOM   4477  C2  UNK   180      63.850  23.719  58.065  1.00  0.00           C
ATOM   4478  C3  UNK   180      64.480  22.388  58.425  1.00  0.00           C
ATOM   4479  C4  UNK   180      64.161  21.930  59.821  1.00  0.00           C
ATOM   4480  C5  UNK   180      62.362  23.671  57.575  1.00  0.00           C
ATOM   4481  C6  UNK   180      64.715  24.381  56.845  1.00  0.00           C
ATOM   4482  C7  UNK   180      63.072  21.128  60.098  1.00  0.00           C
ATOM   4483  C8  UNK   180      65.077  22.220  60.848  1.00  0.00           C
ATOM   4484  C9  UNK   180      62.913  20.694  61.480  1.00  0.00           C
ATOM   4485  C10 UNK   180      64.839  21.870  62.154  1.00  0.00           C
ATOM   4486  C11 UNK   180      63.727  21.155  62.508  1.00  0.00           C
ATOM   4487  H12 UNK   180      65.521  22.326  58.218  1.00  0.00           H
ATOM   4488  H13 UNK   180      64.082  21.653  57.772  1.00  0.00           H
ATOM   4489  H14 UNK   180      62.175  22.805  56.897  1.00  0.00           H
ATOM   4490  H15 UNK   180      61.982  24.561  57.087  1.00  0.00           H
ATOM   4491  H16 UNK   180      61.653  23.544  58.479  1.00  0.00           H
ATOM   4492  H17 UNK   180      64.178  25.153  56.210  1.00  0.00           H
ATOM   4493  H18 UNK   180      65.273  23.693  56.199  1.00  0.00           H
ATOM   4494  H19 UNK   180      65.659  24.854  57.238  1.00  0.00           H
ATOM   4495  H20 UNK   180      62.313  20.892  59.331  1.00  0.00           H
ATOM   4496  H21 UNK   180      65.939  22.871  60.691  1.00  0.00           H
ATOM   4497  H22 UNK   180      63.684  24.270  59.944  1.00  0.00           H
ATOM   4498  H23 UNK   180      62.058  20.154  61.739  1.00  0.00           H
ATOM   4499  H24 UNK   180      65.535  22.201  62.885  1.00  0.00           H
ATOM   4500  H25 UNK   180      63.674  20.763  63.491  1.00  0.00           H
ATOM   4501  O1  UNK   181      43.923  35.777  39.013  1.00  0.00           O
ATOM   4502  C2  UNK   181      43.754  36.714  38.013  1.00  0.00           C
ATOM   4503  C3  UNK   181      43.676  38.094  38.689  1.00  0.00           C
ATOM   4504  C4  UNK   181      42.560  38.471  39.673  1.00  0.00           C
ATOM   4505  C5  UNK   181      45.033  36.641  37.161  1.00  0.00           C
ATOM   4506  C6  UNK   181      42.434  36.375  37.170  1.00  0.00           C
ATOM   4507  C7  UNK   181      41.391  39.000  39.063  1.00  0.00           C
ATOM   4508  C8  UNK   181      42.681  38.431  41.063  1.00  0.00           C
ATOM   4509  C9  UNK   181      40.450  39.706  39.852  1.00  0.00           C
ATOM   4510  C10 UNK   181      41.709  39.042  41.833  1.00  0.00           C
ATOM   4511  C11 UNK   181      40.608  39.732  41.264  1.00  0.00           C
ATOM   4512  H12 UNK   181      43.619  38.786  37.839  1.00  0.00           H
ATOM   4513  H13 UNK   181      44.661  38.390  39.121  1.00  0.00           H
ATOM   4514  H14 UNK   181      44.848  37.146  36.223  1.00  0.00           H
ATOM   4515  H15 UNK   181      45.232  35.563  37.040  1.00  0.00           H
ATOM   4516  H16 UNK   181      45.925  37.104  37.629  1.00  0.00           H
ATOM   4517  H17 UNK   181      42.520  35.391  36.845  1.00  0.00           H
ATOM   4518  H18 UNK   181      42.372  37.072  36.362  1.00  0.00           H
ATOM   4519  H19 UNK   181      41.536  36.464  37.801  1.00  0.00           H
ATOM   4520  H20 UNK   181      41.301  38.932  38.009  1.00  0.00           H
ATOM   4521  H21 UNK   181      43.609  38.001  41.534  1.00  0.00           H
ATOM   4522  H22 UNK   181      42.974  35.582  39.196  1.00  0.00           H
ATOM   4523  H23 UNK   181      39.654  40.148  39.281  1.00  0.00           H
ATOM   4524  H24 UNK   181      41.802  39.065  42.919  1.00  0.00           H
ATOM   4525  H25 UNK   181      39.823  40.188  41.883  1.00  0.00           H
ATOM   4526  O1  UNK   182      40.364  16.735  71.050  1.00  0.00           O
ATOM   4527  C2  UNK   182      39.906  16.971  69.713  1.00  0.00           C
ATOM   4528  C3  UNK   182      38.972  15.818  69.293  1.00  0.00           C
ATOM   4529  C4  UNK   182      38.633  15.850  67.819  1.00  0.00           C
ATOM   4530  C5  UNK   182      39.187  18.298  69.554  1.00  0.00           C
ATOM   4531  C6  UNK   182      41.269  16.990  68.918  1.00  0.00           C
ATOM   4532  C7  UNK   182      37.360  16.314  67.374  1.00  0.00           C
ATOM   4533  C8  UNK   182      39.438  15.473  66.746  1.00  0.00           C
ATOM   4534  C9  UNK   182      37.008  16.415  65.999  1.00  0.00           C
ATOM   4535  C10 UNK   182      39.016  15.349  65.418  1.00  0.00           C
ATOM   4536  C11 UNK   182      37.765  15.809  65.001  1.00  0.00           C
ATOM   4537  H12 UNK   182      38.100  15.772  69.988  1.00  0.00           H
ATOM   4538  H13 UNK   182      39.539  14.850  69.470  1.00  0.00           H
ATOM   4539  H14 UNK   182      39.805  19.159  70.000  1.00  0.00           H
ATOM   4540  H15 UNK   182      38.145  18.331  70.032  1.00  0.00           H
ATOM   4541  H16 UNK   182      39.031  18.494  68.443  1.00  0.00           H
ATOM   4542  H17 UNK   182      41.681  15.954  68.861  1.00  0.00           H
ATOM   4543  H18 UNK   182      42.012  17.687  69.339  1.00  0.00           H
ATOM   4544  H19 UNK   182      41.116  17.378  67.911  1.00  0.00           H
ATOM   4545  H20 UNK   182      36.683  16.701  68.176  1.00  0.00           H
ATOM   4546  H21 UNK   182      40.503  15.236  66.952  1.00  0.00           H
ATOM   4547  H22 UNK   182      39.953  15.919  71.448  1.00  0.00           H
ATOM   4548  H23 UNK   182      36.068  16.932  65.683  1.00  0.00           H
ATOM   4549  H24 UNK   182      39.744  14.971  64.724  1.00  0.00           H
ATOM   4550  H25 UNK   182      37.406  15.751  63.932  1.00  0.00           H
ATOM   4551  O1  UNK   183      41.325  18.686   4.888  1.00  0.00           O
ATOM   4552  C2  UNK   183      41.113  19.576   6.007  1.00  0.00           C
ATOM   4553  C3  UNK   183      42.526  19.418   6.706  1.00  0.00           C
ATOM   4554  C4  UNK   183      42.712  20.252   7.973  1.00  0.00           C
ATOM   4555  C5  UNK   183      40.722  20.967   5.542  1.00  0.00           C
ATOM   4556  C6  UNK   183      40.013  18.871   6.842  1.00  0.00           C
ATOM   4557  C7  UNK   183      43.084  21.625   7.940  1.00  0.00           C
ATOM   4558  C8  UNK   183      42.118  19.739   9.129  1.00  0.00           C
ATOM   4559  C9  UNK   183      43.180  22.388   9.105  1.00  0.00           C
ATOM   4560  C10 UNK   183      42.090  20.541  10.289  1.00  0.00           C
ATOM   4561  C11 UNK   183      42.650  21.837  10.319  1.00  0.00           C
ATOM   4562  H12 UNK   183      43.280  19.742   5.945  1.00  0.00           H
ATOM   4563  H13 UNK   183      42.730  18.383   7.011  1.00  0.00           H
ATOM   4564  H14 UNK   183      40.440  21.476   6.381  1.00  0.00           H
ATOM   4565  H15 UNK   183      39.854  20.867   4.891  1.00  0.00           H
ATOM   4566  H16 UNK   183      41.631  21.444   5.113  1.00  0.00           H
ATOM   4567  H17 UNK   183      40.333  17.901   7.243  1.00  0.00           H
ATOM   4568  H18 UNK   183      39.222  18.553   6.095  1.00  0.00           H
ATOM   4569  H19 UNK   183      39.615  19.570   7.581  1.00  0.00           H
ATOM   4570  H20 UNK   183      43.451  22.019   6.976  1.00  0.00           H
ATOM   4571  H21 UNK   183      41.586  18.814   9.218  1.00  0.00           H
ATOM   4572  H22 UNK   183      40.474  18.641   4.346  1.00  0.00           H
ATOM   4573  H23 UNK   183      43.538  23.383   9.191  1.00  0.00           H
ATOM   4574  H24 UNK   183      41.744  20.054  11.225  1.00  0.00           H
ATOM   4575  H25 UNK   183      42.701  22.337  11.340  1.00  0.00           H
ATOM   4576  O1  UNK   184      72.531  45.702  39.179  1.00  0.00           O
ATOM   4577  C2  UNK   184      72.470  46.972  39.798  1.00  0.00           C
ATOM   4578  C3  UNK   184      71.233  47.730  39.292  1.00  0.00           C
ATOM   4579  C4  UNK   184      70.756  48.931  40.212  1.00  0.00           C
ATOM   4580  C5  UNK   184      72.236  46.577  41.234  1.00  0.00           C
ATOM   4581  C6  UNK   184      73.837  47.608  39.714  1.00  0.00           C
ATOM   4582  C7  UNK   184      69.616  48.726  40.981  1.00  0.00           C
ATOM   4583  C8  UNK   184      71.359  50.181  40.283  1.00  0.00           C
ATOM   4584  C9  UNK   184      69.125  49.666  41.848  1.00  0.00           C
ATOM   4585  C10 UNK   184      70.765  51.205  41.056  1.00  0.00           C
ATOM   4586  C11 UNK   184      69.778  50.880  41.977  1.00  0.00           C
ATOM   4587  H12 UNK   184      70.402  47.049  39.203  1.00  0.00           H
ATOM   4588  H13 UNK   184      71.421  48.157  38.311  1.00  0.00           H
ATOM   4589  H14 UNK   184      73.000  45.956  41.584  1.00  0.00           H
ATOM   4590  H15 UNK   184      71.252  46.056  41.456  1.00  0.00           H
ATOM   4591  H16 UNK   184      72.219  47.468  41.858  1.00  0.00           H
ATOM   4592  H17 UNK   184      74.652  46.869  40.005  1.00  0.00           H
ATOM   4593  H18 UNK   184      73.913  48.524  40.336  1.00  0.00           H
ATOM   4594  H19 UNK   184      73.987  47.847  38.688  1.00  0.00           H
ATOM   4595  H20 UNK   184      68.994  47.834  40.949  1.00  0.00           H
ATOM   4596  H21 UNK   184      72.326  50.427  39.757  1.00  0.00           H
ATOM   4597  H22 UNK   184      73.490  45.396  39.047  1.00  0.00           H
ATOM   4598  H23 UNK   184      68.229  49.453  42.362  1.00  0.00           H
ATOM   4599  H24 UNK   184      71.267  52.167  41.171  1.00  0.00           H
ATOM   4600  H25 UNK   184      69.360  51.692  42.513  1.00  0.00           H
ATOM   4601  O1  UNK   185       2.769  40.281  35.571  1.00  0.00           O
ATOM   4602  C2  UNK   185       3.823  41.099  35.157  1.00  0.00           C
ATOM   4603  C3  UNK   185       3.507  42.610  35.125  1.00  0.00           C
ATOM   4604  C4  UNK   185       2.849  43.285  36.391  1.00  0.00           C
ATOM   4605  C5  UNK   185       5.042  40.871  36.023  1.00  0.00           C
ATOM   4606  C6  UNK   185       4.060  40.625  33.717  1.00  0.00           C
ATOM   4607  C7  UNK   185       1.450  43.301  36.495  1.00  0.00           C
ATOM   4608  C8  UNK   185       3.652  44.014  37.315  1.00  0.00           C
ATOM   4609  C9  UNK   185       0.807  43.818  37.602  1.00  0.00           C
ATOM   4610  C10 UNK   185       2.976  44.545  38.482  1.00  0.00           C
ATOM   4611  C11 UNK   185       1.581  44.355  38.657  1.00  0.00           C
ATOM   4612  H12 UNK   185       2.867  42.720  34.236  1.00  0.00           H
ATOM   4613  H13 UNK   185       4.377  43.146  34.933  1.00  0.00           H
ATOM   4614  H14 UNK   185       5.835  41.458  35.452  1.00  0.00           H
ATOM   4615  H15 UNK   185       5.331  39.854  36.020  1.00  0.00           H
ATOM   4616  H16 UNK   185       4.856  41.304  37.095  1.00  0.00           H
ATOM   4617  H17 UNK   185       4.785  41.415  33.319  1.00  0.00           H
ATOM   4618  H18 UNK   185       3.189  40.662  33.133  1.00  0.00           H
ATOM   4619  H19 UNK   185       4.420  39.567  33.598  1.00  0.00           H
ATOM   4620  H20 UNK   185       0.811  42.855  35.714  1.00  0.00           H
ATOM   4621  H21 UNK   185       4.766  44.079  37.103  1.00  0.00           H
ATOM   4622  H22 UNK   185       2.921  39.936  36.491  1.00  0.00           H
ATOM   4623  H23 UNK   185      -0.235  43.825  37.709  1.00  0.00           H
ATOM   4624  H24 UNK   185       3.468  44.875  39.403  1.00  0.00           H
ATOM   4625  H25 UNK   185       1.076  44.642  39.546  1.00  0.00           H
ATOM   4626  O1  UNK   186      38.360  49.940  48.697  1.00  0.00           O
ATOM   4627  C2  UNK   186      37.545  49.086  47.977  1.00  0.00           C
ATOM   4628  C3  UNK   186      38.395  47.805  47.626  1.00  0.00           C
ATOM   4629  C4  UNK   186      37.686  46.631  46.969  1.00  0.00           C
ATOM   4630  C5  UNK   186      36.313  48.647  48.871  1.00  0.00           C
ATOM   4631  C6  UNK   186      37.008  49.797  46.750  1.00  0.00           C
ATOM   4632  C7  UNK   186      37.083  45.593  47.713  1.00  0.00           C
ATOM   4633  C8  UNK   186      37.853  46.585  45.597  1.00  0.00           C
ATOM   4634  C9  UNK   186      36.402  44.622  47.034  1.00  0.00           C
ATOM   4635  C10 UNK   186      37.131  45.608  44.928  1.00  0.00           C
ATOM   4636  C11 UNK   186      36.336  44.702  45.641  1.00  0.00           C
ATOM   4637  H12 UNK   186      38.919  47.406  48.492  1.00  0.00           H
ATOM   4638  H13 UNK   186      39.247  48.121  47.020  1.00  0.00           H
ATOM   4639  H14 UNK   186      36.613  47.893  49.529  1.00  0.00           H
ATOM   4640  H15 UNK   186      35.538  48.206  48.262  1.00  0.00           H
ATOM   4641  H16 UNK   186      35.884  49.447  49.430  1.00  0.00           H
ATOM   4642  H17 UNK   186      36.105  49.400  46.262  1.00  0.00           H
ATOM   4643  H18 UNK   186      37.844  49.764  45.990  1.00  0.00           H
ATOM   4644  H19 UNK   186      36.719  50.797  47.074  1.00  0.00           H
ATOM   4645  H20 UNK   186      37.031  45.499  48.726  1.00  0.00           H
ATOM   4646  H21 UNK   186      38.294  47.360  45.006  1.00  0.00           H
ATOM   4647  H22 UNK   186      37.801  50.334  49.417  1.00  0.00           H
ATOM   4648  H23 UNK   186      35.862  43.807  47.504  1.00  0.00           H
ATOM   4649  H24 UNK   186      37.150  45.427  43.777  1.00  0.00           H
ATOM   4650  H25 UNK   186      35.929  43.905  45.103  1.00  0.00           H
ATOM   4651  O1  UNK   187      63.937  12.109   0.688  1.00  0.00           O
ATOM   4652  C2  UNK   187      63.855  11.867   2.061  1.00  0.00           C
ATOM   4653  C3  UNK   187      62.386  11.590   2.441  1.00  0.00           C
ATOM   4654  C4  UNK   187      61.688  10.612   1.563  1.00  0.00           C
ATOM   4655  C5  UNK   187      64.804  10.799   2.414  1.00  0.00           C
ATOM   4656  C6  UNK   187      64.217  13.125   2.793  1.00  0.00           C
ATOM   4657  C7  UNK   187      61.155  10.977   0.297  1.00  0.00           C
ATOM   4658  C8  UNK   187      61.661   9.219   1.913  1.00  0.00           C
ATOM   4659  C9  UNK   187      60.674  10.065  -0.591  1.00  0.00           C
ATOM   4660  C10 UNK   187      61.401   8.235   0.901  1.00  0.00           C
ATOM   4661  C11 UNK   187      60.903   8.659  -0.347  1.00  0.00           C
ATOM   4662  H12 UNK   187      61.826  12.572   2.494  1.00  0.00           H
ATOM   4663  H13 UNK   187      62.293  11.334   3.489  1.00  0.00           H
ATOM   4664  H14 UNK   187      65.257  10.879   3.428  1.00  0.00           H
ATOM   4665  H15 UNK   187      65.644  10.686   1.752  1.00  0.00           H
ATOM   4666  H16 UNK   187      64.312   9.853   2.331  1.00  0.00           H
ATOM   4667  H17 UNK   187      64.233  12.934   3.887  1.00  0.00           H
ATOM   4668  H18 UNK   187      63.562  14.068   2.582  1.00  0.00           H
ATOM   4669  H19 UNK   187      65.214  13.456   2.497  1.00  0.00           H
ATOM   4670  H20 UNK   187      61.230  11.992   0.042  1.00  0.00           H
ATOM   4671  H21 UNK   187      62.085   8.896   2.846  1.00  0.00           H
ATOM   4672  H22 UNK   187      63.441  11.415   0.267  1.00  0.00           H
ATOM   4673  H23 UNK   187      60.243  10.384  -1.609  1.00  0.00           H
ATOM   4674  H24 UNK   187      61.456   7.153   1.125  1.00  0.00           H
ATOM   4675  H25 UNK   187      60.717   7.856  -1.034  1.00  0.00           H
ATOM   4676  O1  UNK   188      33.799  66.733  64.210  1.00  0.00           O
ATOM   4677  C2  UNK   188      33.501  65.534  64.883  1.00  0.00           C
ATOM   4678  C3  UNK   188      34.586  65.399  65.984  1.00  0.00           C
ATOM   4679  C4  UNK   188      34.901  66.635  66.804  1.00  0.00           C
ATOM   4680  C5  UNK   188      32.101  65.617  65.568  1.00  0.00           C
ATOM   4681  C6  UNK   188      33.611  64.463  63.814  1.00  0.00           C
ATOM   4682  C7  UNK   188      35.907  67.492  66.383  1.00  0.00           C
ATOM   4683  C8  UNK   188      34.352  66.792  68.099  1.00  0.00           C
ATOM   4684  C9  UNK   188      36.316  68.569  67.185  1.00  0.00           C
ATOM   4685  C10 UNK   188      34.737  67.883  68.883  1.00  0.00           C
ATOM   4686  C11 UNK   188      35.787  68.709  68.453  1.00  0.00           C
ATOM   4687  H12 UNK   188      35.409  65.012  65.433  1.00  0.00           H
ATOM   4688  H13 UNK   188      34.373  64.476  66.657  1.00  0.00           H
ATOM   4689  H14 UNK   188      31.879  64.715  66.121  1.00  0.00           H
ATOM   4690  H15 UNK   188      31.309  65.533  64.723  1.00  0.00           H
ATOM   4691  H16 UNK   188      31.983  66.536  66.137  1.00  0.00           H
ATOM   4692  H17 UNK   188      32.892  64.582  62.981  1.00  0.00           H
ATOM   4693  H18 UNK   188      33.533  63.472  64.351  1.00  0.00           H
ATOM   4694  H19 UNK   188      34.647  64.441  63.542  1.00  0.00           H
ATOM   4695  H20 UNK   188      36.225  67.419  65.356  1.00  0.00           H
ATOM   4696  H21 UNK   188      33.614  66.097  68.469  1.00  0.00           H
ATOM   4697  H22 UNK   188      33.820  67.477  64.837  1.00  0.00           H
ATOM   4698  H23 UNK   188      37.024  69.247  66.816  1.00  0.00           H
ATOM   4699  H24 UNK   188      34.278  67.980  69.858  1.00  0.00           H
ATOM   4700  H25 UNK   188      36.247  69.375  69.157  1.00  0.00           H
ATOM   4701  O1  UNK   189      11.090  17.596  45.265  1.00  0.00           O
ATOM   4702  C2  UNK   189      11.653  18.350  46.309  1.00  0.00           C
ATOM   4703  C3  UNK   189      11.091  17.951  47.656  1.00  0.00           C
ATOM   4704  C4  UNK   189      11.126  16.490  48.123  1.00  0.00           C
ATOM   4705  C5  UNK   189      13.224  18.188  46.279  1.00  0.00           C
ATOM   4706  C6  UNK   189      11.327  19.862  46.036  1.00  0.00           C
ATOM   4707  C7  UNK   189      12.194  16.061  48.944  1.00  0.00           C
ATOM   4708  C8  UNK   189      10.141  15.528  47.718  1.00  0.00           C
ATOM   4709  C9  UNK   189      12.136  14.762  49.489  1.00  0.00           C
ATOM   4710  C10 UNK   189      10.131  14.199  48.177  1.00  0.00           C
ATOM   4711  C11 UNK   189      11.185  13.839  49.136  1.00  0.00           C
ATOM   4712  H12 UNK   189      10.061  18.190  47.594  1.00  0.00           H
ATOM   4713  H13 UNK   189      11.643  18.572  48.324  1.00  0.00           H
ATOM   4714  H14 UNK   189      13.488  17.118  46.325  1.00  0.00           H
ATOM   4715  H15 UNK   189      13.720  18.680  47.111  1.00  0.00           H
ATOM   4716  H16 UNK   189      13.627  18.639  45.374  1.00  0.00           H
ATOM   4717  H17 UNK   189      11.901  20.515  46.712  1.00  0.00           H
ATOM   4718  H18 UNK   189      10.308  20.071  46.101  1.00  0.00           H
ATOM   4719  H19 UNK   189      11.611  20.095  45.029  1.00  0.00           H
ATOM   4720  H20 UNK   189      12.996  16.716  49.285  1.00  0.00           H
ATOM   4721  H21 UNK   189       9.415  15.897  47.033  1.00  0.00           H
ATOM   4722  H22 UNK   189      11.714  16.862  45.298  1.00  0.00           H
ATOM   4723  H23 UNK   189      12.750  14.494  50.309  1.00  0.00           H
ATOM   4724  H24 UNK   189       9.471  13.447  47.829  1.00  0.00           H
ATOM   4725  H25 UNK   189      11.136  12.869  49.542  1.00  0.00           H
ATOM   4726  O1  UNK   190      38.077  11.368  31.253  1.00  0.00           O
ATOM   4727  C2  UNK   190      39.335  11.038  31.797  1.00  0.00           C
ATOM   4728  C3  UNK   190      40.202  10.656  30.571  1.00  0.00           C
ATOM   4729  C4  UNK   190      40.437  11.718  29.499  1.00  0.00           C
ATOM   4730  C5  UNK   190      39.862  12.237  32.550  1.00  0.00           C
ATOM   4731  C6  UNK   190      39.158   9.911  32.813  1.00  0.00           C
ATOM   4732  C7  UNK   190      39.531  12.077  28.466  1.00  0.00           C
ATOM   4733  C8  UNK   190      41.677  12.331  29.511  1.00  0.00           C
ATOM   4734  C9  UNK   190      39.850  13.179  27.670  1.00  0.00           C
ATOM   4735  C10 UNK   190      41.908  13.529  28.832  1.00  0.00           C
ATOM   4736  C11 UNK   190      40.981  13.997  27.910  1.00  0.00           C
ATOM   4737  H12 UNK   190      39.753   9.705  30.147  1.00  0.00           H
ATOM   4738  H13 UNK   190      41.201  10.423  30.936  1.00  0.00           H
ATOM   4739  H14 UNK   190      39.245  12.589  33.375  1.00  0.00           H
ATOM   4740  H15 UNK   190      39.955  13.151  31.898  1.00  0.00           H
ATOM   4741  H16 UNK   190      40.904  12.058  32.964  1.00  0.00           H
ATOM   4742  H17 UNK   190      38.736  10.278  33.721  1.00  0.00           H
ATOM   4743  H18 UNK   190      40.101   9.340  32.892  1.00  0.00           H
ATOM   4744  H19 UNK   190      38.407   9.172  32.437  1.00  0.00           H
ATOM   4745  H20 UNK   190      38.591  11.574  28.358  1.00  0.00           H
ATOM   4746  H21 UNK   190      42.426  11.976  30.201  1.00  0.00           H
ATOM   4747  H22 UNK   190      38.240  12.280  31.174  1.00  0.00           H
ATOM   4748  H23 UNK   190      39.159  13.390  26.868  1.00  0.00           H
ATOM   4749  H24 UNK   190      42.830  14.045  28.814  1.00  0.00           H
ATOM   4750  H25 UNK   190      41.262  14.817  27.256  1.00  0.00           H
ATOM   4751  O1  UNK   191      70.010  35.802  22.980  1.00  0.00           O
ATOM   4752  C2  UNK   191      71.189  35.824  23.752  1.00  0.00           C
ATOM   4753  C3  UNK   191      70.781  36.229  25.169  1.00  0.00           C
ATOM   4754  C4  UNK   191      70.519  37.734  25.466  1.00  0.00           C
ATOM   4755  C5  UNK   191      71.748  34.314  23.777  1.00  0.00           C
ATOM   4756  C6  UNK   191      72.293  36.771  23.183  1.00  0.00           C
ATOM   4757  C7  UNK   191      71.524  38.514  26.041  1.00  0.00           C
ATOM   4758  C8  UNK   191      69.272  38.453  25.207  1.00  0.00           C
ATOM   4759  C9  UNK   191      71.399  39.936  26.275  1.00  0.00           C
ATOM   4760  C10 UNK   191      69.116  39.769  25.448  1.00  0.00           C
ATOM   4761  C11 UNK   191      70.175  40.550  26.016  1.00  0.00           C
ATOM   4762  H12 UNK   191      71.647  35.919  25.805  1.00  0.00           H
ATOM   4763  H13 UNK   191      69.974  35.600  25.518  1.00  0.00           H
ATOM   4764  H14 UNK   191      72.698  34.298  24.256  1.00  0.00           H
ATOM   4765  H15 UNK   191      71.931  33.916  22.754  1.00  0.00           H
ATOM   4766  H16 UNK   191      71.036  33.580  24.326  1.00  0.00           H
ATOM   4767  H17 UNK   191      72.940  37.241  23.936  1.00  0.00           H
ATOM   4768  H18 UNK   191      71.939  37.633  22.697  1.00  0.00           H
ATOM   4769  H19 UNK   191      72.888  36.115  22.534  1.00  0.00           H
ATOM   4770  H20 UNK   191      72.503  38.080  26.206  1.00  0.00           H
ATOM   4771  H21 UNK   191      68.370  37.950  24.832  1.00  0.00           H
ATOM   4772  H22 UNK   191      70.121  35.494  22.073  1.00  0.00           H
ATOM   4773  H23 UNK   191      72.205  40.520  26.605  1.00  0.00           H
ATOM   4774  H24 UNK   191      68.194  40.238  25.197  1.00  0.00           H
ATOM   4775  H25 UNK   191      70.048  41.554  26.268  1.00  0.00           H
ATOM   4776  O1  UNK   192      36.715  81.350  41.700  1.00  0.00           O
ATOM   4777  C2  UNK   192      37.032  80.005  41.727  1.00  0.00           C
ATOM   4778  C3  UNK   192      37.076  79.557  40.216  1.00  0.00           C
ATOM   4779  C4  UNK   192      37.471  78.061  39.964  1.00  0.00           C
ATOM   4780  C5  UNK   192      38.302  79.779  42.521  1.00  0.00           C
ATOM   4781  C6  UNK   192      35.796  79.289  42.350  1.00  0.00           C
ATOM   4782  C7  UNK   192      38.791  77.786  39.616  1.00  0.00           C
ATOM   4783  C8  UNK   192      36.524  77.021  40.033  1.00  0.00           C
ATOM   4784  C9  UNK   192      39.177  76.477  39.272  1.00  0.00           C
ATOM   4785  C10 UNK   192      36.888  75.680  39.734  1.00  0.00           C
ATOM   4786  C11 UNK   192      38.262  75.385  39.388  1.00  0.00           C
ATOM   4787  H12 UNK   192      37.633  80.272  39.568  1.00  0.00           H
ATOM   4788  H13 UNK   192      36.045  79.727  39.815  1.00  0.00           H
ATOM   4789  H14 UNK   192      38.458  78.718  42.756  1.00  0.00           H
ATOM   4790  H15 UNK   192      38.183  80.329  43.480  1.00  0.00           H
ATOM   4791  H16 UNK   192      39.175  80.236  42.007  1.00  0.00           H
ATOM   4792  H17 UNK   192      35.839  78.163  42.301  1.00  0.00           H
ATOM   4793  H18 UNK   192      34.935  79.595  41.780  1.00  0.00           H
ATOM   4794  H19 UNK   192      35.831  79.588  43.452  1.00  0.00           H
ATOM   4795  H20 UNK   192      39.508  78.604  39.633  1.00  0.00           H
ATOM   4796  H21 UNK   192      35.491  77.269  40.201  1.00  0.00           H
ATOM   4797  H22 UNK   192      37.507  81.825  41.364  1.00  0.00           H
ATOM   4798  H23 UNK   192      40.176  76.239  38.927  1.00  0.00           H
ATOM   4799  H24 UNK   192      36.210  74.881  39.770  1.00  0.00           H
ATOM   4800  H25 UNK   192      38.581  74.391  39.142  1.00  0.00           H
ATOM   4801  O1  UNK   193      52.381   0.001  21.934  1.00  0.00           O
ATOM   4802  C2  UNK   193      53.188   1.018  21.307  1.00  0.00           C
ATOM   4803  C3  UNK   193      52.233   2.182  21.034  1.00  0.00           C
ATOM   4804  C4  UNK   193      52.846   3.505  20.590  1.00  0.00           C
ATOM   4805  C5  UNK   193      54.383   1.356  22.217  1.00  0.00           C
ATOM   4806  C6  UNK   193      53.625   0.369  19.998  1.00  0.00           C
ATOM   4807  C7  UNK   193      52.790   3.915  19.268  1.00  0.00           C
ATOM   4808  C8  UNK   193      53.303   4.465  21.546  1.00  0.00           C
ATOM   4809  C9  UNK   193      53.151   5.231  18.935  1.00  0.00           C
ATOM   4810  C10 UNK   193      53.704   5.771  21.187  1.00  0.00           C
ATOM   4811  C11 UNK   193      53.670   6.159  19.851  1.00  0.00           C
ATOM   4812  H12 UNK   193      51.682   2.331  21.996  1.00  0.00           H
ATOM   4813  H13 UNK   193      51.603   1.807  20.237  1.00  0.00           H
ATOM   4814  H14 UNK   193      54.062   1.800  23.123  1.00  0.00           H
ATOM   4815  H15 UNK   193      55.120   2.053  21.735  1.00  0.00           H
ATOM   4816  H16 UNK   193      54.885   0.471  22.543  1.00  0.00           H
ATOM   4817  H17 UNK   193      54.316  -0.468  20.110  1.00  0.00           H
ATOM   4818  H18 UNK   193      54.118   1.139  19.410  1.00  0.00           H
ATOM   4819  H19 UNK   193      52.686   0.149  19.542  1.00  0.00           H
ATOM   4820  H20 UNK   193      52.392   3.218  18.486  1.00  0.00           H
ATOM   4821  H21 UNK   193      53.207   4.167  22.557  1.00  0.00           H
ATOM   4822  H22 UNK   193      51.545  -0.127  21.438  1.00  0.00           H
ATOM   4823  H23 UNK   193      53.168   5.531  17.893  1.00  0.00           H
ATOM   4824  H24 UNK   193      54.025   6.523  21.915  1.00  0.00           H
ATOM   4825  H25 UNK   193      53.945   7.160  19.475  1.00  0.00           H
ATOM   4826  O1  UNK   194      11.740  70.975  39.225  1.00  0.00           O
ATOM   4827  C2  UNK   194      12.347  72.193  39.209  1.00  0.00           C
ATOM   4828  C3  UNK   194      11.224  73.203  39.607  1.00  0.00           C
ATOM   4829  C4  UNK   194      10.556  72.987  40.982  1.00  0.00           C
ATOM   4830  C5  UNK   194      13.465  72.117  40.249  1.00  0.00           C
ATOM   4831  C6  UNK   194      12.805  72.369  37.733  1.00  0.00           C
ATOM   4832  C7  UNK   194       9.806  71.849  41.290  1.00  0.00           C
ATOM   4833  C8  UNK   194      10.759  73.966  41.994  1.00  0.00           C
ATOM   4834  C9  UNK   194       9.075  71.733  42.521  1.00  0.00           C
ATOM   4835  C10 UNK   194      10.179  73.814  43.278  1.00  0.00           C
ATOM   4836  C11 UNK   194       9.330  72.680  43.525  1.00  0.00           C
ATOM   4837  H12 UNK   194      10.409  73.069  38.909  1.00  0.00           H
ATOM   4838  H13 UNK   194      11.521  74.268  39.422  1.00  0.00           H
ATOM   4839  H14 UNK   194      13.052  72.115  41.333  1.00  0.00           H
ATOM   4840  H15 UNK   194      14.143  73.048  40.134  1.00  0.00           H
ATOM   4841  H16 UNK   194      14.112  71.281  40.136  1.00  0.00           H
ATOM   4842  H17 UNK   194      13.343  73.338  37.704  1.00  0.00           H
ATOM   4843  H18 UNK   194      12.056  72.475  36.921  1.00  0.00           H
ATOM   4844  H19 UNK   194      13.381  71.490  37.372  1.00  0.00           H
ATOM   4845  H20 UNK   194       9.612  71.070  40.535  1.00  0.00           H
ATOM   4846  H21 UNK   194      11.488  74.800  41.927  1.00  0.00           H
ATOM   4847  H22 UNK   194      11.961  70.685  40.169  1.00  0.00           H
ATOM   4848  H23 UNK   194       8.407  70.901  42.680  1.00  0.00           H
ATOM   4849  H24 UNK   194      10.444  74.473  44.101  1.00  0.00           H
ATOM   4850  H25 UNK   194       8.850  72.523  44.461  1.00  0.00           H
ATOM   4851  O1  UNK   195      44.547  70.109  31.225  1.00  0.00           O
ATOM   4852  C2  UNK   195      45.425  69.727  32.262  1.00  0.00           C
ATOM   4853  C3  UNK   195      45.132  68.188  32.494  1.00  0.00           C
ATOM   4854  C4  UNK   195      45.138  67.274  31.217  1.00  0.00           C
ATOM   4855  C5  UNK   195      46.920  70.031  31.683  1.00  0.00           C
ATOM   4856  C6  UNK   195      45.163  70.642  33.527  1.00  0.00           C
ATOM   4857  C7  UNK   195      46.402  66.800  30.783  1.00  0.00           C
ATOM   4858  C8  UNK   195      43.969  66.823  30.559  1.00  0.00           C
ATOM   4859  C9  UNK   195      46.531  65.941  29.741  1.00  0.00           C
ATOM   4860  C10 UNK   195      44.078  65.969  29.479  1.00  0.00           C
ATOM   4861  C11 UNK   195      45.384  65.551  29.082  1.00  0.00           C
ATOM   4862  H12 UNK   195      44.150  68.118  32.895  1.00  0.00           H
ATOM   4863  H13 UNK   195      45.762  67.839  33.303  1.00  0.00           H
ATOM   4864  H14 UNK   195      46.954  69.696  30.653  1.00  0.00           H
ATOM   4865  H15 UNK   195      47.710  69.557  32.298  1.00  0.00           H
ATOM   4866  H16 UNK   195      47.084  71.096  31.672  1.00  0.00           H
ATOM   4867  H17 UNK   195      45.932  70.478  34.255  1.00  0.00           H
ATOM   4868  H18 UNK   195      44.170  70.468  34.005  1.00  0.00           H
ATOM   4869  H19 UNK   195      45.263  71.690  33.170  1.00  0.00           H
ATOM   4870  H20 UNK   195      47.290  67.025  31.276  1.00  0.00           H
ATOM   4871  H21 UNK   195      43.005  67.254  30.927  1.00  0.00           H
ATOM   4872  H22 UNK   195      44.700  69.428  30.589  1.00  0.00           H
ATOM   4873  H23 UNK   195      47.502  65.539  29.512  1.00  0.00           H
ATOM   4874  H24 UNK   195      43.206  65.586  29.030  1.00  0.00           H
ATOM   4875  H25 UNK   195      45.428  64.886  28.197  1.00  0.00           H
ATOM   4876  O1  UNK   196      78.117  65.026  27.954  1.00  0.00           O
ATOM   4877  C2  UNK   196      76.781  64.617  27.515  1.00  0.00           C
ATOM   4878  C3  UNK   196      76.089  65.850  26.859  1.00  0.00           C
ATOM   4879  C4  UNK   196      76.091  67.079  27.704  1.00  0.00           C
ATOM   4880  C5  UNK   196      76.847  63.514  26.422  1.00  0.00           C
ATOM   4881  C6  UNK   196      75.901  63.964  28.648  1.00  0.00           C
ATOM   4882  C7  UNK   196      74.905  67.501  28.351  1.00  0.00           C
ATOM   4883  C8  UNK   196      77.274  67.818  27.800  1.00  0.00           C
ATOM   4884  C9  UNK   196      74.995  68.601  29.261  1.00  0.00           C
ATOM   4885  C10 UNK   196      77.300  68.958  28.629  1.00  0.00           C
ATOM   4886  C11 UNK   196      76.184  69.326  29.411  1.00  0.00           C
ATOM   4887  H12 UNK   196      75.090  65.559  26.561  1.00  0.00           H
ATOM   4888  H13 UNK   196      76.687  66.072  25.926  1.00  0.00           H
ATOM   4889  H14 UNK   196      77.403  63.826  25.507  1.00  0.00           H
ATOM   4890  H15 UNK   196      75.874  63.058  26.185  1.00  0.00           H
ATOM   4891  H16 UNK   196      77.444  62.720  26.907  1.00  0.00           H
ATOM   4892  H17 UNK   196      74.948  63.726  28.236  1.00  0.00           H
ATOM   4893  H18 UNK   196      75.682  64.796  29.407  1.00  0.00           H
ATOM   4894  H19 UNK   196      76.460  63.318  29.320  1.00  0.00           H
ATOM   4895  H20 UNK   196      74.026  66.958  28.218  1.00  0.00           H
ATOM   4896  H21 UNK   196      78.190  67.587  27.151  1.00  0.00           H
ATOM   4897  H22 UNK   196      78.049  65.626  28.762  1.00  0.00           H
ATOM   4898  H23 UNK   196      74.224  68.922  29.966  1.00  0.00           H
ATOM   4899  H24 UNK   196      78.203  69.561  28.677  1.00  0.00           H
ATOM   4900  H25 UNK   196      76.268  70.153  30.054  1.00  0.00           H
ATOM   4901  O1  UNK   197      61.235  40.456   8.523  1.00  0.00           O
ATOM   4902  C2  UNK   197      60.846  41.354   9.544  1.00  0.00           C
ATOM   4903  C3  UNK   197      60.151  40.649  10.718  1.00  0.00           C
ATOM   4904  C4  UNK   197      61.000  39.459  11.391  1.00  0.00           C
ATOM   4905  C5  UNK   197      62.198  41.816  10.261  1.00  0.00           C
ATOM   4906  C6  UNK   197      60.029  42.486   8.938  1.00  0.00           C
ATOM   4907  C7  UNK   197      61.040  38.209  10.805  1.00  0.00           C
ATOM   4908  C8  UNK   197      61.780  39.699  12.563  1.00  0.00           C
ATOM   4909  C9  UNK   197      61.700  37.101  11.391  1.00  0.00           C
ATOM   4910  C10 UNK   197      62.462  38.600  13.168  1.00  0.00           C
ATOM   4911  C11 UNK   197      62.511  37.370  12.514  1.00  0.00           C
ATOM   4912  H12 UNK   197      59.267  40.243  10.243  1.00  0.00           H
ATOM   4913  H13 UNK   197      59.755  41.475  11.389  1.00  0.00           H
ATOM   4914  H14 UNK   197      62.589  42.465   9.475  1.00  0.00           H
ATOM   4915  H15 UNK   197      62.911  41.063  10.514  1.00  0.00           H
ATOM   4916  H16 UNK   197      62.140  42.316  11.245  1.00  0.00           H
ATOM   4917  H17 UNK   197      59.949  43.347   9.679  1.00  0.00           H
ATOM   4918  H18 UNK   197      59.038  42.082   8.687  1.00  0.00           H
ATOM   4919  H19 UNK   197      60.667  42.893   8.103  1.00  0.00           H
ATOM   4920  H20 UNK   197      60.442  38.101   9.900  1.00  0.00           H
ATOM   4921  H21 UNK   197      61.841  40.704  12.899  1.00  0.00           H
ATOM   4922  H22 UNK   197      62.105  40.796   8.213  1.00  0.00           H
ATOM   4923  H23 UNK   197      61.525  36.056  11.016  1.00  0.00           H
ATOM   4924  H24 UNK   197      63.183  38.776  13.956  1.00  0.00           H
ATOM   4925  H25 UNK   197      63.107  36.503  12.852  1.00  0.00           H
ATOM   4926  O1  UNK   198      74.806  23.395  14.896  1.00  0.00           O
ATOM   4927  C2  UNK   198      74.686  22.782  16.163  1.00  0.00           C
ATOM   4928  C3  UNK   198      75.628  23.456  17.183  1.00  0.00           C
ATOM   4929  C4  UNK   198      77.139  23.165  16.959  1.00  0.00           C
ATOM   4930  C5  UNK   198      73.192  22.966  16.556  1.00  0.00           C
ATOM   4931  C6  UNK   198      74.853  21.238  16.044  1.00  0.00           C
ATOM   4932  C7  UNK   198      77.883  22.351  17.909  1.00  0.00           C
ATOM   4933  C8  UNK   198      77.798  23.660  15.881  1.00  0.00           C
ATOM   4934  C9  UNK   198      79.173  21.941  17.650  1.00  0.00           C
ATOM   4935  C10 UNK   198      79.098  23.365  15.656  1.00  0.00           C
ATOM   4936  C11 UNK   198      79.821  22.457  16.491  1.00  0.00           C
ATOM   4937  H12 UNK   198      75.253  23.239  18.172  1.00  0.00           H
ATOM   4938  H13 UNK   198      75.639  24.593  17.046  1.00  0.00           H
ATOM   4939  H14 UNK   198      72.540  22.358  15.991  1.00  0.00           H
ATOM   4940  H15 UNK   198      73.040  24.017  16.485  1.00  0.00           H
ATOM   4941  H16 UNK   198      72.980  22.637  17.577  1.00  0.00           H
ATOM   4942  H17 UNK   198      74.358  20.728  15.184  1.00  0.00           H
ATOM   4943  H18 UNK   198      74.476  20.585  16.842  1.00  0.00           H
ATOM   4944  H19 UNK   198      75.917  20.954  15.821  1.00  0.00           H
ATOM   4945  H20 UNK   198      77.408  22.095  18.823  1.00  0.00           H
ATOM   4946  H21 UNK   198      77.197  24.084  15.094  1.00  0.00           H
ATOM   4947  H22 UNK   198      74.431  22.819  14.161  1.00  0.00           H
ATOM   4948  H23 UNK   198      79.644  21.189  18.238  1.00  0.00           H
ATOM   4949  H24 UNK   198      79.615  23.787  14.745  1.00  0.00           H
ATOM   4950  H25 UNK   198      80.844  22.075  16.191  1.00  0.00           H
ATOM   4951  O1  UNK   199      28.994  33.004  32.858  1.00  0.00           O
ATOM   4952  C2  UNK   199      28.584  31.703  32.635  1.00  0.00           C
ATOM   4953  C3  UNK   199      28.695  31.452  31.055  1.00  0.00           C
ATOM   4954  C4  UNK   199      30.151  31.349  30.631  1.00  0.00           C
ATOM   4955  C5  UNK   199      29.523  30.767  33.399  1.00  0.00           C
ATOM   4956  C6  UNK   199      27.118  31.504  32.931  1.00  0.00           C
ATOM   4957  C7  UNK   199      30.964  32.481  30.468  1.00  0.00           C
ATOM   4958  C8  UNK   199      30.777  30.090  30.424  1.00  0.00           C
ATOM   4959  C9  UNK   199      32.293  32.336  30.114  1.00  0.00           C
ATOM   4960  C10 UNK   199      32.139  29.966  30.040  1.00  0.00           C
ATOM   4961  C11 UNK   199      32.927  31.090  29.794  1.00  0.00           C
ATOM   4962  H12 UNK   199      28.134  32.215  30.439  1.00  0.00           H
ATOM   4963  H13 UNK   199      28.233  30.491  30.875  1.00  0.00           H
ATOM   4964  H14 UNK   199      30.549  30.858  33.016  1.00  0.00           H
ATOM   4965  H15 UNK   199      29.241  29.718  33.415  1.00  0.00           H
ATOM   4966  H16 UNK   199      29.627  31.038  34.441  1.00  0.00           H
ATOM   4967  H17 UNK   199      26.599  32.149  32.338  1.00  0.00           H
ATOM   4968  H18 UNK   199      26.852  31.757  33.999  1.00  0.00           H
ATOM   4969  H19 UNK   199      26.876  30.471  32.811  1.00  0.00           H
ATOM   4970  H20 UNK   199      30.543  33.446  30.619  1.00  0.00           H
ATOM   4971  H21 UNK   199      30.320  29.092  30.528  1.00  0.00           H
ATOM   4972  H22 UNK   199      29.189  32.936  33.820  1.00  0.00           H
ATOM   4973  H23 UNK   199      32.908  33.246  30.101  1.00  0.00           H
ATOM   4974  H24 UNK   199      32.498  28.954  29.909  1.00  0.00           H
ATOM   4975  H25 UNK   199      34.012  31.053  29.629  1.00  0.00           H
ATOM   4976  O1  UNK   200      74.208  17.236   1.552  1.00  0.00           O
ATOM   4977  C2  UNK   200      74.768  17.142   0.222  1.00  0.00           C
ATOM   4978  C3  UNK   200      75.328  15.721   0.015  1.00  0.00           C
ATOM   4979  C4  UNK   200      76.401  15.139   1.027  1.00  0.00           C
ATOM   4980  C5  UNK   200      73.698  17.530  -0.789  1.00  0.00           C
ATOM   4981  C6  UNK   200      75.852  18.214   0.124  1.00  0.00           C
ATOM   4982  C7  UNK   200      77.702  15.029   0.569  1.00  0.00           C
ATOM   4983  C8  UNK   200      76.023  14.513   2.212  1.00  0.00           C
ATOM   4984  C9  UNK   200      78.664  14.262   1.288  1.00  0.00           C
ATOM   4985  C10 UNK   200      77.013  13.906   2.986  1.00  0.00           C
ATOM   4986  C11 UNK   200      78.345  13.794   2.558  1.00  0.00           C
ATOM   4987  H12 UNK   200      75.856  15.732  -0.898  1.00  0.00           H
ATOM   4988  H13 UNK   200      74.438  15.039  -0.075  1.00  0.00           H
ATOM   4989  H14 UNK   200      73.088  18.323  -0.417  1.00  0.00           H
ATOM   4990  H15 UNK   200      73.020  16.703  -1.046  1.00  0.00           H
ATOM   4991  H16 UNK   200      74.077  17.916  -1.769  1.00  0.00           H
ATOM   4992  H17 UNK   200      75.426  19.233   0.270  1.00  0.00           H
ATOM   4993  H18 UNK   200      76.430  18.174  -0.804  1.00  0.00           H
ATOM   4994  H19 UNK   200      76.589  18.091   0.926  1.00  0.00           H
ATOM   4995  H20 UNK   200      77.916  15.464  -0.367  1.00  0.00           H
ATOM   4996  H21 UNK   200      74.965  14.513   2.451  1.00  0.00           H
ATOM   4997  H22 UNK   200      73.355  17.766   1.649  1.00  0.00           H
ATOM   4998  H23 UNK   200      79.670  14.145   0.824  1.00  0.00           H
ATOM   4999  H24 UNK   200      76.662  13.445   3.878  1.00  0.00           H
ATOM   5000  H25 UNK   200      78.997  13.144   3.183  1.00  0.00           H
ATOM   5001  O1  UNK   201      29.054  64.538  51.397  1.00  0.00           O
ATOM   5002  C2  UNK   201      28.971  64.051  52.737  1.00  0.00           C
ATOM   5003  C3  UNK   201      30.225  64.560  53.562  1.00  0.00           C
ATOM   5004  C4  UNK   201      31.561  64.301  52.851  1.00  0.00           C
ATOM   5005  C5  UNK   201      27.725  64.619  53.398  1.00  0.00           C
ATOM   5006  C6  UNK   201      28.834  62.550  52.695  1.00  0.00           C
ATOM   5007  C7  UNK   201      32.059  65.243  51.991  1.00  0.00           C
ATOM   5008  C8  UNK   201      32.369  63.143  53.080  1.00  0.00           C
ATOM   5009  C9  UNK   201      33.360  65.201  51.494  1.00  0.00           C
ATOM   5010  C10 UNK   201      33.595  63.017  52.494  1.00  0.00           C
ATOM   5011  C11 UNK   201      34.146  64.112  51.781  1.00  0.00           C
ATOM   5012  H12 UNK   201      30.116  64.005  54.523  1.00  0.00           H
ATOM   5013  H13 UNK   201      30.173  65.557  53.883  1.00  0.00           H
ATOM   5014  H14 UNK   201      27.648  65.735  53.182  1.00  0.00           H
ATOM   5015  H15 UNK   201      27.684  64.435  54.468  1.00  0.00           H
ATOM   5016  H16 UNK   201      26.813  64.132  52.958  1.00  0.00           H
ATOM   5017  H17 UNK   201      28.710  62.198  53.773  1.00  0.00           H
ATOM   5018  H18 UNK   201      29.623  61.941  52.322  1.00  0.00           H
ATOM   5019  H19 UNK   201      28.024  62.213  52.132  1.00  0.00           H
ATOM   5020  H20 UNK   201      31.446  66.070  51.662  1.00  0.00           H
ATOM   5021  H21 UNK   201      32.142  62.373  53.757  1.00  0.00           H
ATOM   5022  H22 UNK   201      29.968  64.344  51.067  1.00  0.00           H
ATOM   5023  H23 UNK   201      33.767  66.018  50.960  1.00  0.00           H
ATOM   5024  H24 UNK   201      34.305  62.228  52.789  1.00  0.00           H
ATOM   5025  H25 UNK   201      35.168  64.076  51.318  1.00  0.00           H
ATOM   5026  O1  UNK   202      59.408   2.069  26.684  1.00  0.00           O
ATOM   5027  C2  UNK   202      58.641   2.925  27.499  1.00  0.00           C
ATOM   5028  C3  UNK   202      57.122   2.555  27.510  1.00  0.00           C
ATOM   5029  C4  UNK   202      56.824   1.150  28.128  1.00  0.00           C
ATOM   5030  C5  UNK   202      59.290   2.900  28.906  1.00  0.00           C
ATOM   5031  C6  UNK   202      58.797   4.331  26.851  1.00  0.00           C
ATOM   5032  C7  UNK   202      56.809   0.002  27.359  1.00  0.00           C
ATOM   5033  C8  UNK   202      56.593   1.046  29.509  1.00  0.00           C
ATOM   5034  C9  UNK   202      56.389  -1.193  27.983  1.00  0.00           C
ATOM   5035  C10 UNK   202      56.320  -0.153  30.103  1.00  0.00           C
ATOM   5036  C11 UNK   202      56.094  -1.300  29.337  1.00  0.00           C
ATOM   5037  H12 UNK   202      56.825   2.625  26.511  1.00  0.00           H
ATOM   5038  H13 UNK   202      56.687   3.353  28.154  1.00  0.00           H
ATOM   5039  H14 UNK   202      60.230   3.496  28.935  1.00  0.00           H
ATOM   5040  H15 UNK   202      59.476   1.908  29.278  1.00  0.00           H
ATOM   5041  H16 UNK   202      58.636   3.306  29.665  1.00  0.00           H
ATOM   5042  H17 UNK   202      58.304   4.514  25.903  1.00  0.00           H
ATOM   5043  H18 UNK   202      59.876   4.436  26.664  1.00  0.00           H
ATOM   5044  H19 UNK   202      58.411   5.078  27.626  1.00  0.00           H
ATOM   5045  H20 UNK   202      57.001   0.054  26.241  1.00  0.00           H
ATOM   5046  H21 UNK   202      56.625   1.964  30.180  1.00  0.00           H
ATOM   5047  H22 UNK   202      60.080   1.644  27.271  1.00  0.00           H
ATOM   5048  H23 UNK   202      56.309  -2.067  27.429  1.00  0.00           H
ATOM   5049  H24 UNK   202      56.233  -0.177  31.153  1.00  0.00           H
ATOM   5050  H25 UNK   202      55.965  -2.303  29.692  1.00  0.00           H
ATOM   5051  O1  UNK   203      26.305  58.151  73.827  1.00  0.00           O
ATOM   5052  C2  UNK   203      25.741  57.819  75.127  1.00  0.00           C
ATOM   5053  C3  UNK   203      26.831  57.146  75.979  1.00  0.00           C
ATOM   5054  C4  UNK   203      27.580  56.055  75.244  1.00  0.00           C
ATOM   5055  C5  UNK   203      25.353  59.108  75.828  1.00  0.00           C
ATOM   5056  C6  UNK   203      24.653  56.812  74.852  1.00  0.00           C
ATOM   5057  C7  UNK   203      27.196  54.726  75.269  1.00  0.00           C
ATOM   5058  C8  UNK   203      28.718  56.392  74.478  1.00  0.00           C
ATOM   5059  C9  UNK   203      27.685  53.777  74.388  1.00  0.00           C
ATOM   5060  C10 UNK   203      29.414  55.384  73.850  1.00  0.00           C
ATOM   5061  C11 UNK   203      28.895  54.088  73.758  1.00  0.00           C
ATOM   5062  H12 UNK   203      26.508  56.644  76.965  1.00  0.00           H
[truncated: 3,550,114 more chars]
